# Supplementary material for: Analysis of cell-type-specific chromatin modifications and gene expression in Drosophila neurons that direct reproductive behavior
Source: PLoS Genet. 2021 Apr 26;17(4):e1009240. doi: 10.1371/journal.pgen.1009240 (PMC8102012; doi:10.1371/journal.pgen.1009240)
Supplement: S2 Table — Excel data table with 21 sheets containing Venn diagram gene matrices for Figs 2 and S5. (XLSX) [file pgen.1009240.s013.xlsx]

## Sheet: README
S2 Table: Genes represented in Venn diagrams showing overlap of genes containing MACS2 peaks across time points in fru P1 and elav neurons
Sheet number	Sheet:	Venn diagram panel	Histone modification	Panel Description
1	Fig2K Male H3K27ac	2K	H3K27ac	Gene lists from Venn diagrams examining overlaps between the MACS2 peaks from three fru P1 neurons at three time points and 1-day adult elav neurons
2	Fig2M Male H3K27me3	2M	H3K27me3	Gene lists from Venn diagrams examining overlaps between the MACS2 peaks from three fru P1 neurons at three time points and 1-day adult elav neurons
3	Fig2O Male H3K36me3	2O	H3K36me3	Gene lists from Venn diagrams examining overlaps between the MACS2 peaks from three fru P1 neurons at three time points and 1-day adult elav neurons
4	Fig2Q Male H3K4me3	2Q	H3K4me3	Gene lists from Venn diagrams examining overlaps between the MACS2 peaks from three fru P1 neurons at three time points and 1-day adult elav neurons
5	Fig2S Male H3K9me3	2S	H3K9me3	Gene lists from Venn diagrams examining overlaps between the MACS2 peaks from three fru P1 neurons at three time points and 1-day adult elav neurons
6	Fig2L Female H3K27ac	2L	H3K27ac	Gene lists from Venn diagrams examining overlaps between the MACS2 peaks from three fru P1 neurons at three time points and 1-day adult elav neurons
7	Fig2N Female H3K27me3	2N	H3K27me3	Gene lists from Venn diagrams examining overlaps between the MACS2 peaks from three fru P1 neurons at three time points and 1-day adult elav neurons
8	Fig2P Female H3K36me3	2P	H3K36me3	Gene lists from Venn diagrams examining overlaps between the MACS2 peaks from three fru P1 neurons at three time points and 1-day adult elav neurons
9	Fig2R Female H3K4me3	2R	H3K4me3	Gene lists from Venn diagrams examining overlaps between the MACS2 peaks from three fru P1 neurons at three time points and 1-day adult elav neurons
10	Fig2T Female H3K9me3	2T	H3K9me3	Gene lists from Venn diagrams examining overlaps between the MACS2 peaks from three fru P1 neurons at three time points and 1-day adult elav neurons
11	FigS5A Male H3K27ac	S5A	H3K27ac	Gene lists from Venn diagrams examining overlaps between the MACS2 peaks from three fru P1 neurons at three time points
12	FigS5C Male H3K27me3	S5C	H3K27me3	Gene lists from Venn diagrams examining overlaps between the MACS2 peaks from three fru P1 neurons at three time points
13	FigS5E Male H3K36me3	S5E	H3K36me3	Gene lists from Venn diagrams examining overlaps between the MACS2 peaks from three fru P1 neurons at three time points
14	FigS5G Male H3K4me3	S5G	H3K4me3	Gene lists from Venn diagrams examining overlaps between the MACS2 peaks from three fru P1 neurons at three time points
15	FigS5I Male H3K9me3	S5I	H3K9me3	Gene lists from Venn diagrams examining overlaps between the MACS2 peaks from three fru P1 neurons at three time points
16	FigS5B Female H3K27ac	S5B	H3K27ac	Gene lists from Venn diagrams examining overlaps between the MACS2 peaks from three fru P1 neurons at three time points
17	FigS5D Female H3K27me3	S5D	H3K27me3	Gene lists from Venn diagrams examining overlaps between the MACS2 peaks from three fru P1 neurons at three time points
18	FigS5F Female H3K36me3	S5F	H3K36me3	Gene lists from Venn diagrams examining overlaps between the MACS2 peaks from three fru P1 neurons at three time points
19	FigS5H Female H3K4me3	S5H	H3K4me3	Gene lists from Venn diagrams examining overlaps between the MACS2 peaks from three fru P1 neurons at three time points
20	FigS5J Female H3K9me3	S5J	H3K9me3	Gene lists from Venn diagrams examining overlaps between the MACS2 peaks from three fru P1 neurons at three time points

## Sheet: 1.Fig2K Male H3K27ac
Fig2K Male H3K27ac
Venn diagram lists	Number of overlapping genes	Genes
Male 10-12 day adult, Male 1-day adult, Male 1-day adult elav, Male 48hr APF	310
		FBgn0085397
		FBgn0260745
		FBgn0032633
		FBgn0035542
		FBgn0004875
		FBgn0263929
		FBgn0036173
		FBgn0051635
		FBgn0038286
		FBgn0035161
		FBgn0038558
		FBgn0052479
		FBgn0003396
		FBgn0026389
		FBgn0086022
		FBgn0050076
		FBgn0010825
		FBgn0031738
		FBgn0036922
		FBgn0264707
		FBgn0033538
		FBgn0033474
		FBgn0036518
		FBgn0267742
		FBgn0263934
		FBgn0031374
		FBgn0003435
		FBgn0035181
		FBgn0266801
		FBgn0051145
		FBgn0051523
		FBgn0028965
		FBgn0267861
		FBgn0263289
		FBgn0264943
		FBgn0000547
		FBgn0028494
		FBgn0041721
		FBgn0020304
		FBgn0036684
		FBgn0263773
		FBgn0026238
		FBgn0053556
		FBgn0264490
		FBgn0010313
		FBgn0267548
		FBgn0036165
		FBgn0285963
		FBgn0037399
		FBgn0032123
		FBgn0036844
		FBgn0027598
		FBgn0010113
		FBgn0010453
		FBgn0267621
		FBgn0003175
		FBgn0035237
		FBgn0011666
		FBgn0262617
		FBgn0259221
		FBgn0266389
		FBgn0004167
		FBgn0035802
		FBgn0259243
		FBgn0010909
		FBgn0261822
		FBgn0002945
		FBgn0005771
		FBgn0037351
		FBgn0033987
		FBgn0032671
		FBgn0260429
		FBgn0004369
		FBgn0261285
		FBgn0267800
		FBgn0033702
		FBgn0051163
		FBgn0266764
		FBgn0038491
		FBgn0267633
		FBgn0037662
		FBgn0041229
		FBgn0024956
		FBgn0050089
		FBgn0033988
		FBgn0267198
		FBgn0267628
		FBgn0033636
		FBgn0262788
		FBgn0036419
		FBgn0262582
		FBgn0259163
		FBgn0283521
		FBgn0265957
		FBgn0001316
		FBgn0250867
		FBgn0034606
		FBgn0023083
		FBgn0264442
		FBgn0267688
		FBgn0004185
		FBgn0013718
		FBgn0003089
		FBgn0266696
		FBgn0031952
		FBgn0085450
		FBgn0265991
		FBgn0264426
		FBgn0086676
		FBgn0015399
		FBgn0052296
		FBgn0267336
		FBgn0261552
		FBgn0037153
		FBgn0261563
		FBgn0041111
		FBgn0250906
		FBgn0266689
		FBgn0265631
		FBgn0039848
		FBgn0010905
		FBgn0015371
		FBgn0261699
		FBgn0051885
		FBgn0003963
		FBgn0010415
		FBgn0267702
		FBgn0030029
		FBgn0261550
		FBgn0031645
		FBgn0085421
		FBgn0265078
		FBgn0264273
		FBgn0265082
		FBgn0034644
		FBgn0041585
		FBgn0024836
		FBgn0264493
		FBgn0261545
		FBgn0051559
		FBgn0265730
		FBgn0039633
		FBgn0033232
		FBgn0010300
		FBgn0050463
		FBgn0038826
		FBgn0032586
		FBgn0261588
		FBgn0041092
		FBgn0000567
		FBgn0037525
		FBgn0038680
		FBgn0020257
		FBgn0033117
		FBgn0265276
		FBgn0266786
		FBgn0266649
		FBgn0033421
		FBgn0013995
		FBgn0052365
		FBgn0013763
		FBgn0038285
		FBgn0036801
		FBgn0262817
		FBgn0026179
		FBgn0000119
		FBgn0000578
		FBgn0267753
		FBgn0260941
		FBgn0000636
		FBgn0285911
		FBgn0052246
		FBgn0261261
		FBgn0039886
		FBgn0262081
		FBgn0263395
		FBgn0028669
		FBgn0051506
		FBgn0023129
		FBgn0004876
		FBgn0026239
		FBgn0034476
		FBgn0259183
		FBgn0035539
		FBgn0011559
		FBgn0053640
		FBgn0039026
		FBgn0039854
		FBgn0024189
		FBgn0035160
		FBgn0264489
		FBgn0000097
		FBgn0003165
		FBgn0042693
		FBgn0260945
		FBgn0265793
		FBgn0003475
		FBgn0259735
		FBgn0267987
		FBgn0003016
		FBgn0260440
		FBgn0052473
		FBgn0041094
		FBgn0263620
		FBgn0263392
		FBgn0010105
		FBgn0036781
		FBgn0001297
		FBgn0032223
		FBgn0029114
		FBgn0264895
		FBgn0036839
		FBgn0266410
		FBgn0261836
		FBgn0000546
		FBgn0017581
		FBgn0016926
		FBgn0264357
		FBgn0039124
		FBgn0013576
		FBgn0267708
		FBgn0265065
		FBgn0264470
		FBgn0086779
		FBgn0260003
		FBgn0052423
		FBgn0011260
		FBgn0264510
		FBgn0040071
		FBgn0000568
		FBgn0262535
		FBgn0263102
		FBgn0010397
		FBgn0264305
		FBgn0259224
		FBgn0043070
		FBgn0036382
		FBgn0053208
		FBgn0263490
		FBgn0040737
		FBgn0032681
		FBgn0027339
		FBgn0020647
		FBgn0266418
		FBgn0037031
		FBgn0085409
		FBgn0016930
		FBgn0035499
		FBgn0028509
		FBgn0035400
		FBgn0000464
		FBgn0267203
		FBgn0266001
		FBgn0262890
		FBgn0263873
		FBgn0053121
		FBgn0042135
		FBgn0051122
		FBgn0052062
		FBgn0263120
		FBgn0033773
		FBgn0262203
		FBgn0035755
		FBgn0052982
		FBgn0031681
		FBgn0266076
		FBgn0032354
		FBgn0038881
		FBgn0262571
		FBgn0267703
		FBgn0010473
		FBgn0264506
		FBgn0267603
		FBgn0033866
		FBgn0015396
		FBgn0266305
		FBgn0035702
		FBgn0035101
		FBgn0052264
		FBgn0011766
		FBgn0053927
		FBgn0267458
		FBgn0036698
		FBgn0266396
		FBgn0050497
		FBgn0004652
		FBgn0037956
		FBgn0261698
		FBgn0027492
		FBgn0036099
		FBgn0052451
		FBgn0267732
		FBgn0263995
		FBgn0085412
		FBgn0016917
		FBgn0053284
		FBgn0032422
		FBgn0013759
		FBgn0031955
		FBgn0265982
		FBgn0267668
		FBgn0261547
		FBgn0024698
		FBgn0259212
		FBgn0036576
		FBgn0004611
		FBgn0000448
		FBgn0266593
		FBgn0031183
Male 10-12 day adult adult Male 24hr adult Male 48hr APF	25	FBgn0038660
		FBgn0262444
		FBgn0033308
		FBgn0031969
		FBgn0037942
		FBgn0002567
		FBgn0038737
		FBgn0265076
		FBgn0015778
		FBgn0259211
		FBgn0003459
		FBgn0033787
		FBgn0036428
		FBgn0011335
		FBgn0050440
		FBgn0027932
		FBgn0035357
		FBgn0086081
		FBgn0052185
		FBgn0031869
		FBgn0085250
		FBgn0033033
		FBgn0015589
		FBgn0033883
		FBgn0037981
Male 1-day adult, Male 1-day adult elav, Male 48hr APF	68	FBgn0267125
		FBgn0034455
		FBgn0046685
		FBgn0262524
		FBgn0030330
		FBgn0004101
		FBgn0010622
		FBgn0041096
		FBgn0034479
		FBgn0260049
		FBgn0015038
		FBgn0022959
		FBgn0000451
		FBgn0052480
		FBgn0262109
		FBgn0039831
		FBgn0264869
		FBgn0032515
		FBgn0038350
		FBgn0085376
		FBgn0266757
		FBgn0037541
		FBgn0038853
		FBgn0051038
		FBgn0004364
		FBgn0037297
		FBgn0003464
		FBgn0002781
		FBgn0034820
		FBgn0032293
		FBgn0034736
		FBgn0040237
		FBgn0038861
		FBgn0034918
		FBgn0267200
		FBgn0284444
		FBgn0000228
		FBgn0032259
		FBgn0040964
		FBgn0041630
		FBgn0053156
		FBgn0031597
		FBgn0031876
		FBgn0267624
		FBgn0010411
		FBgn0031523
		FBgn0031285
		FBgn0034354
		FBgn0038672
		FBgn0037930
		FBgn0013981
		FBgn0013726
		FBgn0039852
		FBgn0014269
		FBgn0264702
		FBgn0036906
		FBgn0011921
		FBgn0033085
		FBgn0051678
		FBgn0020443
		FBgn0037770
		FBgn0033122
		FBgn0010342
		FBgn0263517
		FBgn0267787
		FBgn0028978
		FBgn0039056
		FBgn0004055
Male 10-12 day adult, Male 1-day adult elav, Male 48hr APF	767	FBgn0051140
		FBgn0265742
		FBgn0263321
		FBgn0259184
		FBgn0259173
		FBgn0267794
		FBgn0036556
		FBgn0263587
		FBgn0086378
		FBgn0263343
		FBgn0050115
		FBgn0037546
		FBgn0263458
		FBgn0037188
		FBgn0037992
		FBgn0031530
		FBgn0266314
		FBgn0086757
		FBgn0020416
		FBgn0035558
		FBgn0263046
		FBgn0032656
		FBgn0023172
		FBgn0025366
		FBgn0267665
		FBgn0085484
		FBgn0033699
		FBgn0031516
		FBgn0032731
		FBgn0033206
		FBgn0267002
		FBgn0263355
		FBgn0035710
		FBgn0283426
		FBgn0264514
		FBgn0003071
		FBgn0038919
		FBgn0002778
		FBgn0045470
		FBgn0034420
		FBgn0086200
		FBgn0023095
		FBgn0037315
		FBgn0033212
		FBgn0036527
		FBgn0283551
		FBgn0035473
		FBgn0085423
		FBgn0035379
		FBgn0031347
		FBgn0039887
		FBgn0262737
		FBgn0036155
		FBgn0267934
		FBgn0032694
		FBgn0040283
		FBgn0004858
		FBgn0035482
		FBgn0028916
		FBgn0263973
		FBgn0013733
		FBgn0263709
		FBgn0016797
		FBgn0053467
		FBgn0052266
		FBgn0004435
		FBgn0004865
		FBgn0266953
		FBgn0038981
		FBgn0034723
		FBgn0263144
		FBgn0039846
		FBgn0011592
		FBgn0040965
		FBgn0051320
		FBgn0264431
		FBgn0005640
		FBgn0033893
		FBgn0035533
		FBgn0052026
		FBgn0263118
		FBgn0039349
		FBgn0004914
		FBgn0031449
		FBgn0034636
		FBgn0259969
		FBgn0266411
		FBgn0011970
		FBgn0036153
		FBgn0011902
		FBgn0000320
		FBgn0038197
		FBgn0250823
		FBgn0000289
		FBgn0261238
		FBgn0039590
		FBgn0265199
		FBgn0085408
		FBgn0051797
		FBgn0038473
		FBgn0264905
		FBgn0034327
		FBgn0052350
		FBgn0023097
		FBgn0266526
		FBgn0035965
		FBgn0270924
		FBgn0034968
		FBgn0039094
		FBgn0032394
		FBgn0027570
		FBgn0261278
		FBgn0026869
		FBgn0053993
		FBgn0003090
		FBgn0263662
		FBgn0010768
		FBgn0015380
		FBgn0040508
		FBgn0266679
		FBgn0038627
		FBgn0266621
		FBgn0052123
		FBgn0243486
		FBgn0265487
		FBgn0267607
		FBgn0266309
		FBgn0262736
		FBgn0000575
		FBgn0024491
		FBgn0264705
		FBgn0035872
		FBgn0267528
		FBgn0267145
		FBgn0259984
		FBgn0259685
		FBgn0011656
		FBgn0263492
		FBgn0267736
		FBgn0019662
		FBgn0051729
		FBgn0039257
		FBgn0263930
		FBgn0038799
		FBgn0085370
		FBgn0033788
		FBgn0263626
		FBgn0041184
		FBgn0263569
		FBgn0034218
		FBgn0004362
		FBgn0032956
		FBgn0267376
		FBgn0263745
		FBgn0038168
		FBgn0087035
		FBgn0263999
		FBgn0034902
		FBgn0011739
		FBgn0026150
		FBgn0036249
		FBgn0051475
		FBgn0262739
		FBgn0086907
		FBgn0260934
		FBgn0014010
		FBgn0004395
		FBgn0250785
		FBgn0003520
		FBgn0038429
		FBgn0031926
		FBgn0266403
		FBgn0032730
		FBgn0284238
		FBgn0266756
		FBgn0033448
		FBgn0031971
		FBgn0263660
		FBgn0033194
		FBgn0264087
		FBgn0040070
		FBgn0025683
		FBgn0020300
		FBgn0032988
		FBgn0003502
		FBgn0267724
		FBgn0031245
		FBgn0005659
		FBgn0014906
		FBgn0051098
		FBgn0038156
		FBgn0034021
		FBgn0037350
		FBgn0264471
		FBgn0027507
		FBgn0265778
		FBgn0086533
		FBgn0035375
		FBgn0035537
		FBgn0085200
		FBgn0086359
		FBgn0033041
		FBgn0002774
		FBgn0027079
		FBgn0262160
		FBgn0283666
		FBgn0012034
		FBgn0033438
		FBgn0004907
		FBgn0261854
		FBgn0011509
		FBgn0036489
		FBgn0037891
		FBgn0014163
		FBgn0036302
		FBgn0010548
		FBgn0031897
		FBgn0053182
		FBgn0267290
		FBgn0039902
		FBgn0037443
		FBgn0033032
		FBgn0264879
		FBgn0010762
		FBgn0002643
		FBgn0037435
		FBgn0029503
		FBgn0038053
		FBgn0262605
		FBgn0036289
		FBgn0039431
		FBgn0051324
		FBgn0040077
		FBgn0037092
		FBgn0039530
		FBgn0039757
		FBgn0267698
		FBgn0015872
		FBgn0031627
		FBgn0037016
		FBgn0265147
		FBgn0036373
		FBgn0033867
		FBgn0001994
		FBgn0003091
		FBgn0000370
		FBgn0013263
		FBgn0003721
		FBgn0027580
		FBgn0002645
		FBgn0004436
		FBgn0032997
		FBgn0011672
		FBgn0023170
		FBgn0004401
		FBgn0032821
		FBgn0016081
		FBgn0262115
		FBgn0036191
		FBgn0011638
		FBgn0267581
		FBgn0033188
		FBgn0261618
		FBgn0026189
		FBgn0032078
		FBgn0033652
		FBgn0037290
		FBgn0285917
		FBgn0034377
		FBgn0026616
		FBgn0260793
		FBgn0053317
		FBgn0265155
		FBgn0037955
		FBgn0086053
		FBgn0032666
		FBgn0266452
		FBgn0266084
		FBgn0028527
		FBgn0261258
		FBgn0040010
		FBgn0034483
		FBgn0026259
		FBgn0264894
		FBgn0260795
		FBgn0039492
		FBgn0035968
		FBgn0053285
		FBgn0035142
		FBgn0020493
		FBgn0032297
		FBgn0032986
		FBgn0036813
		FBgn0285913
		FBgn0021800
		FBgn0037234
		FBgn0015221
		FBgn0032271
		FBgn0037169
		FBgn0034083
		FBgn0039857
		FBgn0035769
		FBgn0040206
		FBgn0041160
		FBgn0003748
		FBgn0000250
		FBgn0004396
		FBgn0083973
		FBgn0010238
		FBgn0021768
		FBgn0263077
		FBgn0039955
		FBgn0267470
		FBgn0267219
		FBgn0002719
		FBgn0028897
		FBgn0267566
		FBgn0051694
		FBgn0016078
		FBgn0052354
		FBgn0001122
		FBgn0004889
		FBgn0278598
		FBgn0038532
		FBgn0029082
		FBgn0039491
		FBgn0037720
		FBgn0040752
		FBgn0014127
		FBgn0011225
		FBgn0035397
		FBgn0051352
		FBgn0038535
		FBgn0261385
		FBgn0032881
		FBgn0036443
		FBgn0038809
		FBgn0022382
		FBgn0051342
		FBgn0013770
		FBgn0065088
		FBgn0015513
		FBgn0020445
		FBgn0039566
		FBgn0016754
		FBgn0283499
		FBgn0036980
		FBgn0262117
		FBgn0261113
		FBgn0000017
		FBgn0020622
		FBgn0038679
		FBgn0265762
		FBgn0052481
		FBgn0022800
		FBgn0005624
		FBgn0265737
		FBgn0037007
		FBgn0264505
		FBgn0000273
		FBgn0262855
		FBgn0032775
		FBgn0267715
		FBgn0262733
		FBgn0032135
		FBgn0264324
		FBgn0264787
		FBgn0029506
		FBgn0051363
		FBgn0262099
		FBgn0027660
		FBgn0026061
		FBgn0267982
		FBgn0067779
		FBgn0259227
		FBgn0024320
		FBgn0002921
		FBgn0037623
		FBgn0000064
		FBgn0032693
		FBgn0045063
		FBgn0266819
		FBgn0265512
		FBgn0039930
		FBgn0003890
		FBgn0266785
		FBgn0262614
		FBgn0032886
		FBgn0265000
		FBgn0050015
		FBgn0053087
		FBgn0266796
		FBgn0002932
		FBgn0267459
		FBgn0261555
		FBgn0266319
		FBgn0004387
		FBgn0020258
		FBgn0086686
		FBgn0011206
		FBgn0267694
		FBgn0042092
		FBgn0266083
		FBgn0264439
		FBgn0031403
		FBgn0265365
		FBgn0003209
		FBgn0010438
		FBgn0015622
		FBgn0267791
		FBgn0262975
		FBgn0033062
		FBgn0011746
		FBgn0266213
		FBgn0265755
		FBgn0031895
		FBgn0028490
		FBgn0259238
		FBgn0011817
		FBgn0036732
		FBgn0005677
		FBgn0031893
		FBgn0053558
		FBgn0020389
		FBgn0264491
		FBgn0053116
		FBgn0000043
		FBgn0027515
		FBgn0261813
		FBgn0032006
		FBgn0035933
		FBgn0263651
		FBgn0051176
		FBgn0053535
		FBgn0260635
		FBgn0028515
		FBgn0033283
		FBgn0052425
		FBgn0264891
		FBgn0264959
		FBgn0028664
		FBgn0035383
		FBgn0033261
		FBgn0034684
		FBgn0250844
		FBgn0036837
		FBgn0036760
		FBgn0011217
		FBgn0000056
		FBgn0086032
		FBgn0011224
		FBgn0033912
		FBgn0035896
		FBgn0011591
		FBgn0263109
		FBgn0265935
		FBgn0053283
		FBgn0032961
		FBgn0033948
		FBgn0020496
		FBgn0031238
		FBgn0085386
		FBgn0000253
		FBgn0031692
		FBgn0266783
		FBgn0028855
		FBgn0031231
		FBgn0039476
		FBgn0000723
		FBgn0261566
		FBgn0038476
		FBgn0032957
		FBgn0266625
		FBgn0267383
		FBgn0034253
		FBgn0027499
		FBgn0020238
		FBgn0032465
		FBgn0021944
		FBgn0261799
		FBgn0266780
		FBgn0262194
		FBgn0034408
		FBgn0031904
		FBgn0015600
		FBgn0267782
		FBgn0052082
		FBgn0085407
		FBgn0033005
		FBgn0263993
		FBgn0043841
		FBgn0003884
		FBgn0035432
		FBgn0031882
		FBgn0267764
		FBgn0036814
		FBgn0266817
		FBgn0011272
		FBgn0038258
		FBgn0261801
		FBgn0266960
		FBgn0038256
		FBgn0041097
		FBgn0000212
		FBgn0010611
		FBgn0035393
		FBgn0265924
		FBgn0032943
		FBgn0265747
		FBgn0262447
		FBgn0004868
		FBgn0262559
		FBgn0014388
		FBgn0267598
		FBgn0003716
		FBgn0086442
		FBgn0260777
		FBgn0266895
		FBgn0266147
		FBgn0261509
		FBgn0010504
		FBgn0261565
		FBgn0035975
		FBgn0036415
		FBgn0031453
		FBgn0033029
		FBgn0000116
		FBgn0038510
		FBgn0033275
		FBgn0259176
		FBgn0004509
		FBgn0267975
		FBgn0265943
		FBgn0039674
		FBgn0000384
		FBgn0031988
		FBgn0262463
		FBgn0263663
		FBgn0041150
		FBgn0086370
		FBgn0035983
		FBgn0267820
		FBgn0037195
		FBgn0262787
		FBgn0003261
		FBgn0002715
		FBgn0028541
		FBgn0001234
		FBgn0037635
		FBgn0028691
		FBgn0000244
		FBgn0033638
		FBgn0038341
		FBgn0034072
		FBgn0024814
		FBgn0267664
		FBgn0000256
		FBgn0267602
		FBgn0039525
		FBgn0001085
		FBgn0266986
		FBgn0267527
		FBgn0053969
		FBgn0037659
		FBgn0029092
		FBgn0038682
		FBgn0086447
		FBgn0267150
		FBgn0010228
		FBgn0041604
		FBgn0039381
		FBgn0036773
		FBgn0284255
		FBgn0016694
		FBgn0266161
		FBgn0086687
		FBgn0265731
		FBgn0259234
		FBgn0082582
		FBgn0027581
		FBgn0264607
		FBgn0031474
		FBgn0052177
		FBgn0034046
		FBgn0262373
		FBgn0283472
		FBgn0264792
		FBgn0051973
		FBgn0016059
		FBgn0002973
		FBgn0265419
		FBgn0015766
		FBgn0263555
		FBgn0045468
		FBgn0037270
		FBgn0036926
		FBgn0033095
		FBgn0265738
		FBgn0002780
		FBgn0267783
		FBgn0017545
		FBgn0266950
		FBgn0033639
		FBgn0052056
		FBgn0036790
		FBgn0044323
		FBgn0267771
		FBgn0053113
		FBgn0033457
		FBgn0039858
		FBgn0024732
		FBgn0016977
		FBgn0003862
		FBgn0264485
		FBgn0284221
		FBgn0016984
		FBgn0263391
		FBgn0029170
		FBgn0013334
		FBgn0036942
		FBgn0037391
		FBgn0039419
		FBgn0032296
		FBgn0032901
		FBgn0265434
		FBgn0050200
		FBgn0036279
		FBgn0025874
		FBgn0265067
		FBgn0035989
		FBgn0029002
		FBgn0263106
		FBgn0250839
		FBgn0051909
		FBgn0263594
		FBgn0031896
		FBgn0002524
		FBgn0010352
		FBgn0265140
		FBgn0033473
		FBgn0020309
		FBgn0085400
		FBgn0036159
		FBgn0050460
		FBgn0036316
		FBgn0036152
		FBgn0033951
		FBgn0032120
		FBgn0263611
		FBgn0066293
		FBgn0037015
		FBgn0036421
		FBgn0085332
		FBgn0037442
		FBgn0031813
		FBgn0037873
		FBgn0262381
		FBgn0262127
		FBgn0261845
		FBgn0058191
		FBgn0026160
		FBgn0260960
		FBgn0032020
		FBgn0000489
		FBgn0025574
		FBgn0036196
		FBgn0038735
		FBgn0036932
		FBgn0053094
		FBgn0066101
		FBgn0053463
		FBgn0017558
		FBgn0265039
		FBgn0032590
		FBgn0265944
		FBgn0015569
		FBgn0053144
		FBgn0267978
		FBgn0264443
		FBgn0024321
		FBgn0037293
		FBgn0010399
		FBgn0036463
		FBgn0266101
		FBgn0020294
		FBgn0264720
		FBgn0266641
		FBgn0265468
		FBgn0267398
		FBgn0285955
		FBgn0264753
		FBgn0034082
		FBgn0267769
		FBgn0036770
		FBgn0033905
		FBgn0052066
		FBgn0266791
		FBgn0261862
		FBgn0053648
		FBgn0038603
		FBgn0283561
		FBgn0033052
		FBgn0000633
		FBgn0037912
		FBgn0032640
		FBgn0034371
		FBgn0011204
		FBgn0036007
		FBgn0031814
		FBgn0264602
		FBgn0020621
		FBgn0011648
		FBgn0053752
		FBgn0265040
		FBgn0085201
		FBgn0266945
		FBgn0028371
		FBgn0039830
		FBgn0262821
		FBgn0005536
		FBgn0039425
		FBgn0026376
		FBgn0267824
		FBgn0264789
		FBgn0086060
		FBgn0267201
		FBgn0019968
		FBgn0040773
		FBgn0036157
		FBgn0033581
		FBgn0046692
		FBgn0026602
		FBgn0266843
		FBgn0038652
		FBgn0285991
		FBgn0036426
		FBgn0046225
		FBgn0038583
		FBgn0032122
		FBgn0087007
		FBgn0002543
		FBgn0085329
		FBgn0051637
		FBgn0022764
		FBgn0050241
		FBgn0015229
		FBgn0036356
		FBgn0265062
		FBgn0265511
		FBgn0000581
		FBgn0021760
		FBgn0028913
		FBgn0051913
		FBgn0051158
		FBgn0266771
		FBgn0261574
		FBgn0052428
		FBgn0011897
		FBgn0011880
		FBgn0266521
		FBgn0052218
		FBgn0050055
		FBgn0032949
		FBgn0034398
		FBgn0014073
		FBgn0051130
		FBgn0001128
Male 10-12 day adult, Male 1-day adult, Male 1-day adult elav	360	FBgn0264957
		FBgn0267579
		FBgn0265674
		FBgn0259239
		FBgn0004580
		FBgn0267249
		FBgn0085336
		FBgn0038542
		FBgn0267915
		FBgn0031568
		FBgn0032897
		FBgn0038709
		FBgn0265450
		FBgn0265073
		FBgn0050401
		FBgn0083949
		FBgn0264474
		FBgn0264907
		FBgn0267262
		FBgn0264366
		FBgn0034501
		FBgn0265735
		FBgn0032457
		FBgn0036495
		FBgn0052085
		FBgn0051952
		FBgn0263409
		FBgn0034288
		FBgn0041605
		FBgn0259996
		FBgn0035756
		FBgn0024277
		FBgn0264843
		FBgn0085380
		FBgn0004870
		FBgn0004619
		FBgn0083991
		FBgn0085410
		FBgn0032470
		FBgn0283651
		FBgn0266416
		FBgn0035050
		FBgn0033484
		FBgn0266432
		FBgn0264358
		FBgn0033872
		FBgn0263802
		FBgn0051213
		FBgn0267473
		FBgn0052119
		FBgn0033404
		FBgn0034422
		FBgn0267264
		FBgn0032857
		FBgn0266985
		FBgn0031866
		FBgn0040814
		FBgn0052364
		FBgn0011891
		FBgn0036741
		FBgn0033911
		FBgn0039577
		FBgn0051206
		FBgn0053504
		FBgn0031413
		FBgn0261262
		FBgn0259922
		FBgn0265296
		FBgn0000024
		FBgn0266027
		FBgn0028370
		FBgn0267746
		FBgn0004244
		FBgn0011829
		FBgn0039344
		FBgn0265733
		FBgn0037295
		FBgn0085280
		FBgn0267629
		FBgn0265444
		FBgn0266875
		FBgn0034290
		FBgn0266159
		FBgn0267653
		FBgn0036791
		FBgn0040832
		FBgn0052449
		FBgn0035625
		FBgn0016076
		FBgn0051235
		FBgn0038630
		FBgn0264606
		FBgn0264308
		FBgn0011905
		FBgn0267266
		FBgn0263330
		FBgn0034299
		FBgn0038756
		FBgn0032505
		FBgn0265180
		FBgn0034166
		FBgn0265200
		FBgn0037325
		FBgn0053988
		FBgn0264006
		FBgn0037365
		FBgn0052333
		FBgn0267319
		FBgn0028889
		FBgn0036220
		FBgn0037940
		FBgn0086076
		FBgn0027569
		FBgn0003319
		FBgn0267604
		FBgn0085447
		FBgn0051773
		FBgn0036211
		FBgn0038084
		FBgn0267399
		FBgn0053143
		FBgn0265959
		FBgn0051806
		FBgn0263381
		FBgn0039616
		FBgn0266781
		FBgn0266395
		FBgn0267233
		FBgn0038934
		FBgn0086708
		FBgn0267932
		FBgn0261924
		FBgn0034730
		FBgn0038445
		FBgn0031414
		FBgn0040679
		FBgn0266233
		FBgn0035730
		FBgn0264266
		FBgn0039883
		FBgn0036454
		FBgn0267243
		FBgn0085391
		FBgn0004242
		FBgn0020376
		FBgn0085282
		FBgn0267539
		FBgn0036850
		FBgn0013973
		FBgn0033865
		FBgn0042185
		FBgn0036044
		FBgn0031327
		FBgn0262876
		FBgn0052087
		FBgn0037584
		FBgn0265467
		FBgn0267683
		FBgn0036259
		FBgn0045474
		FBgn0005775
		FBgn0265306
		FBgn0053310
		FBgn0265041
		FBgn0032840
		FBgn0262382
		FBgn0265680
		FBgn0014865
		FBgn0266383
		FBgn0260428
		FBgn0087012
		FBgn0003249
		FBgn0085315
		FBgn0259244
		FBgn0011706
		FBgn0035481
		FBgn0265452
		FBgn0262613
		FBgn0040684
		FBgn0267671
		FBgn0011274
		FBgn0034352
		FBgn0037857
		FBgn0264697
		FBgn0038494
		FBgn0063649
		FBgn0032424
		FBgn0010051
		FBgn0264301
		FBgn0032588
		FBgn0035858
		FBgn0038512
		FBgn0036179
		FBgn0003931
		FBgn0262355
		FBgn0036094
		FBgn0000477
		FBgn0041195
		FBgn0266313
		FBgn0260396
		FBgn0259213
		FBgn0266401
		FBgn0263354
		FBgn0000114
		FBgn0039331
		FBgn0266825
		FBgn0032269
		FBgn0025680
		FBgn0086604
		FBgn0039420
		FBgn0265072
		FBgn0086080
		FBgn0259481
		FBgn0038541
		FBgn0010247
		FBgn0260943
		FBgn0267261
		FBgn0038158
		FBgn0053970
		FBgn0053179
		FBgn0265955
		FBgn0261294
		FBgn0041248
		FBgn0004168
		FBgn0266620
		FBgn0263040
		FBgn0266845
		FBgn0050361
		FBgn0267460
		FBgn0038127
		FBgn0040755
		FBgn0264367
		FBgn0032129
		FBgn0034808
		FBgn0051361
		FBgn0000120
		FBgn0035914
		FBgn0267747
		FBgn0051642
		FBgn0086704
		FBgn0267536
		FBgn0031730
		FBgn0267615
		FBgn0263557
		FBgn0259099
		FBgn0051323
		FBgn0032151
		FBgn0051963
		FBgn0036072
		FBgn0004880
		FBgn0266535
		FBgn0250757
		FBgn0040299
		FBgn0264001
		FBgn0001124
		FBgn0267538
		FBgn0259219
		FBgn0260007
		FBgn0264375
		FBgn0031446
		FBgn0267935
		FBgn0039380
		FBgn0038755
		FBgn0036101
		FBgn0020379
		FBgn0035570
		FBgn0265817
		FBgn0264441
		FBgn0085414
		FBgn0051660
		FBgn0065080
		FBgn0038498
		FBgn0085420
		FBgn0032140
		FBgn0039430
		FBgn0043025
		FBgn0029514
		FBgn0004622
		FBgn0266248
		FBgn0267537
		FBgn0034284
		FBgn0266775
		FBgn0051221
		FBgn0034507
		FBgn0261649
		FBgn0267139
		FBgn0051895
		FBgn0037327
		FBgn0037986
		FBgn0083942
		FBgn0052115
		FBgn0033128
		FBgn0040608
		FBgn0005590
		FBgn0037661
		FBgn0266876
		FBgn0031248
		FBgn0263406
		FBgn0267641
		FBgn0037206
		FBgn0033047
		FBgn0261090
		FBgn0037860
		FBgn0264307
		FBgn0263579
		FBgn0038654
		FBgn0033680
		FBgn0262351
		FBgn0001114
		FBgn0035598
		FBgn0051742
		FBgn0051191
		FBgn0004575
		FBgn0262391
		FBgn0267748
		FBgn0035578
		FBgn0032318
		FBgn0261929
		FBgn0264447
		FBgn0039520
		FBgn0034417
		FBgn0015770
		FBgn0052406
		FBgn0000008
		FBgn0038775
		FBgn0038706
		FBgn0035092
		FBgn0267255
		FBgn0039585
		FBgn0031258
		FBgn0083950
		FBgn0037676
		FBgn0267757
		FBgn0265470
		FBgn0267483
		FBgn0013279
		FBgn0264992
		FBgn0035656
		FBgn0267760
		FBgn0003429
		FBgn0032187
		FBgn0037828
		FBgn0086030
		FBgn0263329
		FBgn0036144
		FBgn0034833
		FBgn0265871
		FBgn0052396
		FBgn0265420
		FBgn0263501
		FBgn0265429
		FBgn0051721
		FBgn0037705
		FBgn0031533
		FBgn0267578
		FBgn0034681
		FBgn0036934
		FBgn0067407
		FBgn0032368
		FBgn0015609
Male 1-day adult, Male 48hr APF	66	FBgn0031782
		FBgn0053294
		FBgn0035268
		FBgn0029838
		FBgn0284254
		FBgn0082973
		FBgn0030737
		FBgn0004133
		FBgn0052654
		FBgn0039663
		FBgn0265174
		FBgn0038339
		FBgn0031059
		FBgn0039561
		FBgn0027554
		FBgn0035082
		FBgn0050185
		FBgn0038029
		FBgn0050499
		FBgn0038683
		FBgn0034985
		FBgn0034230
		FBgn0037815
		FBgn0037185
		FBgn0259233
		FBgn0005612
		FBgn0264562
		FBgn0041174
		FBgn0031312
		FBgn0036039
		FBgn0000447
		FBgn0037135
		FBgn0038479
		FBgn0053193
		FBgn0015295
		FBgn0037354
		FBgn0264711
		FBgn0035107
		FBgn0025390
		FBgn0033570
		FBgn0019830
		FBgn0037156
		FBgn0032858
		FBgn0038552
		FBgn0265414
		FBgn0011244
		FBgn0035424
		FBgn0033431
		FBgn0031498
		FBgn0032595
		FBgn0005672
		FBgn0038548
		FBgn0028979
		FBgn0035512
		FBgn0020279
		FBgn0035084
		FBgn0035770
		FBgn0259785
		FBgn0034430
		FBgn0039252
		FBgn0036374
		FBgn0261995
		FBgn0039694
		FBgn0000658
		FBgn0037924
		FBgn0027841
Male 10-12 day adult, Male 48hr APF	314	FBgn0020503
		FBgn0039359
		FBgn0032940
		FBgn0265934
		FBgn0003462
		FBgn0250845
		FBgn0034345
		FBgn0036139
		FBgn0264481
		FBgn0028689
		FBgn0259938
		FBgn0032405
		FBgn0010379
		FBgn0027066
		FBgn0266941
		FBgn0265042
		FBgn0021856
		FBgn0016031
		FBgn0038475
		FBgn0264494
		FBgn0027493
		FBgn0035427
		FBgn0264712
		FBgn0039938
		FBgn0053108
		FBgn0031879
		FBgn0038744
		FBgn0003041
		FBgn0267635
		FBgn0000261
		FBgn0001258
		FBgn0033929
		FBgn0013469
		FBgn0003118
		FBgn0039804
		FBgn0034645
		FBgn0265149
		FBgn0035976
		FBgn0000492
		FBgn0261808
		FBgn0003415
		FBgn0032713
		FBgn0267976
		FBgn0283450
		FBgn0029508
		FBgn0263558
		FBgn0054056
		FBgn0033844
		FBgn0010620
		FBgn0284411
		FBgn0260401
		FBgn0041342
		FBgn0032744
		FBgn0005649
		FBgn0003867
		FBgn0000061
		FBgn0085296
		FBgn0040601
		FBgn0036538
		FBgn0037755
		FBgn0260632
		FBgn0038569
		FBgn0039970
		FBgn0032231
		FBgn0036286
		FBgn0028375
		FBgn0036815
		FBgn0031217
		FBgn0037414
		FBgn0264995
		FBgn0264554
		FBgn0001986
		FBgn0045823
		FBgn0261274
		FBgn0024733
		FBgn0053196
		FBgn0053129
		FBgn0015776
		FBgn0027615
		FBgn0261975
		FBgn0284235
		FBgn0036537
		FBgn0038188
		FBgn0035696
		FBgn0027600
		FBgn0022768
		FBgn0027539
		FBgn0262579
		FBgn0031734
		FBgn0036697
		FBgn0033677
		FBgn0267587
		FBgn0036577
		FBgn0026718
		FBgn0033446
		FBgn0002862
		FBgn0001104
		FBgn0260439
		FBgn0025456
		FBgn0050326
		FBgn0260965
		FBgn0032339
		FBgn0033377
		FBgn0264826
		FBgn0053795
		FBgn0027497
		FBgn0032350
		FBgn0035430
		FBgn0263345
		FBgn0035515
		FBgn0052141
		FBgn0040817
		FBgn0033483
		FBgn0004513
		FBgn0037478
		FBgn0034390
		FBgn0039914
		FBgn0263396
		FBgn0000307
		FBgn0052273
		FBgn0036843
		FBgn0037664
		FBgn0267557
		FBgn0037150
		FBgn0051108
		FBgn0053136
		FBgn0050010
		FBgn0267659
		FBgn0031990
		FBgn0035900
		FBgn0036534
		FBgn0036237
		FBgn0035206
		FBgn0040551
		FBgn0011959
		FBgn0001320
		FBgn0264880
		FBgn0034563
		FBgn0039098
		FBgn0034009
		FBgn0053551
		FBgn0039890
		FBgn0267390
		FBgn0001226
		FBgn0262719
		FBgn0034313
		FBgn0035555
		FBgn0004607
		FBgn0266903
		FBgn0038149
		FBgn0032763
		FBgn0034878
		FBgn0000504
		FBgn0033668
		FBgn0000317
		FBgn0036733
		FBgn0034803
		FBgn0028833
		FBgn0032618
		FBgn0015602
		FBgn0261341
		FBgn0031213
		FBgn0036805
		FBgn0003499
		FBgn0085229
		FBgn0265427
		FBgn0032495
		FBgn0031850
		FBgn0000414
		FBgn0041711
		FBgn0085298
		FBgn0032330
		FBgn0001269
		FBgn0053192
		FBgn0010747
		FBgn0001230
		FBgn0262993
		FBgn0250746
		FBgn0020767
		FBgn0036246
		FBgn0031322
		FBgn0036547
		FBgn0038631
		FBgn0038388
		FBgn0011584
		FBgn0036824
		FBgn0037108
		FBgn0264822
		FBgn0037422
		FBgn0266737
		FBgn0037239
		FBgn0034022
		FBgn0261597
		FBgn0259978
		FBgn0262103
		FBgn0284243
		FBgn0267155
		FBgn0035640
		FBgn0026320
		FBgn0000721
		FBgn0036816
		FBgn0039904
		FBgn0266238
		FBgn0037551
		FBgn0033402
		FBgn0032198
		FBgn0026370
		FBgn0054006
		FBgn0027547
		FBgn0033313
		FBgn0284412
		FBgn0063485
		FBgn0264785
		FBgn0035461
		FBgn0261453
		FBgn0004915
		FBgn0040233
		FBgn0008651
		FBgn0267849
		FBgn0038467
		FBgn0086037
		FBgn0028406
		FBgn0003042
		FBgn0022361
		FBgn0035922
		FBgn0266711
		FBgn0024329
		FBgn0267991
		FBgn0034583
		FBgn0267547
		FBgn0001169
		FBgn0032084
		FBgn0267487
		FBgn0014141
		FBgn0040650
		FBgn0036820
		FBgn0285971
		FBgn0262604
		FBgn0020224
		FBgn0032727
		FBgn0025676
		FBgn0038412
		FBgn0036696
		FBgn0036397
		FBgn0004698
		FBgn0040020
		FBgn0036908
		FBgn0085427
		FBgn0001235
		FBgn0041181
		FBgn0004510
		FBgn0016794
		FBgn0031918
		FBgn0037094
		FBgn0010421
		FBgn0038013
		FBgn0267569
		FBgn0027866
		FBgn0015338
		FBgn0038100
		FBgn0032938
		FBgn0031985
		FBgn0031779
		FBgn0032987
		FBgn0035600
		FBgn0265372
		FBgn0039078
		FBgn0086358
		FBgn0086372
		FBgn0260005
		FBgn0263768
		FBgn0033019
		FBgn0036680
		FBgn0262887
		FBgn0263231
		FBgn0015218
		FBgn0267576
		FBgn0014380
		FBgn0085342
		FBgn0036519
		FBgn0040022
		FBgn0039186
		FBgn0025674
		FBgn0265658
		FBgn0036449
		FBgn0262302
		FBgn0086680
		FBgn0051588
		FBgn0036199
		FBgn0045064
		FBgn0037794
		FBgn0026404
		FBgn0284225
		FBgn0028582
		FBgn0037213
		FBgn0029093
		FBgn0259139
		FBgn0266628
		FBgn0035708
		FBgn0011725
		FBgn0037001
		FBgn0004893
		FBgn0027594
		FBgn0051251
		FBgn0260386
		FBgn0050389
		FBgn0041713
		FBgn0039908
		FBgn0027506
		FBgn0031972
		FBgn0263547
		FBgn0010235
		FBgn0000286
		FBgn0035624
Male 1-day adult elav, Male 48hr APF	823	FBgn0010583
		FBgn0066084
		FBgn0034138
		FBgn0033556
		FBgn0038389
		FBgn0032001
		FBgn0052758
		FBgn0031454
		FBgn0037042
		FBgn0035812
		FBgn0036825
		FBgn0267205
		FBgn0015765
		FBgn0039188
		FBgn0086362
		FBgn0086768
		FBgn0029857
		FBgn0051195
		FBgn0015754
		FBgn0039861
		FBgn0037019
		FBgn0040153
		FBgn0265157
		FBgn0035407
		FBgn0264083
		FBgn0034689
		FBgn0036427
		FBgn0037417
		FBgn0266011
		FBgn0010100
		FBgn0027791
		FBgn0011305
		FBgn0031398
		FBgn0028932
		FBgn0034158
		FBgn0025628
		FBgn0266322
		FBgn0022029
		FBgn0015520
		FBgn0086355
		FBgn0001301
		FBgn0034791
		FBgn0034066
		FBgn0014133
		FBgn0037603
		FBgn0040212
		FBgn0039544
		FBgn0264678
		FBgn0038763
		FBgn0037035
		FBgn0033375
		FBgn0015288
		FBgn0261673
		FBgn0262680
		FBgn0037549
		FBgn0036734
		FBgn0034360
		FBgn0262451
		FBgn0033184
		FBgn0011211
		FBgn0002174
		FBgn0037073
		FBgn0026634
		FBgn0031267
		FBgn0028953
		FBgn0285948
		FBgn0034817
		FBgn0032153
		FBgn0261111
		FBgn0266053
		FBgn0029979
		FBgn0014006
		FBgn0283469
		FBgn0265192
		FBgn0035035
		FBgn0260390
		FBgn0261885
		FBgn0038463
		FBgn0028429
		FBgn0038857
		FBgn0032700
		FBgn0051928
		FBgn0037305
		FBgn0010309
		FBgn0011715
		FBgn0039459
		FBgn0035890
		FBgn0031484
[truncated: 6,977 more rows]

## Sheet: 2.Fig2M Male H3K27me3
Fig2M Male HeK27me3
Venn diagram lists	Number of overlapping genes	Genes
Male 10-12 day adult, Male 1-day adult, Male 1-day adult elav, Male 48hr APF	3607	FBgn0036810
		FBgn0085397
		FBgn0264957
		FBgn0020503
		FBgn0267983
		FBgn0051439
		FBgn0035785
		FBgn0040005
		FBgn0034860
		FBgn0038959
		FBgn0003388
		FBgn0052329
		FBgn0034548
		FBgn0262576
		FBgn0038092
		FBgn0034477
		FBgn0013772
		FBgn0031426
		FBgn0052450
		FBgn0265674
		FBgn0015773
		FBgn0020299
		FBgn0267148
		FBgn0260745
		FBgn0051933
		FBgn0263321
		FBgn0265996
		FBgn0262989
		FBgn0037042
		FBgn0266157
		FBgn0053632
		FBgn0033154
		FBgn0265841
		FBgn0034543
		FBgn0004580
		FBgn0267249
		FBgn0267471
		FBgn0052457
		FBgn0261814
		FBgn0265942
		FBgn0267794
		FBgn0037590
		FBgn0263587
		FBgn0047338
		FBgn0263576
		FBgn0259972
		FBgn0250907
		FBgn0267348
		FBgn0039027
		FBgn0037862
		FBgn0037260
		FBgn0003731
		FBgn0085336
		FBgn0038542
		FBgn0250845
		FBgn0285896
		FBgn0035928
		FBgn0034440
		FBgn0263343
		FBgn0263929
		FBgn0035823
		FBgn0033337
		FBgn0050115
		FBgn0037870
		FBgn0052392
		FBgn0267915
		FBgn0266677
		FBgn0265376
		FBgn0000157
		FBgn0086371
		FBgn0264516
		FBgn0037546
		FBgn0001319
		FBgn0040637
		FBgn0031568
		FBgn0039283
		FBgn0036066
		FBgn0050480
		FBgn0262200
		FBgn0085390
		FBgn0036139
		FBgn0264002
		FBgn0051774
		FBgn0037992
		FBgn0262403
		FBgn0036780
		FBgn0033058
		FBgn0031530
		FBgn0085303
		FBgn0035641
		FBgn0266314
		FBgn0040251
		FBgn0010414
		FBgn0005666
		FBgn0031279
		FBgn0267526
		FBgn0262478
		FBgn0036491
		FBgn0032111
		FBgn0085415
		FBgn0053757
		FBgn0039747
		FBgn0038201
		FBgn0032656
		FBgn0036227
		FBgn0037238
		FBgn0053325
		FBgn0266984
		FBgn0284244
		FBgn0267623
		FBgn0267643
		FBgn0265687
		FBgn0052207
		FBgn0267665
		FBgn0265157
		FBgn0000180
		FBgn0036230
		FBgn0037447
		FBgn0266420
		FBgn0010379
		FBgn0264866
		FBgn0266208
		FBgn0037417
		FBgn0015575
		FBgn0267775
		FBgn0038967
		FBgn0266851
		FBgn0039597
		FBgn0035161
		FBgn0039434
		FBgn0027070
		FBgn0037818
		FBgn0036330
		FBgn0050401
		FBgn0035710
		FBgn0051921
		FBgn0002440
		FBgn0038558
		FBgn0267141
		FBgn0032692
		FBgn0083949
		FBgn0032664
		FBgn0266941
		FBgn0034470
		FBgn0265042
		FBgn0039091
		FBgn0052150
		FBgn0050125
		FBgn0038919
		FBgn0027596
		FBgn0036795
		FBgn0038157
		FBgn0086200
		FBgn0262546
		FBgn0264907
		FBgn0023095
		FBgn0267262
		FBgn0031702
		FBgn0037515
		FBgn0003396
		FBgn0031100
		FBgn0026389
		FBgn0035553
		FBgn0263029
		FBgn0058172
		FBgn0264366
		FBgn0000071
		FBgn0031295
		FBgn0250834
		FBgn0260996
		FBgn0036527
		FBgn0039310
		FBgn0265735
		FBgn0038879
		FBgn0040531
		FBgn0035799
		FBgn0086690
		FBgn0261059
		FBgn0265257
		FBgn0037397
		FBgn0037203
		FBgn0016031
		FBgn0032457
		FBgn0035473
		FBgn0031384
		FBgn0000527
		FBgn0033725
		FBgn0035379
		FBgn0036495
		FBgn0052117
		FBgn0028412
		FBgn0032929
		FBgn0039544
		FBgn0031347
		FBgn0266926
		FBgn0086022
		FBgn0039887
		FBgn0038088
		FBgn0262737
		FBgn0262484
		FBgn0033792
		FBgn0037035
		FBgn0037552
		FBgn0034842
		FBgn0051952
		FBgn0031389
		FBgn0261673
		FBgn0263409
		FBgn0034288
		FBgn0031722
		FBgn0010109
		FBgn0267934
		FBgn0013810
		FBgn0031571
		FBgn0003137
		FBgn0065110
		FBgn0034709
		FBgn0051802
		FBgn0031738
		FBgn0266769
		FBgn0263664
		FBgn0261293
		FBgn0263385
		FBgn0266029
		FBgn0053140
		FBgn0031693
		FBgn0267756
		FBgn0034391
		FBgn0052311
		FBgn0036470
		FBgn0032969
		FBgn0050506
		FBgn0041605
		FBgn0045038
		FBgn0262440
		FBgn0037483
		FBgn0031834
		FBgn0031026
		FBgn0039131
		FBgn0259703
		FBgn0038032
		FBgn0267297
		FBgn0032768
		FBgn0038705
		FBgn0038938
		FBgn0038130
		FBgn0036704
		FBgn0266814
		FBgn0040849
		FBgn0032839
		FBgn0259996
		FBgn0005778
		FBgn0038773
		FBgn0037835
		FBgn0032694
		FBgn0034519
		FBgn0025821
		FBgn0261612
		FBgn0267322
		FBgn0259226
		FBgn0029717
		FBgn0051128
		FBgn0264915
		FBgn0004414
		FBgn0038797
		FBgn0036922
		FBgn0265593
		FBgn0035756
		FBgn0267917
		FBgn0035427
		FBgn0265765
		FBgn0032136
		FBgn0051245
		FBgn0284413
		FBgn0045852
		FBgn0264843
		FBgn0004858
		FBgn0052718
		FBgn0053299
		FBgn0034990
		FBgn0036262
		FBgn0010894
		FBgn0266630
		FBgn0038246
		FBgn0051437
		FBgn0035482
		FBgn0051869
		FBgn0031856
		FBgn0085380
		FBgn0039938
		FBgn0020378
		FBgn0011668
		FBgn0037163
		FBgn0265163
		FBgn0031707
		FBgn0053696
		FBgn0013272
		FBgn0263973
		FBgn0013733
		FBgn0266797
		FBgn0036597
		FBgn0011676
		FBgn0263615
		FBgn0243514
		FBgn0263709
		FBgn0016797
		FBgn0040827
		FBgn0051658
		FBgn0042101
		FBgn0267695
		FBgn0053467
		FBgn0040775
		FBgn0004870
		FBgn0031623
		FBgn0283557
		FBgn0039617
		FBgn0050438
		FBgn0033599
		FBgn0031879
		FBgn0034136
		FBgn0004865
		FBgn0086683
		FBgn0026760
		FBgn0038981
		FBgn0020660
		FBgn0004619
		FBgn0266849
		FBgn0267742
		FBgn0004101
		FBgn0035934
		FBgn0051602
		FBgn0265714
		FBgn0263144
		FBgn0035398
		FBgn0003041
		FBgn0039846
		FBgn0051928
		FBgn0011592
		FBgn0266214
		FBgn0038295
		FBgn0029154
		FBgn0267438
		FBgn0034120
		FBgn0052232
		FBgn0034011
		FBgn0263934
		FBgn0036070
		FBgn0038160
		FBgn0083991
		FBgn0031596
		FBgn0265445
		FBgn0051871
		FBgn0037801
		FBgn0285912
		FBgn0031374
		FBgn0003015
		FBgn0032312
		FBgn0003435
		FBgn0265381
		FBgn0265001
		FBgn0027546
		FBgn0051320
		FBgn0265103
		FBgn0042711
		FBgn0264431
		FBgn0085410
		FBgn0050147
		FBgn0032253
		FBgn0034825
		FBgn0259795
		FBgn0015222
		FBgn0039395
		FBgn0005640
		FBgn0267363
		FBgn0032470
		FBgn0033649
		FBgn0033292
		FBgn0267927
		FBgn0035181
		FBgn0053110
		FBgn0085314
		FBgn0038123
		FBgn0013751
		FBgn0004360
		FBgn0262107
		FBgn0035533
		FBgn0000639
		FBgn0266148
		FBgn0036789
		FBgn0266801
		FBgn0037460
		FBgn0262029
		FBgn0003267
		FBgn0265088
		FBgn0001138
		FBgn0037612
		FBgn0051077
		FBgn0031585
		FBgn0028518
		FBgn0265681
		FBgn0051145
		FBgn0051760
		FBgn0052026
		FBgn0265382
		FBgn0013469
		FBgn0262432
		FBgn0034904
		FBgn0263118
		FBgn0260660
		FBgn0053301
		FBgn0003118
		FBgn0028965
		FBgn0039804
		FBgn0259714
		FBgn0263870
		FBgn0034670
		FBgn0004914
		FBgn0044048
		FBgn0003300
		FBgn0035917
		FBgn0032549
		FBgn0039645
		FBgn0031449
		FBgn0039656
		FBgn0267114
		FBgn0267861
		FBgn0052532
		FBgn0033578
		FBgn0003651
		FBgn0266939
		FBgn0250817
		FBgn0025378
		FBgn0283651
		FBgn0041624
		FBgn0034636
		FBgn0265141
		FBgn0036868
		FBgn0038247
		FBgn0036817
		FBgn0263441
		FBgn0039754
		FBgn0051088
		FBgn0264000
		FBgn0259969
		FBgn0266416
		FBgn0266116
		FBgn0026396
		FBgn0262871
		FBgn0037162
		FBgn0263289
		FBgn0039029
		FBgn0264943
		FBgn0034869
		FBgn0033516
		FBgn0000547
		FBgn0035665
		FBgn0266411
		FBgn0263777
		FBgn0037454
		FBgn0020617
		FBgn0037174
		FBgn0041096
		FBgn0263453
		FBgn0264518
		FBgn0262150
		FBgn0003034
		FBgn0035976
		FBgn0265374
		FBgn0039366
		FBgn0034837
		FBgn0263495
		FBgn0039647
		FBgn0085582
		FBgn0034720
		FBgn0003701
		FBgn0039200
		FBgn0266773
		FBgn0037766
		FBgn0040253
		FBgn0284250
		FBgn0011970
		FBgn0028893
		FBgn0000492
		FBgn0035050
		FBgn0035608
		FBgn0263037
		FBgn0033155
		FBgn0027843
		FBgn0038353
		FBgn0033484
		FBgn0085395
		FBgn0037994
		FBgn0039749
		FBgn0011902
		FBgn0263533
		FBgn0053701
		FBgn0035594
		FBgn0035789
		FBgn0051183
		FBgn0259970
		FBgn0265636
		FBgn0086655
		FBgn0038795
		FBgn0034093
		FBgn0054045
		FBgn0038281
		FBgn0037481
		FBgn0014343
		FBgn0266432
		FBgn0262315
		FBgn0034479
		FBgn0050456
		FBgn0261860
		FBgn0000320
		FBgn0031424
		FBgn0004197
		FBgn0038126
		FBgn0026238
		FBgn0038197
		FBgn0053556
		FBgn0050103
		FBgn0265159
		FBgn0250823
		FBgn0266047
		FBgn0038676
		FBgn0264358
		FBgn0001180
		FBgn0264490
		FBgn0010313
		FBgn0265854
		FBgn0028519
		FBgn0005619
		FBgn0033028
		FBgn0034821
		FBgn0267548
		FBgn0038946
		FBgn0037421
		FBgn0266887
		FBgn0263802
		FBgn0039779
		FBgn0051213
		FBgn0004053
		FBgn0259175
		FBgn0031129
		FBgn0035280
		FBgn0285963
		FBgn0260011
		FBgn0010620
		FBgn0034658
		FBgn0001168
		FBgn0267473
		FBgn0266858
		FBgn0038405
		FBgn0265199
		FBgn0032964
		FBgn0037399
		FBgn0032506
		FBgn0033602
		FBgn0085408
		FBgn0036583
		FBgn0052119
		FBgn0041250
		FBgn0051797
		FBgn0284411
		FBgn0034545
		FBgn0263871
		FBgn0033404
		FBgn0267752
		FBgn0039049
		FBgn0265823
		FBgn0039479
		FBgn0259237
		FBgn0002573
		FBgn0266442
		FBgn0264905
		FBgn0037012
		FBgn0035551
		FBgn0035332
		FBgn0034718
		FBgn0038930
		FBgn0052461
		FBgn0034422
		FBgn0037963
		FBgn0266978
		FBgn0036844
		FBgn0036678
		FBgn0262123
		FBgn0263572
		FBgn0039421
		FBgn0265255
		FBgn0036080
		FBgn0039106
		FBgn0261636
		FBgn0034683
		FBgn0024944
		FBgn0039833
		FBgn0267264
		FBgn0026593
		FBgn0267475
		FBgn0028410
		FBgn0010113
		FBgn0053542
		FBgn0051515
		FBgn0035021
		FBgn0037502
		FBgn0012036
		FBgn0262476
		FBgn0035316
		FBgn0032857
		FBgn0037323
		FBgn0034797
		FBgn0032658
		FBgn0267585
		FBgn0039094
		FBgn0266985
		FBgn0039192
		FBgn0027570
		FBgn0085413
		FBgn0002789
		FBgn0013348
		FBgn0262461
		FBgn0036821
		FBgn0026869
		FBgn0038090
		FBgn0053993
		FBgn0051296
		FBgn0267936
		FBgn0264488
		FBgn0010453
		FBgn0015038
		FBgn0031646
		FBgn0042710
		FBgn0031866
		FBgn0265591
		FBgn0003090
		FBgn0033933
		FBgn0263662
		FBgn0261700
		FBgn0000014
		FBgn0031518
		FBgn0011919
		FBgn0046297
		FBgn0264269
		FBgn0035544
		FBgn0026190
		FBgn0267667
		FBgn0032850
		FBgn0038208
		FBgn0034624
		FBgn0040814
		FBgn0004898
		FBgn0039480
		FBgn0000061
		FBgn0040508
		FBgn0051005
		FBgn0267128
		FBgn0085296
		FBgn0028514
		FBgn0035308
		FBgn0038339
		FBgn0262030
		FBgn0283428
		FBgn0039038
		FBgn0052364
		FBgn0266846
		FBgn0040601
		FBgn0026077
		FBgn0266679
		FBgn0262543
		FBgn0041240
		FBgn0028903
		FBgn0029091
		FBgn0003391
		FBgn0085222
		FBgn0039031
		FBgn0033760
		FBgn0038627
		FBgn0263018
		FBgn0011666
		FBgn0031836
		FBgn0033301
		FBgn0262617
		FBgn0261702
		FBgn0004577
		FBgn0038139
		FBgn0033911
		FBgn0052123
		FBgn0243486
		FBgn0267104
		FBgn0036437
		FBgn0267744
		FBgn0052846
		FBgn0039577
		FBgn0265487
		FBgn0033651
		FBgn0285926
		FBgn0267607
		FBgn0039522
		FBgn0038921
		FBgn0086059
		FBgn0032415
		FBgn0265576
		FBgn0033297
		FBgn0032677
		FBgn0040007
		FBgn0004167
		FBgn0003129
		FBgn0031512
		FBgn0039053
		FBgn0082990
		FBgn0259162
		FBgn0025693
		FBgn0267327
		FBgn0085231
		FBgn0264725
		FBgn0035802
		FBgn0019650
		FBgn0038337
		FBgn0051206
		FBgn0039970
		FBgn0000227
		FBgn0259984
		FBgn0035581
		FBgn0266955
		FBgn0259243
		FBgn0259685
		FBgn0011656
		FBgn0264883
		FBgn0263402
		FBgn0065095
		FBgn0001285
		FBgn0262352
		FBgn0036381
		FBgn0038017
		FBgn0020414
		FBgn0266100
		FBgn0036497
		FBgn0266687
		FBgn0036768
		FBgn0037428
		FBgn0085382
		FBgn0046706
		FBgn0004516
		FBgn0052373
		FBgn0037645
		FBgn0032116
		FBgn0036010
		FBgn0035094
		FBgn0053504
		FBgn0264786
		FBgn0051356
		FBgn0002945
		FBgn0267133
		FBgn0000045
		FBgn0036947
		FBgn0052230
		FBgn0038089
		FBgn0266537
		FBgn0031724
		FBgn0039257
		FBgn0003130
		FBgn0263930
		FBgn0029961
		FBgn0031905
		FBgn0028858
		FBgn0031413
		FBgn0261262
		FBgn0032671
		FBgn0034283
		FBgn0266392
		FBgn0031372
		FBgn0038799
		FBgn0051804
		FBgn0263980
		FBgn0063368
		FBgn0259922
		FBgn0000577
		FBgn0085370
		FBgn0003254
		FBgn0050043
		FBgn0260429
		FBgn0033788
		FBgn0031337
		FBgn0037560
		FBgn0265296
		FBgn0050110
		FBgn0010435
		FBgn0037068
		FBgn0000024
		FBgn0004369
		FBgn0025336
		FBgn0261291
		FBgn0259701
		FBgn0036880
		FBgn0267800
		FBgn0028516
		FBgn0033702
		FBgn0032024
		FBgn0000490
		FBgn0266727
		FBgn0038851
		FBgn0262398
		FBgn0035388
		FBgn0263999
		FBgn0266027
		FBgn0259247
		FBgn0039088
		FBgn0261395
		FBgn0034276
		FBgn0085312
		FBgn0036782
		FBgn0034871
		FBgn0259878
		FBgn0003482
		FBgn0265974
		FBgn0032087
		FBgn0265917
		FBgn0034902
		FBgn0028370
		FBgn0025525
		FBgn0267746
		FBgn0267304
		FBgn0034552
		FBgn0026150
		FBgn0036324
		FBgn0033861
		FBgn0264329
		FBgn0267799
		FBgn0267941
		FBgn0037387
		FBgn0004244
		FBgn0260713
		FBgn0011829
		FBgn0265825
		FBgn0053234
		FBgn0265733
		FBgn0034143
		FBgn0037414
		FBgn0266835
		FBgn0260942
		FBgn0259716
		FBgn0037295
		FBgn0265086
		FBgn0032707
		FBgn0035915
		FBgn0011999
		FBgn0265666
		FBgn0033365
		FBgn0010323
		FBgn0036325
		FBgn0266039
		FBgn0034510
		FBgn0033593
		FBgn0036217
		FBgn0266937
		FBgn0267116
		FBgn0036665
		FBgn0040967
		FBgn0039081
		FBgn0037985
		FBgn0086667
		FBgn0031926
		FBgn0015721
		FBgn0035491
		FBgn0266403
		FBgn0036715
		FBgn0051163
		FBgn0036264
		FBgn0003719
		FBgn0002569
		FBgn0031925
		FBgn0266764
		FBgn0035150
		FBgn0265792
		FBgn0019940
		FBgn0261714
		FBgn0265678
		FBgn0036062
		FBgn0262360
		FBgn0038491
		FBgn0034413
		FBgn0039682
		FBgn0085280
		FBgn0033502
		FBgn0038355
		FBgn0085289
		FBgn0259960
		FBgn0028938
		FBgn0038983
		FBgn0038846
		FBgn0266756
		FBgn0003149
		FBgn0039360
		FBgn0036260
		FBgn0267633
		FBgn0033834
		FBgn0262379
		FBgn0262411
		FBgn0004428
		FBgn0050286
		FBgn0085411
		FBgn0033683
		FBgn0262425
		FBgn0039523
		FBgn0034406
		FBgn0267629
		FBgn0265444
		FBgn0037662
		FBgn0040510
		FBgn0038874
		FBgn0000442
		FBgn0284247
		FBgn0039862
		FBgn0024956
		FBgn0264087
		FBgn0266875
		FBgn0261846
		FBgn0032856
		FBgn0020300
		FBgn0266009
		FBgn0034290
		FBgn0000287
		FBgn0003382
		FBgn0032988
		FBgn0039286
		FBgn0003502
		FBgn0037167
		FBgn0039821
		FBgn0267724
		FBgn0265752
		FBgn0267660
		FBgn0005659
		FBgn0266159
		FBgn0037987
		FBgn0051121
		FBgn0027655
		FBgn0038204
		FBgn0036870
		FBgn0045476
		FBgn0039851
		FBgn0050089
		FBgn0032049
		FBgn0037326
		FBgn0000079
		FBgn0026438
		FBgn0267653
		FBgn0024733
		FBgn0038156
		FBgn0039246
		FBgn0050471
		FBgn0026385
		FBgn0262873
		FBgn0262679
		FBgn0266254
		FBgn0033733
		FBgn0032966
		FBgn0053196
		FBgn0036235
		FBgn0038359
		FBgn0036791
		FBgn0034021
		FBgn0263390
		FBgn0039040
		FBgn0267938
		FBgn0263649
		FBgn0038685
		FBgn0029123
		FBgn0264471
		FBgn0267628
		FBgn0264726
		FBgn0033289
		FBgn0265861
		FBgn0265066
		FBgn0035760
		FBgn0267239
		FBgn0267284
		FBgn0038827
		FBgn0035557
		FBgn0036436
		FBgn0264392
		FBgn0028886
		FBgn0036082
		FBgn0083965
		FBgn0039161
		FBgn0054038
		FBgn0000015
		FBgn0266948
		FBgn0036520
		FBgn0260008
		FBgn0026384
		FBgn0265585
		FBgn0085200
		FBgn0032894
		FBgn0019643
		FBgn0053516
		FBgn0040503
		FBgn0262839
		FBgn0015524
		FBgn0040609
		FBgn0003888
		FBgn0032815
		FBgn0261526
		FBgn0047000
		FBgn0033041
		FBgn0052449
		FBgn0000659
		FBgn0033541
		FBgn0264864
		FBgn0262160
		FBgn0250831
		FBgn0052238
		FBgn0263405
		FBgn0035480
		FBgn0040256
		FBgn0041239
		FBgn0260799
		FBgn0001325
		FBgn0035856
		FBgn0033158
		FBgn0002578
		FBgn0016650
		FBgn0033438
		FBgn0035625
		FBgn0053286
		FBgn0266302
		FBgn0051901
		FBgn0262327
		FBgn0003255
		FBgn0262972
		FBgn0030940
		FBgn0037500
		FBgn0262788
		FBgn0261800
		FBgn0032094
		FBgn0051235
		FBgn0038630
		FBgn0011509
		FBgn0265176
		FBgn0261582
		FBgn0004872
		FBgn0036489
		FBgn0037644
		FBgn0035696
		FBgn0264606
		FBgn0039596
		FBgn0027600
		FBgn0264308
		FBgn0034462
		FBgn0264444
		FBgn0265845
		FBgn0038416
		FBgn0085476
		FBgn0024183
		FBgn0263581
		FBgn0011905
		FBgn0058002
		FBgn0038845
		FBgn0267259
		FBgn0038394
		FBgn0036302
		FBgn0037594
		FBgn0263583
		FBgn0033277
		FBgn0032867
		FBgn0267266
		FBgn0050212
		FBgn0038350
		FBgn0036419
		FBgn0035009
		FBgn0263618
		FBgn0085321
		FBgn0262582
		FBgn0028622
		FBgn0267290
		FBgn0037796
		FBgn0031592
		FBgn0266046
		FBgn0264879
		FBgn0034299
		FBgn0031275
		FBgn0083981
		FBgn0038756
		FBgn0267312
		FBgn0023090
		FBgn0031564
		FBgn0051875
		FBgn0034865
		FBgn0266976
		FBgn0020307
		FBgn0259163
		FBgn0032505
		FBgn0002643
		FBgn0035010
		FBgn0052204
		FBgn0039659
		FBgn0267248
		FBgn0000047
		FBgn0033949
		FBgn0261871
		FBgn0036756
		FBgn0263042
		FBgn0012344
		FBgn0053202
		FBgn0265076
		FBgn0036168
		FBgn0266203
		FBgn0029503
		FBgn0034166
		FBgn0085376
		FBgn0004644
		FBgn0051446
		FBgn0039089
		FBgn0265819
		FBgn0261292
		FBgn0028381
		FBgn0085225
		FBgn0003448
		FBgn0262007
		FBgn0265957
		FBgn0261833
		FBgn0001316
		FBgn0053207
		FBgn0250867
		FBgn0034473
		FBgn0037170
		FBgn0083975
		FBgn0266824
		FBgn0262579
		FBgn0265200
		FBgn0031331
		FBgn0039431
		FBgn0265723
		FBgn0053093
		FBgn0263332
		FBgn0267666
		FBgn0000560
		FBgn0052137
		FBgn0032650
		FBgn0037325
		FBgn0035279
		FBgn0266142
		FBgn0259986
		FBgn0266249
		FBgn0052843
		FBgn0033367
		FBgn0053988
		FBgn0084008
		FBgn0004240
		FBgn0023083
		FBgn0034606
		FBgn0025776
		FBgn0061435
		FBgn0052333
		FBgn0032492
		FBgn0034356
		FBgn0004882
		FBgn0038294
		FBgn0265317
		FBgn0267706
		FBgn0031465
		FBgn0028889
		FBgn0002941
		FBgn0011603
		FBgn0028856
		FBgn0038592
		FBgn0028848
		FBgn0040063
		FBgn0020521
		FBgn0266239
		FBgn0003944
		FBgn0266757
		FBgn0036220
		FBgn0264442
		FBgn0031345
		FBgn0015872
		FBgn0031627
		FBgn0267118
		FBgn0051769
		FBgn0265675
		FBgn0265147
		FBgn0267140
		FBgn0052432
		FBgn0267688
		FBgn0002862
		FBgn0010433
		FBgn0028531
		FBgn0051050
		FBgn0266347
		FBgn0033867
		FBgn0027562
		FBgn0265728
		FBgn0037940
		FBgn0036785
		FBgn0040232
		FBgn0267802
		FBgn0020248
		FBgn0036075
		FBgn0036367
		FBgn0003091
		FBgn0086076
		FBgn0263502
		FBgn0085318
		FBgn0039518
		FBgn0004185
		FBgn0001253
		FBgn0261503
		FBgn0265829
		FBgn0032176
		FBgn0264794
		FBgn0004573
		FBgn0263131
		FBgn0003089
		FBgn0034121
		FBgn0264776
		FBgn0013263
		FBgn0024249
		FBgn0260959
		FBgn0027569
		FBgn0003721
		FBgn0034411
		FBgn0031920
		FBgn0003319
		FBgn0051294
		FBgn0038165
		FBgn0266696
		FBgn0265822
		FBgn0259822
		FBgn0039258
		FBgn0267604
		FBgn0038789
		FBgn0000606
		FBgn0265084
		FBgn0032385
		FBgn0050325
		FBgn0267865
		FBgn0032809
		FBgn0265718
		FBgn0051089
		FBgn0033850
		FBgn0034012
		FBgn0266578
		FBgn0004364
		FBgn0263449
		FBgn0003984
		FBgn0037409
		FBgn0267306
		FBgn0038147
		FBgn0036009
		FBgn0037534
		FBgn0026479
		FBgn0266626
		FBgn0032373
		FBgn0035445
		FBgn0022288
		FBgn0265669
		FBgn0051773
		FBgn0263000
		FBgn0031388
		FBgn0001077
		FBgn0038084
		FBgn0033358
		FBgn0262878
		FBgn0265991
		FBgn0267399
		FBgn0083141
		FBgn0267786
		FBgn0039591
		FBgn0033405
		FBgn0264900
		FBgn0016081
		FBgn0020269
		FBgn0015399
		FBgn0053143
		FBgn0283531
		FBgn0262115
		FBgn0038566
		FBgn0038694
		FBgn0265959
		FBgn0262869
		FBgn0050272
		FBgn0038774
		FBgn0267581
		FBgn0036278
		FBgn0261618
		FBgn0011570
		FBgn0039584
		FBgn0052296
		FBgn0263083
		FBgn0031791
		FBgn0267121
		FBgn0041182
		FBgn0038125
		FBgn0267294
		FBgn0034458
		FBgn0035572
		FBgn0263511
		FBgn0036769
		FBgn0026063
		FBgn0041087
		FBgn0263381
		FBgn0033652
		FBgn0037153
		FBgn0036242
		FBgn0039576
		FBgn0000028
		FBgn0034588
		FBgn0031745
		FBgn0259917
		FBgn0032614
		FBgn0032096
		FBgn0039616
		FBgn0264310
		FBgn0000279
		FBgn0262636
		FBgn0032414
		FBgn0264889
		FBgn0053912
		FBgn0035044
		FBgn0010114
		FBgn0267106
		FBgn0015904
		FBgn0038819
		FBgn0266781
		FBgn0034885
		FBgn0039033
		FBgn0260793
		FBgn0039093
		FBgn0011273
		FBgn0032683
		FBgn0010470
		FBgn0051702
		FBgn0085295
		FBgn0033744
		FBgn0263325
		FBgn0266395
		FBgn0265155
		FBgn0028901
		FBgn0261563
		FBgn0037412
		FBgn0037955
		FBgn0085480
		FBgn0015591
		FBgn0259233
		FBgn0000406
		FBgn0265913
		FBgn0020371
		FBgn0003117
		FBgn0028570
		FBgn0033770
		FBgn0038468
		FBgn0262204
		FBgn0032150
		FBgn0004854
		FBgn0267012
		FBgn0035800
		FBgn0037908
		FBgn0040688
		FBgn0275433
		FBgn0036808
		FBgn0032666
		FBgn0034132
		FBgn0041111
		FBgn0039444
		FBgn0036522
		FBgn0267233
		FBgn0035000
		FBgn0266084
		FBgn0026597
		FBgn0028527
		FBgn0038934
		FBgn0035430
		FBgn0037448
		FBgn0267260
		FBgn0005636
		FBgn0261258
		FBgn0031344
		FBgn0263219
		FBgn0053225
		FBgn0033287
		FBgn0266689
		FBgn0038796
		FBgn0039424
		FBgn0015230
		FBgn0037827
		FBgn0035734
		FBgn0040817
		FBgn0037197
		FBgn0036143
		FBgn0034483
		FBgn0037503
		FBgn0037205
		FBgn0026259
		FBgn0267993
		FBgn0085202
		FBgn0264894
		FBgn0264484
		FBgn0267932
		FBgn0036639
		FBgn0264993
		FBgn0265011
		FBgn0004513
		FBgn0267772
		FBgn0267687
		FBgn0034546
		FBgn0264911
		FBgn0265371
		FBgn0262220
		FBgn0035968
		FBgn0264909
		FBgn0053285
		FBgn0034730
		FBgn0265631
		FBgn0261053
		FBgn0033043
		FBgn0261514
		FBgn0002023
		FBgn0020493
		FBgn0038445
		FBgn0263328
		FBgn0034031
		FBgn0263647
		FBgn0036085
		FBgn0029153
		FBgn0010905
		FBgn0264432
		FBgn0267158
		FBgn0015371
		FBgn0044028
		FBgn0035540
		FBgn0264574
		FBgn0036439
		FBgn0025360
		FBgn0033192
		FBgn0052369
		FBgn0024963
		FBgn0265843
		FBgn0267681
		FBgn0285913
		FBgn0083972
		FBgn0261699
		FBgn0026756
		FBgn0265814
		FBgn0031414
		FBgn0036377
		FBgn0032271
		FBgn0037169
		FBgn0034834
		FBgn0031431
		FBgn0002576
		FBgn0035797
		FBgn0050377
		FBgn0265751
		FBgn0031365
		FBgn0045497
		FBgn0266873
		FBgn0005614
		FBgn0052121
		FBgn0034715
		FBgn0267557
		FBgn0014179
		FBgn0031954
		FBgn0051205
		FBgn0266233
		FBgn0016660
		FBgn0036835
		FBgn0032471
		FBgn0003963
		FBgn0261360
		FBgn0264476
		FBgn0036156
		FBgn0035730
		FBgn0033628
		FBgn0037989
		FBgn0263616
		FBgn0042179
		FBgn0259148
		FBgn0010415
		FBgn0023143
		FBgn0035669
		FBgn0264266
		FBgn0032110
		FBgn0050083
		FBgn0284409
		FBgn0038357
		FBgn0036350
		FBgn0041160
		FBgn0037765
		FBgn0266910
		FBgn0029084
		FBgn0039883
		FBgn0052206
		FBgn0033159
		FBgn0261560
		FBgn0259187
		FBgn0083946
		FBgn0036454
		FBgn0243512
		FBgn0051482
		FBgn0051233
		FBgn0038606
		FBgn0035971
		FBgn0026390
		FBgn0011974
		FBgn0051646
		FBgn0265378
		FBgn0037455
		FBgn0265549
		FBgn0004396
		FBgn0266035
		FBgn0038653
		FBgn0032877
		FBgn0030029
		FBgn0003900
		FBgn0037513
		FBgn0031645
		FBgn0032362
		FBgn0085421
		FBgn0035331
		FBgn0039955
		FBgn0016684
		FBgn0265834
		FBgn0265078
		FBgn0267470
		FBgn0038420
		FBgn0029707
		FBgn0085311
		FBgn0034475
		FBgn0262593
		FBgn0265721
		FBgn0266822
		FBgn0259211
		FBgn0085391
		FBgn0032010
		FBgn0085235
		FBgn0033952
		FBgn0004242
		FBgn0020376
		FBgn0264273
		FBgn0266256
		FBgn0036705
		FBgn0038515
		FBgn0040506
		FBgn0010215
		FBgn0037175
		FBgn0267539
		FBgn0266777
		FBgn0267709
		FBgn0028939
		FBgn0030054
		FBgn0039784
		FBgn0003187
		FBgn0039511
		FBgn0038929
		FBgn0031622
		FBgn0036850
		FBgn0267268
		FBgn0262389
		FBgn0033558
		FBgn0035007
		FBgn0038840
		FBgn0041585
		FBgn0004889
		FBgn0011959
		FBgn0001320
		FBgn0264880
		FBgn0033791
		FBgn0032374
		FBgn0261805
		FBgn0024836
		FBgn0265850
		FBgn0265758
		FBgn0264899
		FBgn0014033
		FBgn0085398
		FBgn0036345
		FBgn0035577
		FBgn0041242
		FBgn0037485
		FBgn0264717
		FBgn0264493
		FBgn0261545
		FBgn0029082
		FBgn0265645
		FBgn0051559
		FBgn0031887
		FBgn0013973
		FBgn0266943
		FBgn0264867
		FBgn0266820
		FBgn0051787
		FBgn0038842
		FBgn0036931
		FBgn0033075
		FBgn0031219
		FBgn0037720
		FBgn0039453
		FBgn0263658
		FBgn0033865
		FBgn0034671
		FBgn0053700
		FBgn0031443
		FBgn0003430
		FBgn0040752
		FBgn0003480
		FBgn0284415
		FBgn0266839
		FBgn0267716
		FBgn0263116
		FBgn0042185
		FBgn0267296
		FBgn0014127
		FBgn0015577
		FBgn0001170
		FBgn0039396
		FBgn0031620
		FBgn0039084
		FBgn0266378
		FBgn0003515
		FBgn0035346
		FBgn0266226
		FBgn0261289
		FBgn0267788
		FBgn0033232
		FBgn0260657
		FBgn0038163
		FBgn0262509
		FBgn0024245
		FBgn0041719
		FBgn0265820
		FBgn0036329
		FBgn0038734
		FBgn0033828
		FBgn0265527
		FBgn0032023
		FBgn0031327
		FBgn0004919
		FBgn0266772
		FBgn0000251
		FBgn0038191
		FBgn0266969
		FBgn0004910
		FBgn0051219
		FBgn0050463
		FBgn0039806
		FBgn0027589
		FBgn0264482
		FBgn0085384
		FBgn0036443
		FBgn0262876
		FBgn0036778
		FBgn0000411
		FBgn0035217
		FBgn0038826
		FBgn0052087
		FBgn0037584
		FBgn0265884
		FBgn0033597
		FBgn0035312
		FBgn0001208
		FBgn0267947
		FBgn0032586
		FBgn0020765
		FBgn0052382
		FBgn0261588
		FBgn0265315
		FBgn0033635
		FBgn0086758
		FBgn0262568
		FBgn0035282
		FBgn0267154
		FBgn0040726
		FBgn0267683
		FBgn0052057
		FBgn0264540
		FBgn0004784
		FBgn0266752
		FBgn0015400
		FBgn0041092
		FBgn0000567
		FBgn0036259
		FBgn0265105
		FBgn0031929
		FBgn0052440
		FBgn0037294
		FBgn0016047
		FBgn0262896
		FBgn0053262
		FBgn0038422
		FBgn0037105
		FBgn0038680
		FBgn0000964
		FBgn0262719
		FBgn0017590
		FBgn0020445
		FBgn0037934
		FBgn0015903
		FBgn0039566
		FBgn0000039
		FBgn0266936
		FBgn0034439
		FBgn0267574
		FBgn0051677
		FBgn0000179
		FBgn0045474
		FBgn0032685
		FBgn0011758
		FBgn0005775
		FBgn0265879
		FBgn0265706
		FBgn0004607
		FBgn0082922
		FBgn0036218
		FBgn0031854
		FBgn0036666
		FBgn0038252
		FBgn0265306
		FBgn0024288
		FBgn0039568
		FBgn0283499
		FBgn0266903
		FBgn0037675
		FBgn0053310
		FBgn0043806
		FBgn0265041
		FBgn0052198
		FBgn0053653
		FBgn0053773
		FBgn0085464
		FBgn0265202
		FBgn0032538
		FBgn0035041
		FBgn0284224
		FBgn0039551
		FBgn0039332
		FBgn0262117
		FBgn0263556
		FBgn0267271
		FBgn0036796
		FBgn0028946
		FBgn0267792
		FBgn0032840
		FBgn0033117
		FBgn0004359
		FBgn0028888
		FBgn0013812
		FBgn0034301
		FBgn0262100
		FBgn0266786
		FBgn0265650
		FBgn0261648
		FBgn0265161
		FBgn0267256
		FBgn0038719
		FBgn0033362
		FBgn0035490
		FBgn0266799
		FBgn0262376
		FBgn0262097
		FBgn0262382
		FBgn0265680
		FBgn0035006
		FBgn0013995
		FBgn0052365
		FBgn0050418
		FBgn0266308
		FBgn0045471
		FBgn0263983
		FBgn0038679
		FBgn0031629
		FBgn0033108
		FBgn0013763
		FBgn0034840
		FBgn0265762
		FBgn0263217
		FBgn0035709
		FBgn0052447
		FBgn0038082
		FBgn0032827
		FBgn0035385
		FBgn0266616
		FBgn0032289
		FBgn0005624
		FBgn0046873
		FBgn0032188
		FBgn0004595
		FBgn0038073
		FBgn0267731
		FBgn0033322
		FBgn0267985
		FBgn0000504
		FBgn0045442
		FBgn0028871
		FBgn0039932
		FBgn0040228
		FBgn0034785
		FBgn0039411
		FBgn0267123
		FBgn0015561
		FBgn0265580
		FBgn0052286
		FBgn0266983
		FBgn0051609
		FBgn0036801
		FBgn0262817
		FBgn0060296
		FBgn0035611
		FBgn0039178
		FBgn0031900
		FBgn0033668
		FBgn0038958
		FBgn0034827
		FBgn0037229
		FBgn0034071
		FBgn0033317
		FBgn0031728
		FBgn0058006
		FBgn0267789
		FBgn0250910
		FBgn0036471
		FBgn0267715
		FBgn0036703
		FBgn0263869
		FBgn0028836
		FBgn0263079
		FBgn0264430
		FBgn0264711
		FBgn0024150
		FBgn0011642
		FBgn0266383
		FBgn0035198
		FBgn0260487
		FBgn0033787
		FBgn0259683
		FBgn0085232
		FBgn0260428
		FBgn0266809
		FBgn0039816
		FBgn0053798
		FBgn0266380
		FBgn0262733
		FBgn0003934
		FBgn0087012
		FBgn0264379
		FBgn0003507
		FBgn0003249
		FBgn0047092
		FBgn0085315
		FBgn0002985
		FBgn0259244
		FBgn0035313
		FBgn0011706
		FBgn0051363
		FBgn0262569
		FBgn0053503
		FBgn0264844
		FBgn0262717
		FBgn0037368
		FBgn0262099
		FBgn0046113
		FBgn0263117
		FBgn0027660
		FBgn0034481
		FBgn0267305
		FBgn0264884
		FBgn0026061
		FBgn0028857
		FBgn0032723
		FBgn0033654
		FBgn0046763
		FBgn0051573
		FBgn0010403
		FBgn0053109
		FBgn0038798
		FBgn0040684
		FBgn0032663
		FBgn0039728
		FBgn0011802
		FBgn0260941
		FBgn0266207
		FBgn0015546
		FBgn0263509
		FBgn0038651
		FBgn0022936
		FBgn0267671
		FBgn0003499
		FBgn0052111
		FBgn0053531
		FBgn0028662
		FBgn0032693
		FBgn0265051
		FBgn0262903
		FBgn0265592
		FBgn0262182
		FBgn0262033
		FBgn0264550
		FBgn0038087
		FBgn0037836
		FBgn0034438
		FBgn0038129
		FBgn0033302
		FBgn0262842
		FBgn0031835
		FBgn0035040
		FBgn0264914
		FBgn0039085
		FBgn0052199
		FBgn0265512
		FBgn0263019
		FBgn0263085
		FBgn0038279
		FBgn0002564
		FBgn0050263
		FBgn0030492
		FBgn0265427
		FBgn0003890
		FBgn0267918
		FBgn0267737
		FBgn0266785
		FBgn0000636
		FBgn0266034
		FBgn0262614
		FBgn0011851
		FBgn0004429
		FBgn0265727
		FBgn0050461
		FBgn0051146
		FBgn0034998
		FBgn0003328
		FBgn0001147
		FBgn0036659
		FBgn0051870
		FBgn0043470
		FBgn0265000
		FBgn0265682
		FBgn0038236
		FBgn0032299
		FBgn0050419
		FBgn0036714
		FBgn0285911
		FBgn0266796
		FBgn0037788
		FBgn0034352
		FBgn0266753
		FBgn0086035
		FBgn0261611
		FBgn0265104
		FBgn0037857
		FBgn0031850
		FBgn0034602
		FBgn0261555
		FBgn0264697
		FBgn0035328
		FBgn0266319
		FBgn0267634
		FBgn0051164
		FBgn0042102
		FBgn0054024
		FBgn0041231
		FBgn0020258
		FBgn0023001
		FBgn0033364
		FBgn0038980
		FBgn0035281
		FBgn0041711
		FBgn0267159
		FBgn0262106
		FBgn0033708
		FBgn0267949
		FBgn0267694
		FBgn0032602
		FBgn0267408
		FBgn0036544
		FBgn0265365
		FBgn0034135
		FBgn0004102
		FBgn0259194
		FBgn0003209
		FBgn0035380
		FBgn0026058
		FBgn0033443
		FBgn0032330
		FBgn0026397
		FBgn0035805
		FBgn0261556
		FBgn0085230
		FBgn0005660
		FBgn0035455
		FBgn0015622
		FBgn0034551
		FBgn0031216
		FBgn0001269
		FBgn0039886
		FBgn0267796
		FBgn0034558
		FBgn0038161
		FBgn0038494
		FBgn0014396
		FBgn0265766
[truncated: 7,963 more rows]

## Sheet: 3.Fig2O Male H3K36me3
Fig2O Male H3K36me3
Venn diagram lists	Number of overlapping genes	Genes
Male 10-12 day adult, Male 1-day adult, Male 1-day adult elav, Male 48hr APF	4892	FBgn0037191
		FBgn0038397
		FBgn0010583
		FBgn0032906
		FBgn0085397
		FBgn0264957
		FBgn0031885
		FBgn0267983
		FBgn0266599
		FBgn0040005
		FBgn0003930
		FBgn0265852
		FBgn0052712
		FBgn0031554
		FBgn0012010
		FBgn0034860
		FBgn0259979
		FBgn0034138
		FBgn0003388
		FBgn0266019
		FBgn0033997
		FBgn0027550
		FBgn0037109
		FBgn0053217
		FBgn0031426
		FBgn0038760
		FBgn0001187
		FBgn0054043
		FBgn0028717
		FBgn0032450
		FBgn0020299
		FBgn0030286
		FBgn0029133
		FBgn0263321
		FBgn0039359
		FBgn0030447
		FBgn0030855
		FBgn0052758
		FBgn0065073
		FBgn0010217
		FBgn0037042
		FBgn0266157
		FBgn0002121
		FBgn0033392
		FBgn0063491
		FBgn0266994
		FBgn0037970
		FBgn0037648
		FBgn0264492
		FBgn0034543
		FBgn0266097
		FBgn0004580
		FBgn0267249
		FBgn0267471
		FBgn0030990
		FBgn0005617
		FBgn0030764
		FBgn0033855
		FBgn0026313
		FBgn0037590
		FBgn0263587
		FBgn0039188
		FBgn0263576
		FBgn0259972
		FBgn0065101
		FBgn0250907
		FBgn0035542
		FBgn0033434
		FBgn0036124
		FBgn0039027
		FBgn0086768
		FBgn0038639
		FBgn0003731
		FBgn0085336
		FBgn0086378
		FBgn0038542
		FBgn0035928
		FBgn0267485
		FBgn0031851
		FBgn0263929
		FBgn0035823
		FBgn0011660
		FBgn0036411
		FBgn0039877
		FBgn0260397
		FBgn0033337
		FBgn0030833
		FBgn0030514
		FBgn0264898
		FBgn0267131
		FBgn0262518
		FBgn0050115
		FBgn0052392
		FBgn0032343
		FBgn0267915
		FBgn0266677
		FBgn0000157
		FBgn0034634
		FBgn0002917
		FBgn0086371
		FBgn0034345
		FBgn0037143
		FBgn0001218
		FBgn0032974
		FBgn0264077
		FBgn0259749
		FBgn0037546
		FBgn0036759
		FBgn0001319
		FBgn0065051
		FBgn0014075
		FBgn0031568
		FBgn0033167
		FBgn0026369
		FBgn0039283
		FBgn0036066
		FBgn0085390
		FBgn0040694
		FBgn0035028
		FBgn0262354
		FBgn0085479
		FBgn0034186
		FBgn0036414
		FBgn0039861
		FBgn0051774
		FBgn0260780
		FBgn0037992
		FBgn0051627
		FBgn0030692
		FBgn0035014
		FBgn0036667
		FBgn0036532
		FBgn0263334
		FBgn0262595
		FBgn0262403
		FBgn0031643
		FBgn0010194
		FBgn0038709
		FBgn0085303
		FBgn0035641
		FBgn0266314
		FBgn0030944
		FBgn0005666
		FBgn0027054
		FBgn0028689
		FBgn0086757
		FBgn0020416
		FBgn0038432
		FBgn0266049
		FBgn0024319
		FBgn0034259
		FBgn0034270
		FBgn0264270
		FBgn0052110
		FBgn0037019
		FBgn0036491
		FBgn0035558
		FBgn0265450
		FBgn0263471
		FBgn0032656
		FBgn0023545
		FBgn0037238
		FBgn0032869
		FBgn0034389
		FBgn0024909
		FBgn0033813
		FBgn0003257
		FBgn0030659
		FBgn0033190
		FBgn0032474
		FBgn0015278
		FBgn0037447
		FBgn0051957
		FBgn0266420
		FBgn0031650
		FBgn0266244
		FBgn0032884
		FBgn0039628
		FBgn0010379
		FBgn0262531
		FBgn0038286
		FBgn0025634
		FBgn0266208
		FBgn0033206
		FBgn0042131
		FBgn0030893
		FBgn0039855
		FBgn0267775
		FBgn0027066
		FBgn0038967
		FBgn0012004
		FBgn0031068
		FBgn0038331
		FBgn0027070
		FBgn0037818
		FBgn0050401
		FBgn0031003
		FBgn0035710
		FBgn0038558
		FBgn0032036
		FBgn0011305
		FBgn0053294
		FBgn0033486
		FBgn0033225
		FBgn0028932
		FBgn0039994
		FBgn0263601
		FBgn0051473
		FBgn0265042
		FBgn0039091
		FBgn0036819
		FBgn0266916
		FBgn0033994
		FBgn0052150
		FBgn0050125
		FBgn0052479
		FBgn0021856
		FBgn0034049
		FBgn0036274
		FBgn0000299
		FBgn0261290
		FBgn0001989
		FBgn0262125
		FBgn0027596
		FBgn0037114
		FBgn0034420
		FBgn0261794
		FBgn0053971
		FBgn0264504
		FBgn0267238
		FBgn0003082
		FBgn0038681
		FBgn0267995
		FBgn0040319
		FBgn0040234
		FBgn0031702
		FBgn0040056
		FBgn0037515
		FBgn0038102
		FBgn0266250
		FBgn0264990
		FBgn0046685
		FBgn0035839
		FBgn0061196
		FBgn0026389
		FBgn0035553
		FBgn0263029
		FBgn0032799
		FBgn0032601
		FBgn0267773
		FBgn0030189
		FBgn0037082
		FBgn0039101
		FBgn0015520
		FBgn0264366
		FBgn0032439
		FBgn0027587
		FBgn0000071
		FBgn0031295
		FBgn0032805
		FBgn0086605
		FBgn0260388
		FBgn0001301
		FBgn0044826
		FBgn0033212
		FBgn0036527
		FBgn0039260
		FBgn0039467
		FBgn0038448
		FBgn0035799
		FBgn0086690
		FBgn0264892
		FBgn0261059
		FBgn0037203
		FBgn0032457
		FBgn0085423
		FBgn0023395
		FBgn0000527
		FBgn0266464
		FBgn0083969
		FBgn0014903
		FBgn0003275
		FBgn0036495
		FBgn0263564
		FBgn0032929
		FBgn0036111
		FBgn0039544
		FBgn0031347
		FBgn0036676
		FBgn0036403
		FBgn0036940
		FBgn0263378
		FBgn0262856
		FBgn0004367
		FBgn0039887
		FBgn0038088
		FBgn0262370
		FBgn0264494
		FBgn0033792
		FBgn0038890
		FBgn0037035
		FBgn0038589
		FBgn0035268
		FBgn0032291
		FBgn0031050
		FBgn0035298
		FBgn0267781
		FBgn0036188
		FBgn0030946
		FBgn0261673
		FBgn0263409
		FBgn0031722
		FBgn0010109
		FBgn0267712
		FBgn0033238
		FBgn0010825
		FBgn0265535
		FBgn0036354
		FBgn0013810
		FBgn0032819
		FBgn0263987
		FBgn0003137
		FBgn0039810
		FBgn0003139
		FBgn0037549
		FBgn0015544
		FBgn0266634
		FBgn0263664
		FBgn0261293
		FBgn0004381
		FBgn0032645
		FBgn0036734
		FBgn0031693
		FBgn0265606
		FBgn0034281
		FBgn0034391
		FBgn0052311
		FBgn0032969
		FBgn0031903
		FBgn0045038
		FBgn0262440
		FBgn0037483
		FBgn0004896
		FBgn0039402
		FBgn0038470
		FBgn0034925
		FBgn0033968
		FBgn0011211
		FBgn0031834
		FBgn0026401
		FBgn0259703
		FBgn0266260
		FBgn0032768
		FBgn0032244
		FBgn0037280
		FBgn0031018
		FBgn0043043
		FBgn0034626
		FBgn0038938
		FBgn0034215
		FBgn0266814
		FBgn0040849
		FBgn0052850
		FBgn0033021
		FBgn0037073
		FBgn0259996
		FBgn0039044
		FBgn0040763
		FBgn0034304
		FBgn0260450
		FBgn0031040
		FBgn0040283
		FBgn0033528
		FBgn0032153
		FBgn0004414
		FBgn0038977
		FBgn0036922
		FBgn0035756
		FBgn0267565
		FBgn0040850
		FBgn0030481
		FBgn0024277
		FBgn0267959
		FBgn0027083
		FBgn0023213
		FBgn0030365
		FBgn0032136
		FBgn0051497
		FBgn0039172
		FBgn0039588
		FBgn0034437
		FBgn0262524
		FBgn0045852
		FBgn0264843
		FBgn0030466
		FBgn0025700
		FBgn0004655
		FBgn0266619
		FBgn0264707
		FBgn0053299
		FBgn0016126
		FBgn0027793
		FBgn0010894
		FBgn0030460
		FBgn0038246
		FBgn0035482
		FBgn0032870
		FBgn0259736
		FBgn0035231
		FBgn0266053
		FBgn0030786
		FBgn0039938
		FBgn0029979
		FBgn0264700
		FBgn0020378
		FBgn0032407
		FBgn0033875
		FBgn0031707
		FBgn0053696
		FBgn0034933
		FBgn0034567
		FBgn0263973
		FBgn0033538
		FBgn0013733
		FBgn0266797
		FBgn0038660
		FBgn0011676
		FBgn0264509
		FBgn0031749
		FBgn0030884
		FBgn0264384
		FBgn0016797
		FBgn0086036
		FBgn0040827
		FBgn0052647
		FBgn0011703
		FBgn0032419
		FBgn0031637
		FBgn0267600
		FBgn0032845
		FBgn0030330
		FBgn0053467
		FBgn0036022
		FBgn0034267
		FBgn0040775
		FBgn0004870
		FBgn0031623
		FBgn0004435
		FBgn0283557
		FBgn0039617
		FBgn0050438
		FBgn0031879
		FBgn0034136
		FBgn0035415
		FBgn0028429
		FBgn0004865
		FBgn0019938
		FBgn0086683
		FBgn0264556
		FBgn0038981
		FBgn0002905
		FBgn0020660
		FBgn0034418
		FBgn0037824
		FBgn0266849
		FBgn0266102
		FBgn0038857
		FBgn0267742
		FBgn0004101
		FBgn0010292
		FBgn0035398
		FBgn0003041
		FBgn0036236
		FBgn0039846
		FBgn0051928
		FBgn0034242
		FBgn0001189
		FBgn0021776
		FBgn0034011
		FBgn0040965
		FBgn0283525
		FBgn0037376
		FBgn0038160
		FBgn0038190
		FBgn0003386
		FBgn0265796
		FBgn0265445
		FBgn0039385
		FBgn0034856
		FBgn0000319
		FBgn0040324
		FBgn0037801
		FBgn0285912
		FBgn0010309
		FBgn0003015
		FBgn0261454
		FBgn0003435
		FBgn0035089
		FBgn0003159
		FBgn0065071
		FBgn0040514
		FBgn0261850
		FBgn0259795
		FBgn0015222
		FBgn0284246
		FBgn0000261
		FBgn0039459
		FBgn0051427
		FBgn0014868
		FBgn0267560
		FBgn0010622
		FBgn0260027
		FBgn0030654
		FBgn0264462
		FBgn0033649
		FBgn0035181
		FBgn0082973
		FBgn0085314
		FBgn0052133
		FBgn0013751
		FBgn0037107
		FBgn0036146
		FBgn0004360
		FBgn0011207
		FBgn0262107
		FBgn0266330
		FBgn0000639
		FBgn0034489
		FBgn0036789
		FBgn0266801
		FBgn0037460
		FBgn0262029
		FBgn0003267
		FBgn0263251
		FBgn0085432
		FBgn0001138
		FBgn0037612
		FBgn0031585
		FBgn0263278
		FBgn0028518
		FBgn0011289
		FBgn0265681
		FBgn0004623
		FBgn0050372
		FBgn0265976
		FBgn0051760
		FBgn0263516
		FBgn0267684
		FBgn0265382
		FBgn0013469
		FBgn0260860
		FBgn0030012
		FBgn0034904
		FBgn0038968
		FBgn0031675
		FBgn0260660
		FBgn0265915
		FBgn0003118
		FBgn0028965
		FBgn0003885
		FBgn0039804
		FBgn0259714
		FBgn0263870
		FBgn0015025
		FBgn0086384
		FBgn0037467
		FBgn0021814
		FBgn0004914
		FBgn0004133
		FBgn0083987
		FBgn0039645
		FBgn0037020
		FBgn0031449
		FBgn0039006
		FBgn0031257
		FBgn0039656
		FBgn0267114
		FBgn0267861
		FBgn0033578
		FBgn0031174
		FBgn0000140
		FBgn0266065
		FBgn0003651
		FBgn0264391
		FBgn0031696
		FBgn0264296
		FBgn0026378
		FBgn0266230
		FBgn0039790
		FBgn0284080
		FBgn0265425
		FBgn0034645
		FBgn0036868
		FBgn0029763
		FBgn0037432
		FBgn0027526
		FBgn0030025
		FBgn0266958
		FBgn0263441
		FBgn0051088
		FBgn0034172
		FBgn0034141
		FBgn0266116
		FBgn0025827
		FBgn0262871
		FBgn0029893
		FBgn0263289
		FBgn0266971
		FBgn0030457
		FBgn0283658
		FBgn0039029
		FBgn0031858
		FBgn0033051
		FBgn0030512
		FBgn0039300
		FBgn0261984
		FBgn0034858
		FBgn0065100
		FBgn0051673
		FBgn0266411
		FBgn0263777
		FBgn0035949
		FBgn0020617
		FBgn0041096
		FBgn0264518
		FBgn0035976
		FBgn0034086
		FBgn0039366
		FBgn0033312
		FBgn0015320
		FBgn0266021
		FBgn0036416
		FBgn0263495
		FBgn0266316
		FBgn0265097
		FBgn0083977
		FBgn0029715
		FBgn0266201
		FBgn0267137
		FBgn0003701
		FBgn0039200
		FBgn0266773
		FBgn0022069
		FBgn0031090
		FBgn0032341
		FBgn0036861
		FBgn0283553
		FBgn0032752
		FBgn0284250
		FBgn0028893
		FBgn0000492
		FBgn0035050
		FBgn0020304
		FBgn0265838
		FBgn0263037
		FBgn0028688
		FBgn0033155
		FBgn0001148
		FBgn0037926
		FBgn0267561
		FBgn0267314
		FBgn0036684
		FBgn0031478
		FBgn0085443
		FBgn0053200
		FBgn0039015
		FBgn0024273
		FBgn0037994
		FBgn0264567
		FBgn0032789
		FBgn0032246
		FBgn0035789
		FBgn0050356
		FBgn0051183
		FBgn0285970
		FBgn0086655
		FBgn0265960
		FBgn0267365
		FBgn0267448
		FBgn0263113
		FBgn0259214
		FBgn0035138
		FBgn0266826
		FBgn0010225
		FBgn0013563
		FBgn0038281
		FBgn0261802
		FBgn0266868
		FBgn0014343
		FBgn0052357
		FBgn0267162
		FBgn0035627
		FBgn0000320
		FBgn0040291
		FBgn0031424
		FBgn0004197
		FBgn0038126
		FBgn0026238
		FBgn0043575
		FBgn0038197
		FBgn0050103
		FBgn0001324
		FBgn0011754
		FBgn0033067
		FBgn0034504
		FBgn0033584
		FBgn0038676
		FBgn0037102
		FBgn0001180
		FBgn0052105
		FBgn0033872
		FBgn0025639
		FBgn0029736
		FBgn0265854
		FBgn0283494
		FBgn0033186
		FBgn0262286
		FBgn0034175
		FBgn0005619
		FBgn0011836
		FBgn0033028
		FBgn0037493
		FBgn0267728
		FBgn0034580
		FBgn0035452
		FBgn0085325
		FBgn0000594
		FBgn0263802
		FBgn0039779
		FBgn0037677
		FBgn0004053
		FBgn0262301
		FBgn0033844
		FBgn0051432
		FBgn0036165
		FBgn0036853
		FBgn0029789
		FBgn0284436
		FBgn0038186
		FBgn0001168
		FBgn0266858
		FBgn0031107
		FBgn0039042
		FBgn0034025
		FBgn0265199
		FBgn0032964
		FBgn0052654
		FBgn0032506
		FBgn0033602
		FBgn0085408
		FBgn0039928
		FBgn0284411
		FBgn0263871
		FBgn0001087
		FBgn0260049
		FBgn0027093
		FBgn0037218
		FBgn0265823
		FBgn0038488
		FBgn0039479
		FBgn0263316
		FBgn0002573
		FBgn0038038
		FBgn0038473
		FBgn0266965
		FBgn0000057
		FBgn0028523
		FBgn0264905
		FBgn0025864
		FBgn0035332
		FBgn0037978
		FBgn0016036
		FBgn0052461
		FBgn0030228
		FBgn0034422
		FBgn0028692
		FBgn0036986
		FBgn0003353
		FBgn0030417
		FBgn0050184
		FBgn0264601
		FBgn0086785
		FBgn0038055
		FBgn0036563
		FBgn0262444
		FBgn0022027
		FBgn0032123
		FBgn0266167
		FBgn0036678
		FBgn0261524
		FBgn0015838
		FBgn0036826
		FBgn0265152
		FBgn0265255
		FBgn0034068
		FBgn0033129
		FBgn0033308
		FBgn0010333
		FBgn0264710
		FBgn0263478
		FBgn0027598
		FBgn0263619
		FBgn0052350
		FBgn0038765
		FBgn0262427
		FBgn0030997
		FBgn0267264
		FBgn0038540
		FBgn0267475
		FBgn0001987
		FBgn0038097
		FBgn0264547
		FBgn0038818
		FBgn0039269
		FBgn0012036
		FBgn0040383
		FBgn0261954
		FBgn0031008
		FBgn0036493
		FBgn0032857
		FBgn0030410
		FBgn0031235
		FBgn0039094
		FBgn0034110
		FBgn0010280
		FBgn0025678
		FBgn0027570
		FBgn0266569
		FBgn0085413
		FBgn0030263
		FBgn0013348
		FBgn0039663
		FBgn0013725
		FBgn0262970
		FBgn0050360
		FBgn0262461
		FBgn0053346
		FBgn0036821
		FBgn0001220
		FBgn0026869
		FBgn0032860
		FBgn0038090
		FBgn0053993
		FBgn0036655
		FBgn0051296
		FBgn0035870
		FBgn0010453
		FBgn0031006
		FBgn0032147
		FBgn0031646
		FBgn0029992
		FBgn0267621
		FBgn0031866
		FBgn0265591
		FBgn0033933
		FBgn0033900
		FBgn0010768
		FBgn0038179
		FBgn0001990
		FBgn0033802
		FBgn0000014
		FBgn0038523
		FBgn0000077
		FBgn0037773
		FBgn0011919
		FBgn0033208
		FBgn0003175
		FBgn0264269
		FBgn0039165
		FBgn0050486
		FBgn0031117
		FBgn0053978
		FBgn0035544
		FBgn0267667
		FBgn0035879
		FBgn0267553
		FBgn0052099
		FBgn0025743
		FBgn0050159
		FBgn0031148
		FBgn0264980
		FBgn0004898
		FBgn0000061
		FBgn0052243
		FBgn0040508
		FBgn0050198
		FBgn0038034
		FBgn0028514
		FBgn0262030
		FBgn0283428
		FBgn0032329
		FBgn0039038
		FBgn0011581
		FBgn0032194
		FBgn0030066
		FBgn0036369
		FBgn0040601
		FBgn0026077
		FBgn0262543
		FBgn0039223
		FBgn0259228
		FBgn0085222
		FBgn0030323
		FBgn0263018
		FBgn0266987
		FBgn0036052
		FBgn0011666
		FBgn0031191
		FBgn0036662
		FBgn0031836
		FBgn0051538
		FBgn0025641
		FBgn0262617
		FBgn0036984
		FBgn0014870
		FBgn0037697
		FBgn0004577
		FBgn0033911
		FBgn0260874
		FBgn0052123
		FBgn0267104
		FBgn0028738
		FBgn0038128
		FBgn0024194
		FBgn0262359
		FBgn0266632
		FBgn0086041
		FBgn0052846
		FBgn0039577
		FBgn0037949
		FBgn0066114
		FBgn0243516
		FBgn0265487
		FBgn0038921
		FBgn0024491
		FBgn0031937
		FBgn0001202
		FBgn0065053
		FBgn0052029
		FBgn0032161
		FBgn0035644
		FBgn0265576
		FBgn0031729
		FBgn0004167
		FBgn0033969
		FBgn0051781
		FBgn0003129
		FBgn0034045
		FBgn0051495
		FBgn0082990
		FBgn0037141
		FBgn0025693
		FBgn0038569
		FBgn0019650
		FBgn0030869
		FBgn0001086
		FBgn0082598
		FBgn0039970
		FBgn0030091
		FBgn0032231
		FBgn0039936
		FBgn0032535
		FBgn0267765
		FBgn0032090
		FBgn0010638
		FBgn0039532
		FBgn0033072
		FBgn0035581
		FBgn0037550
		FBgn0259243
		FBgn0259685
		FBgn0260932
		FBgn0011656
		FBgn0263402
		FBgn0038145
		FBgn0264371
		FBgn0262813
		FBgn0004406
		FBgn0039769
		FBgn0052313
		FBgn0033755
		FBgn0002525
		FBgn0036381
		FBgn0051860
		FBgn0038017
		FBgn0020414
		FBgn0036497
		FBgn0266687
		FBgn0036486
		FBgn0037060
		FBgn0036768
		FBgn0030915
		FBgn0037428
		FBgn0262442
		FBgn0032236
		FBgn0262386
		FBgn0085382
		FBgn0046706
		FBgn0003969
		FBgn0004516
		FBgn0038892
		FBgn0259722
		FBgn0037911
		FBgn0037645
		FBgn0036318
		FBgn0039354
		FBgn0035094
		FBgn0053504
		FBgn0052939
		FBgn0002945
		FBgn0085638
		FBgn0267133
		FBgn0052230
		FBgn0035134
		FBgn0036512
		FBgn0031724
		FBgn0052161
		FBgn0051729
		FBgn0033174
		FBgn0029152
		FBgn0039257
		FBgn0036451
		FBgn0003130
		FBgn0003460
		FBgn0052040
		FBgn0035444
		FBgn0031905
		FBgn0000565
		FBgn0036286
		FBgn0031413
		FBgn0264343
		FBgn0020386
		FBgn0030301
		FBgn0039147
		FBgn0035720
		FBgn0267283
		FBgn0031460
		FBgn0032671
		FBgn0051804
		FBgn0027786
		FBgn0023527
		FBgn0021872
		FBgn0036181
		FBgn0063368
		FBgn0052000
		FBgn0259922
		FBgn0000577
		FBgn0034961
		FBgn0003254
		FBgn0260429
		FBgn0266707
		FBgn0031337
		FBgn0037560
		FBgn0260812
		FBgn0030683
		FBgn0267719
		FBgn0030092
		FBgn0039554
		FBgn0004369
		FBgn0025336
		FBgn0033891
		FBgn0023510
		FBgn0259701
		FBgn0283503
		FBgn0038458
		FBgn0031115
		FBgn0267800
		FBgn0028516
		FBgn0039802
		FBgn0000490
		FBgn0038168
		FBgn0037942
		FBgn0027554
		FBgn0033868
		FBgn0266727
		FBgn0262434
		FBgn0003410
		FBgn0053111
		FBgn0038851
		FBgn0028375
		FBgn0087035
		FBgn0267809
		FBgn0035388
		FBgn0263999
		FBgn0259247
		FBgn0011722
		FBgn0038132
		FBgn0042630
		FBgn0283550
		FBgn0259878
		FBgn0003482
		FBgn0030018
		FBgn0034902
		FBgn0028370
		FBgn0025525
		FBgn0267746
		FBgn0267439
		FBgn0265740
		FBgn0267225
		FBgn0026150
		FBgn0033995
		FBgn0015791
		FBgn0031187
		FBgn0001123
		FBgn0033861
		FBgn0027582
		FBgn0266642
		FBgn0267799
		FBgn0038511
		FBgn0267941
		FBgn0037344
		FBgn0036590
		FBgn0031476
		FBgn0035524
		FBgn0034931
		FBgn0037933
		FBgn0031941
		FBgn0262739
		FBgn0265733
		FBgn0266698
		FBgn0037414
		FBgn0260934
		FBgn0035082
		FBgn0264848
		FBgn0260942
		FBgn0265364
		FBgn0037295
		FBgn0033573
		FBgn0015625
		FBgn0051525
		FBgn0032707
		FBgn0035915
		FBgn0037906
		FBgn0014010
		FBgn0004395
		FBgn0053919
		FBgn0030877
		FBgn0031052
		FBgn0026192
		FBgn0037220
		FBgn0033365
		FBgn0035947
		FBgn0261455
		FBgn0032222
		FBgn0024994
		FBgn0261723
		FBgn0010323
		FBgn0038859
		FBgn0016697
		FBgn0031391
		FBgn0083956
		FBgn0039889
		FBgn0003520
		FBgn0038429
		FBgn0086600
		FBgn0036688
		FBgn0264821
		FBgn0036665
		FBgn0040967
		FBgn0034697
		FBgn0035867
		FBgn0259734
		FBgn0027835
		FBgn0030477
		FBgn0038076
		FBgn0004860
		FBgn0031926
		FBgn0015721
		FBgn0265888
		FBgn0031639
		FBgn0035491
		FBgn0030004
		FBgn0036715
		FBgn0051163
		FBgn0036264
		FBgn0003719
		FBgn0040366
		FBgn0085369
		FBgn0032730
		FBgn0266764
		FBgn0030354
		FBgn0035150
		FBgn0027296
		FBgn0261714
		FBgn0034494
		FBgn0040623
		FBgn0036062
		FBgn0265003
		FBgn0031853
		FBgn0038491
		FBgn0265205
		FBgn0051419
		FBgn0052944
		FBgn0039682
		FBgn0039290
		FBgn0284238
		FBgn0033971
		FBgn0031379
		FBgn0034923
		FBgn0085289
		FBgn0038846
		FBgn0266756
		FBgn0037134
		FBgn0013764
		FBgn0039360
		FBgn0262379
		FBgn0036240
		FBgn0053465
		FBgn0011291
		FBgn0264554
		FBgn0085411
		FBgn0028372
		FBgn0262425
		FBgn0039523
		FBgn0033479
		FBgn0016672
		FBgn0015803
		FBgn0034401
		FBgn0267629
		FBgn0039831
		FBgn0003169
		FBgn0037232
		FBgn0036504
		FBgn0036956
		FBgn0263977
		FBgn0028422
		FBgn0265444
		FBgn0037662
		FBgn0029722
		FBgn0038874
		FBgn0035520
		FBgn0050185
		FBgn0024956
		FBgn0264087
		FBgn0266875
		FBgn0262624
		FBgn0083970
		FBgn0263200
		FBgn0261846
		FBgn0032856
		FBgn0001986
		FBgn0266009
		FBgn0000287
		FBgn0032988
		FBgn0039286
		FBgn0016726
		FBgn0266087
		FBgn0031573
		FBgn0010407
		FBgn0038741
		FBgn0051451
		FBgn0037569
		FBgn0032754
		FBgn0262213
		FBgn0003612
		FBgn0005659
		FBgn0266159
		FBgn0033580
		FBgn0034717
		FBgn0027655
		FBgn0039851
		FBgn0031228
		FBgn0267007
		FBgn0031515
		FBgn0036900
		FBgn0026438
		FBgn0262339
		FBgn0036484
		FBgn0024733
		FBgn0039246
		FBgn0034182
		FBgn0034921
		FBgn0000117
		FBgn0016978
		FBgn0002567
		FBgn0264986
		FBgn0265193
		FBgn0263866
		FBgn0262000
		FBgn0266254
		FBgn0053196
		FBgn0036235
		FBgn0003607
		FBgn0034021
		FBgn0032478
		FBgn0053129
		FBgn0024314
		FBgn0086068
		FBgn0266264
		FBgn0267938
		FBgn0010258
		FBgn0263649
		FBgn0039228
		FBgn0030756
		FBgn0035988
		FBgn0037350
		FBgn0086706
		FBgn0038685
		FBgn0029123
		FBgn0036910
		FBgn0033924
		FBgn0005674
		FBgn0082953
		FBgn0264726
		FBgn0032782
		FBgn0085245
		FBgn0029809
		FBgn0265066
		FBgn0051514
		FBgn0262984
		FBgn0027507
		FBgn0011818
		FBgn0035760
		FBgn0259728
		FBgn0052278
		FBgn0265778
		FBgn0027453
		FBgn0015245
		FBgn0038827
		FBgn0032749
		FBgn0086533
		FBgn0019637
		FBgn0267481
		FBgn0037464
		FBgn0264392
		FBgn0259876
		FBgn0035375
		FBgn0040260
		FBgn0035537
		FBgn0037962
		FBgn0039161
		FBgn0051068
		FBgn0000015
		FBgn0266948
		FBgn0031208
		FBgn0260008
		FBgn0041781
		FBgn0085200
		FBgn0031092
		FBgn0026169
		FBgn0267770
		FBgn0050443
		FBgn0262839
		FBgn0086368
		FBgn0000357
		FBgn0030289
		FBgn0039632
		FBgn0015524
		FBgn0040609
		FBgn0003888
		FBgn0039116
		FBgn0032815
		FBgn0035253
		FBgn0030625
		FBgn0261526
		FBgn0033041
		FBgn0278608
		FBgn0002774
		FBgn0036927
		FBgn0027079
		FBgn0051415
		FBgn0000659
		FBgn0033541
		FBgn0030341
		FBgn0262160
		FBgn0263405
		FBgn0033636
		FBgn0023528
		FBgn0027948
		FBgn0037359
		FBgn0260799
		FBgn0001325
		FBgn0028487
		FBgn0029161
		FBgn0033158
		FBgn0037122
		FBgn0085284
		FBgn0266734
		FBgn0012034
		FBgn0033438
		FBgn0035625
		FBgn0250841
		FBgn0038272
		FBgn0032005
		FBgn0266668
		FBgn0266302
		FBgn0004907
		FBgn0037379
		FBgn0259700
		FBgn0262327
		FBgn0262972
		FBgn0261854
		FBgn0016076
		FBgn0030940
		FBgn0262788
		FBgn0261800
		FBgn0063298
		FBgn0032094
		FBgn0038188
		FBgn0034530
		FBgn0267136
		FBgn0038630
		FBgn0038386
		FBgn0011509
		FBgn0030217
		FBgn0262387
		FBgn0265633
		FBgn0036489
		FBgn0260747
		FBgn0037644
		FBgn0032260
		FBgn0264606
		FBgn0040096
		FBgn0025726
		FBgn0032454
		FBgn0037891
		FBgn0027600
		FBgn0042134
		FBgn0020385
		FBgn0031319
		FBgn0034262
		FBgn0030518
		FBgn0050085
		FBgn0031048
		FBgn0039811
		FBgn0024183
		FBgn0263239
		FBgn0000426
		FBgn0052371
		FBgn0011905
		FBgn0058002
		FBgn0004892
		FBgn0267259
		FBgn0038394
		FBgn0036302
		FBgn0033277
		FBgn0267266
		FBgn0051550
		FBgn0052772
		FBgn0050212
		FBgn0038350
		FBgn0263832
		FBgn0267190
		FBgn0263618
		FBgn0085321
		FBgn0002632
		FBgn0262582
		FBgn0038133
		FBgn0266413
		FBgn0028622
		FBgn0030511
		FBgn0031270
		FBgn0026393
		FBgn0032265
		FBgn0035409
		FBgn0035902
		FBgn0033032
		FBgn0034299
		FBgn0035827
		FBgn0011971
		FBgn0023090
		FBgn0035518
		FBgn0051875
		FBgn0265745
		FBgn0037014
		FBgn0051912
		FBgn0020307
		FBgn0040346
		FBgn0259163
		FBgn0032505
		FBgn0002643
		FBgn0265180
		FBgn0031505
		FBgn0039303
		FBgn0001291
		FBgn0262167
		FBgn0052016
		FBgn0267248
		FBgn0000047
		FBgn0260855
		FBgn0030506
		FBgn0030406
		FBgn0032360
		FBgn0033885
		FBgn0028695
		FBgn0012344
		FBgn0266572
		FBgn0038610
		FBgn0283521
		FBgn0266203
		FBgn0011859
		FBgn0001992
		FBgn0052685
		FBgn0000449
		FBgn0029503
		FBgn0029907
		FBgn0034166
		FBgn0037744
		FBgn0004644
		FBgn0030034
		FBgn0051446
		FBgn0020655
		FBgn0264874
		FBgn0064766
		FBgn0265819
		FBgn0014009
		FBgn0028996
		FBgn0003448
		FBgn0086694
		FBgn0004921
		FBgn0024941
		FBgn0032083
		FBgn0037898
		FBgn0001316
		FBgn0083975
		FBgn0031534
		FBgn0266824
		FBgn0026199
		FBgn0004190
		FBgn0030995
		FBgn0010398
		FBgn0025885
		FBgn0028895
		FBgn0034047
		FBgn0053093
		FBgn0053290
		FBgn0028418
		FBgn0046704
		FBgn0000560
		FBgn0035279
		FBgn0259986
		FBgn0266249
		FBgn0283554
		FBgn0036271
		FBgn0034997
		FBgn0052843
		FBgn0033367
		FBgn0039946
		FBgn0032002
		FBgn0032728
		FBgn0084008
		FBgn0264006
		FBgn0050499
		FBgn0023083
		FBgn0037240
		FBgn0052333
		FBgn0052537
		FBgn0004862
		FBgn0030641
		FBgn0036107
		FBgn0250814
		FBgn0030614
		FBgn0034356
		FBgn0004882
		FBgn0038294
		FBgn0036446
		FBgn0037620
		FBgn0038683
		FBgn0020278
		FBgn0039827
		FBgn0259998
		FBgn0028889
		FBgn0029911
		FBgn0263916
		FBgn0267698
		FBgn0002941
		FBgn0011603
		FBgn0052055
		FBgn0266750
		FBgn0030224
		FBgn0035272
		FBgn0030634
		FBgn0034985
		FBgn0038592
		FBgn0266215
		FBgn0033970
		FBgn0266437
		FBgn0027095
		FBgn0003944
		FBgn0267630
		FBgn0261998
		FBgn0031489
		FBgn0033446
		FBgn0036398
		FBgn0030061
		FBgn0033897
		FBgn0026309
		FBgn0037276
		FBgn0264442
		FBgn0001624
		FBgn0015872
		FBgn0031627
		FBgn0037137
		FBgn0037541
		FBgn0065083
		FBgn0267140
		FBgn0264542
		FBgn0036373
		FBgn0034963
		FBgn0052034
		FBgn0002862
		FBgn0010433
		FBgn0037299
		FBgn0004913
		FBgn0266347
		FBgn0010750
		FBgn0033867
		FBgn0027562
		FBgn0039609
		FBgn0005427
		FBgn0035959
		FBgn0037940
		FBgn0040232
		FBgn0267802
		FBgn0037339
		FBgn0020248
		FBgn0035724
		FBgn0036075
		FBgn0036367
		FBgn0035370
		FBgn0028538
		FBgn0000377
		FBgn0029117
		FBgn0030243
		FBgn0036723
		FBgn0040985
		FBgn0085318
		FBgn0039518
		FBgn0264791
		FBgn0035073
		FBgn0004185
		FBgn0015034
		FBgn0016120
		FBgn0001253
		FBgn0266736
		FBgn0039167
		FBgn0261503
		FBgn0032168
		FBgn0032176
		FBgn0004573
		FBgn0263131
		FBgn0039465
		FBgn0263621
		FBgn0261609
		FBgn0027279
		FBgn0036550
		FBgn0266640
		FBgn0013263
		FBgn0264469
		FBgn0027569
		FBgn0260959
		FBgn0015793
		FBgn0026879
		FBgn0266228
		FBgn0003721
		FBgn0003319
		FBgn0267227
		FBgn0051294
		FBgn0033121
		FBgn0266696
		FBgn0040384
		FBgn0036711
		FBgn0259822
		FBgn0039258
		FBgn0267604
		FBgn0260965
		FBgn0032339
		FBgn0037918
		FBgn0040345
		FBgn0000606
		FBgn0267914
		FBgn0265084
		FBgn0011985
		FBgn0027580
		FBgn0265718
		FBgn0051144
		FBgn0037518
		FBgn0085447
		FBgn0002899
		FBgn0034012
		FBgn0030114
		FBgn0266578
		FBgn0263449
		FBgn0035437
		FBgn0003984
		FBgn0038046
		FBgn0037177
		FBgn0026015
		FBgn0037696
		FBgn0033757
		FBgn0033465
		FBgn0037534
		FBgn0266808
		FBgn0263998
		FBgn0033177
		FBgn0022288
		FBgn0265669
		FBgn0030361
		FBgn0031739
		FBgn0036390
		FBgn0053554
		FBgn0051773
		FBgn0267129
		FBgn0263000
		FBgn0001077
		FBgn0039226
		FBgn0036211
		FBgn0038084
		FBgn0037556
		FBgn0031575
		FBgn0029958
		FBgn0261393
		FBgn0004957
		FBgn0014863
		FBgn0032997
		FBgn0013756
		FBgn0003218
		FBgn0033358
		FBgn0262878
		FBgn0037531
		FBgn0265991
		FBgn0030581
		FBgn0264426
		FBgn0267786
		FBgn0069354
		FBgn0030177
		FBgn0004401
		FBgn0016081
		FBgn0262866
		FBgn0283531
		FBgn0039118
		FBgn0262115
		FBgn0038566
		FBgn0033783
		FBgn0285910
		FBgn0265959
		FBgn0038774
		FBgn0031726
		FBgn0011638
		FBgn0030970
		FBgn0267457
		FBgn0032204
		FBgn0025702
		FBgn0036278
		FBgn0261618
		FBgn0011570
		FBgn0026189
		FBgn0039584
		FBgn0035245
		FBgn0263083
		FBgn0030675
		FBgn0030208
		FBgn0267121
		FBgn0265794
		FBgn0038125
		FBgn0034458
		FBgn0039702
		FBgn0052675
		FBgn0261552
		FBgn0027780
		FBgn0259951
		FBgn0036769
		FBgn0026063
		FBgn0041087
		FBgn0000520
		FBgn0052767
		FBgn0033652
		FBgn0045862
		FBgn0036242
		FBgn0033615
		FBgn0262730
		FBgn0264677
		FBgn0027497
		FBgn0031745
		FBgn0051814
		FBgn0259917
		FBgn0265950
		FBgn0036895
		FBgn0030320
		FBgn0032096
		FBgn0034315
		FBgn0039616
		FBgn0266623
		FBgn0262636
		FBgn0032414
		FBgn0029833
		FBgn0037487
		FBgn0031055
		FBgn0015904
		FBgn0267639
		FBgn0032350
		FBgn0038366
		FBgn0034885
		FBgn0032132
		FBgn0085462
		FBgn0032195
		FBgn0266962
		FBgn0260793
		FBgn0065094
		FBgn0037140
		FBgn0032683
		FBgn0010602
		FBgn0262857
		FBgn0265424
		FBgn0033631
		FBgn0028901
		FBgn0261563
		FBgn0033344
		FBgn0028853
		FBgn0035807
		FBgn0259233
		FBgn0014368
		FBgn0024251
		FBgn0085491
		FBgn0265274
		FBgn0028497
		FBgn0015829
		FBgn0265913
		FBgn0038923
		FBgn0004117
		FBgn0003117
		FBgn0015379
		FBgn0038468
		FBgn0262204
		FBgn0003392
		FBgn0032150
		FBgn0037908
		FBgn0267461
		FBgn0265654
		FBgn0029976
		FBgn0275433
		FBgn0034132
		FBgn0041111
		FBgn0034736
		FBgn0023180
		FBgn0036522
		FBgn0267233
		FBgn0035000
		FBgn0026597
		FBgn0028527
		FBgn0040237
		FBgn0041191
		FBgn0035430
		FBgn0037448
		FBgn0086074
		FBgn0041707
		FBgn0031344
		FBgn0038861
		FBgn0000346
		FBgn0036567
		FBgn0039424
		FBgn0263475
		FBgn0015230
		FBgn0263970
		FBgn0037827
		FBgn0038418
		FBgn0032051
		FBgn0040010
		FBgn0031224
		FBgn0036143
		FBgn0034483
		FBgn0024992
		FBgn0027537
		FBgn0040080
		FBgn0026259
		FBgn0039045
		FBgn0264894
		FBgn0267932
		FBgn0260938
		FBgn0030474
		FBgn0036639
		FBgn0265011
		FBgn0024811
		FBgn0043010
		FBgn0004513
		FBgn0261924
		FBgn0033523
		FBgn0050487
		FBgn0267687
		FBgn0028737
		FBgn0035321
		FBgn0265371
		FBgn0030761
		FBgn0029778
		FBgn0266328
		FBgn0035886
		FBgn0039914
		FBgn0263462
		FBgn0025687
		FBgn0264909
		FBgn0034730
		FBgn0034918
		FBgn0261514
		FBgn0002023
		FBgn0020493
		FBgn0034451
		FBgn0031060
		FBgn0003345
		FBgn0038445
		FBgn0263328
		FBgn0034031
		FBgn0053511
		FBgn0039848
		FBgn0032104
		FBgn0034928
		FBgn0034629
		FBgn0035987
		FBgn0010905
		FBgn0267158
		FBgn0031189
		FBgn0035540
		FBgn0000307
		FBgn0284245
		FBgn0035687
		FBgn0036843
		FBgn0025360
		FBgn0034691
		FBgn0052369
		FBgn0036813
		FBgn0265843
		FBgn0039907
		FBgn0262511
		FBgn0021800
		FBgn0037234
		FBgn0038876
		FBgn0026756
		FBgn0015221
		FBgn0031414
		FBgn0263567
		FBgn0037657
		FBgn0036377
		FBgn0025109
		FBgn0032271
		FBgn0029819
		FBgn0031431
		FBgn0035797
		FBgn0046885
		FBgn0032191
		FBgn0266701
		FBgn0000662
		FBgn0285992
		FBgn0266917
		FBgn0051885
		FBgn0039379
		FBgn0266873
		FBgn0052112
		FBgn0014179
		FBgn0031298
		FBgn0033381
		FBgn0266450
		FBgn0262169
		FBgn0267435
		FBgn0037150
		FBgn0016660
		FBgn0003963
		FBgn0033582
		FBgn0264476
		FBgn0039857
		FBgn0266129
		FBgn0054008
		FBgn0035730
		FBgn0061469
		FBgn0050187
		FBgn0033963
		FBgn0029720
		FBgn0037989
		FBgn0263616
		FBgn0264978
		FBgn0042179
		FBgn0259148
		FBgn0037979
		FBgn0034076
		FBgn0038714
		FBgn0051108
		FBgn0035669
		FBgn0023143
		FBgn0036332
		FBgn0264266
		FBgn0262374
		FBgn0045842
		FBgn0030672
		FBgn0030346
		FBgn0002571
		FBgn0040206
		FBgn0033887
		FBgn0038357
		FBgn0011327
		FBgn0031799
		FBgn0033356
		FBgn0036350
		FBgn0033673
		FBgn0263554
		FBgn0038570
		FBgn0004183
		FBgn0036575
		FBgn0015778
		FBgn0031990
		FBgn0039883
[truncated: 11,384 more rows]

## Sheet: 4.Fig2Q Male H3K4me3
Fig2Q Male H3K4me3
Venn diagram lists	Number of overlapping genes	Genes
Male 10-12 day adult, Male 1-day adult, Male 1-day adult elav, Male 48hr APF	2191	FBgn0038427
		FBgn0036621
		FBgn0067864
		FBgn0040005
		FBgn0034803
		FBgn0028836
		FBgn0032646
		FBgn0267795
		FBgn0000578
		FBgn0005632
		FBgn0022986
		FBgn0026400
		FBgn0034138
		FBgn0039733
		FBgn0033272
		FBgn0034989
		FBgn0033556
		FBgn0260428
		FBgn0260444
		FBgn0038834
		FBgn0023175
		FBgn0267551
		FBgn0037010
		FBgn0038760
		FBgn0283536
		FBgn0032450
		FBgn0260012
		FBgn0035909
		FBgn0034537
		FBgn0037472
		FBgn0015602
		FBgn0083985
		FBgn0030855
		FBgn0015268
		FBgn0033907
		FBgn0010612
		FBgn0032001
		FBgn0032689
		FBgn0031454
		FBgn0264324
		FBgn0033391
		FBgn0032940
		FBgn0026577
		FBgn0033392
		FBgn0026427
		FBgn0035107
		FBgn0262801
		FBgn0034543
		FBgn0033315
		FBgn0036825
		FBgn0030990
		FBgn0005617
		FBgn0037098
		FBgn0027514
		FBgn0260458
		FBgn0030240
		FBgn0031263
		FBgn0031395
		FBgn0032633
		FBgn0010265
		FBgn0039188
		FBgn0028399
		FBgn0086362
		FBgn0039466
		FBgn0085405
		FBgn0025808
		FBgn0086768
		FBgn0035036
		FBgn0035140
		FBgn0029857
		FBgn0004875
		FBgn0051648
		FBgn0261596
		FBgn0032170
		FBgn0038927
		FBgn0033337
		FBgn0261789
		FBgn0001965
		FBgn0000318
		FBgn0027599
		FBgn0051195
		FBgn0027490
		FBgn0261119
		FBgn0034345
		FBgn0031708
		FBgn0260407
		FBgn0038651
		FBgn0032974
		FBgn0027496
		FBgn0010607
		FBgn0001091
		FBgn0001974
		FBgn0002921
		FBgn0026369
		FBgn0001995
		FBgn0028662
		FBgn0052732
		FBgn0045063
		FBgn0034186
		FBgn0038989
		FBgn0037741
		FBgn0039861
		FBgn0259203
		FBgn0038129
		FBgn0036173
		FBgn0035059
		FBgn0285950
		FBgn0261938
		FBgn0033529
		FBgn0265512
		FBgn0260464
		FBgn0036897
		FBgn0052190
		FBgn0039562
		FBgn0284252
		FBgn0053156
		FBgn0037848
		FBgn0031314
		FBgn0050338
		FBgn0028689
		FBgn0034259
		FBgn0263933
		FBgn0037019
		FBgn0031597
		FBgn0051961
		FBgn0034650
		FBgn0014879
		FBgn0263525
		FBgn0065087
		FBgn0030793
		FBgn0032656
		FBgn0261276
		FBgn0050419
		FBgn0031759
		FBgn0053096
		FBgn0285911
		FBgn0042712
		FBgn0016698
		FBgn0040153
		FBgn0034389
		FBgn0024909
		FBgn0002932
		FBgn0001222
		FBgn0264751
		FBgn0040066
		FBgn0260944
		FBgn0005642
		FBgn0001139
		FBgn0039112
		FBgn0030659
		FBgn0017551
		FBgn0030605
		FBgn0032474
		FBgn0004387
		FBgn0038016
		FBgn0038745
		FBgn0035407
		FBgn0035416
		FBgn0032884
		FBgn0033699
		FBgn0019957
		FBgn0004407
		FBgn0031981
		FBgn0052533
		FBgn0030645
		FBgn0031500
		FBgn0035088
		FBgn0033206
		FBgn0034689
		FBgn0264962
		FBgn0036916
		FBgn0032229
		FBgn0039306
		FBgn0038331
		FBgn0042092
		FBgn0010100
		FBgn0033608
		FBgn0013762
		FBgn0039020
		FBgn0263355
		FBgn0038519
		FBgn0024728
		FBgn0011305
		FBgn0039738
		FBgn0036365
		FBgn0027619
		FBgn0028932
		FBgn0035805
		FBgn0263601
		FBgn0051357
		FBgn0085433
		FBgn0034158
		FBgn0000247
		FBgn0015622
		FBgn0034455
		FBgn0051460
		FBgn0027868
		FBgn0052479
		FBgn0033183
		FBgn0264294
		FBgn0037021
		FBgn0001989
		FBgn0262125
		FBgn0033570
		FBgn0010747
		FBgn0005616
		FBgn0028687
		FBgn0019830
		FBgn0034744
		FBgn0015282
		FBgn0035839
		FBgn0039929
		FBgn0027565
		FBgn0035334
		FBgn0037340
		FBgn0010926
		FBgn0035213
		FBgn0262975
		FBgn0015520
		FBgn0041188
		FBgn0034576
		FBgn0034617
		FBgn0026417
		FBgn0035916
		FBgn0052484
		FBgn0086355
		FBgn0030963
		FBgn0036118
		FBgn0033062
		FBgn0086605
		FBgn0037315
		FBgn0001301
		FBgn0044826
		FBgn0035532
		FBgn0250746
		FBgn0039348
		FBgn0035122
		FBgn0031871
		FBgn0038872
		FBgn0031764
		FBgn0036299
		FBgn0030734
		FBgn0034791
		FBgn0262937
		FBgn0035473
		FBgn0085423
		FBgn0250754
		FBgn0034066
		FBgn0031384
		FBgn0033784
		FBgn0266464
		FBgn0083969
		FBgn0036239
		FBgn0037603
		FBgn0039829
		FBgn0037728
		FBgn0036111
		FBgn0028507
		FBgn0032597
		FBgn0039544
		FBgn0038763
		FBgn0262737
		FBgn0035268
		FBgn0027493
		FBgn0033349
		FBgn0032812
		FBgn0036188
		FBgn0035699
		FBgn0030946
		FBgn0015288
		FBgn0026713
		FBgn0038870
		FBgn0000629
		FBgn0038453
		FBgn0086134
		FBgn0033015
		FBgn0035692
		FBgn0020620
		FBgn0037027
		FBgn0023516
		FBgn0004381
		FBgn0036734
		FBgn0034876
		FBgn0033715
		FBgn0050349
		FBgn0039664
		FBgn0034360
		FBgn0033184
		FBgn0035139
		FBgn0031903
		FBgn0041186
		FBgn0036702
		FBgn0042138
		FBgn0039402
		FBgn0034925
		FBgn0035471
		FBgn0011211
		FBgn0031834
		FBgn0033998
		FBgn0034476
		FBgn0027784
		FBgn0283535
		FBgn0021895
		FBgn0034626
		FBgn0027503
		FBgn0031893
		FBgn0002174
		FBgn0036141
		FBgn0037108
		FBgn0020618
		FBgn0034304
		FBgn0028953
		FBgn0264672
		FBgn0263979
		FBgn0037252
		FBgn0040283
		FBgn0034817
		FBgn0032153
		FBgn0038424
		FBgn0260862
		FBgn0036922
		FBgn0022343
		FBgn0024352
		FBgn0037313
		FBgn0037539
		FBgn0260648
		FBgn0051497
		FBgn0039172
		FBgn0038947
		FBgn0035617
		FBgn0262524
		FBgn0266268
		FBgn0028926
		FBgn0024330
		FBgn0036691
		FBgn0264707
		FBgn0034849
		FBgn0015553
		FBgn0261111
		FBgn0262872
		FBgn0010894
		FBgn0021847
		FBgn0264712
		FBgn0266053
		FBgn0015477
		FBgn0004636
		FBgn0028436
		FBgn0034392
		FBgn0032407
		FBgn0014006
		FBgn0028663
		FBgn0015527
		FBgn0035707
		FBgn0028916
		FBgn0029157
		FBgn0034933
		FBgn0016070
		FBgn0259711
		FBgn0013733
		FBgn0265192
		FBgn0261985
		FBgn0027378
		FBgn0016641
		FBgn0263709
		FBgn0035035
		FBgn0032883
		FBgn0000543
		FBgn0261885
		FBgn0015269
		FBgn0029006
		FBgn0261064
		FBgn0032054
		FBgn0037660
		FBgn0039740
		FBgn0038463
		FBgn0030330
		FBgn0033474
		FBgn0035833
		FBgn0002787
		FBgn0004870
		FBgn0034527
		FBgn0031351
		FBgn0259720
		FBgn0028429
		FBgn0019938
		FBgn0264959
		FBgn0035851
		FBgn0032717
		FBgn0038056
		FBgn0028664
		FBgn0032467
		FBgn0037244
		FBgn0035323
		FBgn0033261
		FBgn0034418
		FBgn0031493
		FBgn0004465
		FBgn0052226
		FBgn0032732
		FBgn0036518
		FBgn0026149
		FBgn0038857
		FBgn0032700
		FBgn0004101
		FBgn0025839
		FBgn0086784
		FBgn0010877
		FBgn0035152
		FBgn0039846
		FBgn0019624
		FBgn0027597
		FBgn0011592
		FBgn0039136
		FBgn0030292
		FBgn0037884
		FBgn0029858
		FBgn0038597
		FBgn0029980
		FBgn0261597
		FBgn0267525
		FBgn0031600
		FBgn0013325
		FBgn0038400
		FBgn0259978
		FBgn0032750
		FBgn0038619
		FBgn0030479
		FBgn0039385
		FBgn0028703
		FBgn0033480
		FBgn0037305
		FBgn0032172
		FBgn0034060
		FBgn0010309
		FBgn0033081
		FBgn0039712
		FBgn0284254
		FBgn0034946
		FBgn0033812
		FBgn0039019
		FBgn0035593
		FBgn0261850
		FBgn0038806
		FBgn0011715
		FBgn0034986
		FBgn0267624
		FBgn0015509
		FBgn0033973
		FBgn0010622
		FBgn0027055
		FBgn0039427
		FBgn0003891
		FBgn0017429
		FBgn0035181
		FBgn0052133
		FBgn0035414
		FBgn0011745
		FBgn0038871
		FBgn0035533
		FBgn0033912
		FBgn0034423
		FBgn0262517
		FBgn0039157
		FBgn0003517
		FBgn0283724
		FBgn0031233
		FBgn0016756
		FBgn0285951
		FBgn0001138
		FBgn0027504
		FBgn0263278
		FBgn0011289
		FBgn0038320
		FBgn0034735
		FBgn0033929
		FBgn0050372
		FBgn0011474
		FBgn0039559
		FBgn0004597
		FBgn0036198
		FBgn0044871
		FBgn0275436
		FBgn0026409
		FBgn0010220
		FBgn0260940
		FBgn0002069
		FBgn0034631
		FBgn0035464
		FBgn0001247
		FBgn0036913
		FBgn0027572
		FBgn0051457
		FBgn0037467
		FBgn0036811
		FBgn0021814
		FBgn0036207
		FBgn0039488
		FBgn0020496
		FBgn0067629
		FBgn0033086
		FBgn0036915
		FBgn0265605
		FBgn0032509
		FBgn0046296
		FBgn0033507
		FBgn0015621
		FBgn0034237
		FBgn0000253
		FBgn0032512
		FBgn0267774
		FBgn0003651
		FBgn0034087
		FBgn0035294
		FBgn0031696
		FBgn0035421
		FBgn0035483
		FBgn0036545
		FBgn0027617
		FBgn0035228
		FBgn0034645
		FBgn0035589
		FBgn0034172
		FBgn0035164
		FBgn0032476
		FBgn0050394
		FBgn0262871
		FBgn0031231
		FBgn0030457
		FBgn0030556
		FBgn0283658
		FBgn0027509
		FBgn0039300
		FBgn0261984
		FBgn0014189
		FBgn0026196
		FBgn0037529
		FBgn0046301
		FBgn0033160
		FBgn0024806
		FBgn0032957
		FBgn0004903
		FBgn0038722
		FBgn0261787
		FBgn0024188
		FBgn0266411
		FBgn0266671
		FBgn0037156
		FBgn0031377
		FBgn0036405
		FBgn0038829
		FBgn0015320
		FBgn0086856
		FBgn0026316
		FBgn0029715
		FBgn0034753
		FBgn0020238
		FBgn0037632
		FBgn0032465
		FBgn0024734
		FBgn0024285
		FBgn0022069
		FBgn0000492
		FBgn0033918
		FBgn0011335
		FBgn0032395
		FBgn0039580
		FBgn0028688
		FBgn0036063
		FBgn0033155
		FBgn0032198
		FBgn0035848
		FBgn0262716
		FBgn0003475
		FBgn0038504
		FBgn0037671
		FBgn0036335
		FBgn0024273
		FBgn0032858
		FBgn0032246
		FBgn0052344
		FBgn0036735
		FBgn0003415
		FBgn0086655
		FBgn0037377
		FBgn0267976
		FBgn0038552
		FBgn0039175
		FBgn0259704
		FBgn0033038
		FBgn0036450
		FBgn0013563
		FBgn0016701
		FBgn0033734
		FBgn0031883
		FBgn0036483
		FBgn0032635
		FBgn0262315
		FBgn0031051
		FBgn0034282
		FBgn0035236
		FBgn0004197
		FBgn0031436
		FBgn0026238
		FBgn0000576
		FBgn0266720
		FBgn0001324
		FBgn0032644
		FBgn0037102
		FBgn0002626
		FBgn0050467
		FBgn0030093
		FBgn0000289
		FBgn0003598
		FBgn0037877
		FBgn0039654
		FBgn0033766
		FBgn0029736
		FBgn0010313
		FBgn0039003
		FBgn0033186
		FBgn0038146
		FBgn0036018
		FBgn0086908
		FBgn0260456
		FBgn0002431
		FBgn0039626
		FBgn0019972
		FBgn0028398
		FBgn0034939
		FBgn0036827
		FBgn0000181
		FBgn0033844
		FBgn0021796
		FBgn0027082
		FBgn0026056
		FBgn0039215
		FBgn0000115
		FBgn0024236
		FBgn0284257
		FBgn0284436
		FBgn0037578
		FBgn0039590
		FBgn0264785
		FBgn0040475
		FBgn0035526
		FBgn0027532
		FBgn0038649
		FBgn0035754
		FBgn0052473
		FBgn0036248
		FBgn0034025
		FBgn0036886
		FBgn0027609
		FBgn0037900
		FBgn0031882
		FBgn0011230
		FBgn0039773
		FBgn0034368
		FBgn0034913
		FBgn0037218
		FBgn0037778
		FBgn0015790
		FBgn0033339
		FBgn0038488
		FBgn0086357
		FBgn0036761
		FBgn0025519
		FBgn0030552
		FBgn0037466
		FBgn0004915
		FBgn0266965
		FBgn0000057
		FBgn0260401
		FBgn0010621
		FBgn0030228
		FBgn0263198
		FBgn0037439
		FBgn0028692
		FBgn0030521
		FBgn0031285
		FBgn0039555
		FBgn0001197
		FBgn0030878
		FBgn0027334
		FBgn0086785
		FBgn0038055
		FBgn0040666
		FBgn0261722
		FBgn0039713
		FBgn0038787
		FBgn0266817
		FBgn0022027
		FBgn0011272
		FBgn0036844
		FBgn0050120
		FBgn0038675
		FBgn0015838
		FBgn0261456
		FBgn0038360
		FBgn0010333
		FBgn0086532
		FBgn0027598
		FBgn0261602
		FBgn0037757
		FBgn0051151
		FBgn0038300
		FBgn0037716
		FBgn0023097
		FBgn0040529
		FBgn0019644
		FBgn0011455
		FBgn0032702
		FBgn0005596
		FBgn0036406
		FBgn0037734
		FBgn0263911
		FBgn0052039
		FBgn0263352
		FBgn0037611
		FBgn0024833
		FBgn0039909
		FBgn0036396
		FBgn0003511
		FBgn0261396
		FBgn0027525
		FBgn0036104
		FBgn0263006
		FBgn0035021
		FBgn0039269
		FBgn0036710
		FBgn0035060
		FBgn0034968
		FBgn0031774
		FBgn0023517
		FBgn0036309
		FBgn0038167
		FBgn0040466
		FBgn0266985
		FBgn0032394
		FBgn0034110
		FBgn0010280
		FBgn0025678
		FBgn0035270
		FBgn0045866
		FBgn0039663
		FBgn0033244
		FBgn0000212
		FBgn0038805
		FBgn0001220
		FBgn0036570
		FBgn0026869
		FBgn0030007
		FBgn0030136
		FBgn0037445
		FBgn0265174
		FBgn0026326
		FBgn0032748
		FBgn0032513
		FBgn0036629
		FBgn0010768
		FBgn0040087
		FBgn0004855
		FBgn0032924
		FBgn0267849
		FBgn0031638
		FBgn0029175
		FBgn0265189
		FBgn0037773
		FBgn0033208
		FBgn0037561
		FBgn0038206
		FBgn0260442
		FBgn0032223
		FBgn0035405
		FBgn0000416
		FBgn0028406
		FBgn0004868
		FBgn0266557
		FBgn0039016
		FBgn0038106
		FBgn0022959
		FBgn0031713
		FBgn0031265
		FBgn0033814
		FBgn0003042
		FBgn0033463
		FBgn0020510
		FBgn0031659
		FBgn0267208
		FBgn0016696
		FBgn0036579
		FBgn0036847
		FBgn0050291
		FBgn0264694
		FBgn0086055
		FBgn0031020
		FBgn0039280
		FBgn0036741
		FBgn0052281
		FBgn0263599
		FBgn0033401
		FBgn0265464
		FBgn0035237
		FBgn0028579
		FBgn0040075
		FBgn0032499
		FBgn0035849
		FBgn0266987
		FBgn0041205
		FBgn0042180
		FBgn0067102
		FBgn0003346
		FBgn0031836
		FBgn0027513
		FBgn0262617
		FBgn0003978
		FBgn0026373
		FBgn0014870
		FBgn0011336
		FBgn0034802
		FBgn0025626
		FBgn0083983
		FBgn0038128
		FBgn0039561
		FBgn0266711
		FBgn0037949
		FBgn0038376
		FBgn0030306
		FBgn0266410
		FBgn0027945
		FBgn0262736
		FBgn0000575
		FBgn0016687
		FBgn0024491
		FBgn0033266
		FBgn0030037
		FBgn0010504
		FBgn0029912
		FBgn0039735
		FBgn0029088
		FBgn0261532
		FBgn0027057
		FBgn0037760
		FBgn0037482
		FBgn0035033
		FBgn0021795
		FBgn0035993
		FBgn0035872
		FBgn0028387
		FBgn0025681
		FBgn0000183
		FBgn0020616
		FBgn0038961
		FBgn0026566
		FBgn0027616
		FBgn0032781
		FBgn0010638
		FBgn0039532
		FBgn0262185
		FBgn0032452
		FBgn0040208
		FBgn0031453
		FBgn0263398
		FBgn0035027
		FBgn0033029
		FBgn0032688
		FBgn0037878
		FBgn0033187
		FBgn0036889
		FBgn0032634
		FBgn0030915
		FBgn0036557
		FBgn0038275
		FBgn0032236
		FBgn0014023
		FBgn0032643
		FBgn0035674
		FBgn0033899
		FBgn0010909
		FBgn0015031
		FBgn0036685
		FBgn0037022
		FBgn0034181
		FBgn0039337
		FBgn0034915
		FBgn0033752
		FBgn0031544
		FBgn0035137
		FBgn0038195
		FBgn0051729
		FBgn0052343
		FBgn0034572
		FBgn0029152
		FBgn0036451
		FBgn0033050
		FBgn0267975
		FBgn0033769
		FBgn0039674
		FBgn0036286
		FBgn0000384
		FBgn0035720
		FBgn0037814
		FBgn0032671
		FBgn0031498
		FBgn0021872
		FBgn0046222
		FBgn0039689
		FBgn0016041
		FBgn0000577
		FBgn0034961
		FBgn0085370
		FBgn0024689
		FBgn0041184
		FBgn0003205
		FBgn0035372
		FBgn0039554
		FBgn0032956
		FBgn0028411
		FBgn0034425
		FBgn0086370
		FBgn0038325
		FBgn0283503
		FBgn0035889
		FBgn0037881
		FBgn0036893
		FBgn0034573
		FBgn0267376
		FBgn0036395
		FBgn0002552
		FBgn0036402
		FBgn0035983
		FBgn0267487
		FBgn0004380
		FBgn0032595
		FBgn0039920
		FBgn0038499
		FBgn0038168
		FBgn0036476
		FBgn0053111
		FBgn0038301
		FBgn0003274
		FBgn0035388
		FBgn0037606
		FBgn0031281
		FBgn0041775
		FBgn0003261
		FBgn0034180
		FBgn0265974
		FBgn0035753
		FBgn0035145
		FBgn0031284
		FBgn0027094
		FBgn0011476
		FBgn0015797
		FBgn0011739
		FBgn0013726
		FBgn0030400
		FBgn0001123
		FBgn0036249
		FBgn0004867
		FBgn0004373
		FBgn0037344
		FBgn0032378
		FBgn0028541
		FBgn0038319
		FBgn0027561
		FBgn0034372
		FBgn0027620
		FBgn0001234
		FBgn0039636
		FBgn0037933
		FBgn0015521
		FBgn0034914
		FBgn0037312
		FBgn0262109
		FBgn0267351
		FBgn0260934
		FBgn0026372
		FBgn0264848
		FBgn0013753
		FBgn0051643
		FBgn0035333
		FBgn0028691
		FBgn0086472
		FBgn0038723
		FBgn0033638
		FBgn0014010
		FBgn0004395
		FBgn0032880
		FBgn0004103
		FBgn0030877
		FBgn0024248
		FBgn0037700
		FBgn0022960
		FBgn0036998
		FBgn0015277
		FBgn0035947
		FBgn0024814
		FBgn0003279
		FBgn0038546
		FBgn0030316
		FBgn0016697
		FBgn0031391
		FBgn0033209
		FBgn0033663
		FBgn0003520
		FBgn0036762
		FBgn0004463
		FBgn0038429
		FBgn0037855
		FBgn0032475
		FBgn0052423
		FBgn0028475
		FBgn0005386
		FBgn0033247
		FBgn0034697
		FBgn0026582
		FBgn0035867
		FBgn0027835
		FBgn0015925
		FBgn0040382
		FBgn0010830
		FBgn0038576
		FBgn0038107
		FBgn0014366
		FBgn0011737
		FBgn0024509
		FBgn0036372
		FBgn0034494
		FBgn0037652
		FBgn0040623
		FBgn0265003
		FBgn0038491
		FBgn0051855
		FBgn0034240
		FBgn0022787
		FBgn0034786
		FBgn0285971
		FBgn0036500
		FBgn0031683
		FBgn0014269
		FBgn0031379
		FBgn0266756
		FBgn0037134
		FBgn0013764
		FBgn0263197
		FBgn0261439
		FBgn0024846
		FBgn0024542
		FBgn0034057
		FBgn0011291
		FBgn0038108
		FBgn0031971
		FBgn0034432
		FBgn0028372
		FBgn0264560
		FBgn0033479
		FBgn0266449
		FBgn0263660
		FBgn0016672
		FBgn0034401
		FBgn0039831
		FBgn0036514
		FBgn0037232
		FBgn0003169
		FBgn0031390
		FBgn0021874
		FBgn0017457
		FBgn0030658
		FBgn0052262
		FBgn0042085
		FBgn0039862
		FBgn0050185
		FBgn0024956
		FBgn0034982
		FBgn0051301
		FBgn0265998
		FBgn0266722
		FBgn0037653
		FBgn0038854
		FBgn0046114
		FBgn0001986
		FBgn0010350
		FBgn0037142
		FBgn0032988
		FBgn0037138
		FBgn0038401
		FBgn0031628
		FBgn0031573
		FBgn0044452
		FBgn0038741
		FBgn0010417
		FBgn0033816
		FBgn0263025
		FBgn0034062
		FBgn0035285
		FBgn0284255
		FBgn0031356
		FBgn0035980
		FBgn0003612
		FBgn0005659
		FBgn0033846
		FBgn0062440
		FBgn0034970
		FBgn0035402
		FBgn0014906
		FBgn0025394
		FBgn0024230
		FBgn0036515
		FBgn0261274
		FBgn0038808
		FBgn0036900
		FBgn0031304
		FBgn0283649
		FBgn0035878
		FBgn0036484
		FBgn0022935
		FBgn0033460
		FBgn0024733
		FBgn0034921
		FBgn0035771
		FBgn0031950
		FBgn0004049
		FBgn0016978
		FBgn0010348
		FBgn0265193
		FBgn0032421
		FBgn0031483
		FBgn0002044
		FBgn0259234
		FBgn0036988
		FBgn0028694
		FBgn0032420
		FBgn0021750
		FBgn0002736
		FBgn0053129
		FBgn0037110
		FBgn0025463
		FBgn0022097
		FBgn0034853
		FBgn0025866
		FBgn0035443
		FBgn0039013
		FBgn0266264
		FBgn0026679
		FBgn0082582
		FBgn0039668
		FBgn0031771
		FBgn0034529
		FBgn0027615
		FBgn0265542
		FBgn0005674
		FBgn0052485
		FBgn0264869
		FBgn0261397
		FBgn0031664
		FBgn0038737
		FBgn0027507
		FBgn0011818
		FBgn0038524
		FBgn0259728
		FBgn0029514
		FBgn0038984
		FBgn0034046
		FBgn0250838
		FBgn0050169
		FBgn0259876
		FBgn0038950
		FBgn0015582
		FBgn0027291
		FBgn0034496
		FBgn0004698
		FBgn0015075
		FBgn0034231
		FBgn0003074
		FBgn0041781
		FBgn0283472
		FBgn0015247
		FBgn0039451
		FBgn0050443
		FBgn0035371
		FBgn0030289
		FBgn0052831
		FBgn0034033
		FBgn0039632
		FBgn0036537
		FBgn0053208
		FBgn0025335
		FBgn0038868
		FBgn0011787
		FBgn0038768
		FBgn0035243
		FBgn0036908
		FBgn0037718
		FBgn0027079
		FBgn0050122
		FBgn0034727
		FBgn0031310
		FBgn0036333
		FBgn0033616
		FBgn0034859
		FBgn0027948
		FBgn0001941
		FBgn0283666
		FBgn0037270
		FBgn0029161
		FBgn0028487
		FBgn0003676
		FBgn0003882
		FBgn0261394
		FBgn0037117
		FBgn0023179
		FBgn0036926
		FBgn0038272
		FBgn0032005
		FBgn0004907
		FBgn0264857
		FBgn0031536
		FBgn0036641
		FBgn0037379
		FBgn0039204
		FBgn0032515
		FBgn0005671
		FBgn0261854
		FBgn0014018
		FBgn0261479
		FBgn0028837
		FBgn0034599
		FBgn0011655
		FBgn0020647
		FBgn0036489
		FBgn0037644
		FBgn0003977
		FBgn0042111
		FBgn0036892
		FBgn0032454
		FBgn0037024
		FBgn0037891
		FBgn0042134
		FBgn0033526
		FBgn0014163
		FBgn0002780
		FBgn0031319
		FBgn0037737
		FBgn0031048
		FBgn0031830
		FBgn0024183
		FBgn0036888
		FBgn0033688
		FBgn0000426
		FBgn0028292
		FBgn0038617
		FBgn0266418
		FBgn0036302
		FBgn0039140
		FBgn0039531
		FBgn0051550
		FBgn0015905
		FBgn0000283
		FBgn0031897
		FBgn0264495
		FBgn0250820
		FBgn0262582
		FBgn0038224
		FBgn0262714
		FBgn0053182
		FBgn0259824
		FBgn0032400
		FBgn0039066
		FBgn0010213
		FBgn0033236
		FBgn0260742
		FBgn0265178
		FBgn0035830
		FBgn0035423
		FBgn0266518
		FBgn0039902
		FBgn0037443
		FBgn0033032
		FBgn0035827
		FBgn0037902
		FBgn0283467
		FBgn0001961
		FBgn0035518
		FBgn0016794
		FBgn0010406
		FBgn0017545
		FBgn0010287
		FBgn0264561
		FBgn0000339
		FBgn0020307
		FBgn0035793
		FBgn0259163
		FBgn0035233
		FBgn0031505
		FBgn0001291
		FBgn0039303
		FBgn0262167
		FBgn0011284
		FBgn0087013
		FBgn0033376
		FBgn0025457
		FBgn0028695
		FBgn0030655
		FBgn0032814
		FBgn0266673
		FBgn0036536
		FBgn0037435
		FBgn0051638
		FBgn0040078
		FBgn0015391
		FBgn0052685
		FBgn0261380
		FBgn0033428
		FBgn0033916
		FBgn0037744
		FBgn0030034
		FBgn0037094
		FBgn0020655
		FBgn0064766
		FBgn0050020
		FBgn0038593
		FBgn0010421
		FBgn0014009
		FBgn0036774
		FBgn0086694
		FBgn0261641
		FBgn0285937
		FBgn0050342
		FBgn0037573
		FBgn0250867
		FBgn0035390
		FBgn0031534
		FBgn0052056
		FBgn0031260
		FBgn0000541
		FBgn0030995
		FBgn0026089
		FBgn0010398
		FBgn0017550
		FBgn0002775
		FBgn0035981
		FBgn0037327
		FBgn0037686
		FBgn0028895
		FBgn0034743
		FBgn0035400
		FBgn0032018
		FBgn0027866
		FBgn0017430
		FBgn0003334
		FBgn0044323
		FBgn0046704
		FBgn0039356
		FBgn0053113
		FBgn0260936
		FBgn0000464
		FBgn0033934
		FBgn0040077
		FBgn0036271
		FBgn0086361
		FBgn0010408
		FBgn0003310
		FBgn0250732
		FBgn0011361
		FBgn0052537
		FBgn0030641
		FBgn0034351
		FBgn0039858
		FBgn0250814
		FBgn0051678
		FBgn0036697
		FBgn0020887
		FBgn0016977
		FBgn0036446
		FBgn0001970
		FBgn0033677
		FBgn0016693
		FBgn0052380
		FBgn0024975
		FBgn0038683
		FBgn0039757
		FBgn0262412
		FBgn0263916
		FBgn0034877
		FBgn0263391
		FBgn0267698
		FBgn0036928
		FBgn0266282
		FBgn0284249
		FBgn0263051
		FBgn0035272
		FBgn0033972
		FBgn0039120
		FBgn0263873
		FBgn0032938
		FBgn0034793
		FBgn0035986
		FBgn0027779
		FBgn0032477
		FBgn0262512
		FBgn0042135
		FBgn0061359
		FBgn0026309
		FBgn0261268
		FBgn0031437
		FBgn0250911
		FBgn0001084
		FBgn0086656
		FBgn0020443
		FBgn0031985
		FBgn0031779
		FBgn0029174
		FBgn0038332
		FBgn0032296
		FBgn0037137
		FBgn0052062
		FBgn0035600
		FBgn0032014
		FBgn0036373
		FBgn0039698
		FBgn0036842
		FBgn0031603
		FBgn0035374
		FBgn0015331
		FBgn0038640
		FBgn0004913
		FBgn0037710
		FBgn0010750
		FBgn0265434
		FBgn0283477
		FBgn0039160
		FBgn0033426
		FBgn0032398
		FBgn0052069
		FBgn0021875
		FBgn0034058
		FBgn0015240
		FBgn0034230
		FBgn0028538
		FBgn0035370
		FBgn0000370
		FBgn0085444
		FBgn0262290
		FBgn0027508
		FBgn0030243
		FBgn0040985
		FBgn0032216
		FBgn0039635
		FBgn0036096
		FBgn0031818
		FBgn0250850
		FBgn0036566
		FBgn0041171
		FBgn0261108
		FBgn0024947
		FBgn0262203
		FBgn0027524
		FBgn0035252
		FBgn0039117
		FBgn0039078
		FBgn0260439
		FBgn0037608
		FBgn0035631
		FBgn0052075
		FBgn0263488
		FBgn0015799
		FBgn0037342
		FBgn0031399
		FBgn0039227
		FBgn0035165
		FBgn0028693
		FBgn0086707
		FBgn0035688
		FBgn0031106
		FBgn0034908
		FBgn0263863
		FBgn0264428
		FBgn0033925
		FBgn0020370
		FBgn0027951
		FBgn0086372
		FBgn0022699
		FBgn0267790
		FBgn0030114
		FBgn0052982
		FBgn0031286
		FBgn0010590
		FBgn0034971
		FBgn0020626
		FBgn0035437
		FBgn0036035
		FBgn0034748
		FBgn0037297
		FBgn0016119
		FBgn0038046
		FBgn0037184
		FBgn0026015
		FBgn0035032
		FBgn0036726
		FBgn0033757
		FBgn0033351
		FBgn0026479
		FBgn0034176
		FBgn0082831
		FBgn0263998
		FBgn0039625
		FBgn0033177
		FBgn0003464
		FBgn0022288
		FBgn0036488
		FBgn0032361
		FBgn0002781
		FBgn0031739
		FBgn0035475
		FBgn0013799
		FBgn0037815
		FBgn0052076
		FBgn0259785
		FBgn0047135
		FBgn0037540
		FBgn0004436
		FBgn0037556
		FBgn0263594
		FBgn0032391
		FBgn0036291
		FBgn0259178
		FBgn0283682
		FBgn0035601
		FBgn0029756
		FBgn0011672
		FBgn0028554
		FBgn0283509
		FBgn0031535
		FBgn0038578
		FBgn0026738
		FBgn0030177
		FBgn0086676
		FBgn0040227
		FBgn0004401
		FBgn0262955
		FBgn0264946
		FBgn0039528
		FBgn0031896
		FBgn0034948
		FBgn0086679
		FBgn0016081
		FBgn0027080
		FBgn0028962
		FBgn0262115
		FBgn0001978
		FBgn0002524
		FBgn0261530
		FBgn0010770
		FBgn0011638
		FBgn0032451
		FBgn0025185
		FBgn0261618
		FBgn0011570
		FBgn0010352
		FBgn0039214
		FBgn0031817
		FBgn0267336
		FBgn0035586
		FBgn0033935
		FBgn0053506
		FBgn0050423
		FBgn0039212
		FBgn0034430
		FBgn0039702
		FBgn0265140
		FBgn0033473
		FBgn0020309
		FBgn0000520
		FBgn0045862
		FBgn0026432
		FBgn0032876
		FBgn0038881
		FBgn0021979
		FBgn0027497
		FBgn0037922
		FBgn0051950
		FBgn0005355
		FBgn0086444
		FBgn0043457
		FBgn0037199
		FBgn0035121
		FBgn0032487
		FBgn0086855
		FBgn0037899
		FBgn0036032
		FBgn0250755
		FBgn0051390
		FBgn0032293
		FBgn0026441
		FBgn0034763
		FBgn0037371
		FBgn0260793
		FBgn0028467
		FBgn0010774
		FBgn0025716
		FBgn0032015
		FBgn0010602
		FBgn0025825
		FBgn0035534
		FBgn0037535
		FBgn0001308
		FBgn0033341
		FBgn0034308
		FBgn0266669
		FBgn0015321
		FBgn0053002
		FBgn0283510
		FBgn0065055
		FBgn0035997
		FBgn0283468
		FBgn0039302
		FBgn0024251
		FBgn0037442
		FBgn0028497
		FBgn0029713
		FBgn0036614
		FBgn0015829
		FBgn0010473
		FBgn0029894
		FBgn0037873
		FBgn0266320
		FBgn0003687
		FBgn0037093
		FBgn0031194
		FBgn0020255
		FBgn0039252
		FBgn0037051
		FBgn0039055
		FBgn0250791
		FBgn0058191
		FBgn0037609
		FBgn0026597
		FBgn0040237
		FBgn0013750
		FBgn0033429
		FBgn0041191
		FBgn0033122
		FBgn0040793
		FBgn0036519
		FBgn0037317
		FBgn0021906
		FBgn0030555
		FBgn0261792
		FBgn0032258
		FBgn0260760
		FBgn0261680
		FBgn0038418
		FBgn0036196
		FBgn0000376
		FBgn0031224
		FBgn0010356
		FBgn0032882
		FBgn0024992
		FBgn0263510
		FBgn0038735
		FBgn0015664
		FBgn0040080
		FBgn0036932
		FBgn0026259
		FBgn0002283
		FBgn0083953
		FBgn0028577
		FBgn0040337
		FBgn0043010
		FBgn0037242
		FBgn0037478
		FBgn0000412
		FBgn0053094
		FBgn0033550
		FBgn0031485
		FBgn0039875
		FBgn0050421
		FBgn0039492
		FBgn0035318
		FBgn0031606
		FBgn0030679
		FBgn0039508
		FBgn0263740
		FBgn0034918
		FBgn0026418
		FBgn0040022
		FBgn0034688
		FBgn0031060
		FBgn0039767
		FBgn0262515
		FBgn0032455
		FBgn0034958
		FBgn0037336
		FBgn0015949
		FBgn0041174
		FBgn0031604
		FBgn0264325
		FBgn0263396
		FBgn0002183
		FBgn0035702
		FBgn0035149
		FBgn0052649
		FBgn0033698
		FBgn0011604
		FBgn0053144
		FBgn0039186
		FBgn0031189
		FBgn0015402
		FBgn0032166
		FBgn0022153
		FBgn0025674
		FBgn0000307
		FBgn0284245
		FBgn0036843
		FBgn0032986
		FBgn0039907
		FBgn0267378
		FBgn0285913
		FBgn0025742
		FBgn0027785
		FBgn0030974
		FBgn0032030
		FBgn0037234
		FBgn0038876
		FBgn0052441
		FBgn0030434
		FBgn0036668
		FBgn0037657
		FBgn0036374
		FBgn0261995
		FBgn0037293
		FBgn0032191
		FBgn0037017
		FBgn0037469
		FBgn0050344
		FBgn0037655
		FBgn0266917
		FBgn0038877
		FBgn0025781
		FBgn0039379
		FBgn0036184
		FBgn0262560
		FBgn0266582
		FBgn0086712
		FBgn0038588
		FBgn0266450
		FBgn0038948
		FBgn0033672
		FBgn0029148
		FBgn0033088
		FBgn0035283
		FBgn0039741
		FBgn0034083
		FBgn0036272
		FBgn0033691
		FBgn0039857
		FBgn0032305
		FBgn0038965
		FBgn0052095
		FBgn0039710
		FBgn0037688
		FBgn0061469
		FBgn0037374
		FBgn0264978
		FBgn0011020
		FBgn0010415
		FBgn0037979
		FBgn0036199
		FBgn0051108
		FBgn0023143
		FBgn0031670
		FBgn0039169
		FBgn0032846
		FBgn0039634
		FBgn0030346
		FBgn0040206
		FBgn0025455
		FBgn0033356
		FBgn0036510
		FBgn0033673
		FBgn0001977
		FBgn0267398
		FBgn0028647
		FBgn0033712
		FBgn0033380
		FBgn0034649
		FBgn0035401
		FBgn0038570
		FBgn0039137
		FBgn0031990
		FBgn0015834
		FBgn0031492
		FBgn0016762
		FBgn0035488
		FBgn0003744
		FBgn0032516
		FBgn0039585
		FBgn0015296
		FBgn0000250
		FBgn0035425
		FBgn0035900
		FBgn0003330
		FBgn0034300
		FBgn0045064
		FBgn0024987
		FBgn0000239
		FBgn0032877
		FBgn0030029
		FBgn0031635
		FBgn0039110
		FBgn0039187
		FBgn0035639
		FBgn0284421
		FBgn0039705
		FBgn0262840
		FBgn0015737
		FBgn0031458
		FBgn0034114
		FBgn0032429
		FBgn0034570
		FBgn0031682
		FBgn0267972
		FBgn0032042
		FBgn0033179
		FBgn0022344
		FBgn0033883
		FBgn0026207
		FBgn0037536
		FBgn0027505
		FBgn0028582
		FBgn0030122
		FBgn0011640
		FBgn0026573
		FBgn0029711
		FBgn0038515
		FBgn0027794
		FBgn0033235
		FBgn0051365
		FBgn0261477
		FBgn0035590
		FBgn0029093
		FBgn0037638
		FBgn0002413
		FBgn0259139
		FBgn0014028
		FBgn0037739
		FBgn0000257
		FBgn0260243
		FBgn0039254
		FBgn0263667
		FBgn0035690
		FBgn0011300
		FBgn0032171
		FBgn0033060
		FBgn0033210
		FBgn0265082
		FBgn0037120
		FBgn0037044
		FBgn0005777
		FBgn0033316
		FBgn0033052
		FBgn0064126
		FBgn0028968
		FBgn0031047
		FBgn0034184
		FBgn0040298
		FBgn0085470
		FBgn0035942
		FBgn0031098
		FBgn0036133
		FBgn0028690
		FBgn0032261
		FBgn0026262
		FBgn0284253
		FBgn0051908
		FBgn0017572
		FBgn0034742
		FBgn0003317
		FBgn0027492
		FBgn0032640
		FBgn0011204
		FBgn0031359
		FBgn0033738
		FBgn0000482
		FBgn0033750
		FBgn0033350
		FBgn0032486
		FBgn0265864
		FBgn0278598
		FBgn0033260
		FBgn0037026
		FBgn0266409
		FBgn0266717
		FBgn0036099
		FBgn0086613
		FBgn0036341
		FBgn0038739
		FBgn0050077
		FBgn0264493
		FBgn0019960
		FBgn0030891
		FBgn0030853
		FBgn0032833
		FBgn0011648
		FBgn0000352
		FBgn0037592
		FBgn0038659
		FBgn0265298
		FBgn0031660
		FBgn0030000
		FBgn0031607
		FBgn0032690
		FBgn0032921
		FBgn0037001
		FBgn0028500
		FBgn0001133
		FBgn0032050
		FBgn0033569
		FBgn0014143
		FBgn0259483
		FBgn0263133
		FBgn0037255
		FBgn0036509
		FBgn0000499
		FBgn0263397
		FBgn0032456
		FBgn0051278
		FBgn0052446
		FBgn0039923
		FBgn0040752
		FBgn0036386
		FBgn0027085
		FBgn0010282
		FBgn0010078
		FBgn0031842
		FBgn0038767
		FBgn0016917
		FBgn0000100
		FBgn0037301
		FBgn0034750
		FBgn0043900
		FBgn0037241
		FBgn0032511
		FBgn0038862
		FBgn0038686
		FBgn0031061
		FBgn0037329
		FBgn0036728
		FBgn0034964
		FBgn0036624
		FBgn0039633
		FBgn0043456
		FBgn0083014
		FBgn0039830
		FBgn0035824
		FBgn0014930
		FBgn0033232
		FBgn0001185
		FBgn0037998
		FBgn0038953
		FBgn0000228
		FBgn0002284
		FBgn0266487
		FBgn0034269
		FBgn0037347
		FBgn0015795
		FBgn0264789
		FBgn0032388
		FBgn0036314
		FBgn0033571
		FBgn0028471
		FBgn0050463
		FBgn0004643
		FBgn0033226
		FBgn0031039
		FBgn0038964
		FBgn0038535
		FBgn0033690
		FBgn0053100
		FBgn0039219
		FBgn0032234
		FBgn0019968
		FBgn0040773
		FBgn0243511
		FBgn0031740
		FBgn0033482
		FBgn0037981
		FBgn0004177
		FBgn0025725
		FBgn0032259
		FBgn0033692
		FBgn0039450
		FBgn0040964
		FBgn0034940
		FBgn0033607
		FBgn0024371
		FBgn0039623
[truncated: 5,954 more rows]

## Sheet: 5.Fig2S Male H3K9me3
Fig2S H3K9me3
Venn diagram lists	Number of overlapping genes	Genes
Male 10-12 day adult, Male 1-day adult, Male 1-day adult elav, Male 48hr APF	4342	FBgn0037191
		FBgn0036810
		FBgn0038397
		FBgn0085397
		FBgn0264957
		FBgn0020503
		FBgn0267983
		FBgn0051439
		FBgn0035785
		FBgn0039673
		FBgn0002732
		FBgn0040005
		FBgn0031554
		FBgn0034860
		FBgn0259979
		FBgn0038959
		FBgn0003388
		FBgn0036465
		FBgn0038834
		FBgn0052329
		FBgn0039198
		FBgn0038092
		FBgn0053217
		FBgn0034477
		FBgn0031426
		FBgn0052450
		FBgn0265674
		FBgn0020299
		FBgn0267148
		FBgn0051933
		FBgn0263321
		FBgn0265996
		FBgn0259239
		FBgn0010217
		FBgn0037042
		FBgn0002121
		FBgn0035812
		FBgn0039684
		FBgn0033392
		FBgn0264492
		FBgn0262870
		FBgn0265841
		FBgn0034543
		FBgn0036731
		FBgn0004580
		FBgn0267249
		FBgn0267471
		FBgn0259173
		FBgn0052457
		FBgn0265942
		FBgn0267794
		FBgn0037590
		FBgn0263587
		FBgn0036618
		FBgn0047338
		FBgn0250907
		FBgn0035542
		FBgn0267348
		FBgn0039027
		FBgn0037862
		FBgn0266885
		FBgn0037260
		FBgn0003731
		FBgn0085336
		FBgn0086378
		FBgn0038542
		FBgn0250845
		FBgn0035928
		FBgn0263343
		FBgn0035823
		FBgn0011660
		FBgn0036411
		FBgn0036772
		FBgn0050115
		FBgn0037870
		FBgn0052392
		FBgn0267915
		FBgn0266677
		FBgn0265376
		FBgn0000157
		FBgn0026398
		FBgn0086371
		FBgn0264516
		FBgn0037546
		FBgn0001319
		FBgn0040637
		FBgn0263458
		FBgn0031568
		FBgn0031473
		FBgn0033167
		FBgn0039283
		FBgn0036066
		FBgn0050480
		FBgn0085390
		FBgn0036139
		FBgn0040694
		FBgn0036414
		FBgn0034666
		FBgn0264002
		FBgn0264551
		FBgn0051774
		FBgn0037992
		FBgn0263334
		FBgn0262595
		FBgn0262403
		FBgn0036780
		FBgn0033058
		FBgn0038709
		FBgn0031530
		FBgn0058354
		FBgn0085303
		FBgn0035641
		FBgn0266314
		FBgn0040251
		FBgn0010414
		FBgn0005666
		FBgn0086757
		FBgn0267526
		FBgn0025878
		FBgn0262478
		FBgn0036491
		FBgn0032111
		FBgn0085415
		FBgn0039747
		FBgn0265450
		FBgn0038201
		FBgn0032656
		FBgn0037238
		FBgn0266984
		FBgn0034389
		FBgn0267623
		FBgn0267643
		FBgn0265687
		FBgn0270926
		FBgn0052207
		FBgn0000180
		FBgn0035719
		FBgn0037447
		FBgn0266420
		FBgn0032405
		FBgn0266244
		FBgn0032884
		FBgn0036627
		FBgn0010379
		FBgn0038286
		FBgn0264866
		FBgn0035859
		FBgn0266208
		FBgn0052945
		FBgn0267775
		FBgn0038967
		FBgn0012004
		FBgn0266851
		FBgn0051104
		FBgn0265304
		FBgn0035161
		FBgn0039434
		FBgn0037818
		FBgn0036330
		FBgn0050401
		FBgn0035710
		FBgn0051921
		FBgn0038558
		FBgn0267141
		FBgn0052189
		FBgn0083949
		FBgn0039994
		FBgn0036952
		FBgn0034470
		FBgn0265042
		FBgn0039091
		FBgn0262437
		FBgn0033994
		FBgn0052150
		FBgn0050125
		FBgn0038919
		FBgn0052479
		FBgn0036274
		FBgn0000299
		FBgn0261290
		FBgn0027596
		FBgn0045470
		FBgn0037114
		FBgn0038157
		FBgn0262546
		FBgn0264907
		FBgn0023095
		FBgn0033601
		FBgn0040056
		FBgn0037515
		FBgn0003396
		FBgn0026389
		FBgn0035553
		FBgn0032601
		FBgn0052835
		FBgn0264366
		FBgn0032439
		FBgn0031295
		FBgn0260388
		FBgn0052107
		FBgn0033212
		FBgn0260996
		FBgn0036527
		FBgn0038879
		FBgn0040531
		FBgn0039467
		FBgn0035799
		FBgn0261059
		FBgn0265257
		FBgn0037397
		FBgn0037976
		FBgn0037203
		FBgn0016031
		FBgn0032457
		FBgn0031384
		FBgn0000527
		FBgn0033725
		FBgn0035379
		FBgn0036495
		FBgn0262620
		FBgn0052117
		FBgn0028412
		FBgn0034099
		FBgn0032929
		FBgn0036111
		FBgn0039544
		FBgn0031347
		FBgn0036676
		FBgn0266165
		FBgn0263378
		FBgn0266926
		FBgn0262856
		FBgn0086022
		FBgn0265920
		FBgn0039887
		FBgn0038088
		FBgn0262737
		FBgn0262484
		FBgn0264494
		FBgn0033792
		FBgn0038890
		FBgn0037035
		FBgn0037552
		FBgn0034842
		FBgn0267558
		FBgn0036155
		FBgn0031389
		FBgn0038849
		FBgn0261673
		FBgn0263409
		FBgn0050076
		FBgn0031722
		FBgn0010825
		FBgn0267934
		FBgn0037227
		FBgn0085458
		FBgn0013810
		FBgn0031571
		FBgn0003137
		FBgn0065110
		FBgn0265668
		FBgn0034709
		FBgn0051802
		FBgn0031738
		FBgn0263664
		FBgn0261293
		FBgn0263385
		FBgn0031693
		FBgn0267756
		FBgn0034391
		FBgn0052311
		FBgn0262451
		FBgn0036470
		FBgn0032969
		FBgn0050506
		FBgn0031903
		FBgn0045038
		FBgn0262440
		FBgn0037483
		FBgn0004896
		FBgn0038470
		FBgn0031834
		FBgn0026401
		FBgn0039131
		FBgn0038032
		FBgn0087011
		FBgn0028841
		FBgn0032768
		FBgn0038938
		FBgn0038130
		FBgn0036704
		FBgn0040849
		FBgn0032839
		FBgn0259996
		FBgn0264788
		FBgn0005778
		FBgn0038773
		FBgn0037835
		FBgn0032694
		FBgn0034519
		FBgn0025821
		FBgn0261612
		FBgn0037936
		FBgn0267322
		FBgn0259226
		FBgn0051128
		FBgn0085417
		FBgn0040283
		FBgn0004414
		FBgn0038797
		FBgn0036922
		FBgn0265593
		FBgn0035756
		FBgn0267917
		FBgn0035427
		FBgn0267807
		FBgn0024277
		FBgn0265586
		FBgn0023213
		FBgn0265765
		FBgn0032136
		FBgn0051497
		FBgn0051245
		FBgn0039588
		FBgn0053929
		FBgn0034437
		FBgn0284413
		FBgn0052191
		FBgn0045852
		FBgn0264843
		FBgn0004858
		FBgn0266619
		FBgn0264707
		FBgn0053299
		FBgn0034990
		FBgn0036262
		FBgn0051437
		FBgn0035482
		FBgn0051869
		FBgn0031856
		FBgn0039938
		FBgn0020378
		FBgn0033875
		FBgn0011668
		FBgn0265163
		FBgn0031707
		FBgn0053696
		FBgn0013272
		FBgn0028916
		FBgn0263973
		FBgn0013733
		FBgn0266797
		FBgn0036597
		FBgn0011676
		FBgn0263615
		FBgn0265640
		FBgn0267017
		FBgn0263709
		FBgn0030884
		FBgn0264384
		FBgn0016797
		FBgn0086036
		FBgn0040827
		FBgn0033065
		FBgn0267695
		FBgn0053467
		FBgn0035636
		FBgn0040775
		FBgn0004870
		FBgn0031623
		FBgn0283557
		FBgn0039617
		FBgn0050438
		FBgn0031879
		FBgn0034136
		FBgn0004865
		FBgn0086683
		FBgn0264556
		FBgn0026760
		FBgn0038981
		FBgn0002905
		FBgn0020660
		FBgn0004619
		FBgn0038744
		FBgn0266849
		FBgn0036518
		FBgn0037972
		FBgn0267742
		FBgn0053117
		FBgn0004101
		FBgn0035934
		FBgn0051602
		FBgn0265714
		FBgn0263144
		FBgn0035398
		FBgn0003041
		FBgn0039846
		FBgn0051928
		FBgn0011592
		FBgn0266214
		FBgn0038295
		FBgn0028415
		FBgn0029154
		FBgn0267438
		FBgn0021776
		FBgn0034011
		FBgn0040965
		FBgn0263934
		FBgn0036070
		FBgn0038160
		FBgn0083991
		FBgn0003386
		FBgn0031596
		FBgn0032724
		FBgn0051871
		FBgn0040324
		FBgn0037801
		FBgn0285912
		FBgn0031374
		FBgn0032312
		FBgn0003435
		FBgn0035089
		FBgn0032067
		FBgn0051320
		FBgn0265103
		FBgn0264431
		FBgn0085410
		FBgn0050147
		FBgn0032253
		FBgn0034825
		FBgn0259795
		FBgn0015222
		FBgn0039395
		FBgn0005640
		FBgn0051427
		FBgn0032337
		FBgn0033649
		FBgn0033292
		FBgn0267927
		FBgn0035181
		FBgn0053110
		FBgn0085314
		FBgn0013751
		FBgn0037829
		FBgn0004360
		FBgn0262107
		FBgn0035533
		FBgn0000639
		FBgn0036789
		FBgn0266801
		FBgn0037460
		FBgn0262029
		FBgn0003267
		FBgn0085432
		FBgn0001138
		FBgn0037612
		FBgn0031585
		FBgn0028518
		FBgn0011289
		FBgn0265681
		FBgn0051145
		FBgn0051760
		FBgn0052026
		FBgn0265382
		FBgn0036198
		FBgn0013469
		FBgn0262432
		FBgn0034904
		FBgn0263118
		FBgn0038968
		FBgn0265724
		FBgn0260660
		FBgn0053301
		FBgn0265050
		FBgn0003118
		FBgn0039349
		FBgn0039804
		FBgn0259714
		FBgn0263870
		FBgn0034670
		FBgn0004914
		FBgn0003300
		FBgn0035917
		FBgn0032549
		FBgn0039645
		FBgn0031449
		FBgn0063923
		FBgn0039006
		FBgn0039656
		FBgn0267861
		FBgn0033578
		FBgn0027584
		FBgn0003651
		FBgn0266939
		FBgn0264391
		FBgn0250817
		FBgn0025378
		FBgn0264296
		FBgn0283651
		FBgn0266230
		FBgn0034636
		FBgn0265141
		FBgn0036868
		FBgn0038247
		FBgn0036817
		FBgn0035865
		FBgn0263326
		FBgn0265883
		FBgn0039754
		FBgn0051088
		FBgn0264000
		FBgn0266405
		FBgn0266416
		FBgn0266116
		FBgn0026396
		FBgn0262871
		FBgn0037162
		FBgn0263289
		FBgn0030983
		FBgn0039029
		FBgn0031858
		FBgn0266800
		FBgn0033051
		FBgn0034774
		FBgn0264943
		FBgn0034869
		FBgn0033516
		FBgn0000547
		FBgn0261707
		FBgn0035665
		FBgn0085664
		FBgn0266411
		FBgn0263777
		FBgn0037454
		FBgn0020617
		FBgn0037174
		FBgn0041096
		FBgn0263453
		FBgn0264518
		FBgn0262150
		FBgn0035976
		FBgn0028494
		FBgn0039366
		FBgn0034837
		FBgn0266021
		FBgn0263495
		FBgn0039647
		FBgn0085582
		FBgn0034720
		FBgn0039200
		FBgn0266773
		FBgn0037766
		FBgn0036861
		FBgn0040253
		FBgn0033031
		FBgn0284250
		FBgn0011970
		FBgn0028893
		FBgn0000492
		FBgn0085425
		FBgn0036153
		FBgn0035050
		FBgn0263037
		FBgn0033155
		FBgn0027843
		FBgn0267561
		FBgn0267314
		FBgn0038353
		FBgn0033484
		FBgn0085395
		FBgn0037994
		FBgn0039749
		FBgn0011902
		FBgn0263533
		FBgn0020641
		FBgn0053701
		FBgn0035594
		FBgn0035789
		FBgn0051183
		FBgn0086655
		FBgn0265960
		FBgn0038795
		FBgn0034093
		FBgn0267976
		FBgn0267448
		FBgn0259214
		FBgn0054045
		FBgn0038281
		FBgn0261802
		FBgn0037481
		FBgn0014343
		FBgn0266432
		FBgn0262315
		FBgn0034479
		FBgn0050456
		FBgn0261860
		FBgn0000320
		FBgn0035857
		FBgn0031424
		FBgn0004197
		FBgn0038126
		FBgn0026238
		FBgn0038197
		FBgn0053556
		FBgn0050103
		FBgn0265159
		FBgn0264834
		FBgn0033067
		FBgn0034504
		FBgn0266047
		FBgn0038676
		FBgn0264358
		FBgn0001180
		FBgn0052105
		FBgn0000500
		FBgn0034568
		FBgn0264490
		FBgn0032085
		FBgn0010313
		FBgn0265854
		FBgn0262881
		FBgn0262286
		FBgn0005619
		FBgn0262566
		FBgn0033028
		FBgn0037493
		FBgn0267728
		FBgn0034821
		FBgn0267548
		FBgn0038946
		FBgn0263802
		FBgn0039779
		FBgn0051213
		FBgn0004053
		FBgn0259175
		FBgn0036165
		FBgn0267544
		FBgn0035280
		FBgn0285963
		FBgn0260011
		FBgn0039780
		FBgn0010620
		FBgn0038186
		FBgn0034658
		FBgn0001168
		FBgn0039590
		FBgn0267473
		FBgn0266858
		FBgn0038405
		FBgn0028560
		FBgn0034025
		FBgn0265199
		FBgn0032964
		FBgn0037399
		FBgn0032506
		FBgn0085408
		FBgn0036583
		FBgn0052195
		FBgn0026386
		FBgn0039928
		FBgn0052119
		FBgn0051797
		FBgn0284411
		FBgn0263871
		FBgn0033404
		FBgn0267752
		FBgn0037218
		FBgn0039049
		FBgn0265823
		FBgn0031240
		FBgn0039479
		FBgn0263316
		FBgn0259237
		FBgn0002573
		FBgn0266442
		FBgn0033981
		FBgn0028523
		FBgn0264905
		FBgn0037012
		FBgn0035551
		FBgn0035332
		FBgn0034718
		FBgn0038930
		FBgn0052461
		FBgn0034422
		FBgn0036875
		FBgn0037963
		FBgn0266978
		FBgn0262444
		FBgn0032123
		FBgn0036678
		FBgn0262123
		FBgn0039421
		FBgn0265255
		FBgn0033308
		FBgn0040992
		FBgn0027598
		FBgn0036080
		FBgn0052350
		FBgn0034683
		FBgn0024944
		FBgn0266526
		FBgn0039833
		FBgn0267264
		FBgn0038540
		FBgn0026593
		FBgn0267475
		FBgn0010113
		FBgn0051515
		FBgn0038818
		FBgn0037502
		FBgn0012036
		FBgn0262476
		FBgn0020908
		FBgn0031913
		FBgn0035316
		FBgn0032857
		FBgn0034797
		FBgn0032658
		FBgn0267585
		FBgn0039094
		FBgn0266985
		FBgn0025678
		FBgn0027570
		FBgn0085413
		FBgn0013348
		FBgn0053346
		FBgn0036821
		FBgn0261278
		FBgn0026869
		FBgn0038090
		FBgn0053993
		FBgn0051296
		FBgn0267936
		FBgn0010453
		FBgn0015038
		FBgn0032147
		FBgn0031646
		FBgn0267621
		FBgn0031866
		FBgn0265264
		FBgn0265591
		FBgn0003090
		FBgn0033933
		FBgn0038179
		FBgn0000014
		FBgn0031518
		FBgn0038523
		FBgn0011919
		FBgn0003175
		FBgn0046297
		FBgn0264269
		FBgn0085466
		FBgn0015380
		FBgn0053978
		FBgn0035544
		FBgn0026190
		FBgn0267667
		FBgn0031959
		FBgn0038208
		FBgn0034382
		FBgn0034624
		FBgn0040814
		FBgn0264980
		FBgn0004898
		FBgn0039480
		FBgn0000061
		FBgn0040508
		FBgn0051005
		FBgn0267128
		FBgn0085296
		FBgn0050198
		FBgn0265897
		FBgn0038034
		FBgn0028514
		FBgn0035308
		FBgn0038339
		FBgn0262030
		FBgn0283428
		FBgn0039038
		FBgn0052364
		FBgn0036369
		FBgn0040601
		FBgn0026077
		FBgn0262543
		FBgn0041240
		FBgn0029091
		FBgn0003391
		FBgn0085222
		FBgn0039031
		FBgn0033760
		FBgn0011666
		FBgn0031836
		FBgn0267010
		FBgn0033301
		FBgn0262617
		FBgn0261702
		FBgn0004577
		FBgn0038139
		FBgn0033911
		FBgn0052123
		FBgn0243486
		FBgn0267104
		FBgn0036437
		FBgn0267744
		FBgn0266632
		FBgn0036538
		FBgn0052846
		FBgn0039577
		FBgn0266389
		FBgn0265487
		FBgn0033651
		FBgn0267257
		FBgn0260632
		FBgn0267607
		FBgn0266309
		FBgn0039522
		FBgn0031937
		FBgn0086059
		FBgn0032415
		FBgn0052029
		FBgn0265576
		FBgn0031729
		FBgn0032677
		FBgn0040007
		FBgn0004167
		FBgn0033969
		FBgn0051781
		FBgn0003129
		FBgn0031512
		FBgn0034045
		FBgn0082990
		FBgn0039863
		FBgn0000451
		FBgn0025693
		FBgn0267327
		FBgn0033326
		FBgn0085231
		FBgn0263971
		FBgn0264725
		FBgn0035802
		FBgn0019650
		FBgn0051206
		FBgn0039970
		FBgn0266680
		FBgn0039936
		FBgn0266855
		FBgn0032090
		FBgn0035581
		FBgn0259243
		FBgn0259685
		FBgn0260486
		FBgn0011656
		FBgn0264883
		FBgn0263402
		FBgn0039593
		FBgn0065095
		FBgn0001285
		FBgn0262813
		FBgn0039769
		FBgn0262352
		FBgn0036381
		FBgn0038017
		FBgn0020414
		FBgn0266100
		FBgn0011259
		FBgn0036497
		FBgn0266687
		FBgn0037428
		FBgn0052480
		FBgn0085382
		FBgn0046706
		FBgn0004516
		FBgn0038892
		FBgn0037645
		FBgn0032116
		FBgn0039354
		FBgn0036010
		FBgn0035094
		FBgn0053504
		FBgn0262854
		FBgn0266782
		FBgn0002945
		FBgn0085638
		FBgn0267133
		FBgn0000045
		FBgn0052230
		FBgn0038089
		FBgn0266537
		FBgn0031724
		FBgn0039257
		FBgn0003130
		FBgn0003460
		FBgn0034225
		FBgn0263930
		FBgn0029961
		FBgn0028858
		FBgn0031413
		FBgn0267283
		FBgn0032671
		FBgn0266392
		FBgn0031372
		FBgn0038799
		FBgn0051804
		FBgn0263980
		FBgn0063368
		FBgn0052000
		FBgn0259922
		FBgn0000577
		FBgn0085370
		FBgn0003254
		FBgn0031969
		FBgn0050043
		FBgn0260429
		FBgn0033788
		FBgn0031337
		FBgn0265296
		FBgn0086251
		FBgn0037068
		FBgn0000024
		FBgn0004369
		FBgn0261291
		FBgn0259701
		FBgn0036880
		FBgn0267800
		FBgn0267428
		FBgn0028516
		FBgn0033702
		FBgn0000490
		FBgn0011743
		FBgn0266727
		FBgn0263999
		FBgn0259247
		FBgn0039088
		FBgn0261395
		FBgn0042630
		FBgn0036782
		FBgn0034871
		FBgn0283550
		FBgn0259878
		FBgn0003482
		FBgn0265974
		FBgn0032087
		FBgn0034902
		FBgn0028370
		FBgn0025525
		FBgn0267746
		FBgn0267304
		FBgn0265740
		FBgn0026150
		FBgn0036862
		FBgn0033861
		FBgn0035176
		FBgn0053281
		FBgn0267799
		FBgn0038511
		FBgn0267941
		FBgn0004244
		FBgn0260713
		FBgn0011829
		FBgn0053234
		FBgn0265733
		FBgn0265683
		FBgn0034143
		FBgn0037414
		FBgn0034127
		FBgn0260942
		FBgn0265364
		FBgn0259716
		FBgn0266247
		FBgn0037295
		FBgn0033573
		FBgn0265086
		FBgn0051525
		FBgn0032707
		FBgn0011999
		FBgn0037906
		FBgn0262588
		FBgn0053919
		FBgn0265666
		FBgn0263130
		FBgn0033365
		FBgn0010323
		FBgn0036325
		FBgn0266039
		FBgn0034510
		FBgn0267697
		FBgn0036217
		FBgn0266937
		FBgn0032972
		FBgn0264569
		FBgn0267116
		FBgn0264821
		FBgn0036665
		FBgn0040967
		FBgn0260437
		FBgn0039312
		FBgn0039081
		FBgn0038076
		FBgn0031926
		FBgn0015721
		FBgn0265888
		FBgn0035491
		FBgn0266403
		FBgn0036715
		FBgn0051163
		FBgn0036264
		FBgn0003719
		FBgn0085369
		FBgn0266088
		FBgn0266764
		FBgn0035150
		FBgn0035431
		FBgn0265792
		FBgn0261714
		FBgn0262961
		FBgn0265678
		FBgn0036062
		FBgn0031853
		FBgn0038491
		FBgn0266002
		FBgn0034413
		FBgn0039290
		FBgn0085280
		FBgn0033502
		FBgn0267317
		FBgn0284238
		FBgn0038355
		FBgn0085289
		FBgn0259960
		FBgn0038983
		FBgn0051954
		FBgn0266756
		FBgn0003149
		FBgn0039360
		FBgn0033448
		FBgn0036260
		FBgn0267633
		FBgn0033834
		FBgn0004428
		FBgn0053986
		FBgn0053465
		FBgn0028372
		FBgn0085411
		FBgn0033683
		FBgn0262425
		FBgn0039523
		FBgn0015803
		FBgn0267629
		FBgn0036941
		FBgn0036956
		FBgn0050267
		FBgn0263977
		FBgn0265444
		FBgn0037662
		FBgn0040510
		FBgn0038874
		FBgn0000442
		FBgn0039862
		FBgn0264087
		FBgn0266875
		FBgn0262624
		FBgn0083970
		FBgn0261846
		FBgn0032856
		FBgn0020300
		FBgn0266009
		FBgn0034290
		FBgn0000287
		FBgn0003382
		FBgn0032988
		FBgn0039286
		FBgn0003502
		FBgn0037167
		FBgn0267724
		FBgn0265752
		FBgn0032754
		FBgn0005659
		FBgn0266159
		FBgn0085732
		FBgn0037987
		FBgn0051121
		FBgn0034717
		FBgn0065096
		FBgn0027655
		FBgn0051098
		FBgn0039851
		FBgn0050089
		FBgn0032049
		FBgn0037326
		FBgn0031515
		FBgn0000079
		FBgn0026438
		FBgn0266143
		FBgn0267653
		FBgn0024733
		FBgn0038156
		FBgn0262873
		FBgn0262679
		FBgn0038153
		FBgn0262000
		FBgn0266254
		FBgn0032966
		FBgn0053196
		FBgn0038359
		FBgn0036791
		FBgn0034021
		FBgn0039040
		FBgn0267938
		FBgn0038685
		FBgn0029123
		FBgn0264471
		FBgn0051867
		FBgn0033924
		FBgn0267628
		FBgn0039761
		FBgn0264726
		FBgn0033289
		FBgn0265308
		FBgn0265066
		FBgn0262984
		FBgn0035760
		FBgn0267239
		FBgn0267284
		FBgn0265778
		FBgn0038827
		FBgn0032749
		FBgn0035557
		FBgn0036436
		FBgn0264392
		FBgn0040260
		FBgn0028886
		FBgn0083965
		FBgn0039161
		FBgn0051068
		FBgn0054038
		FBgn0000015
		FBgn0266948
		FBgn0001263
		FBgn0031208
		FBgn0260008
		FBgn0026384
		FBgn0085200
		FBgn0019643
		FBgn0053516
		FBgn0040503
		FBgn0262839
		FBgn0262243
		FBgn0015524
		FBgn0040609
		FBgn0003888
		FBgn0032815
		FBgn0261526
		FBgn0033041
		FBgn0052449
		FBgn0000659
		FBgn0033541
		FBgn0264864
		FBgn0262160
		FBgn0250831
		FBgn0052238
		FBgn0263405
		FBgn0040764
		FBgn0040256
		FBgn0260799
		FBgn0032369
		FBgn0001325
		FBgn0033158
		FBgn0038732
		FBgn0016650
		FBgn0259216
		FBgn0035144
		FBgn0033438
		FBgn0035625
		FBgn0250841
		FBgn0053286
		FBgn0051901
		FBgn0262327
		FBgn0003255
		FBgn0262972
		FBgn0030940
		FBgn0037500
		FBgn0262788
		FBgn0261800
		FBgn0063298
		FBgn0259896
		FBgn0051235
		FBgn0038630
		FBgn0038386
		FBgn0011509
		FBgn0265812
		FBgn0004872
		FBgn0036489
		FBgn0037644
		FBgn0035696
		FBgn0264606
		FBgn0025726
		FBgn0027109
		FBgn0037891
		FBgn0027600
		FBgn0264308
		FBgn0034462
		FBgn0265845
		FBgn0020385
		FBgn0038416
		FBgn0034262
		FBgn0033323
		FBgn0024183
		FBgn0264747
		FBgn0263581
		FBgn0011905
		FBgn0058002
		FBgn0004892
		FBgn0038845
		FBgn0267259
		FBgn0038394
		FBgn0050093
		FBgn0036302
		FBgn0037594
		FBgn0263583
		FBgn0033277
		FBgn0032867
		FBgn0267266
		FBgn0050212
		FBgn0038350
		FBgn0036419
		FBgn0035009
		FBgn0263618
		FBgn0085321
		FBgn0010548
		FBgn0010497
		FBgn0262582
		FBgn0028622
		FBgn0267290
		FBgn0037796
		FBgn0031592
		FBgn0266046
		FBgn0264349
		FBgn0263330
		FBgn0264879
		FBgn0034299
		FBgn0031275
		FBgn0083981
		FBgn0035827
		FBgn0038756
		FBgn0038407
		FBgn0011971
		FBgn0023090
		FBgn0051875
		FBgn0265745
		FBgn0034140
		FBgn0034865
		FBgn0266976
		FBgn0020307
		FBgn0259163
		FBgn0032505
		FBgn0002643
		FBgn0035010
		FBgn0052204
		FBgn0039659
		FBgn0052016
		FBgn0267248
		FBgn0000047
		FBgn0041621
		FBgn0032360
		FBgn0033949
		FBgn0261871
		FBgn0036756
		FBgn0263042
		FBgn0038655
		FBgn0012344
		FBgn0053202
		FBgn0038610
		FBgn0265076
		FBgn0283521
		FBgn0266203
		FBgn0038172
		FBgn0011859
		FBgn0029503
		FBgn0085376
		FBgn0004644
		FBgn0051446
		FBgn0020655
		FBgn0039089
		FBgn0261292
		FBgn0262605
		FBgn0085225
		FBgn0028996
		FBgn0262007
		FBgn0032083
		FBgn0265957
		FBgn0261833
		FBgn0001316
		FBgn0033942
		FBgn0053207
		FBgn0250867
		FBgn0034473
		FBgn0037170
		FBgn0264719
		FBgn0083975
		FBgn0266824
		FBgn0058045
		FBgn0265946
		FBgn0262579
		FBgn0031423
		FBgn0265200
		FBgn0039431
		FBgn0051424
		FBgn0053093
		FBgn0267666
		FBgn0000560
		FBgn0052137
		FBgn0037325
		FBgn0035279
		FBgn0266142
		FBgn0259986
		FBgn0266249
		FBgn0002930
		FBgn0052843
		FBgn0033367
		FBgn0053988
		FBgn0084008
		FBgn0264006
		FBgn0050499
		FBgn0023083
		FBgn0034606
		FBgn0025776
		FBgn0061435
		FBgn0052333
		FBgn0004862
		FBgn0034356
		FBgn0036860
		FBgn0004882
		FBgn0038294
		FBgn0265317
		FBgn0028667
		FBgn0020278
		FBgn0267706
		FBgn0039827
		FBgn0259998
		FBgn0031465
		FBgn0028889
		FBgn0034829
		FBgn0037292
		FBgn0085599
		FBgn0002941
		FBgn0011603
		FBgn0031910
		FBgn0266750
		FBgn0028856
		FBgn0026718
		FBgn0034985
		FBgn0038592
		FBgn0028848
		FBgn0040063
		FBgn0020521
		FBgn0266239
		FBgn0003944
		FBgn0266757
		FBgn0036220
		FBgn0033446
		FBgn0037276
		FBgn0264442
		FBgn0015872
		FBgn0031627
		FBgn0030905
		FBgn0267118
		FBgn0037016
		FBgn0051769
		FBgn0265675
		FBgn0265147
		FBgn0267140
		FBgn0052432
		FBgn0267688
		FBgn0002862
		FBgn0010433
		FBgn0051050
		FBgn0038866
		FBgn0038769
		FBgn0266347
		FBgn0033867
		FBgn0027562
		FBgn0024294
		FBgn0265728
		FBgn0069969
		FBgn0037940
		FBgn0036785
		FBgn0040232
		FBgn0267802
		FBgn0020248
		FBgn0036075
		FBgn0036367
		FBgn0003091
		FBgn0264570
		FBgn0086076
		FBgn0052832
		FBgn0085318
		FBgn0039518
		FBgn0001104
		FBgn0004185
		FBgn0266818
		FBgn0015034
		FBgn0001253
		FBgn0261503
		FBgn0265829
		FBgn0032176
		FBgn0265979
		FBgn0264794
		FBgn0004573
		FBgn0263131
		FBgn0028950
		FBgn0013718
		FBgn0003089
		FBgn0034898
		FBgn0264776
		FBgn0032946
		FBgn0024249
		FBgn0260959
		FBgn0027569
		FBgn0051038
		FBgn0266228
		FBgn0003721
		FBgn0031920
		FBgn0003319
		FBgn0051294
		FBgn0266696
		FBgn0265822
		FBgn0040384
		FBgn0259822
		FBgn0039258
		FBgn0267604
		FBgn0038789
		FBgn0000606
		FBgn0265084
		FBgn0050325
		FBgn0032809
		FBgn0085447
		FBgn0033850
		FBgn0034012
		FBgn0266578
		FBgn0263449
		FBgn0266067
		FBgn0035348
		FBgn0003984
		FBgn0267306
		FBgn0038147
		FBgn0036009
		FBgn0033465
		FBgn0037534
		FBgn0266626
		FBgn0032373
		FBgn0022288
		FBgn0265669
		FBgn0085450
		FBgn0039232
		FBgn0266691
		FBgn0053554
		FBgn0038071
		FBgn0051773
		FBgn0263000
		FBgn0031388
		FBgn0001077
		FBgn0038084
		FBgn0261393
		FBgn0032997
		FBgn0033358
		FBgn0267733
		FBgn0262878
		FBgn0265991
		FBgn0016123
		FBgn0267399
		FBgn0083141
		FBgn0267786
		FBgn0033405
		FBgn0016081
		FBgn0020269
		FBgn0015399
		FBgn0264359
		FBgn0053143
		FBgn0283531
		FBgn0262115
		FBgn0038566
		FBgn0265959
		FBgn0262869
		FBgn0050272
		FBgn0038774
		FBgn0031726
		FBgn0267581
		FBgn0259818
		FBgn0036278
		FBgn0011570
		FBgn0039584
		FBgn0035245
		FBgn0052296
		FBgn0267336
		FBgn0263083
		FBgn0267366
		FBgn0267121
		FBgn0265794
		FBgn0038125
		FBgn0267294
		FBgn0034458
		FBgn0034490
		FBgn0035572
		FBgn0035131
		FBgn0036769
		FBgn0026063
		FBgn0041087
		FBgn0037290
		FBgn0263381
		FBgn0033652
		FBgn0036687
		FBgn0037153
		FBgn0036242
		FBgn0285917
		FBgn0034588
		FBgn0034820
		FBgn0036985
		FBgn0031745
		FBgn0051814
		FBgn0259917
		FBgn0032096
		FBgn0039616
		FBgn0264310
		FBgn0000279
		FBgn0262636
		FBgn0033096
		FBgn0032414
		FBgn0264889
		FBgn0026616
		FBgn0023415
		FBgn0053912
		FBgn0035044
		FBgn0037487
		FBgn0267106
		FBgn0015904
		FBgn0038819
		FBgn0267639
		FBgn0266781
		FBgn0032350
		FBgn0034885
		FBgn0285938
		FBgn0039033
		FBgn0260793
		FBgn0037140
		FBgn0032683
		FBgn0010602
		FBgn0010470
		FBgn0051702
		FBgn0085295
		FBgn0033744
		FBgn0263325
		FBgn0266395
		FBgn0265155
		FBgn0028901
		FBgn0261563
		FBgn0037955
		FBgn0052102
		FBgn0035807
		FBgn0267113
		FBgn0028646
		FBgn0015591
		FBgn0259233
		FBgn0032139
		FBgn0265913
		FBgn0039370
		FBgn0003117
		FBgn0028570
		FBgn0033770
		FBgn0038468
		FBgn0262204
		FBgn0032150
		FBgn0267012
		FBgn0037908
		FBgn0265654
		FBgn0040688
		FBgn0275433
		FBgn0032666
		FBgn0265907
		FBgn0034132
		FBgn0041111
		FBgn0267301
		FBgn0039444
		FBgn0036522
		FBgn0267233
		FBgn0035000
		FBgn0266084
		FBgn0028527
		FBgn0038934
		FBgn0035430
		FBgn0037448
		FBgn0027073
		FBgn0005636
		FBgn0265271
		FBgn0261258
		FBgn0031344
		FBgn0011288
		FBgn0263219
		FBgn0053225
		FBgn0033287
		FBgn0266689
		FBgn0036567
		FBgn0052141
		FBgn0038796
		FBgn0039424
		FBgn0015230
		FBgn0038690
		FBgn0037827
		FBgn0035734
		FBgn0040817
		FBgn0040010
		FBgn0034483
		FBgn0036143
		FBgn0037503
		FBgn0264377
		FBgn0037205
		FBgn0032896
		FBgn0031801
		FBgn0026259
		FBgn0085202
		FBgn0039045
		FBgn0264894
		FBgn0264484
		FBgn0085267
		FBgn0267932
		FBgn0036639
		FBgn0264993
		FBgn0038070
		FBgn0265011
		FBgn0033483
		FBgn0004513
		FBgn0267772
		FBgn0267687
		FBgn0036560
		FBgn0034546
		FBgn0264911
		FBgn0023214
		FBgn0265371
		FBgn0035968
		FBgn0264909
		FBgn0053285
		FBgn0034730
		FBgn0265631
		FBgn0261053
		FBgn0033043
		FBgn0261514
		FBgn0002023
		FBgn0020493
		FBgn0038445
		FBgn0263328
		FBgn0034031
		FBgn0053511
		FBgn0263647
		FBgn0036085
		FBgn0029153
		FBgn0034629
		FBgn0010905
		FBgn0264432
		FBgn0267158
		FBgn0015371
		FBgn0044028
		FBgn0035540
		FBgn0264574
		FBgn0036439
		FBgn0267524
		FBgn0032986
		FBgn0025360
		FBgn0033192
		FBgn0052369
		FBgn0024963
		FBgn0265843
		FBgn0267681
		FBgn0039907
		FBgn0285913
		FBgn0262511
		FBgn0083972
		FBgn0261699
		FBgn0021800
		FBgn0026756
		FBgn0265814
		FBgn0262966
		FBgn0015221
		FBgn0031414
		FBgn0036377
		FBgn0032271
		FBgn0034052
		FBgn0037169
		FBgn0034834
		FBgn0031431
		FBgn0035797
		FBgn0050377
		FBgn0046885
		FBgn0266701
		FBgn0040679
		FBgn0259975
		FBgn0265751
		FBgn0031365
		FBgn0045497
		FBgn0266873
		FBgn0005614
		FBgn0052121
		FBgn0034715
		FBgn0267557
		FBgn0014179
		FBgn0262215
		FBgn0031954
		FBgn0028870
		FBgn0051205
		FBgn0046875
		FBgn0266233
		FBgn0016660
		FBgn0036835
		FBgn0032471
		FBgn0003963
		FBgn0261360
		FBgn0264476
		FBgn0036156
		FBgn0266129
		FBgn0035730
		FBgn0036787
		FBgn0033628
		FBgn0050187
		FBgn0037989
		FBgn0263616
		FBgn0264978
		FBgn0259148
		FBgn0010415
		FBgn0038714
		FBgn0023143
		FBgn0264266
		FBgn0032110
		FBgn0039387
		FBgn0053136
		FBgn0050083
		FBgn0284409
		FBgn0038357
		FBgn0036350
		FBgn0041160
		FBgn0267659
		FBgn0266910
		FBgn0029084
		FBgn0039883
		FBgn0052206
		FBgn0033159
		FBgn0011935
		FBgn0261560
		FBgn0259187
		FBgn0083946
		FBgn0036454
		FBgn0243512
		FBgn0051482
		FBgn0051233
		FBgn0038606
		FBgn0037284
		FBgn0035971
		FBgn0265269
		FBgn0267243
		FBgn0082980
		FBgn0050011
		FBgn0051646
		FBgn0262986
		FBgn0265378
		FBgn0037455
		FBgn0265549
		FBgn0004396
		FBgn0266035
		FBgn0036725
		FBgn0038653
		FBgn0032877
		FBgn0030029
		FBgn0021768
		FBgn0003900
		FBgn0037513
		FBgn0031645
		FBgn0263077
		FBgn0032362
		FBgn0085421
		FBgn0284084
		FBgn0035331
		FBgn0023388
		FBgn0039955
		FBgn0032089
		FBgn0051720
		FBgn0016684
		FBgn0265834
		FBgn0265078
		FBgn0038420
		FBgn0002719
		FBgn0032755
		FBgn0085311
		FBgn0008636
		FBgn0034475
		FBgn0262593
		FBgn0260719
		FBgn0266822
		FBgn0259211
		FBgn0085391
		FBgn0027505
		FBgn0032010
		FBgn0085235
		FBgn0033952
		FBgn0004242
		FBgn0020376
		FBgn0264273
		FBgn0004567
		FBgn0266256
		FBgn0036705
		FBgn0038515
		FBgn0040506
		FBgn0010215
		FBgn0037175
		FBgn0016078
		FBgn0267539
		FBgn0027086
		FBgn0267709
		FBgn0028939
		FBgn0052219
		FBgn0014028
		FBgn0030054
		FBgn0003187
		FBgn0039511
		FBgn0038929
		FBgn0036850
		FBgn0267268
		FBgn0039675
		FBgn0265082
		FBgn0037120
		FBgn0262389
		FBgn0033558
		FBgn0035007
		FBgn0038840
		FBgn0263339
		FBgn0041585
		FBgn0028697
		FBgn0004889
		FBgn0011959
		FBgn0001320
		FBgn0265643
		FBgn0050446
		FBgn0266703
		FBgn0264880
		FBgn0033791
		FBgn0261575
		FBgn0032374
		FBgn0261805
		FBgn0033999
		FBgn0024836
		FBgn0265850
		FBgn0028394
		FBgn0278598
		FBgn0259179
		FBgn0014033
		FBgn0085398
		FBgn0036345
		FBgn0039787
		FBgn0041242
		FBgn0037485
		FBgn0264717
		FBgn0264493
		FBgn0029082
		FBgn0265645
		FBgn0051559
		FBgn0266099
		FBgn0020556
		FBgn0032639
		FBgn0031887
		FBgn0051217
		FBgn0262174
		FBgn0013973
		FBgn0266943
		FBgn0051522
		FBgn0266820
		FBgn0051787
		FBgn0029843
		FBgn0038842
		FBgn0033075
		FBgn0031219
		FBgn0050056
		FBgn0037720
		FBgn0034104
		FBgn0033865
		FBgn0034671
		FBgn0053700
		FBgn0266872
		FBgn0039537
		FBgn0003430
		FBgn0040752
		FBgn0003480
		FBgn0266839
		FBgn0034563
		FBgn0042185
		FBgn0267296
		FBgn0014127
		FBgn0034951
		FBgn0036587
		FBgn0001170
		FBgn0039396
		FBgn0031620
		FBgn0039084
		FBgn0003515
		FBgn0039633
		FBgn0035346
		FBgn0058198
		FBgn0261289
		FBgn0267788
		FBgn0025573
		FBgn0033232
		FBgn0265368
		FBgn0260657
		FBgn0036044
		FBgn0038163
		FBgn0262509
		FBgn0024245
		FBgn0053012
		FBgn0041719
		FBgn0034416
		FBgn0263455
		FBgn0010300
		FBgn0034205
		FBgn0259713
		FBgn0265820
		FBgn0036329
		FBgn0038734
		FBgn0033828
		FBgn0265527
		FBgn0032023
		FBgn0031327
		FBgn0004919
		FBgn0053523
		FBgn0266772
		FBgn0000251
		FBgn0038466
		FBgn0036993
		FBgn0266969
		FBgn0004910
		FBgn0050463
		FBgn0052488
		FBgn0039806
		FBgn0040045
		FBgn0015586
		FBgn0264482
		FBgn0085384
		FBgn0036443
		FBgn0266236
		FBgn0036778
		FBgn0000411
		FBgn0038262
		FBgn0038826
		FBgn0037680
		FBgn0038451
		FBgn0038345
		FBgn0052087
		FBgn0037584
		FBgn0039294
		FBgn0265884
		FBgn0035312
		FBgn0001208
		FBgn0035453
		FBgn0267947
		FBgn0032586
		FBgn0052382
		FBgn0261588
		FBgn0033635
		FBgn0086758
		FBgn0262568
		FBgn0035282
		FBgn0265467
		FBgn0040726
		FBgn0267683
		FBgn0052057
		FBgn0004784
		FBgn0266752
		FBgn0015400
		FBgn0014417
		FBgn0041092
		FBgn0000567
		FBgn0036259
		FBgn0265105
		FBgn0033818
		FBgn0037294
		FBgn0016047
		FBgn0039890
		FBgn0262896
		FBgn0053262
		FBgn0038422
		FBgn0050457
		FBgn0038680
		FBgn0000964
		FBgn0263388
		FBgn0262719
		FBgn0015513
		FBgn0017590
		FBgn0267192
		FBgn0266225
		FBgn0020445
		FBgn0037934
		FBgn0015903
		FBgn0039566
[truncated: 10,369 more rows]

## Sheet: 6.Fig2L Female H3K27ac
Fig2L Female H3K27ac
Venn diagram lists	Number of overlapping genes	Genes
Female 1-day adult, Female 1-day adult elav, Female 10-12 day adult, Female 48hr APF	248	FBgn0004875
		FBgn0267915
		FBgn0263458
		FBgn0031568
		FBgn0085390
		FBgn0031530
		FBgn0035161
		FBgn0283551
		FBgn0036111
		FBgn0031018
		FBgn0032694
		FBgn0262524
		FBgn0013733
		FBgn0016797
		FBgn0003301
		FBgn0039846
		FBgn0051523
		FBgn0037162
		FBgn0261873
		FBgn0034720
		FBgn0036153
		FBgn0085443
		FBgn0264490
		FBgn0267548
		FBgn0263802
		FBgn0023215
		FBgn0039590
		FBgn0085408
		FBgn0039049
		FBgn0262898
		FBgn0027598
		FBgn0267264
		FBgn0040383
		FBgn0039094
		FBgn0053993
		FBgn0010768
		FBgn0262617
		FBgn0266389
		FBgn0259243
		FBgn0011656
		FBgn0266100
		FBgn0033987
		FBgn0033788
		FBgn0000024
		FBgn0004369
		FBgn0033702
		FBgn0263745
		FBgn0029649
		FBgn0028369
		FBgn0051163
		FBgn0266756
		FBgn0039360
		FBgn0267633
		FBgn0003502
		FBgn0267724
		FBgn0050089
		FBgn0040092
		FBgn0263706
		FBgn0035375
		FBgn0033636
		FBgn0262582
		FBgn0053182
		FBgn0259170
		FBgn0002643
		FBgn0001316
		FBgn0262579
		FBgn0034606
		FBgn0037365
		FBgn0264442
		FBgn0264542
		FBgn0013718
		FBgn0027569
		FBgn0039346
		FBgn0266696
		FBgn0259822
		FBgn0085450
		FBgn0265991
		FBgn0015399
		FBgn0261618
		FBgn0267336
		FBgn0261552
		FBgn0266395
		FBgn0040397
		FBgn0037955
		FBgn0041111
		FBgn0267932
		FBgn0036085
		FBgn0010905
		FBgn0015371
		FBgn0019928
		FBgn0052369
		FBgn0261699
		FBgn0015221
		FBgn0051885
		FBgn0003963
		FBgn0037989
		FBgn0010415
		FBgn0039883
		FBgn0033159
		FBgn0030029
		FBgn0085421
		FBgn0052626
		FBgn0264273
		FBgn0030569
		FBgn0041585
		FBgn0024836
		FBgn0264493
		FBgn0029843
		FBgn0263455
		FBgn0035397
		FBgn0038826
		FBgn0032586
		FBgn0041092
		FBgn0000567
		FBgn0086045
		FBgn0033117
		FBgn0265276
		FBgn0266308
		FBgn0052481
		FBgn0005624
		FBgn0000273
		FBgn0026179
		FBgn0266383
		FBgn0264787
		FBgn0051363
		FBgn0027660
		FBgn0259227
		FBgn0265000
		FBgn0053087
		FBgn0264449
		FBgn0266753
		FBgn0267634
		FBgn0020258
		FBgn0011206
		FBgn0265365
		FBgn0003204
		FBgn0015622
		FBgn0261570
		FBgn0034476
		FBgn0259183
		FBgn0041195
		FBgn0039026
		FBgn0263354
		FBgn0026149
		FBgn0250844
		FBgn0011224
		FBgn0086080
		FBgn0000097
		FBgn0260943
		FBgn0003165
		FBgn0039476
		FBgn0267383
		FBgn0266780
		FBgn0259735
		FBgn0262194
		FBgn0259246
		FBgn0283657
		FBgn0264344
		FBgn0263993
		FBgn0001078
		FBgn0031294
		FBgn0264895
		FBgn0003716
		FBgn0038672
		FBgn0261788
		FBgn0021764
		FBgn0033275
		FBgn0264357
		FBgn0027932
		FBgn0250869
		FBgn0013576
		FBgn0037964
		FBgn0264470
		FBgn0260003
		FBgn0040650
		FBgn0267664
		FBgn0001085
		FBgn0052423
		FBgn0267680
		FBgn0264510
		FBgn0266986
		FBgn0030912
		FBgn0020509
		FBgn0036101
		FBgn0035570
		FBgn0041604
		FBgn0000568
		FBgn0262562
		FBgn0262535
		FBgn0039430
		FBgn0266050
		FBgn0036382
		FBgn0001235
		FBgn0027339
		FBgn0266418
		FBgn0016930
		FBgn0020762
		FBgn0034737
		FBgn0033076
		FBgn0028509
		FBgn0000464
		FBgn0267033
		FBgn0263873
		FBgn0053121
		FBgn0037391
		FBgn0262473
		FBgn0000635
		FBgn0262203
		FBgn0265140
		FBgn0036152
		FBgn0000382
		FBgn0010473
		FBgn0262391
		FBgn0267603
		FBgn0033866
		FBgn0015396
		FBgn0053463
		FBgn0035702
		FBgn0011766
		FBgn0085385
		FBgn0020294
		FBgn0031016
		FBgn0053927
		FBgn0285955
		FBgn0036698
		FBgn0266396
		FBgn0264815
		FBgn0004652
		FBgn0266791
		FBgn0038603
		FBgn0053158
		FBgn0032640
		FBgn0034371
		FBgn0267787
		FBgn0020621
		FBgn0053752
		FBgn0263995
		FBgn0031504
		FBgn0005536
		FBgn0086060
		FBgn0260748
		FBgn0267668
		FBgn0051676
		FBgn0040649
		FBgn0000448
		FBgn0051721
		FBgn0051913
		FBgn0031183
Female 1-day adult, Female 10-12 day adult, Female 48hr APF	38	FBgn0045852
		FBgn0030884
		FBgn0261802
		FBgn0014343
		FBgn0038197
		FBgn0261238
		FBgn0038818
		FBgn0000551
		FBgn0260934
		FBgn0264826
		FBgn0003345
		FBgn0050377
		FBgn0023388
		FBgn0015513
		FBgn0000504
		FBgn0030183
		FBgn0000317
		FBgn0020389
		FBgn0038947
		FBgn0283427
		FBgn0000723
		FBgn0026370
		FBgn0051361
		FBgn0261453
		FBgn0261836
		FBgn0262463
		FBgn0002715
		FBgn0086779
		FBgn0086687
		FBgn0028421
		FBgn0033101
		FBgn0050460
		FBgn0024250
		FBgn0262818
		FBgn0028746
		FBgn0264483
		FBgn0050241
		FBgn0052218
Female 1-day adult Female, 1-day adult elav, Female 48hr APF	79	FBgn0263321
		FBgn0034389
		FBgn0039544
		FBgn0267558
		FBgn0032286
		FBgn0053467
		FBgn0027343
		FBgn0015038
		FBgn0003090
		FBgn0031117
		FBgn0039863
		FBgn0259685
		FBgn0039257
		FBgn0037906
		FBgn0266764
		FBgn0005659
		FBgn0034021
		FBgn0029123
		FBgn0267628
		FBgn0267136
		FBgn0027600
		FBgn0266046
		FBgn0266710
		FBgn0040398
		FBgn0010398
		FBgn0011603
		FBgn0004364
		FBgn0266441
		FBgn0031745
		FBgn0264310
		FBgn0005612
		FBgn0263518
		FBgn0026259
		FBgn0032271
		FBgn0040395
		FBgn0259211
		FBgn0085235
		FBgn0014028
		FBgn0284444
		FBgn0020445
		FBgn0262817
		FBgn0021742
		FBgn0030492
		FBgn0032299
		FBgn0265311
		FBgn0026239
		FBgn0283451
		FBgn0052762
		FBgn0033283
		FBgn0034383
		FBgn0263109
		FBgn0034735
		FBgn0038918
		FBgn0025642
		FBgn0033307
		FBgn0034808
		FBgn0029114
		FBgn0015774
		FBgn0003996
		FBgn0265080
		FBgn0259234
		FBgn0029514
		FBgn0263705
		FBgn0267309
		FBgn0035258
		FBgn0003310
		FBgn0051122
		FBgn0035755
		FBgn0032354
		FBgn0000036
		FBgn0039727
		FBgn0266377
		FBgn0086680
		FBgn0031088
		FBgn0263397
		FBgn0030571
		FBgn0086030
		FBgn0260386
		FBgn0051935
Female 1-day adult elav, Female 10-12 day adult, Female 48hr APF	788	FBgn0085397
		FBgn0066084
		FBgn0051140
		FBgn0027550
		FBgn0029705
		FBgn0267148
		FBgn0260745
		FBgn0030447
		FBgn0259184
		FBgn0266097
		FBgn0036825
		FBgn0026313
		FBgn0267794
		FBgn0036556
		FBgn0032633
		FBgn0035542
		FBgn0263290
		FBgn0263343
		FBgn0263929
		FBgn0050115
		FBgn0004456
		FBgn0029657
		FBgn0085479
		FBgn0264270
		FBgn0035558
		FBgn0037238
		FBgn0040153
		FBgn0264999
		FBgn0038286
		FBgn0032731
		FBgn0027066
		FBgn0266011
		FBgn0267002
		FBgn0263355
		FBgn0035710
		FBgn0266941
		FBgn0038919
		FBgn0052479
		FBgn0027596
		FBgn0045470
		FBgn0034420
		FBgn0025628
		FBgn0003396
		FBgn0265150
		FBgn0037315
		FBgn0033212
		FBgn0261444
		FBgn0031384
		FBgn0264678
		FBgn0031347
		FBgn0086022
		FBgn0262737
		FBgn0033792
		FBgn0051952
		FBgn0036155
		FBgn0026713
		FBgn0050076
		FBgn0010825
		FBgn0267934
		FBgn0085458
		FBgn0031738
		FBgn0052512
		FBgn0040283
		FBgn0004858
		FBgn0264707
		FBgn0086047
		FBgn0039938
		FBgn0028916
		FBgn0033538
		FBgn0263709
		FBgn0033423
		FBgn0004865
		FBgn0266953
		FBgn0038981
		FBgn0034723
		FBgn0004101
		FBgn0051602
		FBgn0031980
		FBgn0263144
		FBgn0011592
		FBgn0040965
		FBgn0263934
		FBgn0031374
		FBgn0003435
		FBgn0000536
		FBgn0051320
		FBgn0011715
		FBgn0005640
		FBgn0033893
		FBgn0259111
		FBgn0267927
		FBgn0035533
		FBgn0051145
		FBgn0263118
		FBgn0028965
		FBgn0052529
		FBgn0026084
		FBgn0263289
		FBgn0031037
		FBgn0000547
		FBgn0266411
		FBgn0028494
		FBgn0041721
		FBgn0011970
		FBgn0020304
		FBgn0036684
		FBgn0024273
		FBgn0011902
		FBgn0016054
		FBgn0003415
		FBgn0086655
		FBgn0262315
		FBgn0034479
		FBgn0265671
		FBgn0000320
		FBgn0029881
		FBgn0250823
		FBgn0010313
		FBgn0259175
		FBgn0036165
		FBgn0285963
		FBgn0284257
		FBgn0001168
		FBgn0267473
		FBgn0259143
		FBgn0266390
		FBgn0267752
		FBgn0038473
		FBgn0052639
		FBgn0032123
		FBgn0036844
		FBgn0034327
		FBgn0023097
		FBgn0266526
		FBgn0003285
		FBgn0010113
		FBgn0261954
		FBgn0032857
		FBgn0261278
		FBgn0267621
		FBgn0261700
		FBgn0003175
		FBgn0266281
		FBgn0015380
		FBgn0026077
		FBgn0266679
		FBgn0035237
		FBgn0259228
		FBgn0266621
		FBgn0263018
		FBgn0011666
		FBgn0031836
		FBgn0052123
		FBgn0259221
		FBgn0261811
		FBgn0265487
		FBgn0262736
		FBgn0000575
		FBgn0032415
		FBgn0264705
		FBgn0265784
		FBgn0267528
		FBgn0035802
		FBgn0267145
		FBgn0260486
		FBgn0010909
		FBgn0261822
		FBgn0267736
		FBgn0002945
		FBgn0005771
		FBgn0263930
		FBgn0031413
		FBgn0032671
		FBgn0085370
		FBgn0260429
		FBgn0263626
		FBgn0263569
		FBgn0261285
		FBgn0267800
		FBgn0038168
		FBgn0262434
		FBgn0035388
		FBgn0263999
		FBgn0025525
		FBgn0030400
		FBgn0026150
		FBgn0265733
		FBgn0086907
		FBgn0265086
		FBgn0083956
		FBgn0033247
		FBgn0259734
		FBgn0004860
		FBgn0027335
		FBgn0261554
		FBgn0032730
		FBgn0264995
		FBgn0033448
		FBgn0263660
		FBgn0039831
		FBgn0003169
		FBgn0037662
		FBgn0041229
		FBgn0285925
		FBgn0038874
		FBgn0263049
		FBgn0024956
		FBgn0265153
		FBgn0025683
		FBgn0037350
		FBgn0015776
		FBgn0264869
		FBgn0265778
		FBgn0065046
		FBgn0262160
		FBgn0283666
		FBgn0033438
		FBgn0035625
		FBgn0000562
		FBgn0004907
		FBgn0027601
		FBgn0261854
		FBgn0262788
		FBgn0267912
		FBgn0267549
		FBgn0263581
		FBgn0036302
		FBgn0050212
		FBgn0036419
		FBgn0031897
		FBgn0033236
		FBgn0263330
		FBgn0010762
		FBgn0030655
		FBgn0283521
		FBgn0085376
		FBgn0262605
		FBgn0250867
		FBgn0037880
		FBgn0004648
		FBgn0023083
		FBgn0052333
		FBgn0267319
		FBgn0016693
		FBgn0039757
		FBgn0037292
		FBgn0266757
		FBgn0001624
		FBgn0037016
		FBgn0005427
		FBgn0001994
		FBgn0004185
		FBgn0003089
		FBgn0051038
		FBgn0003721
		FBgn0040384
		FBgn0027580
		FBgn0267087
		FBgn0031952
		FBgn0030529
		FBgn0038071
		FBgn0262369
		FBgn0086676
		FBgn0032821
		FBgn0016081
		FBgn0265959
		FBgn0267581
		FBgn0033188
		FBgn0011570
		FBgn0026189
		FBgn0052296
		FBgn0032078
		FBgn0266629
		FBgn0037290
		FBgn0037153
		FBgn0285917
		FBgn0266901
		FBgn0034377
		FBgn0024238
		FBgn0026616
		FBgn0053912
		FBgn0053317
		FBgn0265155
		FBgn0259233
		FBgn0028497
		FBgn0050334
		FBgn0264703
		FBgn0250906
		FBgn0266084
		FBgn0037448
		FBgn0261258
		FBgn0086708
		FBgn0266689
		FBgn0034483
		FBgn0086674
		FBgn0003076
		FBgn0039492
		FBgn0029778
		FBgn0034390
		FBgn0053285
		FBgn0034451
		FBgn0020493
		FBgn0039848
		FBgn0032297
		FBgn0029866
		FBgn0267557
		FBgn0031298
		FBgn0038965
		FBgn0052095
		FBgn0029720
		FBgn0041160
		FBgn0267702
		FBgn0243512
		FBgn0010238
		FBgn0261550
		FBgn0021768
		FBgn0051668
		FBgn0267470
		FBgn0267219
		FBgn0028897
		FBgn0020376
		FBgn0028734
		FBgn0266256
		FBgn0016078
		FBgn0038929
		FBgn0030505
		FBgn0036850
		FBgn0265082
		FBgn0052666
		FBgn0034644
		FBgn0001122
		FBgn0262954
		FBgn0278598
		FBgn0261545
		FBgn0033075
		FBgn0265730
		FBgn0050056
		FBgn0037720
		FBgn0040752
		FBgn0042185
		FBgn0263413
		FBgn0014127
		FBgn0011225
		FBgn0039633
		FBgn0024245
		FBgn0010300
		FBgn0036195
		FBgn0004919
		FBgn0266772
		FBgn0051352
		FBgn0050463
		FBgn0032881
		FBgn0003371
		FBgn0029820
		FBgn0013770
		FBgn0004646
		FBgn0015903
		FBgn0020257
		FBgn0034217
		FBgn0016754
		FBgn0038252
		FBgn0283499
		FBgn0266350
		FBgn0261113
		FBgn0033196
		FBgn0266786
		FBgn0266649
		FBgn0000017
		FBgn0033781
		FBgn0264701
		FBgn0033421
		FBgn0052365
		FBgn0264090
		FBgn0038679
		FBgn0013763
		FBgn0032827
		FBgn0265737
		FBgn0014865
		FBgn0037007
		FBgn0036801
		FBgn0035087
		FBgn0262855
		FBgn0000578
		FBgn0262733
		FBgn0267753
		FBgn0259244
		FBgn0264324
		FBgn0034321
		FBgn0262099
		FBgn0035097
		FBgn0033654
		FBgn0267982
		FBgn0033422
		FBgn0029915
		FBgn0030300
		FBgn0262260
		FBgn0002921
		FBgn0037623
		FBgn0000064
		FBgn0032693
		FBgn0045063
		FBgn0266819
		FBgn0265512
		FBgn0020251
		FBgn0000636
		FBgn0262614
		FBgn0032886
		FBgn0050015
		FBgn0266796
		FBgn0002932
		FBgn0261611
		FBgn0265104
		FBgn0052246
		FBgn0261555
		FBgn0266319
		FBgn0004387
		FBgn0036433
		FBgn0086686
		FBgn0031981
		FBgn0011661
		FBgn0283558
		FBgn0085298
		FBgn0003209
		FBgn0262335
		FBgn0032330
		FBgn0010438
		FBgn0063649
		FBgn0262081
		FBgn0263395
		FBgn0262975
		FBgn0033062
		FBgn0267928
		FBgn0266213
		FBgn0053056
		FBgn0032588
		FBgn0051506
		FBgn0250835
		FBgn0031895
		FBgn0028490
		FBgn0259174
		FBgn0011817
		FBgn0086134
		FBgn0004876
		FBgn0036654
		FBgn0040297
		FBgn0031893
		FBgn0053558
		FBgn0264491
		FBgn0011559
		FBgn0262170
		FBgn0024943
		FBgn0053640
		FBgn0261813
		FBgn0259168
		FBgn0262872
		FBgn0035933
		FBgn0053535
		FBgn0260635
		FBgn0032883
		FBgn0031118
		FBgn0024189
		FBgn0035160
		FBgn0264891
		FBgn0264959
		FBgn0028664
		FBgn0035497
		FBgn0034684
		FBgn0010877
		FBgn0025879
		FBgn0003079
		FBgn0266346
		FBgn0036837
		FBgn0000056
		FBgn0267624
		FBgn0036531
		FBgn0037149
		FBgn0033912
		FBgn0259481
		FBgn0265935
		FBgn0000721
		FBgn0053283
		FBgn0020496
		FBgn0000253
		FBgn0264475
		FBgn0031692
		FBgn0265955
		FBgn0031231
		FBgn0038476
		FBgn0266625
		FBgn0052499
		FBgn0266620
		FBgn0260945
		FBgn0041210
		FBgn0020238
		FBgn0032465
		FBgn0039589
		FBgn0003475
		FBgn0085358
		FBgn0037377
		FBgn0023526
		FBgn0003016
		FBgn0034408
		FBgn0261553
		FBgn0015600
		FBgn0262699
		FBgn0259923
		FBgn0085407
		FBgn0050299
		FBgn0043841
		FBgn0003884
		FBgn0260440
		FBgn0035432
		FBgn0038492
		FBgn0041094
		FBgn0267764
		FBgn0263620
		FBgn0038258
		FBgn0261801
		FBgn0027865
		FBgn0032387
		FBgn0263392
		FBgn0263557
		FBgn0010105
		FBgn0011844
		FBgn0063499
		FBgn0038266
		FBgn0001297
		FBgn0265924
		FBgn0262447
		FBgn0266557
		FBgn0004861
		FBgn0014388
		FBgn0267598
		FBgn0086442
		FBgn0036839
		FBgn0040493
		FBgn0266410
		FBgn0266147
		FBgn0261509
		FBgn0010504
		FBgn0030037
		FBgn0000479
		FBgn0038720
		FBgn0000183
		FBgn0000546
		FBgn0024329
		FBgn0263539
		FBgn0031453
		FBgn0263513
		FBgn0028341
		FBgn0000116
		FBgn0039648
		FBgn0259176
		FBgn0038210
		FBgn0016926
		FBgn0267149
		FBgn0004509
		FBgn0267975
		FBgn0029880
		FBgn0039674
		FBgn0037814
		FBgn0030850
		FBgn0266276
		FBgn0030418
		FBgn0039124
		FBgn0086370
		FBgn0036893
		FBgn0267820
		FBgn0001254
		FBgn0267708
		FBgn0043364
		FBgn0001234
		FBgn0000244
		FBgn0033638
		FBgn0034072
		FBgn0267729
		FBgn0267602
		FBgn0267204
		FBgn0011260
		FBgn0038755
		FBgn0037659
		FBgn0040071
		FBgn0029771
		FBgn0020379
		FBgn0086447
		FBgn0010228
		FBgn0265817
		FBgn0262475
		FBgn0266942
		FBgn0261627
		FBgn0034828
		FBgn0263102
		FBgn0030160
		FBgn0016694
		FBgn0010397
		FBgn0065080
		FBgn0010434
		FBgn0032140
		FBgn0051092
		FBgn0082582
		FBgn0027581
		FBgn0028482
		FBgn0031474
		FBgn0026411
		FBgn0015286
		FBgn0262373
		FBgn0267228
		FBgn0043070
		FBgn0039776
		FBgn0265623
		FBgn0053208
		FBgn0016059
		FBgn0034284
		FBgn0002973
		FBgn0265419
		FBgn0263490
		FBgn0040737
		FBgn0267469
		FBgn0032681
		FBgn0033095
		FBgn0028532
		FBgn0020647
		FBgn0265738
		FBgn0030528
		FBgn0052482
		FBgn0037031
		FBgn0267783
		FBgn0085409
		FBgn0284227
		FBgn0259678
		FBgn0029895
		FBgn0261649
		FBgn0035499
		FBgn0033639
		FBgn0031733
		FBgn0266150
		FBgn0037327
		FBgn0262419
		FBgn0035400
		FBgn0053113
		FBgn0028943
		FBgn0039858
		FBgn0016977
		FBgn0003862
		FBgn0267203
		FBgn0284221
		FBgn0266001
		FBgn0263391
		FBgn0262890
		FBgn0013334
		FBgn0037661
		FBgn0042135
		FBgn0046874
		FBgn0260794
		FBgn0261955
		FBgn0039419
		FBgn0052062
		FBgn0263120
		FBgn0032901
		FBgn0027654
		FBgn0037770
		FBgn0050200
		FBgn0033773
		FBgn0037310
		FBgn0265194
		FBgn0025874
		FBgn0260400
		FBgn0265067
		FBgn0035989
		FBgn0052982
		FBgn0034748
		FBgn0031681
		FBgn0266076
		FBgn0031896
		FBgn0034396
		FBgn0036422
		FBgn0050238
		FBgn0020309
		FBgn0085400
		FBgn0036159
		FBgn0085250
		FBgn0038881
		FBgn0036316
		FBgn0262571
		FBgn0262740
		FBgn0032120
		FBgn0267703
		FBgn0263611
		FBgn0051191
		FBgn0066293
		FBgn0036421
		FBgn0262381
		FBgn0262127
		FBgn0036745
		FBgn0026160
		FBgn0260960
		FBgn0264506
		FBgn0025574
		FBgn0286007
		FBgn0033252
		FBgn0004108
		FBgn0036932
		FBgn0262738
		FBgn0000395
		FBgn0066101
		FBgn0017558
		FBgn0265039
		FBgn0261260
		FBgn0033504
		FBgn0053144
		FBgn0030847
		FBgn0035101
		FBgn0052264
		FBgn0037293
		FBgn0036442
		FBgn0266101
		FBgn0052546
		FBgn0051588
		FBgn0010342
		FBgn0028331
		FBgn0020249
		FBgn0035287
		FBgn0267458
		FBgn0035092
		FBgn0259741
		FBgn0034082
		FBgn0050497
		FBgn0267769
		FBgn0052549
		FBgn0052066
		FBgn0261862
		FBgn0260866
		FBgn0037956
		FBgn0033524
		FBgn0283561
		FBgn0017572
		FBgn0027492
		FBgn0035708
		FBgn0036099
		FBgn0052451
		FBgn0031814
		FBgn0264602
		FBgn0266763
		FBgn0039694
		FBgn0037504
		FBgn0265040
		FBgn0085412
		FBgn0016917
		FBgn0053284
		FBgn0013343
		FBgn0267627
		FBgn0013759
		FBgn0000719
		FBgn0262821
		FBgn0267760
		FBgn0026376
		FBgn0267824
		FBgn0264789
		FBgn0267201
		FBgn0000711
		FBgn0040773
		FBgn0028978
		FBgn0261547
		FBgn0266549
		FBgn0038652
		FBgn0034145
		FBgn0034833
		FBgn0034091
		FBgn0086916
		FBgn0032122
		FBgn0265079
		FBgn0036576
		FBgn0087007
		FBgn0085329
		FBgn0051216
		FBgn0051637
		FBgn0265837
		FBgn0004611
		FBgn0015229
		FBgn0266593
		FBgn0051158
		FBgn0261574
		FBgn0011897
		FBgn0266098
		FBgn0052127
		FBgn0036030
		FBgn0033494
		FBgn0052370
Female 1-day adult, Female 1-day adult elav, Female 10-12 day adult	237	FBgn0265674
		FBgn0259239
		FBgn0267249
		FBgn0030586
		FBgn0030570
		FBgn0051774
		FBgn0262478
		FBgn0036491
		FBgn0085387
		FBgn0036330
		FBgn0050401
		FBgn0053639
		FBgn0030622
		FBgn0026389
		FBgn0032457
		FBgn0039887
		FBgn0030913
		FBgn0263409
		FBgn0041605
		FBgn0266814
		FBgn0259996
		FBgn0267917
		FBgn0024277
		FBgn0053696
		FBgn0011676
		FBgn0052266
		FBgn0031623
		FBgn0004619
		FBgn0267742
		FBgn0029761
		FBgn0085410
		FBgn0260027
		FBgn0033649
		FBgn0265681
		FBgn0267861
		FBgn0283651
		FBgn0036868
		FBgn0264000
		FBgn0259969
		FBgn0266416
		FBgn0028704
		FBgn0037766
		FBgn0263037
		FBgn0263533
		FBgn0031135
		FBgn0261860
		FBgn0026238
		FBgn0265854
		FBgn0266858
		FBgn0033404
		FBgn0035332
		FBgn0030623
		FBgn0085413
		FBgn0052364
		FBgn0085382
		FBgn0032911
		FBgn0261291
		FBgn0053234
		FBgn0037295
		FBgn0036325
		FBgn0266159
		FBgn0037987
		FBgn0030230
		FBgn0037326
		FBgn0267653
		FBgn0039761
		FBgn0036489
		FBgn0011905
		FBgn0264879
		FBgn0031275
		FBgn0053202
		FBgn0040356
		FBgn0266249
		FBgn0053988
		FBgn0061435
		FBgn0015519
		FBgn0038294
		FBgn0000535
		FBgn0051784
		FBgn0030280
		FBgn0003091
		FBgn0263131
		FBgn0267604
		FBgn0085447
		FBgn0266578
		FBgn0267306
		FBgn0051773
		FBgn0020269
		FBgn0051806
		FBgn0038125
		FBgn0034458
		FBgn0263381
		FBgn0033652
		FBgn0266781
		FBgn0260793
		FBgn0265913
		FBgn0038934
		FBgn0052651
		FBgn0036143
		FBgn0267687
		FBgn0265631
		FBgn0267158
		FBgn0024963
		FBgn0262822
		FBgn0265814
		FBgn0031414
		FBgn0031365
		FBgn0036454
		FBgn0085478
		FBgn0038653
		FBgn0262593
		FBgn0085391
		FBgn0267539
		FBgn0030425
		FBgn0261805
		FBgn0003380
		FBgn0033865
		FBgn0003515
		FBgn0036443
		FBgn0267163
		FBgn0261588
		FBgn0022710
		FBgn0040726
		FBgn0267683
		FBgn0004784
		FBgn0262382
		FBgn0013995
		FBgn0263983
		FBgn0264430
		FBgn0260428
		FBgn0260941
		FBgn0267671
		FBgn0053531
		FBgn0267737
		FBgn0261089
		FBgn0285911
		FBgn0037857
		FBgn0030283
		FBgn0267159
		FBgn0035380
		FBgn0026397
		FBgn0267791
		FBgn0040341
		FBgn0051644
		FBgn0266306
		FBgn0263778
		FBgn0261046
		FBgn0033827
		FBgn0266354
		FBgn0036094
		FBgn0000477
		FBgn0036935
		FBgn0260396
		FBgn0261803
		FBgn0267001
		FBgn0267003
		FBgn0039331
		FBgn0000163
		FBgn0039420
		FBgn0262222
		FBgn0041252
		FBgn0036494
		FBgn0053970
		FBgn0004168
		FBgn0265919
		FBgn0266845
		FBgn0050361
		FBgn0267105
		FBgn0265454
		FBgn0029962
		FBgn0031626
		FBgn0030384
		FBgn0030200
		FBgn0086704
		FBgn0011286
		FBgn0259099
		FBgn0051963
		FBgn0262580
		FBgn0036078
		FBgn0267252
		FBgn0267916
		FBgn0029922
		FBgn0038282
		FBgn0264001
		FBgn0267117
		FBgn0035975
		FBgn0267538
		FBgn0265635
		FBgn0004198
		FBgn0000256
		FBgn0039380
		FBgn0085353
		FBgn0038207
		FBgn0030624
		FBgn0038498
		FBgn0265881
		FBgn0267710
		FBgn0267946
		FBgn0259224
		FBgn0051262
		FBgn0266137
		FBgn0028408
		FBgn0262025
		FBgn0263997
		FBgn0034507
		FBgn0039054
		FBgn0036790
		FBgn0264543
		FBgn0261549
		FBgn0083942
		FBgn0015946
		FBgn0039839
		FBgn0267482
		FBgn0040505
		FBgn0001114
		FBgn0263403
		FBgn0038280
		FBgn0267748
		FBgn0243586
		FBgn0034013
		FBgn0260452
		FBgn0004514
		FBgn0039585
		FBgn0261698
		FBgn0266959
		FBgn0050350
		FBgn0033830
		FBgn0003429
		FBgn0035604
		FBgn0028887
		FBgn0266007
		FBgn0052396
		FBgn0265420
		FBgn0267400
		FBgn0265429
		FBgn0086677
		FBgn0036934
Female 1-day adult, Female 48hr APF	123	FBgn0003388
		FBgn0020416
		FBgn0000075
		FBgn0262111
		FBgn0030012
		FBgn0034904
		FBgn0003118
		FBgn0003651
		FBgn0053556
		FBgn0033602
		FBgn0038523
		FBgn0030817
		FBgn0030241
		FBgn0264818
		FBgn0285926
		FBgn0037141
		FBgn0037942
		FBgn0033868
		FBgn0003520
		FBgn0040967
		FBgn0267041
		FBgn0263200
		FBgn0039286
		FBgn0031053
		FBgn0030940
		FBgn0037644
		FBgn0029503
		FBgn0030034
		FBgn0020655
		FBgn0086694
		FBgn0031012
		FBgn0036697
		FBgn0259789
		FBgn0267698
		FBgn0260477
		FBgn0031489
		FBgn0002862
		FBgn0260959
		FBgn0003319
		FBgn0003984
		FBgn0267129
		FBgn0039226
		FBgn0025702
		FBgn0264562
		FBgn0264894
		FBgn0261514
		FBgn0000542
		FBgn0011327
		FBgn0039229
		FBgn0030054
		FBgn0040068
		FBgn0037120
		FBgn0283508
		FBgn0039098
		FBgn0000447
		FBgn0000179
		FBgn0011758
		FBgn0050284
		FBgn0265496
		FBgn0031002
		FBgn0004595
		FBgn0266398
		FBgn0004838
		FBgn0267789
		FBgn0036733
		FBgn0264711
		FBgn0035198
		FBgn0052732
		FBgn0038129
		FBgn0285950
		FBgn0017551
		FBgn0015926
		FBgn0035455
		FBgn0001269
		FBgn0033183
		FBgn0035429
		FBgn0036490
		FBgn0052330
		FBgn0035844
		FBgn0031077
		FBgn0034022
		FBgn0040259
		FBgn0005670
		FBgn0029804
		FBgn0030053
		FBgn0034067
		FBgn0284412
		FBgn0051151
		FBgn0037217
		FBgn0032609
		FBgn0004897
		FBgn0029863
		FBgn0014141
		FBgn0038438
		FBgn0263570
		FBgn0025394
		FBgn0000459
		FBgn0085427
		FBgn0004924
		FBgn0031816
		FBgn0266909
		FBgn0004510
		FBgn0010406
		FBgn0033627
		FBgn0085446
		FBgn0029854
		FBgn0030941
		FBgn0030055
		FBgn0035318
		FBgn0036588
		FBgn0031517
		FBgn0267081
		FBgn0033669
		FBgn0038011
		FBgn0035023
		FBgn0265598
		FBgn0051025
		FBgn0022349
		FBgn0000529
		FBgn0019968
		FBgn0033732
		FBgn0263547
		FBgn0034261
Female 10-12 day adult, Female 48hr APF	717	FBgn0034138
		FBgn0266019
		FBgn0267551
		FBgn0029133
		FBgn0039359
		FBgn0032001
		FBgn0052758
		FBgn0032940
		FBgn0036731
		FBgn0259173
		FBgn0015765
		FBgn0086362
		FBgn0086378
		FBgn0030833
		FBgn0034345
		FBgn0001218
		FBgn0038621
		FBgn0026369
		FBgn0264551
		FBgn0264481
		FBgn0031643
		FBgn0010194
		FBgn0029925
		FBgn0051635
		FBgn0259938
		FBgn0023172
		FBgn0025366
		FBgn0033543
		FBgn0024555
		FBgn0033699
		FBgn0051215
		FBgn0028932
		FBgn0003071
		FBgn0051460
		FBgn0021856
		FBgn0265525
		FBgn0029664
		FBgn0266322
		FBgn0022029
		FBgn0034501
		FBgn0035122
		FBgn0017418
		FBgn0085423
		FBgn0001179
		FBgn0014133
		FBgn0035379
		FBgn0038475
		FBgn0040973
		FBgn0264494
		FBgn0036188
		FBgn0034360
		FBgn0001092
		FBgn0267754
		FBgn0262976
		FBgn0260450
		FBgn0000173
		FBgn0030365
		FBgn0016126
		FBgn0259736
		FBgn0053108
		FBgn0283469
		FBgn0038660
		FBgn0260390
		FBgn0261885
		FBgn0259720
		FBgn0002905
		FBgn0036518
		FBgn0267086
		FBgn0038806
		FBgn0004597
		FBgn0004914
		FBgn0264955
		FBgn0034636
		FBgn0034645
		FBgn0029893
		FBgn0039300
		FBgn0261984
		FBgn0035976
		FBgn0015320
		FBgn0263495
		FBgn0031090
		FBgn0038504
		FBgn0030141
		FBgn0263773
		FBgn0259704
		FBgn0026722
		FBgn0262148
		FBgn0035906
		FBgn0037102
		FBgn0029736
		FBgn0040375
		FBgn0033186
		FBgn0001087
		FBgn0037012
		FBgn0030521
		FBgn0003654
		FBgn0038055
		FBgn0036826
		FBgn0261602
		FBgn0030798
		FBgn0035965
		FBgn0032744
		FBgn0035060
		FBgn0034968
		FBgn0033624
		FBgn0036309
		FBgn0031150
		FBgn0032394
		FBgn0025678
		FBgn0026869
		FBgn0263662
		FBgn0029175
		FBgn0038349
		FBgn0052099
		FBgn0031148
		FBgn0038106
		FBgn0022959
		FBgn0036741
		FBgn0035999
		FBgn0051360
		FBgn0267028
		FBgn0037846
		FBgn0024491
		FBgn0004167
		FBgn0267302
		FBgn0263039
		FBgn0039936
		FBgn0262185
		FBgn0037911
		FBgn0002707
		FBgn0038195
		FBgn0036512
		FBgn0051729
		FBgn0011202
		FBgn0037351
		FBgn0030301
		FBgn0021872
		FBgn0000577
		FBgn0041184
		FBgn0034218
		FBgn0004362
		FBgn0032956
		FBgn0086078
		FBgn0267376
		FBgn0039802
		FBgn0087035
		FBgn0030695
		FBgn0259878
		FBgn0011739
		FBgn0001123
		FBgn0051475
		FBgn0262739
		FBgn0262886
		FBgn0004395
		FBgn0004103
		FBgn0028434
		FBgn0030851
		FBgn0250785
		FBgn0038429
		FBgn0263486
		FBgn0030004
		FBgn0036062
		FBgn0033132
		FBgn0284238
		FBgn0031971
		FBgn0266000
		FBgn0001142
		FBgn0045823
		FBgn0267202
		FBgn0014906
		FBgn0051098
		FBgn0051710
		FBgn0031717
		FBgn0020513
		FBgn0024733
		FBgn0053129
		FBgn0031640
		FBgn0027615
		FBgn0265066
		FBgn0038737
		FBgn0027507
		FBgn0035537
		FBgn0284235
		FBgn0278608
		FBgn0037876
		FBgn0035480
		FBgn0003676
		FBgn0012034
		FBgn0053138
		FBgn0032515
		FBgn0016076
		FBgn0261800
		FBgn0260747
		FBgn0014163
		FBgn0024183
		FBgn0050403
		FBgn0052772
		FBgn0050392
		FBgn0010548
		FBgn0031270
		FBgn0039902
		FBgn0037443
		FBgn0015283
		FBgn0033032
		FBgn0022768
		FBgn0014391
		FBgn0027539
		FBgn0265180
		FBgn0052016
		FBgn0260855
		FBgn0030506
		FBgn0037435
		FBgn0051840
		FBgn0038053
		FBgn0033677
		FBgn0267587
		FBgn0052380
		FBgn0035173
		FBgn0284249
		FBgn0001224
		FBgn0033446
		FBgn0036398
		FBgn0037299
		FBgn0010750
		FBgn0020248
		FBgn0033259
		FBgn0027359
		FBgn0026872
		FBgn0261108
		FBgn0039465
		FBgn0260439
		FBgn0013263
		FBgn0267227
		FBgn0033177
		FBgn0002781
		FBgn0035475
		FBgn0002645
		FBgn0036211
		FBgn0032997
		FBgn0003218
		FBgn0023170
		FBgn0004401
		FBgn0039528
		FBgn0034948
		FBgn0262866
		FBgn0262115
		FBgn0036191
		FBgn0030790
		FBgn0030881
		FBgn0052675
		FBgn0023407
		FBgn0052767
		FBgn0032876
		FBgn0053526
		FBgn0030329
		FBgn0267639
		FBgn0283510
		FBgn0283468
		FBgn0024251
		FBgn0004117
		FBgn0003392
		FBgn0020255
		FBgn0040688
		FBgn0032666
		FBgn0002441
		FBgn0266452
		FBgn0263345
		FBgn0260760
		FBgn0040010
		FBgn0030761
		FBgn0035142
		FBgn0263396
		FBgn0033476
		FBgn0039266
		FBgn0052273
		FBgn0036843
		FBgn0036813
		FBgn0285913
		FBgn0021800
		FBgn0037234
		FBgn0030048
		FBgn0004507
		FBgn0037150
		FBgn0039857
		FBgn0039357
		FBgn0061469
		FBgn0051108
		FBgn0053136
		FBgn0267659
		FBgn0264922
		FBgn0052152
		FBgn0015778
		FBgn0031990
		FBgn0003748
		FBgn0053349
		FBgn0000250
		FBgn0083973
		FBgn0002719
		FBgn0036534
		FBgn0267566
		FBgn0010222
		FBgn0035690
		FBgn0003575
		FBgn0261244
		FBgn0026262
		FBgn0284435
		FBgn0037602
		FBgn0028394
		FBgn0038532
		FBgn0029082
		FBgn0031428
		FBgn0037592
		FBgn0039491
		FBgn0263536
		FBgn0030809
		FBgn0000100
		FBgn0261573
		FBgn0052576
		FBgn0036624
		FBgn0029999
		FBgn0039966
		FBgn0053523
		FBgn0027574
		FBgn0040964
		FBgn0038809
		FBgn0051342
		FBgn0029687
		FBgn0037525
		FBgn0267390
		FBgn0001226
		FBgn0037018
		FBgn0028343
		FBgn0065088
		FBgn0037758
		FBgn0037719
		FBgn0032130
		FBgn0031057
		FBgn0262117
		FBgn0004359
		FBgn0038274
		FBgn0038149
		FBgn0028708
		FBgn0032763
		FBgn0020622
		FBgn0261674
		FBgn0034878
		FBgn0262453
		FBgn0026206
		FBgn0264505
		FBgn0064225
		FBgn0033668
		FBgn0000119
		FBgn0030608
		FBgn0034803
		FBgn0028833
		FBgn0029936
		FBgn0015602
		FBgn0020270
		FBgn0029506
		FBgn0010265
		FBgn0085405
		FBgn0031213
		FBgn0265191
		FBgn0067779
		FBgn0024320
		FBgn0001091
		FBgn0285947
		FBgn0030467
		FBgn0265667
		FBgn0034433
		FBgn0039930
		FBgn0024179
		FBgn0050338
		FBgn0034650
		FBgn0063497
		FBgn0000414
		FBgn0004407
		FBgn0266083
		FBgn0264439
		FBgn0031403
		FBgn0033749
		FBgn0037468
		FBgn0015772
		FBgn0037021
		FBgn0010747
		FBgn0036505
		FBgn0019830
		FBgn0086904
		FBgn0035916
		FBgn0030963
		FBgn0262993
		FBgn0035532
		FBgn0036180
		FBgn0004598
		FBgn0030777
		FBgn0023129
		FBgn0014092
		FBgn0263038
		FBgn0259238
		FBgn0263463
		FBgn0030671
		FBgn0030587
		FBgn0036547
		FBgn0039075
		FBgn0038631
		FBgn0027535
		FBgn0038388
		FBgn0263532
		FBgn0039507
		FBgn0029903
		FBgn0004636
		FBgn0030452
		FBgn0052594
		FBgn0037202
		FBgn0028515
		FBgn0039854
		FBgn0035169
		FBgn0035833
		FBgn0033261
		FBgn0037244
		FBgn0032732
		FBgn0035152
		FBgn0026873
		FBgn0036846
		FBgn0262103
		FBgn0011217
		FBgn0030479
		FBgn0029708
		FBgn0032934
		FBgn0284243
		FBgn0267155
		FBgn0283559
		FBgn0028506
		FBgn0031233
		FBgn0035896
		FBgn0026320
		FBgn0010247
		FBgn0033948
		FBgn0036913
		FBgn0046296
		FBgn0032482
		FBgn0037715
		FBgn0042693
		FBgn0032957
		FBgn0260233
		FBgn0027499
		FBgn0037551
		FBgn0033402
		FBgn0024734
		FBgn0086558
		FBgn0011335
		FBgn0036063
		FBgn0004811
		FBgn0030465
		FBgn0036335
		FBgn0027790
		FBgn0039869
		FBgn0030802
		FBgn0002626
		FBgn0030093
		FBgn0039594
		FBgn0001248
		FBgn0033005
		FBgn0026056
		FBgn0029737
		FBgn0264785
		FBgn0004227
		FBgn0031882
		FBgn0266064
		FBgn0031285
		FBgn0030878
		FBgn0036814
		FBgn0033527
		FBgn0005648
		FBgn0004432
		FBgn0040466
		FBgn0015924
		FBgn0035270
		FBgn0003559
		FBgn0010611
		FBgn0035393
		FBgn0027621
		FBgn0035679
		FBgn0051228
		FBgn0037008
[truncated: 7,356 more rows]

## Sheet: 7.Fig2N Female H3K27me3
Fig2N H3K27me3
Venn diagram lists	Number of overlapping genes	Genes
Female 10-12 day adult, Female 1-day adult, Female 1-day adult elav, Female 48hr APF	4262	FBgn0036810
		FBgn0262980
		FBgn0004635
		FBgn0038397
		FBgn0085397
		FBgn0264957
		FBgn0267983
		FBgn0051439
		FBgn0035785
		FBgn0039673
		FBgn0030748
		FBgn0052816
		FBgn0040005
		FBgn0029727
		FBgn0034860
		FBgn0038959
		FBgn0003388
		FBgn0263848
		FBgn0261804
		FBgn0036465
		FBgn0038834
		FBgn0052329
		FBgn0039198
		FBgn0034548
		FBgn0038092
		FBgn0034477
		FBgn0052826
		FBgn0031426
		FBgn0040784
		FBgn0052450
		FBgn0015773
		FBgn0020299
		FBgn0267148
		FBgn0031127
		FBgn0263321
		FBgn0267442
		FBgn0265996
		FBgn0028491
		FBgn0262989
		FBgn0037042
		FBgn0053632
		FBgn0265841
		FBgn0266097
		FBgn0052761
		FBgn0004580
		FBgn0267249
		FBgn0267471
		FBgn0052457
		FBgn0261814
		FBgn0265942
		FBgn0266429
		FBgn0026313
		FBgn0037590
		FBgn0263587
		FBgn0032633
		FBgn0047338
		FBgn0259972
		FBgn0250907
		FBgn0052580
		FBgn0039027
		FBgn0037862
		FBgn0266885
		FBgn0037260
		FBgn0003731
		FBgn0085336
		FBgn0038542
		FBgn0250845
		FBgn0267253
		FBgn0263343
		FBgn0263929
		FBgn0035823
		FBgn0267067
		FBgn0033337
		FBgn0050115
		FBgn0037870
		FBgn0052392
		FBgn0267915
		FBgn0266677
		FBgn0265376
		FBgn0000157
		FBgn0264077
		FBgn0030570
		FBgn0037546
		FBgn0264941
		FBgn0001319
		FBgn0040637
		FBgn0031568
		FBgn0031473
		FBgn0039283
		FBgn0036066
		FBgn0050480
		FBgn0085390
		FBgn0036139
		FBgn0085479
		FBgn0034666
		FBgn0264002
		FBgn0264551
		FBgn0051774
		FBgn0263531
		FBgn0037992
		FBgn0035014
		FBgn0032897
		FBgn0263334
		FBgn0262595
		FBgn0262403
		FBgn0036780
		FBgn0033058
		FBgn0031530
		FBgn0260658
		FBgn0085303
		FBgn0083979
		FBgn0035641
		FBgn0266314
		FBgn0265967
		FBgn0040251
		FBgn0005666
		FBgn0030648
		FBgn0038432
		FBgn0267526
		FBgn0262478
		FBgn0036491
		FBgn0032111
		FBgn0085415
		FBgn0039747
		FBgn0265450
		FBgn0032656
		FBgn0037238
		FBgn0085387
		FBgn0266984
		FBgn0284244
		FBgn0267643
		FBgn0265687
		FBgn0052207
		FBgn0037447
		FBgn0263839
		FBgn0266420
		FBgn0010379
		FBgn0264866
		FBgn0033913
		FBgn0040629
		FBgn0035859
		FBgn0266208
		FBgn0052945
		FBgn0036427
		FBgn0037417
		FBgn0267775
		FBgn0038967
		FBgn0012004
		FBgn0030358
		FBgn0039597
		FBgn0265304
		FBgn0035161
		FBgn0039434
		FBgn0037818
		FBgn0036330
		FBgn0000075
		FBgn0050401
		FBgn0051007
		FBgn0035710
		FBgn0002440
		FBgn0038558
		FBgn0267141
		FBgn0083949
		FBgn0032664
		FBgn0036952
		FBgn0052694
		FBgn0034470
		FBgn0265042
		FBgn0039091
		FBgn0052150
		FBgn0050125
		FBgn0038919
		FBgn0036274
		FBgn0000299
		FBgn0027596
		FBgn0036795
		FBgn0038157
		FBgn0026388
		FBgn0264907
		FBgn0023095
		FBgn0031702
		FBgn0040056
		FBgn0053639
		FBgn0030622
		FBgn0003396
		FBgn0264990
		FBgn0031100
		FBgn0030493
		FBgn0061196
		FBgn0026389
		FBgn0035553
		FBgn0034839
		FBgn0031908
		FBgn0058172
		FBgn0052835
		FBgn0264366
		FBgn0000071
		FBgn0031295
		FBgn0260388
		FBgn0052107
		FBgn0260996
		FBgn0036527
		FBgn0265735
		FBgn0040531
		FBgn0039467
		FBgn0035799
		FBgn0086690
		FBgn0261059
		FBgn0016031
		FBgn0029669
		FBgn0032457
		FBgn0038150
		FBgn0035473
		FBgn0031384
		FBgn0000527
		FBgn0035379
		FBgn0036495
		FBgn0052117
		FBgn0034099
		FBgn0032929
		FBgn0039544
		FBgn0262734
		FBgn0031347
		FBgn0263497
		FBgn0265986
		FBgn0266926
		FBgn0262856
		FBgn0086022
		FBgn0265920
		FBgn0039887
		FBgn0038088
		FBgn0030913
		FBgn0262737
		FBgn0262484
		FBgn0033792
		FBgn0037035
		FBgn0037552
		FBgn0034842
		FBgn0267721
		FBgn0267781
		FBgn0031389
		FBgn0259245
		FBgn0261673
		FBgn0263409
		FBgn0030889
		FBgn0034288
		FBgn0050076
		FBgn0031722
		FBgn0267934
		FBgn0262111
		FBgn0085458
		FBgn0013810
		FBgn0031571
		FBgn0003137
		FBgn0065110
		FBgn0265668
		FBgn0034709
		FBgn0051802
		FBgn0031738
		FBgn0266769
		FBgn0263664
		FBgn0261293
		FBgn0263385
		FBgn0266029
		FBgn0262843
		FBgn0267738
		FBgn0042201
		FBgn0031693
		FBgn0267756
		FBgn0034391
		FBgn0052311
		FBgn0030260
		FBgn0032969
		FBgn0045038
		FBgn0037483
		FBgn0004896
		FBgn0259108
		FBgn0031834
		FBgn0031026
		FBgn0026401
		FBgn0039131
		FBgn0259703
		FBgn0038032
		FBgn0011951
		FBgn0267297
		FBgn0264338
		FBgn0032768
		FBgn0031018
		FBgn0038705
		FBgn0038938
		FBgn0038130
		FBgn0036704
		FBgn0032839
		FBgn0259996
		FBgn0005778
		FBgn0039044
		FBgn0037835
		FBgn0032694
		FBgn0025821
		FBgn0261612
		FBgn0037099
		FBgn0267322
		FBgn0259226
		FBgn0052512
		FBgn0051128
		FBgn0031001
		FBgn0085417
		FBgn0040283
		FBgn0004414
		FBgn0038797
		FBgn0266832
		FBgn0004650
		FBgn0036922
		FBgn0265593
		FBgn0035756
		FBgn0267917
		FBgn0035427
		FBgn0000037
		FBgn0040850
		FBgn0040368
		FBgn0267807
		FBgn0024277
		FBgn0265765
		FBgn0032136
		FBgn0051245
		FBgn0053929
		FBgn0045852
		FBgn0264843
		FBgn0052718
		FBgn0085359
		FBgn0053299
		FBgn0034990
		FBgn0036262
		FBgn0086047
		FBgn0266630
		FBgn0035003
		FBgn0051706
		FBgn0051437
		FBgn0035482
		FBgn0051869
		FBgn0031856
		FBgn0085380
		FBgn0039938
		FBgn0020378
		FBgn0037163
		FBgn0053696
		FBgn0263973
		FBgn0266797
		FBgn0036597
		FBgn0011676
		FBgn0263615
		FBgn0263709
		FBgn0030884
		FBgn0016797
		FBgn0283471
		FBgn0040827
		FBgn0051658
		FBgn0036441
		FBgn0033065
		FBgn0053467
		FBgn0040775
		FBgn0050412
		FBgn0004870
		FBgn0031623
		FBgn0003301
		FBgn0283557
		FBgn0039617
		FBgn0050438
		FBgn0031879
		FBgn0034136
		FBgn0004865
		FBgn0264556
		FBgn0026760
		FBgn0038981
		FBgn0020660
		FBgn0004619
		FBgn0266849
		FBgn0025391
		FBgn0267742
		FBgn0004101
		FBgn0035934
		FBgn0051602
		FBgn0035398
		FBgn0003041
		FBgn0036236
		FBgn0051097
		FBgn0052320
		FBgn0002633
		FBgn0051928
		FBgn0011592
		FBgn0266214
		FBgn0036224
		FBgn0038295
		FBgn0267438
		FBgn0034120
		FBgn0052232
		FBgn0040965
		FBgn0264394
		FBgn0263934
		FBgn0036070
		FBgn0038160
		FBgn0083991
		FBgn0026876
		FBgn0031596
		FBgn0030899
		FBgn0030385
		FBgn0051871
		FBgn0285912
		FBgn0031374
		FBgn0003015
		FBgn0032312
		FBgn0003435
		FBgn0265381
		FBgn0027546
		FBgn0036713
		FBgn0029761
		FBgn0051320
		FBgn0265103
		FBgn0264431
		FBgn0030441
		FBgn0030666
		FBgn0085410
		FBgn0263258
		FBgn0050147
		FBgn0034825
		FBgn0259795
		FBgn0039395
		FBgn0005640
		FBgn0021767
		FBgn0259111
		FBgn0032470
		FBgn0032337
		FBgn0264462
		FBgn0033649
		FBgn0033292
		FBgn0267927
		FBgn0035181
		FBgn0053110
		FBgn0085314
		FBgn0038123
		FBgn0013751
		FBgn0037829
		FBgn0265416
		FBgn0004360
		FBgn0262107
		FBgn0035533
		FBgn0000639
		FBgn0266148
		FBgn0027528
		FBgn0036789
		FBgn0266801
		FBgn0030844
		FBgn0037460
		FBgn0003267
		FBgn0265088
		FBgn0001138
		FBgn0029816
		FBgn0037612
		FBgn0051077
		FBgn0031585
		FBgn0028518
		FBgn0265681
		FBgn0265695
		FBgn0051145
		FBgn0051760
		FBgn0052026
		FBgn0265382
		FBgn0013469
		FBgn0262432
		FBgn0034904
		FBgn0263118
		FBgn0265724
		FBgn0260660
		FBgn0053301
		FBgn0003118
		FBgn0028965
		FBgn0039349
		FBgn0039804
		FBgn0259714
		FBgn0263870
		FBgn0034670
		FBgn0004914
		FBgn0053513
		FBgn0265187
		FBgn0003300
		FBgn0052529
		FBgn0035917
		FBgn0032549
		FBgn0039645
		FBgn0031449
		FBgn0267114
		FBgn0011276
		FBgn0267861
		FBgn0052532
		FBgn0033578
		FBgn0000140
		FBgn0267072
		FBgn0003651
		FBgn0025378
		FBgn0264296
		FBgn0283651
		FBgn0266230
		FBgn0041624
		FBgn0030566
		FBgn0034636
		FBgn0265141
		FBgn0036868
		FBgn0038247
		FBgn0036817
		FBgn0266958
		FBgn0035865
		FBgn0263441
		FBgn0263326
		FBgn0039754
		FBgn0264000
		FBgn0259969
		FBgn0267196
		FBgn0266416
		FBgn0266116
		FBgn0026396
		FBgn0262871
		FBgn0037162
		FBgn0263289
		FBgn0030983
		FBgn0039029
		FBgn0266800
		FBgn0264943
		FBgn0030437
		FBgn0034869
		FBgn0033516
		FBgn0264435
		FBgn0035665
		FBgn0040906
		FBgn0266411
		FBgn0263777
		FBgn0037454
		FBgn0037174
		FBgn0041096
		FBgn0263453
		FBgn0264518
		FBgn0003034
		FBgn0035976
		FBgn0030900
		FBgn0267059
		FBgn0265374
		FBgn0039366
		FBgn0034837
		FBgn0263495
		FBgn0039647
		FBgn0267182
		FBgn0261873
		FBgn0039200
		FBgn0266773
		FBgn0030215
		FBgn0037766
		FBgn0264739
		FBgn0284250
		FBgn0011970
		FBgn0028893
		FBgn0085425
		FBgn0036153
		FBgn0035050
		FBgn0265838
		FBgn0263037
		FBgn0040801
		FBgn0266731
		FBgn0036684
		FBgn0085443
		FBgn0037994
		FBgn0039749
		FBgn0263533
		FBgn0069938
		FBgn0053701
		FBgn0035594
		FBgn0051183
		FBgn0265636
		FBgn0086655
		FBgn0038795
		FBgn0267448
		FBgn0027343
		FBgn0054045
		FBgn0038281
		FBgn0037481
		FBgn0031323
		FBgn0014343
		FBgn0266432
		FBgn0034479
		FBgn0050456
		FBgn0261860
		FBgn0000320
		FBgn0004197
		FBgn0038126
		FBgn0026238
		FBgn0038197
		FBgn0053556
		FBgn0050103
		FBgn0265159
		FBgn0264358
		FBgn0001180
		FBgn0032536
		FBgn0001174
		FBgn0264490
		FBgn0010313
		FBgn0265854
		FBgn0028519
		FBgn0262881
		FBgn0005619
		FBgn0033028
		FBgn0034821
		FBgn0267548
		FBgn0263802
		FBgn0051213
		FBgn0004053
		FBgn0029940
		FBgn0259175
		FBgn0035280
		FBgn0285963
		FBgn0260011
		FBgn0039780
		FBgn0010620
		FBgn0034658
		FBgn0001168
		FBgn0267473
		FBgn0266858
		FBgn0038405
		FBgn0034025
		FBgn0039470
		FBgn0265199
		FBgn0053247
		FBgn0032964
		FBgn0037399
		FBgn0033602
		FBgn0085408
		FBgn0036583
		FBgn0052195
		FBgn0259143
		FBgn0037040
		FBgn0052119
		FBgn0041250
		FBgn0051797
		FBgn0284411
		FBgn0034545
		FBgn0263871
		FBgn0033404
		FBgn0036836
		FBgn0267752
		FBgn0265823
		FBgn0039479
		FBgn0259237
		FBgn0002573
		FBgn0040794
		FBgn0266442
		FBgn0052639
		FBgn0052570
		FBgn0264905
		FBgn0029662
		FBgn0035551
		FBgn0035332
		FBgn0034718
		FBgn0052461
		FBgn0034422
		FBgn0036875
		FBgn0037963
		FBgn0266978
		FBgn0029989
		FBgn0036678
		FBgn0263572
		FBgn0004959
		FBgn0039421
		FBgn0265255
		FBgn0260006
		FBgn0027598
		FBgn0036080
		FBgn0030623
		FBgn0029949
		FBgn0030798
		FBgn0034683
		FBgn0024944
		FBgn0266526
		FBgn0039833
		FBgn0003285
		FBgn0267264
		FBgn0038540
		FBgn0026593
		FBgn0028567
		FBgn0028410
		FBgn0010113
		FBgn0053542
		FBgn0037395
		FBgn0031201
		FBgn0038818
		FBgn0035021
		FBgn0037502
		FBgn0012036
		FBgn0262476
		FBgn0040383
		FBgn0036309
		FBgn0035316
		FBgn0032857
		FBgn0037323
		FBgn0034797
		FBgn0000108
		FBgn0032658
		FBgn0267585
		FBgn0039094
		FBgn0266985
		FBgn0027570
		FBgn0085413
		FBgn0013348
		FBgn0050360
		FBgn0026869
		FBgn0038090
		FBgn0053993
		FBgn0051296
		FBgn0267936
		FBgn0264488
		FBgn0010453
		FBgn0015038
		FBgn0030576
		FBgn0031646
		FBgn0031866
		FBgn0265591
		FBgn0003090
		FBgn0033933
		FBgn0261700
		FBgn0000014
		FBgn0265891
		FBgn0011919
		FBgn0003175
		FBgn0046297
		FBgn0264269
		FBgn0031082
		FBgn0085466
		FBgn0038349
		FBgn0035544
		FBgn0032850
		FBgn0038208
		FBgn0034624
		FBgn0040814
		FBgn0029745
		FBgn0264980
		FBgn0003312
		FBgn0004898
		FBgn0000061
		FBgn0040508
		FBgn0051005
		FBgn0267128
		FBgn0039599
		FBgn0085296
		FBgn0265897
		FBgn0028514
		FBgn0035308
		FBgn0038339
		FBgn0262030
		FBgn0283428
		FBgn0039038
		FBgn0052364
		FBgn0010383
		FBgn0266846
		FBgn0040601
		FBgn0026077
		FBgn0266679
		FBgn0030817
		FBgn0041240
		FBgn0265595
		FBgn0033720
		FBgn0029091
		FBgn0029968
		FBgn0003391
		FBgn0030323
		FBgn0039031
		FBgn0033760
		FBgn0030937
		FBgn0263018
		FBgn0011666
		FBgn0031836
		FBgn0025643
		FBgn0033301
		FBgn0262617
		FBgn0031942
		FBgn0261702
		FBgn0036924
		FBgn0004577
		FBgn0038139
		FBgn0033911
		FBgn0052123
		FBgn0243486
		FBgn0267104
		FBgn0036437
		FBgn0267744
		FBgn0052846
		FBgn0039577
		FBgn0264818
		FBgn0066114
		FBgn0266389
		FBgn0265487
		FBgn0033651
		FBgn0267257
		FBgn0267607
		FBgn0266309
		FBgn0039522
		FBgn0260871
		FBgn0086059
		FBgn0265576
		FBgn0034480
		FBgn0032677
		FBgn0004167
		FBgn0003129
		FBgn0031512
		FBgn0082990
		FBgn0039863
		FBgn0259162
		FBgn0000451
		FBgn0025693
		FBgn0267327
		FBgn0263971
		FBgn0264725
		FBgn0035802
		FBgn0004143
		FBgn0019650
		FBgn0051206
		FBgn0266680
		FBgn0032535
		FBgn0030058
		FBgn0267145
		FBgn0035581
		FBgn0259243
		FBgn0259685
		FBgn0266382
		FBgn0264883
		FBgn0263402
		FBgn0065095
		FBgn0001285
		FBgn0262813
		FBgn0039769
		FBgn0262352
		FBgn0036381
		FBgn0051860
		FBgn0038017
		FBgn0020414
		FBgn0266100
		FBgn0036497
		FBgn0266687
		FBgn0263994
		FBgn0036768
		FBgn0037428
		FBgn0266693
		FBgn0085382
		FBgn0046706
		FBgn0004516
		FBgn0052373
		FBgn0030102
		FBgn0037645
		FBgn0039354
		FBgn0036010
		FBgn0035094
		FBgn0053504
		FBgn0264786
		FBgn0002945
		FBgn0267133
		FBgn0000045
		FBgn0052230
		FBgn0038089
		FBgn0266537
		FBgn0031724
		FBgn0039257
		FBgn0003130
		FBgn0003460
		FBgn0263930
		FBgn0029961
		FBgn0031905
		FBgn0033769
		FBgn0028858
		FBgn0031413
		FBgn0267283
		FBgn0261262
		FBgn0032671
		FBgn0034283
		FBgn0266392
		FBgn0031372
		FBgn0038799
		FBgn0263980
		FBgn0063368
		FBgn0259922
		FBgn0000577
		FBgn0085370
		FBgn0003254
		FBgn0260429
		FBgn0033788
		FBgn0031337
		FBgn0265296
		FBgn0029835
		FBgn0010435
		FBgn0000024
		FBgn0004369
		FBgn0029681
		FBgn0261291
		FBgn0259701
		FBgn0036880
		FBgn0267800
		FBgn0028516
		FBgn0001256
		FBgn0010040
		FBgn0000490
		FBgn0052572
		FBgn0037942
		FBgn0033868
		FBgn0266727
		FBgn0038851
		FBgn0035388
		FBgn0032585
		FBgn0263999
		FBgn0266027
		FBgn0259247
		FBgn0039088
		FBgn0011722
		FBgn0261395
		FBgn0042630
		FBgn0036782
		FBgn0034871
		FBgn0259878
		FBgn0003482
		FBgn0265974
		FBgn0034902
		FBgn0028370
		FBgn0025525
		FBgn0267746
		FBgn0267304
		FBgn0259198
		FBgn0267097
		FBgn0034552
		FBgn0026150
		FBgn0033861
		FBgn0263408
		FBgn0264329
		FBgn0035176
		FBgn0053281
		FBgn0267799
		FBgn0267941
		FBgn0267070
		FBgn0037387
		FBgn0004244
		FBgn0260713
		FBgn0011829
		FBgn0036590
		FBgn0265825
		FBgn0053234
		FBgn0029667
		FBgn0265733
		FBgn0265683
		FBgn0015777
		FBgn0034143
		FBgn0034127
		FBgn0260942
		FBgn0265364
		FBgn0259716
		FBgn0029649
		FBgn0037295
		FBgn0033573
		FBgn0011980
		FBgn0265086
		FBgn0028369
		FBgn0032707
		FBgn0035915
		FBgn0011999
		FBgn0037906
		FBgn0262588
		FBgn0053252
		FBgn0052645
		FBgn0033365
		FBgn0010323
		FBgn0036325
		FBgn0266039
		FBgn0034510
		FBgn0036217
		FBgn0266937
		FBgn0030258
		FBgn0267116
		FBgn0036665
		FBgn0040967
		FBgn0039081
		FBgn0037985
		FBgn0259734
		FBgn0031926
		FBgn0015721
		FBgn0011983
		FBgn0029768
		FBgn0035491
		FBgn0266403
		FBgn0052598
		FBgn0036715
		FBgn0051163
		FBgn0033640
		FBgn0003719
		FBgn0000206
		FBgn0266764
		FBgn0035150
		FBgn0035431
		FBgn0261714
		FBgn0265678
		FBgn0036062
		FBgn0038491
		FBgn0052944
		FBgn0034413
		FBgn0039682
		FBgn0085280
		FBgn0052677
		FBgn0053664
		FBgn0038355
		FBgn0030163
		FBgn0266434
		FBgn0085289
		FBgn0259960
		FBgn0266756
		FBgn0003149
		FBgn0039360
		FBgn0028987
		FBgn0036260
		FBgn0267633
		FBgn0033834
		FBgn0036240
		FBgn0040355
		FBgn0052703
		FBgn0085411
		FBgn0033683
		FBgn0262425
		FBgn0039523
		FBgn0033479
		FBgn0034406
		FBgn0267629
		FBgn0265444
		FBgn0037662
		FBgn0041229
		FBgn0040510
		FBgn0038874
		FBgn0000442
		FBgn0266864
		FBgn0039862
		FBgn0264087
		FBgn0266875
		FBgn0262624
		FBgn0261846
		FBgn0032856
		FBgn0266009
		FBgn0034290
		FBgn0000287
		FBgn0003382
		FBgn0032988
		FBgn0039286
		FBgn0003502
		FBgn0037167
		FBgn0039821
		FBgn0267724
		FBgn0031126
		FBgn0005659
		FBgn0266159
		FBgn0037987
		FBgn0051121
		FBgn0034717
		FBgn0027655
		FBgn0038204
		FBgn0036870
		FBgn0039851
		FBgn0050089
		FBgn0032049
		FBgn0037326
		FBgn0031515
		FBgn0004426
		FBgn0052643
		FBgn0267653
		FBgn0024733
		FBgn0038156
		FBgn0262873
		FBgn0038153
		FBgn0266254
		FBgn0032966
		FBgn0053196
		FBgn0036235
		FBgn0038359
		FBgn0040363
		FBgn0034021
		FBgn0263390
		FBgn0039040
		FBgn0267938
		FBgn0267062
		FBgn0263649
		FBgn0038685
		FBgn0029123
		FBgn0263706
		FBgn0267628
		FBgn0039761
		FBgn0264726
		FBgn0033289
		FBgn0265308
		FBgn0265066
		FBgn0052690
		FBgn0035760
		FBgn0265778
		FBgn0038827
		FBgn0263257
		FBgn0036436
		FBgn0264392
		FBgn0036082
		FBgn0039161
		FBgn0259189
		FBgn0000015
		FBgn0036520
		FBgn0031208
		FBgn0260008
		FBgn0026384
		FBgn0085200
		FBgn0019643
		FBgn0053516
		FBgn0040503
		FBgn0065046
		FBgn0262839
		FBgn0015524
		FBgn0040609
		FBgn0034710
		FBgn0003888
		FBgn0029642
		FBgn0031103
		FBgn0261526
		FBgn0033041
		FBgn0000659
		FBgn0033541
		FBgn0264864
		FBgn0262160
		FBgn0250831
		FBgn0052238
		FBgn0263405
		FBgn0040256
		FBgn0041239
		FBgn0039789
		FBgn0260799
		FBgn0001325
		FBgn0052633
		FBgn0033158
		FBgn0264940
		FBgn0038732
		FBgn0016650
		FBgn0035144
		FBgn0033438
		FBgn0035625
		FBgn0250841
		FBgn0030949
		FBgn0053286
		FBgn0000562
		FBgn0266302
		FBgn0259700
		FBgn0262327
		FBgn0003255
		FBgn0262972
		FBgn0030940
		FBgn0037500
		FBgn0262788
		FBgn0032094
		FBgn0051235
		FBgn0032772
		FBgn0038630
		FBgn0011509
		FBgn0265812
		FBgn0036489
		FBgn0264606
		FBgn0027109
		FBgn0039596
		FBgn0037891
		FBgn0027600
		FBgn0264308
		FBgn0034462
		FBgn0265845
		FBgn0050085
		FBgn0267188
		FBgn0024183
		FBgn0025637
		FBgn0263581
		FBgn0011905
		FBgn0030832
		FBgn0038845
		FBgn0267259
		FBgn0038394
		FBgn0036302
		FBgn0267184
		FBgn0037594
		FBgn0263583
		FBgn0033277
		FBgn0032867
		FBgn0267266
		FBgn0050212
		FBgn0038350
		FBgn0036419
		FBgn0035009
		FBgn0263618
		FBgn0010497
		FBgn0263111
		FBgn0262582
		FBgn0028622
		FBgn0030980
		FBgn0267290
		FBgn0037796
		FBgn0031592
		FBgn0266046
		FBgn0263330
		FBgn0033032
		FBgn0264879
		FBgn0034299
		FBgn0031275
		FBgn0083981
		FBgn0267312
		FBgn0023090
		FBgn0029931
		FBgn0259170
		FBgn0034865
		FBgn0037014
		FBgn0266976
		FBgn0020307
		FBgn0259163
		FBgn0032505
		FBgn0002643
		FBgn0035010
		FBgn0052204
		FBgn0039659
		FBgn0030370
		FBgn0267248
		FBgn0033949
		FBgn0261871
		FBgn0029929
		FBgn0263042
		FBgn0038655
		FBgn0012344
		FBgn0052601
		FBgn0053202
		FBgn0265076
		FBgn0036168
		FBgn0266203
		FBgn0011859
		FBgn0003028
		FBgn0051480
		FBgn0000449
		FBgn0040356
		FBgn0029503
		FBgn0034166
		FBgn0085376
		FBgn0004644
		FBgn0051446
		FBgn0039089
		FBgn0261292
		FBgn0031085
		FBgn0036289
		FBgn0003448
		FBgn0026314
		FBgn0262007
		FBgn0024941
		FBgn0032083
		FBgn0265957
		FBgn0261833
		FBgn0001316
		FBgn0033942
		FBgn0053207
		FBgn0250867
		FBgn0034473
		FBgn0266710
		FBgn0037170
		FBgn0083975
		FBgn0266824
		FBgn0265946
		FBgn0040398
		FBgn0031423
		FBgn0265200
		FBgn0036102
		FBgn0031331
		FBgn0265723
		FBgn0053093
		FBgn0263332
		FBgn0267666
		FBgn0000560
		FBgn0052137
		FBgn0037325
		FBgn0035279
		FBgn0038069
		FBgn0266142
		FBgn0259986
		FBgn0266249
		FBgn0002930
		FBgn0052843
		FBgn0033367
		FBgn0031734
		FBgn0084008
		FBgn0264006
		FBgn0034606
		FBgn0025776
		FBgn0061435
		FBgn0030429
		FBgn0015519
		FBgn0052333
		FBgn0267319
		FBgn0039530
		FBgn0032492
		FBgn0034356
		FBgn0036860
		FBgn0004882
		FBgn0038294
		FBgn0265317
		FBgn0028667
		FBgn0029848
		FBgn0020278
		FBgn0267706
		FBgn0038113
		FBgn0039827
		FBgn0259998
		FBgn0031465
		FBgn0028889
		FBgn0036577
		FBgn0005664
		FBgn0002941
		FBgn0011603
		FBgn0266750
		FBgn0030224
		FBgn0030634
		FBgn0038592
		FBgn0260477
		FBgn0028848
		FBgn0262534
		FBgn0040063
		FBgn0266437
		FBgn0020521
		FBgn0266239
		FBgn0053665
		FBgn0003944
		FBgn0261998
		FBgn0260971
		FBgn0036220
		FBgn0038645
		FBgn0037276
		FBgn0264442
		FBgn0031345
		FBgn0015872
		FBgn0031627
		FBgn0030905
		FBgn0051769
		FBgn0265675
		FBgn0265147
		FBgn0010226
		FBgn0267140
		FBgn0264542
		FBgn0052432
		FBgn0267688
		FBgn0002862
		FBgn0010433
		FBgn0000535
		FBgn0051050
		FBgn0266347
		FBgn0033867
		FBgn0027562
		FBgn0024294
		FBgn0265728
		FBgn0030280
		FBgn0037940
		FBgn0267802
		FBgn0020248
		FBgn0036075
		FBgn0036367
		FBgn0003091
		FBgn0086076
		FBgn0040359
		FBgn0085318
		FBgn0039518
		FBgn0004185
		FBgn0266818
		FBgn0001253
		FBgn0261503
		FBgn0265829
		FBgn0031033
		FBgn0032176
		FBgn0052547
		FBgn0004573
		FBgn0263131
		FBgn0003089
		FBgn0034121
		FBgn0264776
		FBgn0038135
		FBgn0024249
		FBgn0054028
		FBgn0027569
		FBgn0260959
		FBgn0051038
		FBgn0003721
		FBgn0034411
		FBgn0039398
		FBgn0031920
		FBgn0003319
		FBgn0262685
		FBgn0267227
		FBgn0051294
		FBgn0039346
		FBgn0266696
		FBgn0265822
		FBgn0040384
		FBgn0259822
		FBgn0283741
		FBgn0039258
		FBgn0267604
		FBgn0038789
		FBgn0000606
		FBgn0032385
		FBgn0050325
		FBgn0032809
		FBgn0085447
		FBgn0051089
		FBgn0033850
		FBgn0266578
		FBgn0004364
		FBgn0263449
		FBgn0003984
		FBgn0029952
		FBgn0037409
		FBgn0267306
		FBgn0038147
		FBgn0036009
		FBgn0037534
		FBgn0263998
		FBgn0035445
		FBgn0265664
		FBgn0022288
		FBgn0030298
		FBgn0265669
		FBgn0039232
		FBgn0053554
		FBgn0051773
		FBgn0262369
		FBgn0263000
		FBgn0031388
		FBgn0001077
		FBgn0040365
		FBgn0038084
		FBgn0042199
		FBgn0033358
		FBgn0262878
		FBgn0265991
		FBgn0016123
		FBgn0267399
		FBgn0083141
		FBgn0039591
		FBgn0033405
		FBgn0262866
		FBgn0020269
		FBgn0052493
		FBgn0015399
		FBgn0053143
		FBgn0283531
		FBgn0262115
		FBgn0038566
		FBgn0038694
		FBgn0265959
		FBgn0034807
		FBgn0262869
		FBgn0003132
		FBgn0038774
		FBgn0029948
		FBgn0267581
		FBgn0036278
		FBgn0263506
		FBgn0261618
		FBgn0011570
		FBgn0030932
		FBgn0039584
		FBgn0027556
		FBgn0002609
		FBgn0052296
		FBgn0267336
		FBgn0263083
		FBgn0031791
		FBgn0267121
		FBgn0041182
		FBgn0038125
		FBgn0034458
		FBgn0034490
		FBgn0035572
		FBgn0263511
		FBgn0036769
		FBgn0026063
		FBgn0041087
		FBgn0037290
		FBgn0263381
		FBgn0033652
		FBgn0030334
		FBgn0032648
		FBgn0036687
		FBgn0037153
		FBgn0265575
		FBgn0000028
		FBgn0264677
		FBgn0034588
		FBgn0031745
		FBgn0030073
		FBgn0259917
		FBgn0032614
		FBgn0032096
		FBgn0039616
		FBgn0264310
		FBgn0000279
		FBgn0262636
		FBgn0264889
		FBgn0032414
		FBgn0023415
		FBgn0259223
		FBgn0053912
		FBgn0035044
		FBgn0037487
		FBgn0267106
		FBgn0015904
		FBgn0038819
		FBgn0267639
		FBgn0266781
		FBgn0038366
		FBgn0034885
		FBgn0039033
		FBgn0010424
		FBgn0260793
		FBgn0011273
		FBgn0030304
		FBgn0267326
		FBgn0265597
		FBgn0051259
		FBgn0032683
		FBgn0010470
		FBgn0051702
		FBgn0085295
		FBgn0033744
		FBgn0263325
		FBgn0266395
		FBgn0028901
		FBgn0261563
		FBgn0036089
		FBgn0037412
		FBgn0040397
		FBgn0037955
		FBgn0085480
		FBgn0037039
		FBgn0029746
		FBgn0030440
		FBgn0262610
		FBgn0015591
		FBgn0259233
		FBgn0000406
		FBgn0261461
		FBgn0265913
		FBgn0038717
		FBgn0020371
		FBgn0031182
		FBgn0264562
		FBgn0003117
		FBgn0028570
		FBgn0029733
		FBgn0033770
		FBgn0038468
		FBgn0262204
		FBgn0032150
		FBgn0004854
		FBgn0035800
		FBgn0267012
		FBgn0037908
		FBgn0267079
		FBgn0011822
		FBgn0040688
		FBgn0051300
		FBgn0275433
		FBgn0265907
		FBgn0034132
		FBgn0041111
		FBgn0267301
		FBgn0039444
		FBgn0267233
		FBgn0035000
		FBgn0266084
		FBgn0028527
		FBgn0001083
		FBgn0038934
		FBgn0035430
		FBgn0037448
		FBgn0052651
		FBgn0005636
		FBgn0261258
		FBgn0031344
		FBgn0011288
		FBgn0263219
		FBgn0053225
		FBgn0033287
		FBgn0051225
		FBgn0038796
		FBgn0039424
		FBgn0015230
		FBgn0037827
		FBgn0053181
		FBgn0033587
		FBgn0035734
		FBgn0040817
		FBgn0036143
		FBgn0034483
		FBgn0037503
		FBgn0265863
		FBgn0030575
		FBgn0037205
		FBgn0031801
		FBgn0030369
		FBgn0026259
		FBgn0267993
		FBgn0085202
		FBgn0264894
		FBgn0267932
		FBgn0036639
		FBgn0267064
		FBgn0264993
		FBgn0265011
		FBgn0030536
		FBgn0267772
		FBgn0267687
		FBgn0036560
		FBgn0034546
		FBgn0264911
		FBgn0023214
		FBgn0265371
		FBgn0051735
		FBgn0035886
		FBgn0004370
		FBgn0035968
		FBgn0264909
		FBgn0053285
		FBgn0034730
		FBgn0265631
		FBgn0033600
		FBgn0261053
		FBgn0033043
		FBgn0261514
		FBgn0003345
		FBgn0038445
		FBgn0263328
		FBgn0034031
		FBgn0263647
		FBgn0039848
		FBgn0036085
		FBgn0000542
		FBgn0029153
		FBgn0034629
		FBgn0264432
		FBgn0267158
		FBgn0015371
		FBgn0044028
		FBgn0035540
		FBgn0264574
		FBgn0025360
		FBgn0024963
		FBgn0265843
		FBgn0267681
		FBgn0261699
		FBgn0021800
		FBgn0003060
		FBgn0026756
		FBgn0265814
		FBgn0015221
		FBgn0031414
		FBgn0036377
		FBgn0032271
		FBgn0037169
		FBgn0034834
		FBgn0031431
		FBgn0002576
		FBgn0035797
		FBgn0050377
		FBgn0265751
		FBgn0031365
		FBgn0045497
		FBgn0266873
		FBgn0005614
		FBgn0052121
		FBgn0034715
		FBgn0267557
		FBgn0014179
		FBgn0263323
		FBgn0031954
		FBgn0051205
		FBgn0046875
		FBgn0266233
		FBgn0016660
		FBgn0036835
		FBgn0032471
		FBgn0003963
		FBgn0261360
		FBgn0264476
		FBgn0036156
		FBgn0035730
		FBgn0036787
		FBgn0033628
		FBgn0037989
		FBgn0263616
		FBgn0264978
		FBgn0042179
		FBgn0259148
		FBgn0010415
		FBgn0030839
		FBgn0038714
		FBgn0000022
		FBgn0035669
		FBgn0023143
		FBgn0264266
		FBgn0032110
		FBgn0050083
		FBgn0284409
		FBgn0038357
		FBgn0036350
		FBgn0041160
		FBgn0040350
		FBgn0266910
		FBgn0029084
		FBgn0039883
		FBgn0052206
		FBgn0033159
		FBgn0261560
		FBgn0084001
		FBgn0083946
		FBgn0267626
		FBgn0036454
		FBgn0243512
		FBgn0051482
		FBgn0038606
		FBgn0035971
		FBgn0026390
		FBgn0082980
		FBgn0011974
		FBgn0262986
		FBgn0265378
		FBgn0037455
		FBgn0263034
		FBgn0265549
		FBgn0040360
		FBgn0004396
		FBgn0266035
		FBgn0038653
		FBgn0032877
		FBgn0030029
		FBgn0003900
		FBgn0037513
		FBgn0031645
		FBgn0032362
		FBgn0085421
		FBgn0029896
		FBgn0035331
		FBgn0039955
		FBgn0032089
		FBgn0016684
		FBgn0265834
		FBgn0265078
		FBgn0267470
		FBgn0040648
		FBgn0038420
		FBgn0029707
		FBgn0029659
		FBgn0085311
		FBgn0030887
		FBgn0034475
		FBgn0262593
		FBgn0052626
		FBgn0259211
		FBgn0085391
		FBgn0032010
		FBgn0085235
		FBgn0033952
		FBgn0020376
		FBgn0264273
		FBgn0266256
		FBgn0036705
		FBgn0038515
		FBgn0046302
		FBgn0267646
		FBgn0040506
		FBgn0010215
		FBgn0267539
		FBgn0266777
		FBgn0267709
		FBgn0030161
		FBgn0265964
		FBgn0028939
		FBgn0052219
		FBgn0266853
		FBgn0030054
		FBgn0039784
		FBgn0051268
		FBgn0003187
		FBgn0039511
		FBgn0038929
		FBgn0030505
		FBgn0036850
		FBgn0036681
		FBgn0267910
		FBgn0037120
		FBgn0262389
		FBgn0033558
		FBgn0035007
		FBgn0038840
		FBgn0086450
		FBgn0030569
		FBgn0041585
		FBgn0030425
		FBgn0011959
		FBgn0001320
		FBgn0264880
		FBgn0033791
		FBgn0032374
		FBgn0011952
		FBgn0261805
		FBgn0033999
		FBgn0034622
		FBgn0284435
		FBgn0024836
		FBgn0265850
		FBgn0265758
		FBgn0259179
		FBgn0264899
		FBgn0014033
		FBgn0085398
		FBgn0039787
		FBgn0035577
		FBgn0041242
		FBgn0037485
		FBgn0264717
		FBgn0261545
		FBgn0029082
		FBgn0029729
		FBgn0265645
		FBgn0051559
		FBgn0266099
		FBgn0031887
		FBgn0051217
		FBgn0003380
		FBgn0013973
		FBgn0266943
		FBgn0051522
		FBgn0264867
		FBgn0266820
		FBgn0051787
		FBgn0029843
		FBgn0038842
		FBgn0033075
		FBgn0037720
		FBgn0265685
		FBgn0039453
		FBgn0263658
		FBgn0011279
		FBgn0033865
		FBgn0053700
		FBgn0034671
		FBgn0003430
		FBgn0069973
		FBgn0003480
		FBgn0284415
		FBgn0266839
		FBgn0267716
		FBgn0285958
		FBgn0042185
		FBgn0267296
		FBgn0014127
		FBgn0034951
		FBgn0015577
		FBgn0001170
		FBgn0039396
		FBgn0031620
		FBgn0039084
		FBgn0266378
		FBgn0003515
		FBgn0035346
		FBgn0266226
		FBgn0261289
		FBgn0025573
		FBgn0033232
		FBgn0036044
		FBgn0260657
		FBgn0038163
		FBgn0262509
		FBgn0053012
		FBgn0041719
		FBgn0263455
		FBgn0025549
		FBgn0034205
		FBgn0259713
		FBgn0265820
		FBgn0036329
		FBgn0004842
		FBgn0033828
		FBgn0032023
		FBgn0035240
		FBgn0031327
		FBgn0264386
		FBgn0004919
		FBgn0044046
		FBgn0267089
		FBgn0266772
		FBgn0000251
		FBgn0038191
		FBgn0036993
		FBgn0266969
		FBgn0004910
		FBgn0050463
		FBgn0039806
		FBgn0015586
		FBgn0040352
		FBgn0264482
		FBgn0085384
		FBgn0036443
		FBgn0031089
		FBgn0262876
		FBgn0036778
		FBgn0000411
		FBgn0035217
		FBgn0038262
		FBgn0038826
		FBgn0037224
		FBgn0262999
		FBgn0038345
		FBgn0037584
		FBgn0265884
		FBgn0033597
		FBgn0035312
		FBgn0001208
		FBgn0030616
		FBgn0039098
		FBgn0267947
		FBgn0052382
		FBgn0261588
		FBgn0052733
		FBgn0265315
		FBgn0033635
		FBgn0086758
		FBgn0022710
		FBgn0035282
		FBgn0040726
		FBgn0267683
		FBgn0052057
		FBgn0264540
		FBgn0004784
		FBgn0266752
		FBgn0015400
		FBgn0000567
		FBgn0036259
		FBgn0265105
		FBgn0033818
		FBgn0030841
		FBgn0031929
		FBgn0265939
		FBgn0053668
		FBgn0266439
		FBgn0016047
		FBgn0262896
		FBgn0053262
		FBgn0038422
		FBgn0010329
		FBgn0038680
		FBgn0000964
		FBgn0263388
		FBgn0262719
		FBgn0017590
		FBgn0004646
		FBgn0020445
		FBgn0037934
		FBgn0037129
		FBgn0015903
		FBgn0039566
		FBgn0000039
		FBgn0267919
		FBgn0034439
		FBgn0267574
		FBgn0051677
		FBgn0000179
		FBgn0045474
		FBgn0050274
		FBgn0032685
		FBgn0011758
		FBgn0005775
		FBgn0265879
		FBgn0265706
		FBgn0004607
		FBgn0082922
		FBgn0036218
		FBgn0036666
		FBgn0038252
		FBgn0265306
		FBgn0051755
		FBgn0024288
		FBgn0001216
		FBgn0039568
		FBgn0034883
		FBgn0266903
		FBgn0037675
		FBgn0032331
		FBgn0053310
		FBgn0031296
		FBgn0043806
		FBgn0265041
		FBgn0052198
[truncated: 10,264 more rows]

## Sheet: 8.Fig2P Female H3K36me3
Fig2P Female H3K36me3
Venn diagram lists	Number of overlapping genes	Genes
Female 10-12 day adult, Female 1-day adult, Female 1-day adult elav, Female 48hr APF	3874	FBgn0037191
		FBgn0010583
		FBgn0267983
		FBgn0039673
		FBgn0266599
		FBgn0040005
		FBgn0003930
		FBgn0265852
		FBgn0030038
		FBgn0052712
		FBgn0031554
		FBgn0259979
		FBgn0038959
		FBgn0034138
		FBgn0003388
		FBgn0033556
		FBgn0033997
		FBgn0027550
		FBgn0037109
		FBgn0031987
		FBgn0038760
		FBgn0001187
		FBgn0054043
		FBgn0028717
		FBgn0032450
		FBgn0020299
		FBgn0031127
		FBgn0029133
		FBgn0039359
		FBgn0030447
		FBgn0030855
		FBgn0262989
		FBgn0052758
		FBgn0065073
		FBgn0010217
		FBgn0037042
		FBgn0002121
		FBgn0035812
		FBgn0033392
		FBgn0063491
		FBgn0037970
		FBgn0037648
		FBgn0264492
		FBgn0034543
		FBgn0266097
		FBgn0030990
		FBgn0034655
		FBgn0030764
		FBgn0033855
		FBgn0026313
		FBgn0263587
		FBgn0039188
		FBgn0263576
		FBgn0065101
		FBgn0250907
		FBgn0035542
		FBgn0033434
		FBgn0039797
		FBgn0267348
		FBgn0036124
		FBgn0086768
		FBgn0033888
		FBgn0038639
		FBgn0003731
		FBgn0250845
		FBgn0004875
		FBgn0285896
		FBgn0267485
		FBgn0034440
		FBgn0267253
		FBgn0263929
		FBgn0035823
		FBgn0011660
		FBgn0036411
		FBgn0039877
		FBgn0033337
		FBgn0030833
		FBgn0031782
		FBgn0030514
		FBgn0262518
		FBgn0052392
		FBgn0267915
		FBgn0266677
		FBgn0000157
		FBgn0034634
		FBgn0086371
		FBgn0034345
		FBgn0002873
		FBgn0037143
		FBgn0001218
		FBgn0032974
		FBgn0264077
		FBgn0259749
		FBgn0036759
		FBgn0001319
		FBgn0014075
		FBgn0031568
		FBgn0033249
		FBgn0037841
		FBgn0026369
		FBgn0035028
		FBgn0262354
		FBgn0034186
		FBgn0039861
		FBgn0260780
		FBgn0037992
		FBgn0259203
		FBgn0051627
		FBgn0030692
		FBgn0036667
		FBgn0036532
		FBgn0263334
		FBgn0262595
		FBgn0262403
		FBgn0031643
		FBgn0010194
		FBgn0031315
		FBgn0261938
		FBgn0038709
		FBgn0029925
		FBgn0030944
		FBgn0005666
		FBgn0027054
		FBgn0028689
		FBgn0086757
		FBgn0020416
		FBgn0024319
		FBgn0034259
		FBgn0034270
		FBgn0264270
		FBgn0037019
		FBgn0030077
		FBgn0035558
		FBgn0030326
		FBgn0263471
		FBgn0032656
		FBgn0023545
		FBgn0037238
		FBgn0037668
		FBgn0032869
		FBgn0266984
		FBgn0284244
		FBgn0034389
		FBgn0024909
		FBgn0033813
		FBgn0003257
		FBgn0030659
		FBgn0033190
		FBgn0032474
		FBgn0266420
		FBgn0263477
		FBgn0266244
		FBgn0032884
		FBgn0010379
		FBgn0262531
		FBgn0038286
		FBgn0025634
		FBgn0266208
		FBgn0033206
		FBgn0042131
		FBgn0030893
		FBgn0039855
		FBgn0027066
		FBgn0030358
		FBgn0031068
		FBgn0027070
		FBgn0037818
		FBgn0033608
		FBgn0050401
		FBgn0035710
		FBgn0038558
		FBgn0033486
		FBgn0033225
		FBgn0003071
		FBgn0039994
		FBgn0051473
		FBgn0266916
		FBgn0052150
		FBgn0052479
		FBgn0021856
		FBgn0262125
		FBgn0027596
		FBgn0034420
		FBgn0038157
		FBgn0261794
		FBgn0053971
		FBgn0264504
		FBgn0029664
		FBgn0267238
		FBgn0003082
		FBgn0038681
		FBgn0040319
		FBgn0040234
		FBgn0040056
		FBgn0037515
		FBgn0038102
		FBgn0264990
		FBgn0046685
		FBgn0061196
		FBgn0032799
		FBgn0030189
		FBgn0037082
		FBgn0039101
		FBgn0015520
		FBgn0032439
		FBgn0027587
		FBgn0000071
		FBgn0031295
		FBgn0032805
		FBgn0086605
		FBgn0260388
		FBgn0001301
		FBgn0033212
		FBgn0040531
		FBgn0039467
		FBgn0086690
		FBgn0264892
		FBgn0261059
		FBgn0033809
		FBgn0037203
		FBgn0032457
		FBgn0085423
		FBgn0030687
		FBgn0266464
		FBgn0083969
		FBgn0014903
		FBgn0036495
		FBgn0032929
		FBgn0030480
		FBgn0036111
		FBgn0039544
		FBgn0262734
		FBgn0035985
		FBgn0031347
		FBgn0036676
		FBgn0038763
		FBgn0036940
		FBgn0263378
		FBgn0004367
		FBgn0038088
		FBgn0262370
		FBgn0038890
		FBgn0038589
		FBgn0035268
		FBgn0032291
		FBgn0035298
		FBgn0267781
		FBgn0036188
		FBgn0029838
		FBgn0026713
		FBgn0261673
		FBgn0036306
		FBgn0267712
		FBgn0033238
		FBgn0010825
		FBgn0265535
		FBgn0262111
		FBgn0032819
		FBgn0003137
		FBgn0037027
		FBgn0030724
		FBgn0004381
		FBgn0036340
		FBgn0032645
		FBgn0036734
		FBgn0265606
		FBgn0034281
		FBgn0052311
		FBgn0033184
		FBgn0001092
		FBgn0037483
		FBgn0039402
		FBgn0034925
		FBgn0011211
		FBgn0031834
		FBgn0031026
		FBgn0026401
		FBgn0038032
		FBgn0028841
		FBgn0032244
		FBgn0037280
		FBgn0031018
		FBgn0000524
		FBgn0034626
		FBgn0038938
		FBgn0040849
		FBgn0052850
		FBgn0033021
		FBgn0037073
		FBgn0264788
		FBgn0039044
		FBgn0264272
		FBgn0040763
		FBgn0034304
		FBgn0028953
		FBgn0037712
		FBgn0052512
		FBgn0040283
		FBgn0260862
		FBgn0038977
		FBgn0036922
		FBgn0265593
		FBgn0267565
		FBgn0030693
		FBgn0040850
		FBgn0030481
		FBgn0024277
		FBgn0267959
		FBgn0027083
		FBgn0030365
		FBgn0032136
		FBgn0051497
		FBgn0039588
		FBgn0053929
		FBgn0034437
		FBgn0262524
		FBgn0045852
		FBgn0025700
		FBgn0004655
		FBgn0266619
		FBgn0264707
		FBgn0053299
		FBgn0037753
		FBgn0027793
		FBgn0010894
		FBgn0035482
		FBgn0032870
		FBgn0035231
		FBgn0266053
		FBgn0039938
		FBgn0029979
		FBgn0264700
		FBgn0020378
		FBgn0033875
		FBgn0031707
		FBgn0034933
		FBgn0034567
		FBgn0024807
		FBgn0263973
		FBgn0033538
		FBgn0013733
		FBgn0004169
		FBgn0038660
		FBgn0011676
		FBgn0264509
		FBgn0031749
		FBgn0030884
		FBgn0264384
		FBgn0086036
		FBgn0040827
		FBgn0052647
		FBgn0011703
		FBgn0032419
		FBgn0031637
		FBgn0267600
		FBgn0032845
		FBgn0030330
		FBgn0036022
		FBgn0033474
		FBgn0034267
		FBgn0040775
		FBgn0004870
		FBgn0004435
		FBgn0283557
		FBgn0050438
		FBgn0035415
		FBgn0028429
		FBgn0086683
		FBgn0264556
		FBgn0038981
		FBgn0002905
		FBgn0051382
		FBgn0034418
		FBgn0037824
		FBgn0266102
		FBgn0038857
		FBgn0267742
		FBgn0002791
		FBgn0039846
		FBgn0034242
		FBgn0026379
		FBgn0021776
		FBgn0029826
		FBgn0037376
		FBgn0030292
		FBgn0031600
		FBgn0030170
		FBgn0003386
		FBgn0039385
		FBgn0034856
		FBgn0030899
		FBgn0000319
		FBgn0040324
		FBgn0037801
		FBgn0285912
		FBgn0010309
		FBgn0261454
		FBgn0003435
		FBgn0003159
		FBgn0036480
		FBgn0051320
		FBgn0011606
		FBgn0065071
		FBgn0040514
		FBgn0263258
		FBgn0259795
		FBgn0015222
		FBgn0284246
		FBgn0000261
		FBgn0051427
		FBgn0267560
		FBgn0010622
		FBgn0260027
		FBgn0035181
		FBgn0085314
		FBgn0052133
		FBgn0013751
		FBgn0036146
		FBgn0004360
		FBgn0011207
		FBgn0262107
		FBgn0266330
		FBgn0027528
		FBgn0034988
		FBgn0037460
		FBgn0262029
		FBgn0003267
		FBgn0085432
		FBgn0001138
		FBgn0263278
		FBgn0011289
		FBgn0050372
		FBgn0265976
		FBgn0036110
		FBgn0263516
		FBgn0267684
		FBgn0036198
		FBgn0013469
		FBgn0260860
		FBgn0264253
		FBgn0030012
		FBgn0034904
		FBgn0016032
		FBgn0038968
		FBgn0051523
		FBgn0260660
		FBgn0265915
		FBgn0003118
		FBgn0028965
		FBgn0039804
		FBgn0263870
		FBgn0015025
		FBgn0021814
		FBgn0004914
		FBgn0004133
		FBgn0083987
		FBgn0003300
		FBgn0039809
		FBgn0039645
		FBgn0037020
		FBgn0031449
		FBgn0031257
		FBgn0039656
		FBgn0267861
		FBgn0052532
		FBgn0033578
		FBgn0031174
		FBgn0000140
		FBgn0003651
		FBgn0035294
		FBgn0031696
		FBgn0026378
		FBgn0039638
		FBgn0039790
		FBgn0265425
		FBgn0034645
		FBgn0027526
		FBgn0030025
		FBgn0266958
		FBgn0051088
		FBgn0034172
		FBgn0034442
		FBgn0266351
		FBgn0029893
		FBgn0263289
		FBgn0263461
		FBgn0030457
		FBgn0283658
		FBgn0031858
		FBgn0033051
		FBgn0030512
		FBgn0039300
		FBgn0052202
		FBgn0261984
		FBgn0034858
		FBgn0065100
		FBgn0051673
		FBgn0264943
		FBgn0085664
		FBgn0266411
		FBgn0263777
		FBgn0035949
		FBgn0020617
		FBgn0041096
		FBgn0264518
		FBgn0030900
		FBgn0033312
		FBgn0015320
		FBgn0266021
		FBgn0036416
		FBgn0263495
		FBgn0266316
		FBgn0083977
		FBgn0266201
		FBgn0267137
		FBgn0030788
		FBgn0266773
		FBgn0022069
		FBgn0031090
		FBgn0032341
		FBgn0036861
		FBgn0283553
		FBgn0032752
		FBgn0000492
		FBgn0035050
		FBgn0263037
		FBgn0028688
		FBgn0033155
		FBgn0001148
		FBgn0266731
		FBgn0267561
		FBgn0267314
		FBgn0033484
		FBgn0031478
		FBgn0085443
		FBgn0053200
		FBgn0039015
		FBgn0024273
		FBgn0264567
		FBgn0051633
		FBgn0032246
		FBgn0050356
		FBgn0285970
		FBgn0086655
		FBgn0265960
		FBgn0267365
		FBgn0267448
		FBgn0259214
		FBgn0035138
		FBgn0010225
		FBgn0013563
		FBgn0261802
		FBgn0036483
		FBgn0014343
		FBgn0034479
		FBgn0267162
		FBgn0000320
		FBgn0031424
		FBgn0004197
		FBgn0026238
		FBgn0043575
		FBgn0001324
		FBgn0011754
		FBgn0051231
		FBgn0033067
		FBgn0034504
		FBgn0033584
		FBgn0030509
		FBgn0001180
		FBgn0052105
		FBgn0266324
		FBgn0029736
		FBgn0283494
		FBgn0033186
		FBgn0262286
		FBgn0034486
		FBgn0034175
		FBgn0011836
		FBgn0033028
		FBgn0037493
		FBgn0261238
		FBgn0267728
		FBgn0035452
		FBgn0263802
		FBgn0039779
		FBgn0262301
		FBgn0033844
		FBgn0036165
		FBgn0263341
		FBgn0031129
		FBgn0036853
		FBgn0029789
		FBgn0011695
		FBgn0284436
		FBgn0038186
		FBgn0001168
		FBgn0266858
		FBgn0031107
		FBgn0039042
		FBgn0034025
		FBgn0038151
		FBgn0032964
		FBgn0052654
		FBgn0029859
		FBgn0032506
		FBgn0085408
		FBgn0052195
		FBgn0259143
		FBgn0284411
		FBgn0263871
		FBgn0001087
		FBgn0260049
		FBgn0027093
		FBgn0262178
		FBgn0037218
		FBgn0038488
		FBgn0002573
		FBgn0038473
		FBgn0266965
		FBgn0266442
		FBgn0000057
		FBgn0028523
		FBgn0037012
		FBgn0025864
		FBgn0030239
		FBgn0037978
		FBgn0016036
		FBgn0052461
		FBgn0034422
		FBgn0028692
		FBgn0030521
		FBgn0034503
		FBgn0003654
		FBgn0039504
		FBgn0036986
		FBgn0003353
		FBgn0030187
		FBgn0030417
		FBgn0050184
		FBgn0086785
		FBgn0038055
		FBgn0051546
		FBgn0262444
		FBgn0022027
		FBgn0032123
		FBgn0266167
		FBgn0261524
		FBgn0015838
		FBgn0265255
		FBgn0034068
		FBgn0034528
		FBgn0010333
		FBgn0264710
		FBgn0263478
		FBgn0027598
		FBgn0263619
		FBgn0038765
		FBgn0262427
		FBgn0030798
		FBgn0038097
		FBgn0035021
		FBgn0039269
		FBgn0012036
		FBgn0034968
		FBgn0261954
		FBgn0031008
		FBgn0031235
		FBgn0030791
		FBgn0010280
		FBgn0025678
		FBgn0027570
		FBgn0266569
		FBgn0085413
		FBgn0039663
		FBgn0013725
		FBgn0001220
		FBgn0026869
		FBgn0036655
		FBgn0051296
		FBgn0035870
		FBgn0031006
		FBgn0031646
		FBgn0029992
		FBgn0267621
		FBgn0036629
		FBgn0010768
		FBgn0038179
		FBgn0001990
		FBgn0033802
		FBgn0000014
		FBgn0038523
		FBgn0000077
		FBgn0037773
		FBgn0033208
		FBgn0003175
		FBgn0264269
		FBgn0039165
		FBgn0050486
		FBgn0036008
		FBgn0085466
		FBgn0031117
		FBgn0053978
		FBgn0035544
		FBgn0052200
		FBgn0052099
		FBgn0025743
		FBgn0039744
		FBgn0085482
		FBgn0031148
		FBgn0000061
		FBgn0052243
		FBgn0050198
		FBgn0038034
		FBgn0283428
		FBgn0032329
		FBgn0011581
		FBgn0032194
		FBgn0030066
		FBgn0036369
		FBgn0026077
		FBgn0038205
		FBgn0039223
		FBgn0003391
		FBgn0030323
		FBgn0263018
		FBgn0266987
		FBgn0036052
		FBgn0011666
		FBgn0031191
		FBgn0036662
		FBgn0067102
		FBgn0033301
		FBgn0025641
		FBgn0262617
		FBgn0003978
		FBgn0036984
		FBgn0014870
		FBgn0037697
		FBgn0004577
		FBgn0033911
		FBgn0030966
		FBgn0260874
		FBgn0028738
		FBgn0038128
		FBgn0053051
		FBgn0086041
		FBgn0266632
		FBgn0264818
		FBgn0066114
		FBgn0243516
		FBgn0285926
		FBgn0038921
		FBgn0024491
		FBgn0028562
		FBgn0031937
		FBgn0001202
		FBgn0052029
		FBgn0032161
		FBgn0029912
		FBgn0035644
		FBgn0032481
		FBgn0004167
		FBgn0051781
		FBgn0021795
		FBgn0051495
		FBgn0082990
		FBgn0037141
		FBgn0259162
		FBgn0038569
		FBgn0043455
		FBgn0265784
		FBgn0038961
		FBgn0035124
		FBgn0019650
		FBgn0001086
		FBgn0082598
		FBgn0039970
		FBgn0030091
		FBgn0032231
		FBgn0039936
		FBgn0266855
		FBgn0032535
		FBgn0034734
		FBgn0033072
		FBgn0037550
		FBgn0259243
		FBgn0260932
		FBgn0263387
		FBgn0038145
		FBgn0266304
		FBgn0264371
		FBgn0262813
		FBgn0004406
		FBgn0033755
		FBgn0002525
		FBgn0036381
		FBgn0032688
		FBgn0020414
		FBgn0266687
		FBgn0037060
		FBgn0036768
		FBgn0036889
		FBgn0262442
		FBgn0032236
		FBgn0037090
		FBgn0046706
		FBgn0038886
		FBgn0038892
		FBgn0259722
		FBgn0037911
		FBgn0039354
		FBgn0035094
		FBgn0053504
		FBgn0037811
		FBgn0052939
		FBgn0085638
		FBgn0000045
		FBgn0267969
		FBgn0052230
		FBgn0035134
		FBgn0036512
		FBgn0052161
		FBgn0051729
		FBgn0052681
		FBgn0033174
		FBgn0029152
		FBgn0003130
		FBgn0003460
		FBgn0052040
		FBgn0035444
		FBgn0031905
		FBgn0000565
		FBgn0036286
		FBgn0031413
		FBgn0264343
		FBgn0020386
		FBgn0030301
		FBgn0039147
		FBgn0035720
		FBgn0031460
		FBgn0051804
		FBgn0027786
		FBgn0023527
		FBgn0021872
		FBgn0033717
		FBgn0036181
		FBgn0063368
		FBgn0052000
		FBgn0000577
		FBgn0029943
		FBgn0003254
		FBgn0266707
		FBgn0029835
		FBgn0030683
		FBgn0030092
		FBgn0039554
		FBgn0033891
		FBgn0023510
		FBgn0029681
		FBgn0259701
		FBgn0036640
		FBgn0283503
		FBgn0037881
		FBgn0267376
		FBgn0039802
		FBgn0037942
		FBgn0030895
		FBgn0266727
		FBgn0003410
		FBgn0053111
		FBgn0028375
		FBgn0087035
		FBgn0267809
		FBgn0035388
		FBgn0259247
		FBgn0042630
		FBgn0283550
		FBgn0003482
		FBgn0034902
		FBgn0035753
		FBgn0267439
		FBgn0267225
		FBgn0267097
		FBgn0026150
		FBgn0033995
		FBgn0015791
		FBgn0031187
		FBgn0001123
		FBgn0036249
		FBgn0027582
		FBgn0266642
		FBgn0031217
		FBgn0037344
		FBgn0032378
		FBgn0031476
		FBgn0034931
		FBgn0037933
		FBgn0262739
		FBgn0029667
		FBgn0266698
		FBgn0260934
		FBgn0035082
		FBgn0264848
		FBgn0040340
		FBgn0037295
		FBgn0033573
		FBgn0015625
		FBgn0028369
		FBgn0051525
		FBgn0035915
		FBgn0014010
		FBgn0004395
		FBgn0053919
		FBgn0031052
		FBgn0037220
		FBgn0035947
		FBgn0261455
		FBgn0032222
		FBgn0024994
		FBgn0261723
		FBgn0010323
		FBgn0262210
		FBgn0038859
		FBgn0016697
		FBgn0030851
		FBgn0031391
		FBgn0083956
		FBgn0262293
		FBgn0003520
		FBgn0086600
		FBgn0264821
		FBgn0036665
		FBgn0039081
		FBgn0035867
		FBgn0086667
		FBgn0259734
		FBgn0027835
		FBgn0030477
		FBgn0038076
		FBgn0004860
		FBgn0015925
		FBgn0011983
		FBgn0030004
		FBgn0051163
		FBgn0036264
		FBgn0003719
		FBgn0040366
		FBgn0029853
		FBgn0085369
		FBgn0032730
		FBgn0030354
		FBgn0027296
		FBgn0034494
		FBgn0040623
		FBgn0036062
		FBgn0265003
		FBgn0266002
		FBgn0265205
		FBgn0039682
		FBgn0039290
		FBgn0034786
		FBgn0284238
		FBgn0033971
		FBgn0031379
		FBgn0030163
		FBgn0034923
		FBgn0085289
		FBgn0038846
		FBgn0023178
		FBgn0266756
		FBgn0037134
		FBgn0039360
		FBgn0054025
		FBgn0262379
		FBgn0262166
		FBgn0036240
		FBgn0011291
		FBgn0264554
		FBgn0085411
		FBgn0028372
		FBgn0033479
		FBgn0016672
		FBgn0015803
		FBgn0001330
		FBgn0039831
		FBgn0003169
		FBgn0037232
		FBgn0036504
		FBgn0036956
		FBgn0263977
		FBgn0265444
		FBgn0029722
		FBgn0017457
		FBgn0042085
		FBgn0050185
		FBgn0024956
		FBgn0264087
		FBgn0083970
		FBgn0263200
		FBgn0001986
		FBgn0032988
		FBgn0003502
		FBgn0031573
		FBgn0263025
		FBgn0051451
		FBgn0032754
		FBgn0031126
		FBgn0031710
		FBgn0003612
		FBgn0005659
		FBgn0035402
		FBgn0034717
		FBgn0065096
		FBgn0027655
		FBgn0034611
		FBgn0027579
		FBgn0031515
		FBgn0036900
		FBgn0031304
		FBgn0026438
		FBgn0262339
		FBgn0036484
		FBgn0020513
		FBgn0024733
		FBgn0034182
		FBgn0034921
		FBgn0016978
		FBgn0002567
		FBgn0263866
		FBgn0262000
		FBgn0003607
		FBgn0032478
		FBgn0053129
		FBgn0086068
		FBgn0010258
		FBgn0039228
		FBgn0035988
		FBgn0086706
		FBgn0038685
		FBgn0036910
		FBgn0033924
		FBgn0005674
		FBgn0082953
		FBgn0085245
		FBgn0029809
		FBgn0043001
		FBgn0051514
		FBgn0027507
		FBgn0035760
		FBgn0052278
		FBgn0265778
		FBgn0015245
		FBgn0038827
		FBgn0260741
		FBgn0267481
		FBgn0037464
		FBgn0259876
		FBgn0035375
		FBgn0264299
		FBgn0037962
		FBgn0039161
		FBgn0051068
		FBgn0000015
		FBgn0031208
		FBgn0260008
		FBgn0041781
		FBgn0026169
		FBgn0267770
		FBgn0050443
		FBgn0262839
		FBgn0086368
		FBgn0030289
		FBgn0015524
		FBgn0040609
		FBgn0267930
		FBgn0039116
		FBgn0032815
		FBgn0030625
		FBgn0278608
		FBgn0002774
		FBgn0036927
		FBgn0051415
		FBgn0033541
		FBgn0003741
		FBgn0030341
		FBgn0033636
		FBgn0027948
		FBgn0260799
		FBgn0028487
		FBgn0029161
		FBgn0037122
		FBgn0035625
		FBgn0032005
		FBgn0266668
		FBgn0037379
		FBgn0032515
		FBgn0259700
		FBgn0262327
		FBgn0036552
		FBgn0262972
		FBgn0261854
		FBgn0016076
		FBgn0262788
		FBgn0063298
		FBgn0032094
		FBgn0038188
		FBgn0034530
		FBgn0051235
		FBgn0267136
		FBgn0038386
		FBgn0011509
		FBgn0030217
		FBgn0262387
		FBgn0265633
		FBgn0260747
		FBgn0037644
		FBgn0004054
		FBgn0264606
		FBgn0040096
		FBgn0025726
		FBgn0267812
		FBgn0085812
		FBgn0037891
		FBgn0042134
		FBgn0264444
		FBgn0020385
		FBgn0031319
		FBgn0034262
		FBgn0030518
		FBgn0050085
		FBgn0024183
		FBgn0263239
		FBgn0025637
		FBgn0000426
		FBgn0011905
		FBgn0058002
		FBgn0004892
		FBgn0031715
		FBgn0036302
		FBgn0037370
		FBgn0051550
		FBgn0038350
		FBgn0263832
		FBgn0267190
		FBgn0263111
		FBgn0262582
		FBgn0266413
		FBgn0030511
		FBgn0010213
		FBgn0031270
		FBgn0034251
		FBgn0026393
		FBgn0035409
		FBgn0035902
		FBgn0033032
		FBgn0034299
		FBgn0031275
		FBgn0083981
		FBgn0035827
		FBgn0023090
		FBgn0259170
		FBgn0035518
		FBgn0051875
		FBgn0265745
		FBgn0032620
		FBgn0037014
		FBgn0266976
		FBgn0259163
		FBgn0002643
		FBgn0031505
		FBgn0039303
		FBgn0001291
		FBgn0040308
		FBgn0052016
		FBgn0267248
		FBgn0000047
		FBgn0260855
		FBgn0030506
		FBgn0030406
		FBgn0032360
		FBgn0033885
		FBgn0028695
		FBgn0283521
		FBgn0037435
		FBgn0266203
		FBgn0011859
		FBgn0001992
		FBgn0003028
		FBgn0052685
		FBgn0036128
		FBgn0029907
		FBgn0037744
		FBgn0004644
		FBgn0030034
		FBgn0051446
		FBgn0020655
		FBgn0264874
		FBgn0064766
		FBgn0265819
		FBgn0014009
		FBgn0028996
		FBgn0086694
		FBgn0050342
		FBgn0024941
		FBgn0037898
		FBgn0001316
		FBgn0031534
		FBgn0266824
		FBgn0004190
		FBgn0030995
		FBgn0037921
		FBgn0010398
		FBgn0025885
		FBgn0034047
		FBgn0033644
		FBgn0028418
		FBgn0000560
		FBgn0283554
		FBgn0036271
		FBgn0034997
		FBgn0039946
		FBgn0031734
		FBgn0032728
		FBgn0267023
		FBgn0264006
		FBgn0050499
		FBgn0039301
		FBgn0004862
		FBgn0030641
		FBgn0030614
		FBgn0034356
		FBgn0004882
		FBgn0036446
		FBgn0037620
		FBgn0016693
		FBgn0035173
		FBgn0038683
		FBgn0030807
		FBgn0002941
		FBgn0011603
		FBgn0052055
		FBgn0266750
		FBgn0030224
		FBgn0030634
		FBgn0038592
		FBgn0039751
		FBgn0033970
		FBgn0266437
		FBgn0027095
		FBgn0003944
		FBgn0267630
		FBgn0261998
		FBgn0031489
		FBgn0033446
		FBgn0036398
		FBgn0030061
		FBgn0033897
		FBgn0037276
		FBgn0261268
		FBgn0001624
		FBgn0033551
		FBgn0037137
		FBgn0037541
		FBgn0032014
		FBgn0065083
		FBgn0029822
		FBgn0264542
		FBgn0037299
		FBgn0051050
		FBgn0004913
		FBgn0266347
		FBgn0010750
		FBgn0030280
		FBgn0039609
		FBgn0069969
		FBgn0035959
		FBgn0040232
		FBgn0267802
		FBgn0037339
		FBgn0035724
		FBgn0028538
		FBgn0263502
		FBgn0029117
		FBgn0030243
		FBgn0036723
		FBgn0085318
		FBgn0037958
		FBgn0264791
		FBgn0004185
		FBgn0030733
		FBgn0016120
		FBgn0266736
		FBgn0039167
		FBgn0039465
		FBgn0261609
		FBgn0027279
		FBgn0036550
		FBgn0032946
		FBgn0013263
		FBgn0264469
		FBgn0027569
		FBgn0260959
		FBgn0015793
		FBgn0003721
		FBgn0082944
		FBgn0034411
		FBgn0267227
		FBgn0033121
		FBgn0034694
		FBgn0029851
		FBgn0266696
		FBgn0040384
		FBgn0259822
		FBgn0039258
		FBgn0267604
		FBgn0037918
		FBgn0040345
		FBgn0267914
		FBgn0265084
		FBgn0011985
		FBgn0051144
		FBgn0037518
		FBgn0085447
		FBgn0002899
		FBgn0030114
		FBgn0266578
		FBgn0263449
		FBgn0035437
		FBgn0038046
		FBgn0026015
		FBgn0266990
		FBgn0037696
		FBgn0033757
		FBgn0033465
		FBgn0266808
		FBgn0263998
		FBgn0033177
		FBgn0270927
		FBgn0022288
		FBgn0030361
		FBgn0026576
		FBgn0031739
		FBgn0053554
		FBgn0024365
		FBgn0000109
		FBgn0267129
		FBgn0001077
		FBgn0039226
		FBgn0036211
		FBgn0037556
		FBgn0031575
		FBgn0004957
		FBgn0035601
		FBgn0014863
		FBgn0032997
		FBgn0013756
		FBgn0003218
		FBgn0033358
		FBgn0037531
		FBgn0029932
		FBgn0030581
		FBgn0069354
		FBgn0016081
		FBgn0262866
		FBgn0028962
		FBgn0039118
		FBgn0262115
		FBgn0038566
		FBgn0033783
		FBgn0003132
		FBgn0011638
		FBgn0267457
		FBgn0025702
		FBgn0261618
		FBgn0011570
		FBgn0026189
		FBgn0039584
		FBgn0039214
		FBgn0035245
		FBgn0031817
		FBgn0052296
		FBgn0265794
		FBgn0041182
		FBgn0038125
		FBgn0034490
		FBgn0040334
		FBgn0039702
		FBgn0263511
		FBgn0027780
		FBgn0035131
		FBgn0036769
		FBgn0000520
		FBgn0052767
		FBgn0045862
		FBgn0033615
		FBgn0262730
		FBgn0000028
		FBgn0264677
		FBgn0027497
		FBgn0031745
		FBgn0259917
		FBgn0036895
		FBgn0032614
		FBgn0030320
		FBgn0034315
		FBgn0039616
		FBgn0266907
		FBgn0266623
		FBgn0052109
		FBgn0262636
		FBgn0032414
		FBgn0029833
		FBgn0053198
		FBgn0031055
		FBgn0015904
		FBgn0032350
		FBgn0038366
		FBgn0085367
		FBgn0085462
		FBgn0032195
		FBgn0037140
		FBgn0010602
		FBgn0262857
		FBgn0037997
		FBgn0033631
		FBgn0033344
		FBgn0034800
		FBgn0040397
		FBgn0034654
		FBgn0028853
		FBgn0051368
		FBgn0037901
		FBgn0035807
		FBgn0014368
		FBgn0024251
		FBgn0028497
		FBgn0265913
		FBgn0029894
		FBgn0003117
		FBgn0029733
		FBgn0015379
		FBgn0262204
		FBgn0031194
		FBgn0003392
		FBgn0032150
		FBgn0004854
		FBgn0011822
		FBgn0029976
		FBgn0000221
		FBgn0265362
		FBgn0041111
		FBgn0267301
		FBgn0036522
		FBgn0035000
		FBgn0028527
		FBgn0040237
		FBgn0041191
		FBgn0086074
		FBgn0041707
		FBgn0000346
		FBgn0036567
		FBgn0039068
		FBgn0039424
		FBgn0263475
		FBgn0015230
		FBgn0263970
		FBgn0038418
		FBgn0082983
		FBgn0031224
		FBgn0036143
		FBgn0027537
		FBgn0030575
		FBgn0040080
		FBgn0030707
		FBgn0026259
		FBgn0260938
		FBgn0086674
		FBgn0030474
		FBgn0024811
		FBgn0043010
		FBgn0033523
		FBgn0028737
		FBgn0035321
		FBgn0265371
		FBgn0039914
		FBgn0263462
		FBgn0025687
		FBgn0264909
		FBgn0034918
		FBgn0020493
		FBgn0034451
		FBgn0031060
		FBgn0003345
		FBgn0038445
		FBgn0263328
		FBgn0034031
		FBgn0030795
		FBgn0053511
		FBgn0033476
		FBgn0039848
		FBgn0024360
		FBgn0011692
		FBgn0034629
		FBgn0034928
		FBgn0010905
		FBgn0015402
		FBgn0000307
		FBgn0284245
		FBgn0036843
		FBgn0033192
		FBgn0034691
		FBgn0052369
		FBgn0039907
		FBgn0262511
		FBgn0021800
		FBgn0037234
		FBgn0015221
		FBgn0263567
		FBgn0037657
		FBgn0036377
		FBgn0025109
		FBgn0030351
		FBgn0046885
		FBgn0032191
		FBgn0266701
		FBgn0000662
		FBgn0285992
		FBgn0266917
		FBgn0051885
		FBgn0039379
		FBgn0052112
		FBgn0034715
		FBgn0031298
		FBgn0033381
		FBgn0267435
		FBgn0037150
		FBgn0016660
		FBgn0003963
		FBgn0033582
		FBgn0039857
		FBgn0266129
		FBgn0050187
		FBgn0033963
		FBgn0029720
		FBgn0037989
		FBgn0264978
		FBgn0042179
		FBgn0034076
		FBgn0030839
		FBgn0038714
		FBgn0031401
		FBgn0023143
		FBgn0262374
		FBgn0032110
		FBgn0030672
		FBgn0032691
		FBgn0040206
		FBgn0033887
		FBgn0011327
		FBgn0031799
		FBgn0033356
		FBgn0263554
		FBgn0264390
		FBgn0039137
		FBgn0031990
		FBgn0039883
		FBgn0040389
		FBgn0003751
		FBgn0003744
		FBgn0037328
		FBgn0037284
		FBgn0011768
		FBgn0030551
		FBgn0010317
		FBgn0035425
		FBgn0082980
		FBgn0050011
		FBgn0265378
		FBgn0036754
		FBgn0267956
		FBgn0029909
		FBgn0266035
		FBgn0267246
		FBgn0032877
		FBgn0030029
		FBgn0010238
		FBgn0261550
		FBgn0037513
		FBgn0035795
		FBgn0284084
		FBgn0023388
		FBgn0039955
		FBgn0030559
		FBgn0036460
		FBgn0016684
		FBgn0031682
		FBgn0038420
		FBgn0032755
		FBgn0033179
		FBgn0008636
		FBgn0087008
		FBgn0030887
		FBgn0028897
		FBgn0052626
		FBgn0034310
		FBgn0085391
		FBgn0037536
		FBgn0026562
		FBgn0004242
		FBgn0028734
		FBgn0266256
		FBgn0036705
		FBgn0036660
		FBgn0038515
		FBgn0035854
		FBgn0010215
		FBgn0085282
		FBgn0031947
		FBgn0267577
		FBgn0260756
		FBgn0038579
		FBgn0027086
		FBgn0020391
		FBgn0033133
		FBgn0030973
		FBgn0028939
		FBgn0263538
		FBgn0030054
		FBgn0010808
		FBgn0026375
		FBgn0035690
		FBgn0261501
		FBgn0039798
		FBgn0037120
		FBgn0064126
		FBgn0034687
		FBgn0034541
		FBgn0031098
		FBgn0028690
		FBgn0036133
		FBgn0001122
		FBgn0010173
		FBgn0011959
		FBgn0027375
		FBgn0001320
		FBgn0266703
		FBgn0262954
		FBgn0261575
		FBgn0011283
		FBgn0031359
		FBgn0034622
		FBgn0284435
		FBgn0028379
		FBgn0024836
		FBgn0278598
		FBgn0033260
		FBgn0264899
		FBgn0034535
		FBgn0039787
		FBgn0038739
		FBgn0083027
		FBgn0266415
		FBgn0039736
		FBgn0031456
		FBgn0039650
		FBgn0263593
		FBgn0266099
		FBgn0020556
		FBgn0032639
		FBgn0051217
		FBgn0262174
		FBgn0030000
		FBgn0027564
		FBgn0036029
		FBgn0034179
		FBgn0029843
		FBgn0010431
		FBgn0038842
		FBgn0036931
		FBgn0051075
		FBgn0033075
		FBgn0085316
		FBgn0031219
		FBgn0050056
		FBgn0037720
		FBgn0002641
		FBgn0030731
		FBgn0011279
		FBgn0035148
		FBgn0015585
		FBgn0030691
		FBgn0039537
		FBgn0069973
		FBgn0003480
		FBgn0034563
		FBgn0000092
		FBgn0285958
		FBgn0042185
		FBgn0030809
		FBgn0029874
		FBgn0014127
		FBgn0036091
		FBgn0261638
		FBgn0035677
		FBgn0085436
		FBgn0030661
		FBgn0003515
		FBgn0034964
		FBgn0032401
		FBgn0027795
		FBgn0262438
		FBgn0265368
		FBgn0033232
		FBgn0260657
		FBgn0035638
		FBgn0262509
		FBgn0010300
		FBgn0011205
		FBgn0265068
		FBgn0030961
		FBgn0034269
		FBgn0039966
		FBgn0036195
		FBgn0053523
		FBgn0038609
		FBgn0015795
		FBgn0000251
		FBgn0011987
		FBgn0038692
		FBgn0051352
		FBgn0032388
		FBgn0004910
		FBgn0035179
		FBgn0038535
		FBgn0033690
		FBgn0085384
		FBgn0261385
		FBgn0032881
		FBgn0262876
		FBgn0030738
		FBgn0032234
		FBgn0266236
		FBgn0000411
		FBgn0036516
		FBgn0267532
		FBgn0038826
		FBgn0037680
		FBgn0065070
		FBgn0039450
		FBgn0052087
		FBgn0035477
		FBgn0037282
		FBgn0261710
		FBgn0053965
		FBgn0036039
		FBgn0001208
		FBgn0030616
		FBgn0051342
		FBgn0035453
		FBgn0267163
		FBgn0032586
		FBgn0261588
		FBgn0052733
		FBgn0053080
		FBgn0260475
		FBgn0037363
		FBgn0033740
		FBgn0039498
		FBgn0262364
		FBgn0024326
		FBgn0022355
		FBgn0003371
		FBgn0267683
		FBgn0264824
		FBgn0029820
		FBgn0013770
		FBgn0035435
		FBgn0014417
		FBgn0035286
		FBgn0014949
		FBgn0020440
		FBgn0030841
		FBgn0030294
		FBgn0262607
		FBgn0266439
		FBgn0036448
		FBgn0039890
		FBgn0038422
		FBgn0037105
		FBgn0037543
		FBgn0028343
		FBgn0010329
		FBgn0031074
		FBgn0038680
		FBgn0034272
		FBgn0039274
		FBgn0262719
		FBgn0025388
		FBgn0265952
		FBgn0037129
		FBgn0015903
		FBgn0039566
		FBgn0034217
		FBgn0010328
		FBgn0086051
		FBgn0000179
		FBgn0033904
		FBgn0265458
		FBgn0033661
		FBgn0011758
		FBgn0034379
		FBgn0034975
		FBgn0267451
		FBgn0004607
		FBgn0267142
		FBgn0038252
		FBgn0052271
		FBgn0001216
		FBgn0261436
		FBgn0032485
		FBgn0032979
		FBgn0065081
		FBgn0043806
		FBgn0052198
		FBgn0262422
		FBgn0267957
		FBgn0053653
		FBgn0053773
		FBgn0263526
		FBgn0262117
		FBgn0263556
		FBgn0037383
		FBgn0030486
		FBgn0031250
		FBgn0033117
		FBgn0028426
		FBgn0032156
		FBgn0261113
		FBgn0035767
		FBgn0030101
		FBgn0036273
		FBgn0261648
		FBgn0028708
		FBgn0020518
		FBgn0038719
		FBgn0038373
		FBgn0000017
		FBgn0259167
		FBgn0042207
		FBgn0262097
		FBgn0015295
		FBgn0262382
		FBgn0033421
		FBgn0035952
		FBgn0013995
		FBgn0032763
		FBgn0037025
		FBgn0026059
		FBgn0033751
		FBgn0261674
		FBgn0020622
		FBgn0052447
		FBgn0003964
		FBgn0036342
		FBgn0263996
		FBgn0266842
		FBgn0050178
		FBgn0030806
		FBgn0005624
		FBgn0004595
		FBgn0267484
		FBgn0031214
		FBgn0010741
		FBgn0085487
		FBgn0038285
		FBgn0031815
		FBgn0002783
		FBgn0034878
		FBgn0267985
		FBgn0037622
		FBgn0037030
		FBgn0000504
		FBgn0062517
		FBgn0003938
		FBgn0266195
		FBgn0039411
		FBgn0039244
		FBgn0050047
		FBgn0263563
		FBgn0033713
		FBgn0037730
		FBgn0038043
		FBgn0035091
		FBgn0002526
		FBgn0026206
		FBgn0264991
		FBgn0036671
		FBgn0036186
		FBgn0266428
		FBgn0035087
		FBgn0013323
		FBgn0060296
		FBgn0266262
		FBgn0052452
		FBgn0028899
		FBgn0038815
		FBgn0036920
		FBgn0030296
		FBgn0026179
		FBgn0034071
		FBgn0000317
		FBgn0030797
		FBgn0002622
		FBgn0036056
		FBgn0031728
		FBgn0030089
		FBgn0263383
		FBgn0083013
		FBgn0263766
		FBgn0044508
		FBgn0036733
		FBgn0030105
		FBgn0267715
		FBgn0032127
		FBgn0038181
		FBgn0265048
		FBgn0261705
		FBgn0028836
		FBgn0267989
		FBgn0082993
		FBgn0264711
		FBgn0024150
		FBgn0031902
		FBgn0011642
		FBgn0035704
		FBgn0026400
		FBgn0264598
		FBgn0034989
		FBgn0052351
		FBgn0259683
		FBgn0020399
		FBgn0266809
		FBgn0039816
		FBgn0000351
		FBgn0029936
		FBgn0035909
		FBgn0085485
		FBgn0033793
		FBgn0262187
		FBgn0035267
		FBgn0015602
		FBgn0047092
		FBgn0042094
		FBgn0002985
		FBgn0038080
		FBgn0032689
		FBgn0050069
		FBgn0036317
		FBgn0003714
		FBgn0034493
		FBgn0260458
		FBgn0261679
		FBgn0045073
		FBgn0262717
		FBgn0013811
		FBgn0037368
		FBgn0023514
		FBgn0031737
		FBgn0266905
		FBgn0085405
		FBgn0031213
		FBgn0025808
		FBgn0013342
		FBgn0027660
		FBgn0264886
		FBgn0031501
		FBgn0033491
		FBgn0037446
		FBgn0011747
		FBgn0265191
		FBgn0266646
		FBgn0030711
		FBgn0031611
		FBgn0032723
		FBgn0003886
		FBgn0263561
		FBgn0039965
		FBgn0051438
		FBgn0001965
		FBgn0011802
		FBgn0038697
		FBgn0027590
		FBgn0032252
		FBgn0015546
		FBgn0266966
		FBgn0030300
		FBgn0263509
		FBgn0038651
[truncated: 11,761 more rows]

## Sheet: 9.Fig2R Female H3K4me3
Fig2R Female H3K4me3
Venn diagram lists	Number of overlapping genes	Genes
Female 10-12 day adult, Female 1-day adult, Female 1-day adult elav, Female 48hr APF	750	FBgn0040005
		FBgn0033272
		FBgn0038834
		FBgn0037010
		FBgn0028717
		FBgn0029133
		FBgn0030855
		FBgn0031454
		FBgn0034543
		FBgn0030990
		FBgn0026313
		FBgn0028399
		FBgn0003462
		FBgn0038542
		FBgn0029857
		FBgn0263929
		FBgn0038927
		FBgn0030833
		FBgn0000157
		FBgn0265099
		FBgn0039283
		FBgn0036066
		FBgn0085390
		FBgn0030692
		FBgn0010194
		FBgn0027054
		FBgn0028689
		FBgn0024909
		FBgn0035407
		FBgn0019957
		FBgn0033206
		FBgn0031068
		FBgn0038558
		FBgn0263601
		FBgn0034049
		FBgn0003082
		FBgn0032439
		FBgn0261881
		FBgn0001301
		FBgn0261059
		FBgn0034066
		FBgn0036239
		FBgn0037728
		FBgn0036111
		FBgn0038763
		FBgn0026713
		FBgn0035449
		FBgn0039810
		FBgn0003139
		FBgn0030096
		FBgn0004896
		FBgn0035471
		FBgn0259108
		FBgn0027503
		FBgn0266848
		FBgn0034304
		FBgn0040283
		FBgn0030481
		FBgn0030365
		FBgn0039588
		FBgn0045852
		FBgn0264707
		FBgn0034990
		FBgn0010894
		FBgn0035482
		FBgn0015477
		FBgn0020378
		FBgn0032407
		FBgn0034567
		FBgn0265192
		FBgn0039740
		FBgn0004870
		FBgn0035851
		FBgn0004101
		FBgn0263144
		FBgn0283525
		FBgn0039385
		FBgn0037305
		FBgn0285912
		FBgn0034060
		FBgn0010309
		FBgn0039712
		FBgn0284254
		FBgn0085410
		FBgn0284246
		FBgn0033973
		FBgn0035890
		FBgn0010622
		FBgn0000639
		FBgn0001138
		FBgn0031776
		FBgn0038268
		FBgn0052529
		FBgn0052532
		FBgn0003651
		FBgn0037617
		FBgn0026378
		FBgn0036545
		FBgn0034172
		FBgn0262871
		FBgn0030556
		FBgn0030512
		FBgn0020617
		FBgn0028704
		FBgn0022069
		FBgn0284250
		FBgn0031021
		FBgn0000492
		FBgn0086655
		FBgn0259704
		FBgn0027343
		FBgn0013563
		FBgn0014343
		FBgn0031424
		FBgn0004197
		FBgn0026238
		FBgn0050467
		FBgn0010313
		FBgn0040375
		FBgn0011836
		FBgn0034939
		FBgn0004053
		FBgn0001168
		FBgn0264502
		FBgn0085408
		FBgn0038488
		FBgn0261610
		FBgn0025864
		FBgn0036986
		FBgn0086785
		FBgn0015838
		FBgn0034068
		FBgn0038300
		FBgn0023097
		FBgn0031282
		FBgn0035021
		FBgn0261954
		FBgn0031008
		FBgn0266985
		FBgn0034110
		FBgn0037445
		FBgn0003175
		FBgn0015380
		FBgn0052099
		FBgn0022959
		FBgn0020510
		FBgn0033401
		FBgn0032499
		FBgn0262617
		FBgn0014870
		FBgn0033911
		FBgn0034802
		FBgn0039561
		FBgn0066114
		FBgn0029912
		FBgn0031729
		FBgn0021795
		FBgn0035872
		FBgn0039863
		FBgn0259243
		FBgn0266100
		FBgn0030915
		FBgn0051729
		FBgn0003130
		FBgn0027786
		FBgn0000577
		FBgn0265296
		FBgn0004369
		FBgn0283503
		FBgn0028516
		FBgn0037942
		FBgn0053111
		FBgn0003482
		FBgn0034902
		FBgn0030400
		FBgn0031187
		FBgn0001123
		FBgn0027582
		FBgn0004244
		FBgn0032880
		FBgn0030877
		FBgn0037220
		FBgn0033365
		FBgn0031391
		FBgn0036688
		FBgn0051163
		FBgn0035150
		FBgn0040623
		FBgn0051855
		FBgn0034786
		FBgn0035102
		FBgn0266756
		FBgn0039360
		FBgn0038108
		FBgn0264560
		FBgn0016672
		FBgn0034401
		FBgn0040070
		FBgn0034118
		FBgn0039286
		FBgn0032790
		FBgn0032032
		FBgn0033816
		FBgn0263025
		FBgn0261790
		FBgn0033454
		FBgn0005659
		FBgn0034970
		FBgn0027655
		FBgn0034921
		FBgn0053129
		FBgn0039013
		FBgn0029123
		FBgn0031664
		FBgn0011818
		FBgn0050443
		FBgn0000659
		FBgn0003741
		FBgn0031310
		FBgn0036333
		FBgn0027948
		FBgn0261854
		FBgn0038386
		FBgn0011509
		FBgn0030217
		FBgn0037644
		FBgn0042134
		FBgn0004892
		FBgn0262582
		FBgn0083981
		FBgn0004391
		FBgn0259163
		FBgn0260855
		FBgn0003028
		FBgn0029503
		FBgn0038880
		FBgn0030034
		FBgn0020655
		FBgn0064766
		FBgn0001316
		FBgn0039602
		FBgn0031260
		FBgn0037325
		FBgn0266249
		FBgn0052843
		FBgn0033367
		FBgn0053988
		FBgn0052537
		FBgn0038294
		FBgn0016693
		FBgn0267698
		FBgn0035272
		FBgn0003944
		FBgn0261068
		FBgn0010433
		FBgn0037299
		FBgn0030280
		FBgn0038853
		FBgn0021875
		FBgn0085444
		FBgn0030243
		FBgn0039635
		FBgn0261108
		FBgn0027569
		FBgn0003721
		FBgn0003319
		FBgn0266696
		FBgn0039258
		FBgn0032339
		FBgn0031306
		FBgn0038046
		FBgn0024365
		FBgn0028554
		FBgn0039528
		FBgn0262866
		FBgn0015399
		FBgn0262869
		FBgn0267336
		FBgn0039702
		FBgn0000520
		FBgn0000028
		FBgn0039616
		FBgn0032293
		FBgn0265597
		FBgn0040397
		FBgn0036614
		FBgn0265913
		FBgn0029894
		FBgn0264562
		FBgn0003392
		FBgn0004854
		FBgn0039055
		FBgn0028527
		FBgn0038861
		FBgn0037317
		FBgn0031224
		FBgn0010356
		FBgn0024992
		FBgn0027537
		FBgn0030575
		FBgn0040080
		FBgn0022023
		FBgn0037242
		FBgn0029778
		FBgn0034918
		FBgn0261053
		FBgn0039767
		FBgn0037576
		FBgn0285913
		FBgn0028970
		FBgn0002576
		FBgn0029148
		FBgn0016660
		FBgn0032305
		FBgn0266129
		FBgn0264978
		FBgn0030346
		FBgn0039883
		FBgn0030029
		FBgn0085421
		FBgn0039955
		FBgn0052626
		FBgn0034310
		FBgn0085391
		FBgn0036850
		FBgn0040068
		FBgn0037120
		FBgn0041585
		FBgn0033738
		FBgn0030891
		FBgn0051217
		FBgn0003380
		FBgn0029843
		FBgn0037720
		FBgn0014127
		FBgn0034750
		FBgn0034951
		FBgn0034964
		FBgn0038953
		FBgn0035179
		FBgn0032234
		FBgn0036516
		FBgn0032259
		FBgn0037282
		FBgn0036039
		FBgn0030616
		FBgn0051342
		FBgn0261588
		FBgn0032518
		FBgn0032157
		FBgn0034008
		FBgn0000567
		FBgn0000964
		FBgn0051677
		FBgn0037831
		FBgn0004066
		FBgn0011758
		FBgn0267957
		FBgn0053653
		FBgn0085464
		FBgn0262117
		FBgn0030486
		FBgn0033117
		FBgn0028426
		FBgn0265276
		FBgn0261648
		FBgn0005198
		FBgn0033751
		FBgn0035622
		FBgn0000504
		FBgn0266195
		FBgn0036671
		FBgn0026179
		FBgn0034071
		FBgn0023518
		FBgn0028836
		FBgn0260487
		FBgn0264598
		FBgn0039733
		FBgn0034989
		FBgn0260444
		FBgn0015602
		FBgn0002985
		FBgn0038080
		FBgn0035107
		FBgn0033315
		FBgn0030240
		FBgn0085405
		FBgn0053303
		FBgn0051438
		FBgn0003499
		FBgn0285947
		FBgn0285950
		FBgn0052190
		FBgn0032886
		FBgn0050419
		FBgn0042712
		FBgn0031850
		FBgn0051386
		FBgn0017551
		FBgn0261261
		FBgn0004102
		FBgn0030716
		FBgn0038519
		FBgn0039738
		FBgn0005660
		FBgn0085433
		FBgn0015622
		FBgn0001269
		FBgn0027868
		FBgn0033183
		FBgn0034558
		FBgn0038494
		FBgn0034744
		FBgn0015282
		FBgn0035213
		FBgn0262975
		FBgn0033062
		FBgn0262937
		FBgn0250754
		FBgn0028669
		FBgn0035699
		FBgn0263588
		FBgn0004050
		FBgn0034876
		FBgn0260770
		FBgn0027535
		FBgn0036702
		FBgn0033998
		FBgn0034476
		FBgn0005677
		FBgn0033827
		FBgn0037011
		FBgn0264672
		FBgn0266354
		FBgn0030502
		FBgn0024352
		FBgn0037539
		FBgn0004394
		FBgn0028926
		FBgn0024330
		FBgn0284251
		FBgn0036935
		FBgn0036771
		FBgn0250874
		FBgn0030039
		FBgn0035707
		FBgn0029157
		FBgn0032883
		FBgn0039743
		FBgn0031118
		FBgn0037660
		FBgn0035833
		FBgn0025638
		FBgn0004465
		FBgn0000032
		FBgn0026149
		FBgn0031077
		FBgn0027597
		FBgn0038063
		FBgn0028703
		FBgn0003866
		FBgn0005558
		FBgn0039019
		FBgn0037838
		FBgn0039427
		FBgn0036393
		FBgn0260470
		FBgn0260870
		FBgn0265935
		FBgn0026409
		FBgn0051457
		FBgn0031238
		FBgn0027950
		FBgn0035589
		FBgn0038771
		FBgn0025633
		FBgn0003002
		FBgn0266671
		FBgn0031377
		FBgn0039589
		FBgn0285879
		FBgn0011335
		FBgn0039580
		FBgn0267105
		FBgn0038377
		FBgn0037671
		FBgn0032129
		FBgn0259246
		FBgn0029962
		FBgn0034808
		FBgn0035236
		FBgn0030093
		FBgn0017566
		FBgn0284412
		FBgn0038146
		FBgn0025613
		FBgn0036248
		FBgn0052473
		FBgn0036353
		FBgn0008646
		FBgn0263237
		FBgn0086704
		FBgn0026083
		FBgn0039555
		FBgn0030878
		FBgn0038787
		FBgn0036406
		FBgn0036104
		FBgn0023517
		FBgn0038889
		FBgn0045866
		FBgn0040087
		FBgn0267849
		FBgn0032721
		FBgn0038467
		FBgn0037561
		FBgn0038206
		FBgn0031294
		FBgn0052834
		FBgn0029114
		FBgn0265464
		FBgn0004880
		FBgn0040318
		FBgn0027513
		FBgn0029922
		FBgn0261836
		FBgn0262139
		FBgn0031859
		FBgn0032600
		FBgn0267672
		FBgn0029941
		FBgn0010488
		FBgn0259176
		FBgn0037930
		FBgn0023216
		FBgn0039337
		FBgn0263772
		FBgn0039674
		FBgn0040268
		FBgn0034425
		FBgn0267487
		FBgn0003274
		FBgn0029690
		FBgn0039064
		FBgn0036277
		FBgn0013726
		FBgn0039636
		FBgn0260003
		FBgn0040650
		FBgn0267315
		FBgn0004463
		FBgn0052423
		FBgn0038107
		FBgn0038438
		FBgn0261953
		FBgn0014269
		FBgn0034432
		FBgn0262527
		FBgn0034828
		FBgn0000568
		FBgn0038854
		FBgn0046114
		FBgn0020224
		FBgn0033846
		FBgn0062440
		FBgn0036515
		FBgn0035715
		FBgn0035956
		FBgn0035878
		FBgn0011278
		FBgn0020279
		FBgn0004863
		FBgn0011701
		FBgn0263512
		FBgn0029514
		FBgn0030435
		FBgn0026411
		FBgn0038950
		FBgn0051051
		FBgn0015247
		FBgn0039451
		FBgn0034033
		FBgn0030246
		FBgn0023506
		FBgn0032642
		FBgn0010303
		FBgn0023179
		FBgn0001235
		FBgn0267571
		FBgn0264857
		FBgn0263389
		FBgn0011655
		FBgn0003977
		FBgn0028408
		FBgn0037816
		FBgn0051221
		FBgn0036888
		FBgn0266805
		FBgn0000625
		FBgn0035816
		FBgn0015905
		FBgn0010406
		FBgn0035227
		FBgn0037917
		FBgn0030321
		FBgn0010421
		FBgn0037943
		FBgn0052056
		FBgn0037327
		FBgn0003334
		FBgn0051678
		FBgn0262412
		FBgn0034877
		FBgn0263391
		FBgn0051122
		FBgn0004832
		FBgn0020443
		FBgn0052062
		FBgn0037332
		FBgn0265434
		FBgn0283477
		FBgn0037770
		FBgn0015240
		FBgn0031818
		FBgn0250850
		FBgn0024947
		FBgn0025874
		FBgn0052075
		FBgn0264428
		FBgn0033925
		FBgn0027602
		FBgn0034748
		FBgn0016119
		FBgn0032361
		FBgn0259785
		FBgn0283682
		FBgn0001978
		FBgn0008635
		FBgn0039212
		FBgn0265140
		FBgn0032354
		FBgn0051632
		FBgn0037371
		FBgn0028467
		FBgn0010774
		FBgn0030499
		FBgn0010473
		FBgn0029939
		FBgn0037051
		FBgn0033853
		FBgn0030055
		FBgn0033122
		FBgn0021906
		FBgn0261680
		FBgn0035005
		FBgn0001280
		FBgn0015664
		FBgn0036932
		FBgn0261929
		FBgn0031606
		FBgn0266377
		FBgn0002183
		FBgn0039186
		FBgn0032166
		FBgn0030974
		FBgn0052441
		FBgn0052264
		FBgn0086680
		FBgn0035283
		FBgn0085385
		FBgn0032017
		FBgn0039710
		FBgn0037374
		FBgn0031670
		FBgn0039169
		FBgn0040394
		FBgn0267398
		FBgn0036698
		FBgn0015296
		FBgn0003330
		FBgn0030930
		FBgn0033669
		FBgn0039110
		FBgn0039705
		FBgn0030109
		FBgn0004652
		FBgn0026207
		FBgn0038011
		FBgn0015919
		FBgn0033235
		FBgn0029093
		FBgn0003975
		FBgn0263667
		FBgn0011300
		FBgn0032796
		FBgn0085470
		FBgn0003210
		FBgn0035953
		FBgn0033350
		FBgn0053180
		FBgn0028746
		FBgn0264599
		FBgn0037255
		FBgn0051278
		FBgn0037241
		FBgn0030571
		FBgn0000529
		FBgn0050350
		FBgn0037998
		FBgn0028481
		FBgn0028471
		FBgn0260748
		FBgn0243511
		FBgn0025725
		FBgn0039623
		FBgn0024556
		FBgn0022774
		FBgn0024889
		FBgn0029666
		FBgn0019890
		FBgn0035523
		FBgn0024698
		FBgn0033055
		FBgn0046225
		FBgn0264005
		FBgn0039056
		FBgn0003053
		FBgn0051637
		FBgn0036775
		FBgn0036356
		FBgn0038925
		FBgn0000581
		FBgn0034641
		FBgn0051721
		FBgn0003048
		FBgn0031183
		FBgn0024184
		FBgn0039234
		FBgn0025720
		FBgn0031811
		FBgn0260755
		FBgn0030892
		FBgn0023522
		FBgn0035070
		FBgn0025582
		FBgn0038271
		FBgn0030897
		FBgn0030584
		FBgn0023169
Female 10-12 day adult, Female 1-day adult, Female 48hr APF	82	FBgn0050115
		FBgn0000299
		FBgn0262734
		FBgn0036354
		FBgn0003137
		FBgn0019660
		FBgn0000037
		FBgn0016797
		FBgn0001189
		FBgn0265915
		FBgn0034636
		FBgn0263289
		FBgn0261873
		FBgn0035050
		FBgn0010768
		FBgn0283428
		FBgn0034887
		FBgn0030241
		FBgn0052846
		FBgn0266645
		FBgn0033072
		FBgn0050431
		FBgn0015625
		FBgn0266708
		FBgn0030230
		FBgn0027579
		FBgn0266143
		FBgn0267023
		FBgn0259789
		FBgn0034985
		FBgn0033551
		FBgn0002899
		FBgn0263985
		FBgn0285910
		FBgn0266729
		FBgn0259233
		FBgn0086674
		FBgn0035886
		FBgn0028982
		FBgn0033192
		FBgn0050377
		FBgn0033628
		FBgn0010238
		FBgn0266111
		FBgn0003515
		FBgn0052671
		FBgn0038692
		FBgn0053080
		FBgn0015295
		FBgn0030617
		FBgn0051549
		FBgn0283451
		FBgn0052762
		FBgn0263354
		FBgn0036950
		FBgn0030200
		FBgn0004432
		FBgn0033366
		FBgn0031688
		FBgn0264357
		FBgn0020272
		FBgn0265805
		FBgn0015010
		FBgn0022787
		FBgn0262475
		FBgn0031697
		FBgn0265045
		FBgn0051358
		FBgn0264817
		FBgn0031945
		FBgn0040385
		FBgn0037661
		FBgn0028544
		FBgn0036294
		FBgn0266412
		FBgn0029753
		FBgn0086659
		FBgn0266763
		FBgn0028371
		FBgn0050472
		FBgn0038652
		FBgn0259212
Female 1-day adult, Female 1-day adult elav, Female 48hr APF	337	FBgn0015773
		FBgn0266097
		FBgn0036411
		FBgn0052392
		FBgn0040279
		FBgn0262403
		FBgn0035641
		FBgn0011904
		FBgn0266208
		FBgn0266851
		FBgn0037818
		FBgn0039091
		FBgn0031100
		FBgn0026389
		FBgn0000071
		FBgn0038890
		FBgn0031722
		FBgn0262111
		FBgn0263664
		FBgn0031903
		FBgn0036704
		FBgn0051128
		FBgn0004414
		FBgn0267565
		FBgn0264700
		FBgn0263973
		FBgn0260860
		FBgn0003300
		FBgn0025378
		FBgn0026396
		FBgn0034869
		FBgn0041096
		FBgn0263453
		FBgn0263495
		FBgn0001148
		FBgn0266826
		FBgn0000320
		FBgn0001180
		FBgn0052105
		FBgn0029940
		FBgn0031129
		FBgn0267060
		FBgn0051797
		FBgn0002573
		FBgn0266965
		FBgn0034683
		FBgn0053542
		FBgn0038818
		FBgn0039094
		FBgn0085413
		FBgn0051296
		FBgn0265591
		FBgn0003090
		FBgn0000014
		FBgn0267667
		FBgn0004779
		FBgn0039480
		FBgn0010383
		FBgn0259228
		FBgn0004577
		FBgn0038139
		FBgn0033969
		FBgn0051781
		FBgn0003129
		FBgn0034045
		FBgn0051495
		FBgn0259685
		FBgn0065095
		FBgn0037645
		FBgn0264786
		FBgn0267969
		FBgn0031413
		FBgn0003254
		FBgn0033788
		FBgn0029681
		FBgn0259733
		FBgn0033868
		FBgn0042630
		FBgn0028369
		FBgn0010323
		FBgn0266764
		FBgn0265792
		FBgn0261683
		FBgn0036240
		FBgn0053465
		FBgn0265444
		FBgn0000287
		FBgn0003382
		FBgn0039851
		FBgn0267653
		FBgn0034021
		FBgn0050489
		FBgn0000015
		FBgn0033158
		FBgn0262972
		FBgn0038188
		FBgn0051235
		FBgn0038394
		FBgn0038350
		FBgn0026737
		FBgn0031275
		FBgn0265745
		FBgn0020307
		FBgn0002643
		FBgn0035010
		FBgn0000560
		FBgn0004862
		FBgn0004882
		FBgn0037620
		FBgn0002941
		FBgn0030905
		FBgn0033867
		FBgn0263502
		FBgn0085318
		FBgn0001253
		FBgn0032176
		FBgn0040384
		FBgn0283741
		FBgn0034012
		FBgn0266578
		FBgn0031388
		FBgn0039226
		FBgn0033358
		FBgn0003132
		FBgn0263083
		FBgn0035572
		FBgn0026063
		FBgn0034588
		FBgn0259917
		FBgn0023415
		FBgn0259223
		FBgn0261563
		FBgn0003117
		FBgn0265654
		FBgn0036808
		FBgn0015230
		FBgn0037827
		FBgn0002023
		FBgn0038445
		FBgn0000542
		FBgn0025360
		FBgn0037169
		FBgn0264266
		FBgn0003900
		FBgn0284084
		FBgn0016684
		FBgn0029707
		FBgn0032755
		FBgn0259211
		FBgn0085235
		FBgn0030054
		FBgn0001320
		FBgn0266703
		FBgn0264880
		FBgn0267962
		FBgn0003430
		FBgn0265368
		FBgn0039806
		FBgn0000411
		FBgn0052087
		FBgn0037584
		FBgn0022710
		FBgn0265105
		FBgn0015903
		FBgn0039566
		FBgn0000179
		FBgn0259146
		FBgn0265650
		FBgn0262382
		FBgn0013995
		FBgn0050418
		FBgn0052447
		FBgn0004595
		FBgn0034785
		FBgn0015561
		FBgn0262817
		FBgn0031728
		FBgn0264711
		FBgn0024150
		FBgn0052312
		FBgn0033787
		FBgn0003507
		FBgn0266646
		FBgn0040684
		FBgn0260941
		FBgn0263509
		FBgn0052111
		FBgn0033302
		FBgn0030492
		FBgn0265727
		FBgn0051146
		FBgn0050015
		FBgn0262690
		FBgn0261555
		FBgn0041231
		FBgn0035281
		FBgn0020912
		FBgn0035455
		FBgn0039683
		FBgn0267791
		FBgn0029716
		FBgn0038512
		FBgn0259183
		FBgn0004110
		FBgn0041195
		FBgn0261930
		FBgn0003313
		FBgn0005658
		FBgn0033283
		FBgn0040011
		FBgn0037817
		FBgn0004666
		FBgn0004795
		FBgn0086604
		FBgn0266036
		FBgn0036677
		FBgn0035750
		FBgn0261014
		FBgn0262222
		FBgn0034423
		FBgn0263764
		FBgn0026320
		FBgn0027107
		FBgn0002522
		FBgn0039224
		FBgn0050361
		FBgn0003016
		FBgn0034408
		FBgn0000576
		FBgn0085371
		FBgn0004389
		FBgn0261453
		FBgn0038198
		FBgn0267801
		FBgn0028374
		FBgn0265889
		FBgn0259715
		FBgn0008651
		FBgn0259099
		FBgn0263407
		FBgn0038642
		FBgn0038567
		FBgn0001078
		FBgn0041232
		FBgn0039039
		FBgn0262338
		FBgn0036285
		FBgn0034232
		FBgn0013576
		FBgn0259113
		FBgn0004777
		FBgn0053704
		FBgn0003174
		FBgn0011260
		FBgn0034994
		FBgn0085353
		FBgn0030624
		FBgn0265314
		FBgn0038498
		FBgn0032491
		FBgn0267710
		FBgn0266590
		FBgn0036747
		FBgn0051092
		FBgn0032442
		FBgn0039487
		FBgn0264305
		FBgn0034560
		FBgn0023091
		FBgn0040358
		FBgn0263705
		FBgn0266909
		FBgn0262875
		FBgn0265761
		FBgn0259678
		FBgn0035258
		FBgn0266902
		FBgn0038334
		FBgn0039709
		FBgn0267107
		FBgn0267569
		FBgn0264543
		FBgn0041156
		FBgn0035069
		FBgn0263873
		FBgn0052652
		FBgn0066365
		FBgn0266255
		FBgn0033464
		FBgn0003011
		FBgn0034505
		FBgn0053548
		FBgn0051909
		FBgn0030890
		FBgn0003256
		FBgn0266579
		FBgn0039347
		FBgn0243586
		FBgn0004783
		FBgn0066101
		FBgn0261260
		FBgn0039520
		FBgn0030349
		FBgn0265692
		FBgn0031016
		FBgn0002036
		FBgn0024244
		FBgn0000233
		FBgn0051813
		FBgn0037807
		FBgn0266928
		FBgn0265598
		FBgn0086673
		FBgn0263995
		FBgn0035969
		FBgn0014143
		FBgn0036706
		FBgn0031786
		FBgn0265744
		FBgn0034776
		FBgn0266993
		FBgn0034030
		FBgn0250830
		FBgn0029172
		FBgn0265270
		FBgn0050222
		FBgn0267337
		FBgn0026755
		FBgn0062411
		FBgn0265079
		FBgn0085424
		FBgn0087007
		FBgn0000448
		FBgn0037283
		FBgn0267961
		FBgn0051481
		FBgn0267578
Female 10-12 day adult, Female 1-day adult elav, Female 48hr APF	3679	FBgn0031321
		FBgn0030674
		FBgn0038427
		FBgn0263232
		FBgn0031885
		FBgn0067864
		FBgn0051717
		FBgn0066084
		FBgn0267795
		FBgn0005632
		FBgn0051140
		FBgn0034138
		FBgn0034945
		FBgn0033556
		FBgn0027550
		FBgn0037109
		FBgn0031987
		FBgn0267551
		FBgn0038389
		FBgn0038760
		FBgn0028671
		FBgn0032450
		FBgn0034537
		FBgn0037472
		FBgn0039359
		FBgn0030447
		FBgn0083985
		FBgn0015268
		FBgn0033907
		FBgn0032001
		FBgn0052758
		FBgn0003742
		FBgn0010217
		FBgn0033392
		FBgn0026427
		FBgn0037648
		FBgn0031822
		FBgn0036825
		FBgn0005617
		FBgn0259173
		FBgn0027514
		FBgn0032445
		FBgn0036135
		FBgn0263072
		FBgn0032633
		FBgn0039188
		FBgn0086362
		FBgn0035542
		FBgn0086768
		FBgn0038639
		FBgn0003731
		FBgn0051648
		FBgn0031851
		FBgn0261596
		FBgn0035517
		FBgn0011660
		FBgn0032170
		FBgn0260397
		FBgn0033337
		FBgn0261789
		FBgn0031782
		FBgn0030514
		FBgn0051195
		FBgn0262518
		FBgn0034634
		FBgn0034345
		FBgn0032974
		FBgn0259749
		FBgn0001319
		FBgn0029158
		FBgn0260237
		FBgn0001974
		FBgn0014075
		FBgn0034050
		FBgn0026666
		FBgn0033249
		FBgn0026369
		FBgn0037188
		FBgn0001995
		FBgn0030573
		FBgn0035028
		FBgn0034186
		FBgn0028686
		FBgn0036142
		FBgn0038989
		FBgn0264002
		FBgn0039861
		FBgn0259982
		FBgn0050496
		FBgn0032149
		FBgn0259203
		FBgn0036667
		FBgn0036173
		FBgn0035059
		FBgn0031643
		FBgn0031315
		FBgn0261938
		FBgn0029925
		FBgn0051635
		FBgn0030944
		FBgn0284252
		FBgn0037848
		FBgn0086757
		FBgn0034259
		FBgn0052100
		FBgn0264270
		FBgn0032859
		FBgn0028983
		FBgn0037019
		FBgn0039835
		FBgn0035558
		FBgn0014879
		FBgn0003865
		FBgn0030793
		FBgn0032656
		FBgn0023545
		FBgn0261276
		FBgn0265262
		FBgn0025366
		FBgn0037238
		FBgn0032746
		FBgn0031529
		FBgn0040153
		FBgn0034389
		FBgn0002593
		FBgn0001222
		FBgn0033813
		FBgn0040066
		FBgn0260944
		FBgn0005642
		FBgn0039112
		FBgn0030659
		FBgn0032474
		FBgn0051957
		FBgn0266420
		FBgn0085484
		FBgn0032884
		FBgn0033699
		FBgn0028402
		FBgn0038286
		FBgn0032731
		FBgn0025634
		FBgn0031500
		FBgn0034689
		FBgn0032229
		FBgn0030893
		FBgn0013997
		FBgn0027066
		FBgn0030358
		FBgn0038331
		FBgn0010100
		FBgn0033608
		FBgn0027791
		FBgn0039020
		FBgn0050401
		FBgn0267002
		FBgn0263355
		FBgn0011305
		FBgn0033486
		FBgn0033225
		FBgn0031398
		FBgn0038326
		FBgn0028932
		FBgn0003071
		FBgn0034158
		FBgn0036819
		FBgn0000247
		FBgn0031244
		FBgn0034455
		FBgn0031711
		FBgn0051460
		FBgn0052479
		FBgn0021856
		FBgn0264294
		FBgn0001989
		FBgn0262125
		FBgn0264504
		FBgn0051064
		FBgn0029664
		FBgn0040234
		FBgn0038551
		FBgn0025628
		FBgn0035839
		FBgn0039929
		FBgn0263029
		FBgn0037792
		FBgn0259933
		FBgn0035334
		FBgn0037340
		FBgn0010926
		FBgn0030189
		FBgn0037634
		FBgn0015520
		FBgn0034617
		FBgn0026417
		FBgn0086355
		FBgn0027587
		FBgn0086605
		FBgn0034501
		FBgn0037315
		FBgn0044826
		FBgn0033212
		FBgn0022224
		FBgn0035122
		FBgn0261444
		FBgn0039260
		FBgn0029873
		FBgn0038872
		FBgn0017418
		FBgn0034791
		FBgn0035473
		FBgn0085423
		FBgn0030687
		FBgn0001179
		FBgn0035689
		FBgn0031384
		FBgn0014133
		FBgn0035498
		FBgn0033784
		FBgn0266464
		FBgn0083969
		FBgn0037603
		FBgn0003275
		FBgn0031078
		FBgn0037538
		FBgn0020930
		FBgn0028507
		FBgn0032597
		FBgn0039544
		FBgn0039765
		FBgn0036581
		FBgn0035025
		FBgn0267465
		FBgn0262737
		FBgn0035268
		FBgn0033375
		FBgn0033656
		FBgn0033349
		FBgn0031050
		FBgn0032812
		FBgn0036188
		FBgn0030946
		FBgn0015288
		FBgn0038870
		FBgn0038453
		FBgn0010825
		FBgn0263987
		FBgn0036896
		FBgn0037027
		FBgn0037549
		FBgn0015544
		FBgn0023516
		FBgn0004381
		FBgn0036340
		FBgn0036734
		FBgn0033715
		FBgn0035960
		FBgn0034360
		FBgn0033184
		FBgn0001092
		FBgn0041605
		FBgn0039732
		FBgn0042138
		FBgn0039402
		FBgn0034925
		FBgn0011211
		FBgn0031834
		FBgn0000579
		FBgn0027784
		FBgn0267057
		FBgn0283535
		FBgn0034626
		FBgn0002174
		FBgn0037073
		FBgn0000063
		FBgn0024921
		FBgn0026634
		FBgn0031267
		FBgn0028953
		FBgn0031040
		FBgn0034817
		FBgn0032153
		FBgn0260862
		FBgn0036922
		FBgn0022343
		FBgn0043002
		FBgn0037313
		FBgn0263048
		FBgn0260648
		FBgn0039172
		FBgn0082924
		FBgn0262524
		FBgn0030466
		FBgn0025700
		FBgn0036691
		FBgn0032346
		FBgn0027329
		FBgn0002354
		FBgn0035420
		FBgn0034849
		FBgn0261111
		FBgn0030460
		FBgn0264712
		FBgn0086657
		FBgn0032870
		FBgn0266053
		FBgn0036804
		FBgn0010341
		FBgn0030786
		FBgn0039938
		FBgn0029979
		FBgn0040236
		FBgn0028436
		FBgn0014006
		FBgn0028663
		FBgn0283469
		FBgn0015527
		FBgn0028916
		FBgn0029914
		FBgn0034933
		FBgn0024807
		FBgn0013733
		FBgn0035035
		FBgn0260390
		FBgn0052647
		FBgn0000543
		FBgn0029006
		FBgn0261064
		FBgn0032845
		FBgn0038463
		FBgn0030330
		FBgn0033474
		FBgn0034527
		FBgn0039617
		FBgn0259720
		FBgn0028429
		FBgn0039305
		FBgn0019938
		FBgn0033815
		FBgn0086683
		FBgn0002905
		FBgn0034418
		FBgn0036518
		FBgn0038857
		FBgn0032700
		FBgn0034723
		FBgn0002791
		FBgn0025839
		FBgn0040660
		FBgn0030610
		FBgn0039846
		FBgn0034242
		FBgn0026379
		FBgn0039136
		FBgn0037376
		FBgn0030292
		FBgn0031600
		FBgn0263934
		FBgn0035205
		FBgn0026876
		FBgn0032935
		FBgn0000319
		FBgn0033480
		FBgn0086350
		FBgn0032172
		FBgn0031374
		FBgn0003435
		FBgn0035247
		FBgn0261850
		FBgn0038806
		FBgn0011715
		FBgn0039459
		FBgn0005640
		FBgn0014868
		FBgn0031484
		FBgn0030654
		FBgn0025373
		FBgn0031609
		FBgn0003891
		FBgn0026261
		FBgn0086912
		FBgn0035181
		FBgn0082973
		FBgn0052133
		FBgn0035414
		FBgn0011207
		FBgn0032705
		FBgn0035533
		FBgn0052699
		FBgn0003517
		FBgn0283724
		FBgn0263251
		FBgn0016756
		FBgn0285951
		FBgn0001612
		FBgn0263278
		FBgn0011289
		FBgn0033929
		FBgn0051145
		FBgn0050372
		FBgn0029755
		FBgn0039559
		FBgn0004597
		FBgn0036198
		FBgn0035825
		FBgn0030012
		FBgn0085434
		FBgn0038968
		FBgn0010220
		FBgn0260940
		FBgn0035464
		FBgn0028965
		FBgn0039349
		FBgn0003885
		FBgn0037467
		FBgn0021814
		FBgn0037020
		FBgn0033086
		FBgn0036915
		FBgn0011276
		FBgn0031174
		FBgn0033507
		FBgn0015621
		FBgn0034237
		FBgn0032512
		FBgn0035294
		FBgn0031696
		FBgn0039638
		FBgn0022987
		FBgn0035421
		FBgn0028476
		FBgn0027617
		FBgn0034645
		FBgn0029763
		FBgn0027526
		FBgn0030025
		FBgn0035164
		FBgn0034141
		FBgn0032476
		FBgn0050394
		FBgn0034442
		FBgn0029893
		FBgn0030457
		FBgn0283658
		FBgn0027603
		FBgn0039300
		FBgn0052202
		FBgn0261984
		FBgn0026196
		FBgn0046301
		FBgn0033160
		FBgn0041723
		FBgn0031037
		FBgn0261787
		FBgn0024188
		FBgn0266411
		FBgn0034086
		FBgn0036405
		FBgn0038829
		FBgn0015320
		FBgn0086856
		FBgn0039647
		FBgn0029715
		FBgn0031143
		FBgn0035519
		FBgn0031317
		FBgn0030788
		FBgn0031090
		FBgn0032341
		FBgn0261838
		FBgn0033918
		FBgn0028688
		FBgn0033155
		FBgn0035848
		FBgn0262716
		FBgn0037926
		FBgn0038504
		FBgn0032873
		FBgn0036684
		FBgn0031478
		FBgn0033484
		FBgn0250843
		FBgn0024273
		FBgn0030141
		FBgn0051633
		FBgn0039336
		FBgn0032246
		FBgn0003415
		FBgn0263773
		FBgn0040467
		FBgn0267976
		FBgn0033038
		FBgn0026722
		FBgn0033734
		FBgn0031883
		FBgn0036483
		FBgn0032635
		FBgn0040339
		FBgn0038839
		FBgn0037619
		FBgn0266720
		FBgn0001324
		FBgn0266666
		FBgn0037102
		FBgn0263558
		FBgn0000289
		FBgn0039183
		FBgn0037877
		FBgn0033872
		FBgn0039654
		FBgn0267990
		FBgn0264490
		FBgn0025724
		FBgn0029736
		FBgn0039240
		FBgn0037931
		FBgn0283494
		FBgn0033186
		FBgn0261238
		FBgn0031452
		FBgn0039626
		FBgn0051453
		FBgn0033844
		FBgn0027082
		FBgn0039215
		FBgn0036165
		FBgn0030858
		FBgn0000115
		FBgn0026088
		FBgn0028484
		FBgn0038387
		FBgn0036853
		FBgn0029789
		FBgn0284257
		FBgn0284436
		FBgn0037578
		FBgn0035016
		FBgn0040475
		FBgn0031107
		FBgn0035526
		FBgn0027532
		FBgn0034025
		FBgn0037384
		FBgn0259143
		FBgn0001087
		FBgn0260049
		FBgn0034936
		FBgn0027093
		FBgn0037218
		FBgn0037778
		FBgn0033339
		FBgn0086357
		FBgn0036761
		FBgn0039489
		FBgn0025519
		FBgn0038473
		FBgn0051849
		FBgn0000057
		FBgn0260401
		FBgn0037978
		FBgn0030228
		FBgn0034422
		FBgn0028692
		FBgn0030521
		FBgn0034503
		FBgn0031662
		FBgn0003654
		FBgn0037251
		FBgn0001197
		FBgn0003353
		FBgn0038055
		FBgn0026751
		FBgn0022027
		FBgn0036844
		FBgn0050120
		FBgn0261524
		FBgn0030196
		FBgn0030343
		FBgn0038360
		FBgn0039125
		FBgn0034528
		FBgn0010333
		FBgn0003116
		FBgn0086532
		FBgn0027598
		FBgn0261602
		FBgn0037716
		FBgn0041342
		FBgn0038765
		FBgn0040529
		FBgn0039158
		FBgn0038324
		FBgn0019644
		FBgn0030997
		FBgn0032702
		FBgn0005596
		FBgn0037734
		FBgn0052039
		FBgn0035965
		FBgn0036396
		FBgn0003511
		FBgn0039065
		FBgn0032744
		FBgn0263006
		FBgn0039269
		FBgn0005649
		FBgn0262476
		FBgn0270924
		FBgn0036710
		FBgn0035060
		FBgn0034968
		FBgn0031774
		FBgn0036309
		FBgn0030410
		FBgn0035064
		FBgn0000108
		FBgn0032394
		FBgn0010280
		FBgn0025678
		FBgn0025381
		FBgn0266569
		FBgn0031066
		FBgn0030263
		FBgn0039663
		FBgn0013725
		FBgn0262970
		FBgn0263050
		FBgn0001220
		FBgn0036570
		FBgn0038549
		FBgn0030136
		FBgn0026433
		FBgn0034402
		FBgn0265174
		FBgn0031006
		FBgn0026326
		FBgn0032748
		FBgn0029992
		FBgn0051249
		FBgn0036629
		FBgn0033900
		FBgn0024996
		FBgn0032924
		FBgn0001990
		FBgn0001341
		FBgn0029175
		FBgn0000077
		FBgn0037773
		FBgn0033208
		FBgn0036336
		FBgn0039165
		FBgn0035405
		FBgn0030703
		FBgn0035879
		FBgn0025743
		FBgn0050159
		FBgn0039016
		FBgn0038106
		FBgn0031713
		FBgn0000061
		FBgn0031265
		FBgn0051989
		FBgn0051005
		FBgn0003278
		FBgn0039642
		FBgn0025632
		FBgn0267208
		FBgn0039764
		FBgn0032194
		FBgn0036847
		FBgn0030066
		FBgn0050291
		FBgn0264694
		FBgn0086055
		FBgn0036741
		FBgn0052281
		FBgn0263599
		FBgn0004856
		FBgn0039223
		FBgn0035237
		FBgn0028579
		FBgn0030323
		FBgn0266987
		FBgn0036052
		FBgn0042180
		FBgn0067102
		FBgn0051360
		FBgn0031836
		FBgn0031652
		FBgn0032197
		FBgn0025641
		FBgn0003978
		FBgn0011336
		FBgn0053155
		FBgn0038244
		FBgn0031059
		FBgn0030966
		FBgn0025626
		FBgn0038128
		FBgn0261811
		FBgn0037949
		FBgn0038376
		FBgn0037755
		FBgn0284220
		FBgn0000575
		FBgn0024491
		FBgn0001202
		FBgn0065053
		FBgn0039735
		FBgn0027057
		FBgn0032481
		FBgn0035033
		FBgn0029974
		FBgn0022238
		FBgn0037141
		FBgn0037802
		FBgn0025681
		FBgn0038569
		FBgn0043455
		FBgn0038961
		FBgn0026566
		FBgn0035229
		FBgn0033250
		FBgn0261791
		FBgn0030091
		FBgn0040281
		FBgn0032231
		FBgn0039936
		FBgn0010638
		FBgn0039532
		FBgn0262185
		FBgn0032452
		FBgn0263398
		FBgn0085322
		FBgn0263108
		FBgn0002525
		FBgn0032688
		FBgn0036486
		FBgn0036889
		FBgn0032524
		FBgn0032236
		FBgn0035763
		FBgn0014023
		FBgn0032643
		FBgn0035674
		FBgn0010909
		FBgn0015031
		FBgn0037911
		FBgn0037022
		FBgn0036318
		FBgn0034181
		FBgn0002707
		FBgn0261822
		FBgn0011481
		FBgn0266906
		FBgn0038303
		FBgn0033752
		FBgn0002945
		FBgn0031544
		FBgn0038195
		FBgn0019662
		FBgn0035134
		FBgn0005771
		FBgn0036512
		FBgn0052343
		FBgn0020261
		FBgn0038811
		FBgn0029152
		FBgn0036451
		FBgn0011202
		FBgn0003460
		FBgn0263930
		FBgn0035444
		FBgn0033769
		FBgn0036286
		FBgn0030301
		FBgn0035720
		FBgn0032671
		FBgn0023527
		FBgn0021872
		FBgn0039689
		FBgn0262728
		FBgn0029943
		FBgn0034961
		FBgn0020369
		FBgn0041184
		FBgn0263569
		FBgn0032013
		FBgn0067783
		FBgn0003205
		FBgn0035372
		FBgn0030092
		FBgn0039554
		FBgn0004362
		FBgn0032956
		FBgn0025336
		FBgn0033891
		FBgn0023510
		FBgn0038678
		FBgn0086078
		FBgn0261285
		FBgn0031115
		FBgn0037881
		FBgn0010591
		FBgn0034573
		FBgn0038499
		FBgn0038168
		FBgn0027554
		FBgn0032699
		FBgn0003410
		FBgn0028375
		FBgn0035388
		FBgn0266284
		FBgn0030345
		FBgn0037780
		FBgn0265974
		FBgn0028370
		FBgn0035753
		FBgn0031284
		FBgn0011739
		FBgn0026150
		FBgn0036249
		FBgn0037465
		FBgn0004867
		FBgn0031217
		FBgn0037344
		FBgn0032378
		FBgn0027561
		FBgn0034372
[truncated: 8,471 more rows]

[truncated: 11 more sheets: 10.Fig2T Female H3K9me3, 11.FigS5A Male H3K27ac, 12.FigS5C Male H3K27me3, 13.FigS5E Male H3K36me3, 14.FigS5G Male H3K4me3, 15.FigS5I Male H3K9me3, 16.FigS5B Female H3K27ac, 17.FigS5D Female H3K27me3, 18.FigS5F Female H3K36me3, 19.FigS5H Female H3K4me3, 20.FigS5J Female H3K9me3]
