# Supplementary material for: Analysis of cell-type-specific chromatin modifications and gene expression in Drosophila neurons that direct reproductive behavior
Source: PLoS Genet. 2021 Apr 26;17(4):e1009240. doi: 10.1371/journal.pgen.1009240 (PMC8102012; doi:10.1371/journal.pgen.1009240)
Supplement: S3 Table — Excel data table containing 44 sheets with all GO enrichment results. (XLSX) [file pgen.1009240.s014.xlsx]

## Sheet: README
S3 Table: All gene ontology (GO) results
GO enrichment performed with Flymine v. 49 or ClusterProfiler v. 3.14.3 using a Benjamini Hochberg adjusted p-value cutoff <0.05
Sheets:
Sheet number	List	Analysis	# of Genes	List Description
	Genes with histone modifications that persist across all three time points in fru P1 neurons
1	Genes with modification that persist across all three time points in fru P1 neurons in males	ClusterProfiler		Full GO table corresponding to Supplemental Fig 6A: molecular function, biological process, and cellular component
2	Genes with modification that persist across all three time points in fru P1 neurons in females			Full GO table corresponding to Supplemental Fig 6B: molecular function, biological process, and cellular component
	Genes with bivalent promoters in fru P1 neurons
3	fru P1 male 48hr APF genes with bivalent promoters	Flymine	1229	GO for the list of genes that have both H3K4me3 and H3K27me3 MACS2 peaks in the promotor region in males at 48hr APF
4	fru P1 male 1-day adult genes with bivalent promoters	Flymine	1207	GO for the list of genes that have both H3K4me3 and H3K27me3 MACS2 peaks in the promotor region in male 1-day adults
5	fru P1 male 10-12 day adult genes with bivalent promoters	Flymine	413	GO for the list of genes that have both H3K4me3 and H3K27me3 MACS2 peaks in the promotor region in male 10-12 day adults
6	fru P1 female 48hr APF genes with bivalent promoters	Flymine	3434	GO for the list of genes that have both H3K4me3 and H3K27me3 MACS2 peaks in the promotor region in females at 48hr APF
7	fru P1 female 1-day adult genes with bivalent promoters	Flymine	1208	GO for the list of genes that have both H3K4me3 and H3K27me3 MACS2 peaks in the promotor region in female 1-day adults
8	fru P1 female 10-12 day adult genes with bivalent promoters	Flymine	1080	GO for the list of genes that have both H3K4me3 and H3K27me3 MACS2 peaks in the promotor region in female 10-12 day adults
	fru P1 neuron 1-day adult genes with high H3K27me3 enrichment (Fig 3C-D, S4 Table)
9	fru P1 1-day adult male cluster 1, high enrichment of H3K27me3	Flymine	499	GO for the list of genes that were in male cluster 1 of Fig 3C
10	fru P1 1-day adult female cluster 3, high enrichment of H3K27me3	Flymine	822	GO for the list of genes that were in female cluster 3 of Fig 3D
	elav neuron 1-day adult genes with high H3K27me3 enrichment (Fig 3G-H, S4 Table)
11	elav 1-day adult male cluster 1, high enrichment of H3K27me3	Flymine	690	GO for the list of genes that were in male cluster 1 of Fig 3G
12	elav 1-day adult female cluster 11, high enrichment of H3K27me3	Flymine	821	GO for the list of genes that were in female cluster 11 of Fig 3H
	fru P1 neuron 10-12 day adult genes with high H3K27me3 enrichment (Fig 3E-F, S4 Table)
13	fru P1 10-12 day adult male cluster 14, high enrichment of H3K27me3	Flymine	438	GO for the list of genes that were in male cluster 14 of Fig 3E
14	fru P1 10-12 day adult female cluster 8, high enrichment of H3K27me3	Flymine	476	GO for the list of genes that were in female cluster 8 of Fig 3F
	Total mRNA-enriched or TRAP-enriched genes from 48hr APF
15	Enriched in 48hr APF male total mRNA	Flymine	4718	GO for the list of genes that were enriched in 48hr APF male total mRNA vs. male TRAP
16	Enriched in 48hr APF female total mRNA	Flymine	3811	GO for the list of genes that were enriched in 48hr APF female total mRNA vs. female TRAP
17	Enriched in 48hr APF male TRAP	Flymine	4098	GO for the list of genes that were enriched in 48hr APF male TRAP vs. male total mRNA
18	Enriched in 48hrAPF female TRAP	Flymine	3040	GO for the list of genes that were enriched in 48hr APF female TRAP vs. female total mRNA
	Total mRNA-biased or TRAP-biased genes from 48hr APF
19	Male-biased 48hrAPF total mRNA	Flymine	3577	GO for the list of genes that are differentially expressed between male total mRNA and female total mRNA and have higher expression in male total mRNA
20	Female-biased 48hrAPF total mRNA	Flymine	3478	GO for the list of genes that are differentially expressed between female total mRNA and male total mRNA and have higher expression in female total mRNA
21	Male-biased 48hrAPF TRAP	Flymine	2494	GO for the list of genes that are differentially expressed between male TRAP and female TRAP and have higher expression in male TRAP
22	Female-biased 48hr APF TRAP	Flymine	1846	GO for the list of genes that are differentially expressed between female TRAP and male TRAP and have higher expression in female TRAP
23	Common 48hr APF TRAP genes	Flymine	43	The list of genes that had at least one exon higher in male TRAP over female TRAP and another exon that was higher in female TRAP over male TRAP for the same gene
	Total mRNA-enriched or TRAP-enriched genes from 10-12 day adults
24	Enriched in 10-12 day male total mRNA	Flymine	2819	GO for the list of genes that were enriched in 10-12 day male total mRNA vs. male TRAP
25	Enriched in 10-12 day female total mRNA	Flymine	3141	GO for the list of genes that were enriched in 10-12 day female total mRNA vs. female TRAP
26	Enriched in 10-12 day male TRAP	Flymine	3380	GO for the list of genes that were enriched in 10-12 day male TRAP vs. male total mRNA
27	Enriched in 10-12 day female TRAP	Flymine	3978	GO for the list of genes that were enriched in 10-12 day female TRAP vs. female total mRNA
	Genes at 10-12 days with sex-biased enrichment
28	Male-biased 10-12 day total mRNA	Flymine	1367	GO for the list of genes that are differentially expressed between male total mRNA and female total mRNA and have higher expression in male total mRNA
29	Female-biased 10-12 day total mRNA	Flymine	1324	GO for the list of genes that are differentially expressed between female total mRNA and male total mRNA and have higher expression in female total mRNA
30	Male-biased 10-12 day TRAP	Flymine	152	GO for the list of genes that are differentially expressed between Male TRAP and Female TRAP and have higher expression in Male TRAP
31	Female-biased 10-12 day TRAP	Flymine	193	GO for the list of genes that are differentially expressed between Female TRAP and Male TRAP and have higher expression in Female TRAP
	Cluster Profiler GO
32	Enriched in TRAP vs total mRNA_clusters	ClusterProfiler		Full GO table corresponding to Fig 4C: molecular function, biological process, and cellular component
33	Enriched in TRAP vs total mRNA_Unique to stage within sex	ClusterProfiler		Full GO table for genes corresponding to Fig 4 D-E, unique to each stage within each sex
34	Enriched in TRAP vs total mRNA_Unique to stage and sex	ClusterProfiler		Full GO table for genes corresponding to unique genes in Fig 4A
35	Sex-biased in TRAP_clusters	ClusterProfiler		Full GO table corresponding to S7 Fig E: molecular function, biological process, and cellular component
	H3K27ac super enhancer (SE)-containing genes
36	fru P1 48hr APF male SE-containing genes	Flymine	60	GO for the list of genes containing SEs in 48hr male fru P1 neurons
37	fru P1 48hr APF female SE-containing genes	Flymine	59	GO for the list of genes containing SEs in 48hr female fru P1 neurons
38	fru P1 1-day adult male SE-containing genes	Flymine	98	GO for the list of genes containing SEs in 1-day male fru P1 neurons
39	fru P1 1-day adult female SE-containing genes	Flymine	93	GO for the list of genes containing SEs in 1-day female fru P1 neurons
40	fru P1 10-12 day adult male SE-containing genes	Flymine	262	GO for the list of genes containing SEs in 10-12 day male fru P1 neurons
41	fru P1 10-12 day adult female SE-containing genes	Flymine	172	GO for the list of genes containing SEs in 10-12 day female fru P1 neurons
42	elav 1-day adult male SE-containing genes	Flymine	541	GO for the list of genes containing SEs in 1-day male elav neurons
43	elav 1-day adult female SE-containing genes	Flymine	333	GO for the list of genes containing SEs in 1-day female elav neurons

## Sheet: 1.PersistentMod_male
Table name	Analysis		List Description
Genes with modification that persist across all three time points in fru P1 neurons in males	ClusterProfiler		Full GO table corresponding to Supplemental Figure 6A: molecular function, biological process, and cellular component for genes with modifications that persist across all three time points in fru P1 neurons
Gene lists in table: H3K27ac, H3K27me3, H3K36me3, H3K4me3, H3K9me3
GeneRatio=Number of genes belonging to particular GO category in database/total number of genes in our list recognized within the database	BgRatio= Bg Ratio indicates the number of genes annotated to a pathway within the specific list of differential genes among the major contributors that are included in the database versus the number of genes annotated to a pathway within the background. Background considers all differential genes included in GO term database.
			Molecular Function											Biological Process											Cellular Component
Cluster	ID	Description	GeneRatio	BgRatio	pvalue	p.adjust	qvalue	geneID	Count		Cluster	ID	Description	GeneRatio	BgRatio	pvalue	p.adjust	qvalue	geneID	Count		Cluster	ID	Description	GeneRatio	BgRatio	pvalue	p.adjust	qvalue	geneID	Count
H3K27ac	GO:0003779	actin binding	12/234	110/12127	1.33269e-06	0.000416292	0.000352355	FBgn0264489/FBgn0003475/FBgn0053556/FBgn0261836/FBgn0004167/FBgn0027932/FBgn0260003/FBgn0053208/FBgn0266696/FBgn0265991/FBgn0010905/FBgn0052264	12		H3K27ac	GO:0031175	neuron projection development	39/252	492/12275	2.79531e-13	3.58371e-10	2.68749e-10	FBgn0000578/FBgn0260745/FBgn0000636/FBgn0003396/FBgn0026239/FBgn0034476/FBgn0003435/FBgn0003165/FBgn0010105/FBgn0010113/FBgn0001297/FBgn0010453/FBgn0000546/FBgn0035802/FBgn0010909/FBgn0261822/FBgn0033987/FBgn0004369/FBgn0011260/FBgn0053208/FBgn0027339/FBgn0283521/FBgn0000464/FBgn0263873/FBgn0264442/FBgn0263120/FBgn0085450/FBgn0261563/FBgn0010473/FBgn0010905/FBgn0015371/FBgn0035101/FBgn0010415/FBg…	39		H3K27ac	GO:0030054	cell junction	18/227	160/11938	1.34938e-09	3.4716e-07	2.61586e-07	FBgn0000578/FBgn0000636/FBgn0262081/FBgn0035539/FBgn0024189/FBgn0264489/FBgn0263289/FBgn0000547/FBgn0004167/FBgn0033987/FBgn0086779/FBgn0085409/FBgn0000464/FBgn0034606/FBgn0265991/FBgn0035101/FBgn0024836/FBgn0259212	18
H3K27ac	GO:0005102	signaling receptor binding	18/234	257/12127	2.43445e-06	0.000416292	0.000352355	FBgn0035542/FBgn0261261/FBgn0035539/FBgn0011559/FBgn0263289/FBgn0000547/FBgn0260440/FBgn0010105/FBgn0010453/FBgn0027932/FBgn0011260/FBgn0266418/FBgn0015399/FBgn0010905/FBgn0016917/FBgn0013759/FBgn0041092/FBgn0013763	18		H3K27ac	GO:0048812	neuron projection morphogenesis	37/252	459/12275	7.37643e-13	3.58371e-10	2.68749e-10	FBgn0000578/FBgn0260745/FBgn0000636/FBgn0003396/FBgn0026239/FBgn0034476/FBgn0003435/FBgn0003165/FBgn0010105/FBgn0010113/FBgn0001297/FBgn0010453/FBgn0000546/FBgn0035802/FBgn0010909/FBgn0261822/FBgn0033987/FBgn0004369/FBgn0011260/FBgn0053208/FBgn0027339/FBgn0283521/FBgn0000464/FBgn0263873/FBgn0264442/FBgn0263120/FBgn0085450/FBgn0261563/FBgn0010473/FBgn0015371/FBgn0010415/FBgn0004652/FBgn0264273/FBg…	37		H3K27ac	GO:0005912	adherens junction	14/227	97/11938	3.74633e-09	3.4716e-07	2.61586e-07	FBgn0000578/FBgn0035539/FBgn0264489/FBgn0263289/FBgn0000547/FBgn0004167/FBgn0033987/FBgn0086779/FBgn0085409/FBgn0000464/FBgn0034606/FBgn0265991/FBgn0035101/FBgn0259212	14
H3K27ac	GO:0008134	transcription factor binding	14/234	184/12127	1.29761e-05	0.00108244	0.000916193	FBgn0035542/FBgn0003396/FBgn0010825/FBgn0001297/FBgn0000546/FBgn0000568/FBgn0033636/FBgn0262582/FBgn0052062/FBgn0052296/FBgn0041111/FBgn0011766/FBgn0003963/FBgn0041092	14		H3K27ac	GO:0120039	plasma membrane bounded cell projection morphogenesis	37/252	460/12275	7.88061e-13	3.58371e-10	2.68749e-10	FBgn0000578/FBgn0260745/FBgn0000636/FBgn0003396/FBgn0026239/FBgn0034476/FBgn0003435/FBgn0003165/FBgn0010105/FBgn0010113/FBgn0001297/FBgn0010453/FBgn0000546/FBgn0035802/FBgn0010909/FBgn0261822/FBgn0033987/FBgn0004369/FBgn0011260/FBgn0053208/FBgn0027339/FBgn0283521/FBgn0000464/FBgn0263873/FBgn0264442/FBgn0263120/FBgn0085450/FBgn0261563/FBgn0010473/FBgn0015371/FBgn0010415/FBgn0004652/FBgn0264273/FBg…	37		H3K27ac	GO:0070161	anchoring junction	14/227	97/11938	3.74633e-09	3.4716e-07	2.61586e-07	FBgn0000578/FBgn0035539/FBgn0264489/FBgn0263289/FBgn0000547/FBgn0004167/FBgn0033987/FBgn0086779/FBgn0085409/FBgn0000464/FBgn0034606/FBgn0265991/FBgn0035101/FBgn0259212	14
H3K27ac	GO:0019899	enzyme binding	24/234	479/12127	1.81063e-05	0.00108244	0.000916193	FBgn0261261/FBgn0028669/FBgn0036428/FBgn0264707/FBgn0039026/FBgn0028965/FBgn0267861/FBgn0050440/FBgn0036839/FBgn0261836/FBgn0035802/FBgn0017581/FBgn0264357/FBgn0033987/FBgn0086779/FBgn0032681/FBgn0013718/FBgn0085421/FBgn0265082/FBgn0264493/FBgn0261547/FBgn0259212/FBgn0036801/FBgn0026179	24		H3K27ac	GO:0048858	cell projection morphogenesis	37/252	462/12275	8.98956e-13	3.58371e-10	2.68749e-10	FBgn0000578/FBgn0260745/FBgn0000636/FBgn0003396/FBgn0026239/FBgn0034476/FBgn0003435/FBgn0003165/FBgn0010105/FBgn0010113/FBgn0001297/FBgn0010453/FBgn0000546/FBgn0035802/FBgn0010909/FBgn0261822/FBgn0033987/FBgn0004369/FBgn0011260/FBgn0053208/FBgn0027339/FBgn0283521/FBgn0000464/FBgn0263873/FBgn0264442/FBgn0263120/FBgn0085450/FBgn0261563/FBgn0010473/FBgn0015371/FBgn0010415/FBgn0004652/FBgn0264273/FBg…	37		H3K27ac	GO:0005938	cell cortex	18/227	182/11938	1.07279e-08	7.45591e-07	5.61805e-07	FBgn0032633/FBgn0260941/FBgn0263289/FBgn0000547/FBgn0020304/FBgn0003475/FBgn0026238/FBgn0260440/FBgn0027598/FBgn0010909/FBgn0261822/FBgn0086779/FBgn0260003/FBgn0013718/FBgn0010905/FBgn0010300/FBgn0038826/FBgn0259212	18
H3K27ac	GO:0019904	protein domain specific binding	9/234	78/12127	1.82239e-05	0.00108244	0.000916193	FBgn0000578/FBgn0000097/FBgn0027598/FBgn0010105/FBgn0002945/FBgn0260003/FBgn0263102/FBgn0000464/FBgn0259212	9		H3K27ac	GO:0030029	actin filament-based process	30/252	306/12275	9.47904e-13	3.58371e-10	2.68749e-10	FBgn0000578/FBgn0263929/FBgn0004876/FBgn0026239/FBgn0264707/FBgn0024189/FBgn0036518/FBgn0264489/FBgn0000547/FBgn0003475/FBgn0053556/FBgn0027598/FBgn0261836/FBgn0004167/FBgn0259243/FBgn0261822/FBgn0027932/FBgn0261285/FBgn0086779/FBgn0010397/FBgn0053208/FBgn0263873/FBgn0013718/FBgn0052982/FBgn0265991/FBgn0052296/FBgn0010905/FBgn0035101/FBgn0052264/FBgn0026179	30		H3K27ac	GO:0099568	cytoplasmic region	19/227	250/11938	2.88685e-07	1.60509e-05	1.20944e-05	FBgn0032633/FBgn0260941/FBgn0263289/FBgn0003165/FBgn0000547/FBgn0020304/FBgn0003475/FBgn0026238/FBgn0260440/FBgn0027598/FBgn0010909/FBgn0261822/FBgn0086779/FBgn0260003/FBgn0013718/FBgn0010905/FBgn0010300/FBgn0038826/FBgn0259212	19
H3K27ac	GO:0050839	cell adhesion molecule binding	7/234	44/12127	1.89902e-05	0.00108244	0.000916193	FBgn0260745/FBgn0261261/FBgn0000547/FBgn0027598/FBgn0024836/FBgn0259212/FBgn0026179	7		H3K27ac	GO:0030036	actin cytoskeleton organization	29/252	289/12275	1.29903e-12	3.58371e-10	2.68749e-10	FBgn0000578/FBgn0263929/FBgn0004876/FBgn0026239/FBgn0264707/FBgn0024189/FBgn0264489/FBgn0000547/FBgn0003475/FBgn0053556/FBgn0027598/FBgn0261836/FBgn0004167/FBgn0259243/FBgn0261822/FBgn0027932/FBgn0261285/FBgn0086779/FBgn0010397/FBgn0053208/FBgn0263873/FBgn0013718/FBgn0052982/FBgn0265991/FBgn0052296/FBgn0010905/FBgn0035101/FBgn0052264/FBgn0026179	29		H3K27ac	GO:0005911	cell-cell junction	11/227	101/11938	3.26239e-06	0.000151158	0.000113898	FBgn0000578/FBgn0000636/FBgn0262081/FBgn0024189/FBgn0264489/FBgn0263289/FBgn0000547/FBgn0086779/FBgn0265991/FBgn0024836/FBgn0259212	11
H3K27ac	GO:0003700	DNA-binding transcription factor activity	23/234	462/12127	3.01937e-05	0.00147518	0.00124861	FBgn0003396/FBgn0035160/FBgn0000097/FBgn0001297/FBgn0032223/FBgn0000546/FBgn0000568/FBgn0037031/FBgn0262582/FBgn0283521/FBgn0264442/FBgn0052296/FBgn0041111/FBgn0015396/FBgn0035702/FBgn0015371/FBgn0011766/FBgn0004652/FBgn0259211/FBgn0016917/FBgn0261588/FBgn0000567/FBgn0000448	23		H3K27ac	GO:0048569	post-embryonic animal organ development	38/252	492/12275	1.30929e-12	3.58371e-10	2.68749e-10	FBgn0260941/FBgn0003396/FBgn0010825/FBgn0035539/FBgn0024189/FBgn0036518/FBgn0263289/FBgn0000547/FBgn0026238/FBgn0010313/FBgn0036844/FBgn0001297/FBgn0003175/FBgn0261836/FBgn0000546/FBgn0035802/FBgn0010909/FBgn0261285/FBgn0086779/FBgn0260003/FBgn0263102/FBgn0262582/FBgn0283521/FBgn0001316/FBgn0264442/FBgn0052062/FBgn0052296/FBgn0033033/FBgn0015396/FBgn0015371/FBgn0011766/FBgn0003963/FBgn0004652/FBg…	38		H3K27ac	GO:0005913	cell-cell adherens junction	6/227	24/11938	4.47094e-06	0.00017756	0.000133792	FBgn0264489/FBgn0263289/FBgn0000547/FBgn0086779/FBgn0265991/FBgn0259212	6
H3K27ac	GO:0008092	cytoskeletal protein binding	17/234	294/12127	5.59694e-05	0.00239269	0.00202521	FBgn0264489/FBgn0003475/FBgn0053556/FBgn0261836/FBgn0004167/FBgn0027932/FBgn0260003/FBgn0053208/FBgn0001316/FBgn0266696/FBgn0265991/FBgn0010905/FBgn0052264/FBgn0265082/FBgn0031955/FBgn0037525/FBgn0024698	17		H3K27ac	GO:0032990	cell part morphogenesis	37/252	471/12275	1.61071e-12	3.85766e-10	2.89293e-10	FBgn0000578/FBgn0260745/FBgn0000636/FBgn0003396/FBgn0026239/FBgn0034476/FBgn0003435/FBgn0003165/FBgn0010105/FBgn0010113/FBgn0001297/FBgn0010453/FBgn0000546/FBgn0035802/FBgn0010909/FBgn0261822/FBgn0033987/FBgn0004369/FBgn0011260/FBgn0053208/FBgn0027339/FBgn0283521/FBgn0000464/FBgn0263873/FBgn0264442/FBgn0263120/FBgn0085450/FBgn0261563/FBgn0010473/FBgn0015371/FBgn0010415/FBgn0004652/FBgn0264273/FBg…	37		H3K27ac	GO:0005924	cell-substrate adherens junction	7/227	40/11938	8.95363e-06	0.000253684	0.000191152	FBgn0035539/FBgn0033987/FBgn0085409/FBgn0000464/FBgn0265991/FBgn0035101/FBgn0259212	7
H3K27ac	GO:0005085	guanyl-nucleotide exchange factor activity	8/234	82/12127	0.00017781	0.0067568	0.00571905	FBgn0264707/FBgn0050440/FBgn0035802/FBgn0086779/FBgn0085421/FBgn0265082/FBgn0261547/FBgn0026179	8		H3K27ac	GO:0048667	cell morphogenesis involved in neuron differentiation	36/252	456/12275	2.88444e-12	6.14065e-10	4.60498e-10	FBgn0000578/FBgn0260745/FBgn0000636/FBgn0003396/FBgn0026239/FBgn0034476/FBgn0003435/FBgn0003165/FBgn0010105/FBgn0010113/FBgn0001297/FBgn0010453/FBgn0000546/FBgn0010909/FBgn0261822/FBgn0033987/FBgn0004369/FBgn0011260/FBgn0053208/FBgn0027339/FBgn0283521/FBgn0000464/FBgn0263873/FBgn0264442/FBgn0263120/FBgn0085450/FBgn0261563/FBgn0010473/FBgn0015371/FBgn0010415/FBgn0004652/FBgn0264273/FBgn0024836/FBg…	36		H3K27ac	GO:0030055	cell-substrate junction	7/227	40/11938	8.95363e-06	0.000253684	0.000191152	FBgn0035539/FBgn0033987/FBgn0085409/FBgn0000464/FBgn0265991/FBgn0035101/FBgn0259212	7
H3K27ac	GO:0005089	Rho guanyl-nucleotide exchange factor activity	5/234	29/12127	0.000208456	0.00712919	0.00603425	FBgn0264707/FBgn0050440/FBgn0035802/FBgn0265082/FBgn0261547	5		H3K27ac	GO:0061564	axon development	31/252	360/12275	1.17969e-11	2.26028e-09	1.69503e-09	FBgn0000578/FBgn0260745/FBgn0000636/FBgn0026239/FBgn0034476/FBgn0003435/FBgn0010105/FBgn0010113/FBgn0001297/FBgn0010453/FBgn0010909/FBgn0261822/FBgn0033987/FBgn0004369/FBgn0011260/FBgn0053208/FBgn0283521/FBgn0000464/FBgn0263873/FBgn0264442/FBgn0263120/FBgn0261563/FBgn0010473/FBgn0035101/FBgn0010415/FBgn0004652/FBgn0264273/FBgn0024836/FBgn0010300/FBgn0261588/FBgn0041092	31		H3K27ac	GO:0045177	apical part of cell	13/227	157/11938	9.12533e-06	0.000253684	0.000191152	FBgn0260941/FBgn0004876/FBgn0036518/FBgn0027598/FBgn0004167/FBgn0013718/FBgn0265991/FBgn0015399/FBgn0033033/FBgn0015589/FBgn0010905/FBgn0016917/FBgn0010300	13
H3K27ac	GO:0019903	protein phosphatase binding	5/234	30/12127	0.000246247	0.00765605	0.00648019	FBgn0036428/FBgn0039026/FBgn0028965/FBgn0033987/FBgn0036801	5		H3K27ac	GO:0007409	axonogenesis	30/252	347/12275	2.35564e-11	4.1031e-09	3.07698e-09	FBgn0000578/FBgn0260745/FBgn0000636/FBgn0026239/FBgn0034476/FBgn0003435/FBgn0010105/FBgn0010113/FBgn0001297/FBgn0010453/FBgn0010909/FBgn0261822/FBgn0033987/FBgn0004369/FBgn0011260/FBgn0053208/FBgn0283521/FBgn0000464/FBgn0263873/FBgn0264442/FBgn0263120/FBgn0261563/FBgn0010473/FBgn0010415/FBgn0004652/FBgn0264273/FBgn0024836/FBgn0010300/FBgn0261588/FBgn0041092	30		H3K27ac	GO:0098590	plasma membrane region	18/227	314/11938	3.09609e-05	0.000782465	0.00058959	FBgn0032633/FBgn0000636/FBgn0026389/FBgn0026239/FBgn0036922/FBgn0263289/FBgn0037399/FBgn0032123/FBgn0027598/FBgn0004167/FBgn0086779/FBgn0000464/FBgn0013718/FBgn0265991/FBgn0015399/FBgn0033033/FBgn0016917/FBgn0261547	18
H3K27ac	GO:0003713	transcription coactivator activity	7/234	69/12127	0.000355272	0.0101253	0.00857016	FBgn0035542/FBgn0003396/FBgn0035160/FBgn0000546/FBgn0000568/FBgn0052296/FBgn0041092	7		H3K27ac	GO:0009886	post-embryonic animal morphogenesis	35/252	489/12275	9.33846e-11	1.43113e-08	1.07323e-08	FBgn0260941/FBgn0003396/FBgn0010825/FBgn0035539/FBgn0036518/FBgn0263289/FBgn0000547/FBgn0260945/FBgn0026238/FBgn0010313/FBgn0036844/FBgn0010113/FBgn0001297/FBgn0003175/FBgn0000546/FBgn0035802/FBgn0010909/FBgn0261285/FBgn0086779/FBgn0260003/FBgn0263102/FBgn0262582/FBgn0283521/FBgn0264442/FBgn0052062/FBgn0086676/FBgn0052296/FBgn0033033/FBgn0015396/FBgn0004652/FBgn0016917/FBgn0261547/FBgn0000567/FBg…	35		H3K27ac	GO:0099738	cell cortex region	8/227	74/11938	7.73473e-05	0.00179188	0.00135018	FBgn0260941/FBgn0027598/FBgn0261822/FBgn0086779/FBgn0013718/FBgn0010905/FBgn0010300/FBgn0038826	8
H3K27ac	GO:0008047	enzyme activator activity	10/234	141/12127	0.00040115	0.0105533	0.00893249	FBgn0036173/FBgn0261261/FBgn0036518/FBgn0042693/FBgn0020304/FBgn0264895/FBgn0024956/FBgn0028509/FBgn0034606/FBgn0027492	10		H3K27ac	GO:0035220	wing disc development	32/252	415/12275	9.71017e-11	1.43113e-08	1.07323e-08	FBgn0260941/FBgn0003396/FBgn0010825/FBgn0035539/FBgn0263289/FBgn0000547/FBgn0026238/FBgn0010313/FBgn0036844/FBgn0001297/FBgn0003175/FBgn0000546/FBgn0005771/FBgn0261285/FBgn0086779/FBgn0260003/FBgn0040071/FBgn0263102/FBgn0262582/FBgn0283521/FBgn0023083/FBgn0264442/FBgn0052062/FBgn0013718/FBgn0052296/FBgn0033033/FBgn0041111/FBgn0015396/FBgn0004652/FBgn0016917/FBgn0036801/FBgn0000119	32		H3K27ac	GO:0030424	axon	14/227	231/11938	0.00013366	0.00285827	0.00215372	FBgn0000578/FBgn0026239/FBgn0003165/FBgn0010113/FBgn0261822/FBgn0033987/FBgn0004369/FBgn0041229/FBgn0053208/FBgn0000464/FBgn0263120/FBgn0010473/FBgn0015589/FBgn0013759	14
H3K27ac	GO:0019902	phosphatase binding	5/234	34/12127	0.000451562	0.011031	0.00933681	FBgn0036428/FBgn0039026/FBgn0028965/FBgn0033987/FBgn0036801	5		H3K27ac	GO:0048707	instar larval or pupal morphogenesis	34/252	475/12275	1.78074e-10	2.43707e-08	1.8276e-08	FBgn0260941/FBgn0003396/FBgn0010825/FBgn0035539/FBgn0036518/FBgn0263289/FBgn0000547/FBgn0260945/FBgn0026238/FBgn0010313/FBgn0036844/FBgn0010113/FBgn0001297/FBgn0003175/FBgn0000546/FBgn0035802/FBgn0010909/FBgn0261285/FBgn0086779/FBgn0260003/FBgn0263102/FBgn0262582/FBgn0283521/FBgn0264442/FBgn0052062/FBgn0052296/FBgn0033033/FBgn0015396/FBgn0004652/FBgn0016917/FBgn0261547/FBgn0000567/FBgn0036801/FBg…	34		H3K27ac	GO:0005925	focal adhesion	5/227	28/11938	0.000163547	0.00324758	0.00244706	FBgn0033987/FBgn0085409/FBgn0000464/FBgn0265991/FBgn0035101	5
H3K27ac	GO:0070491	repressing transcription factor binding	4/234	21/12127	0.00062453	0.0142393	0.0120523	FBgn0010825/FBgn0001297/FBgn0000546/FBgn0262582	4		H3K27ac	GO:0007411	axon guidance	25/252	280/12275	6.17854e-10	7.89206e-08	5.91839e-08	FBgn0000578/FBgn0000636/FBgn0026239/FBgn0034476/FBgn0003435/FBgn0010105/FBgn0010453/FBgn0010909/FBgn0261822/FBgn0033987/FBgn0004369/FBgn0011260/FBgn0053208/FBgn0283521/FBgn0000464/FBgn0264442/FBgn0263120/FBgn0261563/FBgn0010473/FBgn0010415/FBgn0004652/FBgn0264273/FBgn0024836/FBgn0010300/FBgn0261588	25		H3K27ac	GO:0044448	cell cortex part	9/227	114/11938	0.000318596	0.00590465	0.00444917	FBgn0260941/FBgn0260440/FBgn0027598/FBgn0261822/FBgn0086779/FBgn0013718/FBgn0010905/FBgn0010300/FBgn0038826	9
H3K27ac	GO:0003730	mRNA 3'-UTR binding	5/234	38/12127	0.000765084	0.0163537	0.013842	FBgn0003165/FBgn0052423/FBgn0052062/FBgn0010300/FBgn0024698	5		H3K27ac	GO:0007560	imaginal disc morphogenesis	31/252	428/12275	9.18644e-10	9.31641e-08	6.98654e-08	FBgn0260941/FBgn0003396/FBgn0010825/FBgn0035539/FBgn0036518/FBgn0263289/FBgn0000547/FBgn0026238/FBgn0010313/FBgn0036844/FBgn0001297/FBgn0003175/FBgn0000546/FBgn0035802/FBgn0010909/FBgn0261285/FBgn0086779/FBgn0260003/FBgn0263102/FBgn0262582/FBgn0283521/FBgn0264442/FBgn0052062/FBgn0052296/FBgn0033033/FBgn0015396/FBgn0004652/FBgn0016917/FBgn0261547/FBgn0036801/FBgn0000119	31		H3K27ac	GO:0045178	basal part of cell	5/227	35/11938	0.000484804	0.00842346	0.0063471	FBgn0263289/FBgn0000464/FBgn0265991/FBgn0010300/FBgn0038826	5
H3K27ac	GO:0000981	DNA-binding transcription factor activity, RNA polymerase II-specific	14/234	279/12127	0.00104357	0.0209942	0.0177698	FBgn0003396/FBgn0000097/FBgn0001297/FBgn0032223/FBgn0000546/FBgn0000568/FBgn0037031/FBgn0262582/FBgn0052296/FBgn0015371/FBgn0011766/FBgn0016917/FBgn0000567/FBgn0000448	14		H3K27ac	GO:0048563	post-embryonic animal organ morphogenesis	31/252	428/12275	9.18644e-10	9.31641e-08	6.98654e-08	FBgn0260941/FBgn0003396/FBgn0010825/FBgn0035539/FBgn0036518/FBgn0263289/FBgn0000547/FBgn0026238/FBgn0010313/FBgn0036844/FBgn0001297/FBgn0003175/FBgn0000546/FBgn0035802/FBgn0010909/FBgn0261285/FBgn0086779/FBgn0260003/FBgn0263102/FBgn0262582/FBgn0283521/FBgn0264442/FBgn0052062/FBgn0052296/FBgn0033033/FBgn0015396/FBgn0004652/FBgn0016917/FBgn0261547/FBgn0036801/FBgn0000119	31		H3K27ac	GO:0043005	neuron projection	19/227	429/11938	0.000544928	0.00891118	0.00671459	FBgn0000578/FBgn0026389/FBgn0026239/FBgn0003165/FBgn0037399/FBgn0010113/FBgn0000546/FBgn0261822/FBgn0033987/FBgn0004369/FBgn0041229/FBgn0053208/FBgn0000464/FBgn0263120/FBgn0031952/FBgn0010473/FBgn0015589/FBgn0010905/FBgn0013759	19
H3K27ac	GO:0004672	protein kinase activity	13/234	256/12127	0.00140751	0.0248217	0.0210095	FBgn0262081/FBgn0263395/FBgn0004876/FBgn0051145/FBgn0260945/FBgn0262617/FBgn0017581/FBgn0010909/FBgn0024956/FBgn0016930/FBgn0023083/FBgn0033773/FBgn0013759	13		H3K27ac	GO:0001654	eye development	31/252	429/12275	9.72485e-10	9.31641e-08	6.98654e-08	FBgn0000578/FBgn0003396/FBgn0010825/FBgn0004876/FBgn0024189/FBgn0000097/FBgn0263289/FBgn0000547/FBgn0027598/FBgn0001297/FBgn0010453/FBgn0011666/FBgn0005771/FBgn0262582/FBgn0283521/FBgn0001316/FBgn0000464/FBgn0010473/FBgn0041111/FBgn0015589/FBgn0015396/FBgn0015371/FBgn0003963/FBgn0015778/FBgn0259211/FBgn0024836/FBgn0264493/FBgn0016917/FBgn0259212/FBgn0026179/FBgn0000119	31		H3K27ac	GO:0031594	neuromuscular junction	7/227	77/11938	0.000636766	0.00983449	0.00741031	FBgn0000636/FBgn0263289/FBgn0003165/FBgn0010415/FBgn0013759/FBgn0038826/FBgn0261547	7
H3K27ac	GO:0008157	protein phosphatase 1 binding	4/234	26/12127	0.00144643	0.0248217	0.0210095	FBgn0036428/FBgn0039026/FBgn0028965/FBgn0036801	4		H3K27ac	GO:0048880	sensory system development	31/252	429/12275	9.72485e-10	9.31641e-08	6.98654e-08	FBgn0000578/FBgn0003396/FBgn0010825/FBgn0004876/FBgn0024189/FBgn0000097/FBgn0263289/FBgn0000547/FBgn0027598/FBgn0001297/FBgn0010453/FBgn0011666/FBgn0005771/FBgn0262582/FBgn0283521/FBgn0001316/FBgn0000464/FBgn0010473/FBgn0041111/FBgn0015589/FBgn0015396/FBgn0015371/FBgn0003963/FBgn0015778/FBgn0259211/FBgn0024836/FBgn0264493/FBgn0016917/FBgn0259212/FBgn0026179/FBgn0000119	31		H3K27ac	GO:0032432	actin filament bundle	3/227	10/11938	0.000737618	0.0107925	0.00813219	FBgn0264489/FBgn0004167/FBgn0265991	3
H3K27ac	GO:0016301	kinase activity	16/234	355/12127	0.00145156	0.0248217	0.0210095	FBgn0262081/FBgn0263395/FBgn0004876/FBgn0051145/FBgn0260945/FBgn0262617/FBgn0017581/FBgn0010909/FBgn0024956/FBgn0016930/FBgn0023083/FBgn0033773/FBgn0250906/FBgn0034644/FBgn0036099/FBgn0013759	16		H3K27ac	GO:0150063	visual system development	31/252	429/12275	9.72485e-10	9.31641e-08	6.98654e-08	FBgn0000578/FBgn0003396/FBgn0010825/FBgn0004876/FBgn0024189/FBgn0000097/FBgn0263289/FBgn0000547/FBgn0027598/FBgn0001297/FBgn0010453/FBgn0011666/FBgn0005771/FBgn0262582/FBgn0283521/FBgn0001316/FBgn0000464/FBgn0010473/FBgn0041111/FBgn0015589/FBgn0015396/FBgn0015371/FBgn0003963/FBgn0015778/FBgn0259211/FBgn0024836/FBgn0264493/FBgn0016917/FBgn0259212/FBgn0026179/FBgn0000119	31		H3K27ac	GO:0099513	polymeric cytoskeletal fiber	9/227	132/11938	0.000929104	0.0129146	0.00973115	FBgn0264489/FBgn0261836/FBgn0004167/FBgn0017581/FBgn0010397/FBgn0001316/FBgn0265991/FBgn0015589/FBgn0031955	9
H3K27ac	GO:0051020	GTPase binding	11/234	197/12127	0.00153768	0.0250422	0.021196	FBgn0261261/FBgn0264707/FBgn0050440/FBgn0035802/FBgn0086779/FBgn0013718/FBgn0085421/FBgn0265082/FBgn0261547/FBgn0259212/FBgn0026179	11		H3K27ac	GO:0097485	neuron projection guidance	25/252	289/12275	1.19851e-09	1.0935e-07	8.20033e-08	FBgn0000578/FBgn0000636/FBgn0026239/FBgn0034476/FBgn0003435/FBgn0010105/FBgn0010453/FBgn0010909/FBgn0261822/FBgn0033987/FBgn0004369/FBgn0011260/FBgn0053208/FBgn0283521/FBgn0000464/FBgn0264442/FBgn0263120/FBgn0261563/FBgn0010473/FBgn0010415/FBgn0004652/FBgn0264273/FBgn0024836/FBgn0010300/FBgn0261588	25		H3K27ac	GO:0045202	synapse	14/227	283/11938	0.00103614	0.0137165	0.0103354	FBgn0000578/FBgn0000636/FBgn0026239/FBgn0263289/FBgn0003165/FBgn0261822/FBgn0260003/FBgn0002567/FBgn0053208/FBgn0010905/FBgn0010415/FBgn0013759/FBgn0038826/FBgn0261547	14
H3K27ac	GO:0003729	mRNA binding	11/234	201/12127	0.00180417	0.0280466	0.023739	FBgn0003435/FBgn0003165/FBgn0011666/FBgn0037351/FBgn0052423/FBgn0052062/FBgn0015778/FBgn0263995/FBgn0010300/FBgn0038826/FBgn0024698	11		H3K27ac	GO:0007472	wing disc morphogenesis	26/252	316/12275	1.60693e-09	1.39949e-07	1.0495e-07	FBgn0260941/FBgn0003396/FBgn0010825/FBgn0035539/FBgn0263289/FBgn0000547/FBgn0026238/FBgn0010313/FBgn0036844/FBgn0003175/FBgn0000546/FBgn0261285/FBgn0086779/FBgn0260003/FBgn0263102/FBgn0262582/FBgn0283521/FBgn0264442/FBgn0052062/FBgn0052296/FBgn0033033/FBgn0015396/FBgn0004652/FBgn0016917/FBgn0036801/FBgn0000119	26		H3K27ac	GO:0099512	supramolecular fiber	11/227	196/11938	0.00131047	0.0158913	0.0119742	FBgn0264489/FBgn0261836/FBgn0004167/FBgn0017581/FBgn0010397/FBgn0035499/FBgn0001316/FBgn0265991/FBgn0250906/FBgn0015589/FBgn0031955	11
H3K27ac	GO:0003712	transcription coregulator activity	9/234	148/12127	0.0022857	0.0339874	0.0287674	FBgn0035542/FBgn0003396/FBgn0010825/FBgn0035160/FBgn0000546/FBgn0000568/FBgn0052296/FBgn0037981/FBgn0041092	9		H3K27ac	GO:0006935	chemotaxis	25/252	298/12275	2.26403e-09	1.88603e-07	1.41437e-07	FBgn0000578/FBgn0000636/FBgn0026239/FBgn0034476/FBgn0003435/FBgn0010105/FBgn0010453/FBgn0010909/FBgn0261822/FBgn0033987/FBgn0004369/FBgn0011260/FBgn0053208/FBgn0283521/FBgn0000464/FBgn0264442/FBgn0263120/FBgn0261563/FBgn0010473/FBgn0010415/FBgn0004652/FBgn0264273/FBgn0024836/FBgn0010300/FBgn0261588	25		H3K27ac	GO:0005915	zonula adherens	3/227	12/11938	0.00131475	0.0158913	0.0119742	FBgn0000547/FBgn0265991/FBgn0259212	3
H3K27ac	GO:0017048	Rho GTPase binding	5/234	49/12127	0.00244787	0.0348821	0.0295247	FBgn0264707/FBgn0050440/FBgn0035802/FBgn0265082/FBgn0261547	5		H3K27ac	GO:0035120	post-embryonic appendage morphogenesis	27/252	353/12275	3.77604e-09	3.01454e-07	2.26066e-07	FBgn0260941/FBgn0003396/FBgn0010825/FBgn0035539/FBgn0036518/FBgn0263289/FBgn0000547/FBgn0010313/FBgn0036844/FBgn0003175/FBgn0000546/FBgn0035802/FBgn0261285/FBgn0086779/FBgn0260003/FBgn0263102/FBgn0262582/FBgn0283521/FBgn0264442/FBgn0052062/FBgn0052296/FBgn0015396/FBgn0004652/FBgn0016917/FBgn0261547/FBgn0036801/FBgn0000119	27		H3K27ac	GO:0099081	supramolecular polymer	11/227	198/11938	0.00142189	0.0164702	0.0124103	FBgn0264489/FBgn0261836/FBgn0004167/FBgn0017581/FBgn0010397/FBgn0035499/FBgn0001316/FBgn0265991/FBgn0250906/FBgn0015589/FBgn0031955	11
H3K27ac	GO:0003707	steroid hormone receptor activity	3/234	16/12127	0.00329825	0.0433847	0.0367214	FBgn0000546/FBgn0000568/FBgn0000448	3		H3K27ac	GO:0035114	imaginal disc-derived appendage morphogenesis	27/252	363/12275	6.88966e-09	5.28023e-07	3.95974e-07	FBgn0260941/FBgn0003396/FBgn0010825/FBgn0035539/FBgn0036518/FBgn0263289/FBgn0000547/FBgn0010313/FBgn0036844/FBgn0003175/FBgn0000546/FBgn0035802/FBgn0261285/FBgn0086779/FBgn0260003/FBgn0263102/FBgn0262582/FBgn0283521/FBgn0264442/FBgn0052062/FBgn0052296/FBgn0015396/FBgn0004652/FBgn0016917/FBgn0261547/FBgn0036801/FBgn0000119	27		H3K27ac	GO:0099080	supramolecular complex	11/227	200/11938	0.00154097	0.0171356	0.0129117	FBgn0264489/FBgn0261836/FBgn0004167/FBgn0017581/FBgn0010397/FBgn0035499/FBgn0001316/FBgn0265991/FBgn0250906/FBgn0015589/FBgn0031955	11
H3K27ac	GO:0030371	translation repressor activity	3/234	16/12127	0.00329825	0.0433847	0.0367214	FBgn0003165/FBgn0011666/FBgn0010300	3		H3K27ac	GO:0035107	appendage morphogenesis	27/252	366/12275	8.2157e-09	6.05434e-07	4.54025e-07	FBgn0260941/FBgn0003396/FBgn0010825/FBgn0035539/FBgn0036518/FBgn0263289/FBgn0000547/FBgn0010313/FBgn0036844/FBgn0003175/FBgn0000546/FBgn0035802/FBgn0261285/FBgn0086779/FBgn0260003/FBgn0263102/FBgn0262582/FBgn0283521/FBgn0264442/FBgn0052062/FBgn0052296/FBgn0015396/FBgn0004652/FBgn0016917/FBgn0261547/FBgn0036801/FBgn0000119	27		H3K27ac	GO:0009986	cell surface	6/227	72/11938	0.00242994	0.0259817	0.0195772	FBgn0261261/FBgn0034476/FBgn0035539/FBgn0000547/FBgn0010453/FBgn0010415	6
H3K27me3	GO:0060089	molecular transducer activity	216/2669	438/12127	1.08599e-37	7.16755e-35	5.65859e-35	FBgn0037590/FBgn0003731/FBgn0038542/FBgn0285896/FBgn0026398/FBgn0037546/FBgn0264002/FBgn0033058/FBgn0039747/FBgn0038201/FBgn0026389/FBgn0036727/FBgn0045477/FBgn0000037/FBgn0053696/FBgn0016797/FBgn0004865/FBgn0026760/FBgn0004619/FBgn0011592/FBgn0085410/FBgn0005640/FBgn0036789/FBgn0051760/FBgn0004914/FBgn0003651/FBgn0041624/FBgn0264000/FBgn0026396/FBgn0035976/FBgn0035789/FBgn0051183/FBgn0037399/FBg…	216		H3K27ac	GO:0048737	imaginal disc-derived appendage development	27/252	370/12275	1.03574e-08	7.34994e-07	5.51185e-07	FBgn0260941/FBgn0003396/FBgn0010825/FBgn0035539/FBgn0036518/FBgn0263289/FBgn0000547/FBgn0010313/FBgn0036844/FBgn0003175/FBgn0000546/FBgn0035802/FBgn0261285/FBgn0086779/FBgn0260003/FBgn0263102/FBgn0262582/FBgn0283521/FBgn0264442/FBgn0052062/FBgn0052296/FBgn0015396/FBgn0004652/FBgn0016917/FBgn0261547/FBgn0036801/FBgn0000119	27		H3K27ac	GO:0016323	basolateral plasma membrane	5/227	51/11938	0.00274267	0.0282393	0.0212784	FBgn0000636/FBgn0263289/FBgn0032123/FBgn0000464/FBgn0265991	5
H3K27me3	GO:0038023	signaling receptor activity	204/2669	412/12127	6.22697e-36	2.0549e-33	1.62229e-33	FBgn0037590/FBgn0003731/FBgn0038542/FBgn0285896/FBgn0026398/FBgn0037546/FBgn0264002/FBgn0033058/FBgn0039747/FBgn0038201/FBgn0026389/FBgn0036727/FBgn0045477/FBgn0000037/FBgn0053696/FBgn0016797/FBgn0004865/FBgn0026760/FBgn0004619/FBgn0011592/FBgn0085410/FBgn0036789/FBgn0051760/FBgn0004914/FBgn0003651/FBgn0041624/FBgn0264000/FBgn0026396/FBgn0035976/FBgn0035789/FBgn0051183/FBgn0037399/FBgn0041250/FBg…	204		H3K27ac	GO:0008038	neuron recognition	15/252	114/12275	1.09021e-08	7.46017e-07	5.59451e-07	FBgn0000636/FBgn0035539/FBgn0263934/FBgn0010105/FBgn0010453/FBgn0261822/FBgn0004369/FBgn0011260/FBgn0283521/FBgn0264442/FBgn0010473/FBgn0035101/FBgn0004652/FBgn0264273/FBgn0024836	15		H3K27ac	GO:0005884	actin filament	4/227	33/11938	0.00337954	0.033554	0.025283	FBgn0264489/FBgn0261836/FBgn0004167/FBgn0265991	4
H3K27me3	GO:0004888	transmembrane signaling receptor activity	176/2669	348/12127	1.5128e-32	3.32817e-30	2.6275e-30	FBgn0037590/FBgn0003731/FBgn0038542/FBgn0285896/FBgn0026398/FBgn0037546/FBgn0264002/FBgn0033058/FBgn0039747/FBgn0038201/FBgn0026389/FBgn0036727/FBgn0045477/FBgn0000037/FBgn0053696/FBgn0016797/FBgn0004619/FBgn0011592/FBgn0085410/FBgn0036789/FBgn0051760/FBgn0041624/FBgn0264000/FBgn0026396/FBgn0035789/FBgn0037399/FBgn0041250/FBgn0033404/FBgn0036080/FBgn0024944/FBgn0031518/FBgn0041240/FBgn0038139/FBg…	176		H3K27ac	GO:0048749	compound eye development	28/252	397/12275	1.14316e-08	7.55272e-07	5.66392e-07	FBgn0000578/FBgn0003396/FBgn0004876/FBgn0024189/FBgn0000097/FBgn0263289/FBgn0000547/FBgn0027598/FBgn0001297/FBgn0011666/FBgn0005771/FBgn0283521/FBgn0001316/FBgn0000464/FBgn0010473/FBgn0041111/FBgn0015589/FBgn0015396/FBgn0015371/FBgn0003963/FBgn0015778/FBgn0259211/FBgn0024836/FBgn0264493/FBgn0016917/FBgn0259212/FBgn0026179/FBgn0000119	28		H3K27ac	GO:0045179	apical cortex	5/227	54/11938	0.00352659	0.0338066	0.0254734	FBgn0260941/FBgn0027598/FBgn0013718/FBgn0010905/FBgn0010300	5
H3K27me3	GO:0000981	DNA-binding transcription factor activity, RNA polymerase II-specific	147/2669	279/12127	8.79144e-30	1.45059e-27	1.1452e-27	FBgn0001319/FBgn0003396/FBgn0010109/FBgn0004896/FBgn0020378/FBgn0004101/FBgn0013751/FBgn0001138/FBgn0013469/FBgn0263118/FBgn0003118/FBgn0004914/FBgn0052532/FBgn0003651/FBgn0266411/FBgn0020617/FBgn0014343/FBgn0038197/FBgn0001180/FBgn0052105/FBgn0004859/FBgn0034821/FBgn0004053/FBgn0001168/FBgn0002573/FBgn0000014/FBgn0004898/FBgn0000061/FBgn0019650/FBgn0011656/FBgn0000577/FBgn0038851/FBgn0042630/FBg…	147		H3K27ac	GO:0048736	appendage development	27/252	374/12275	1.30131e-08	8.31102e-07	6.23258e-07	FBgn0260941/FBgn0003396/FBgn0010825/FBgn0035539/FBgn0036518/FBgn0263289/FBgn0000547/FBgn0010313/FBgn0036844/FBgn0003175/FBgn0000546/FBgn0035802/FBgn0261285/FBgn0086779/FBgn0260003/FBgn0263102/FBgn0262582/FBgn0283521/FBgn0264442/FBgn0052062/FBgn0052296/FBgn0015396/FBgn0004652/FBgn0016917/FBgn0261547/FBgn0036801/FBgn0000119	27		H3K27ac	GO:0005794	Golgi apparatus	15/227	362/11938	0.00390403	0.0361773	0.0272597	FBgn0260941/FBgn0261261/FBgn0031738/FBgn0036922/FBgn0051145/FBgn0010105/FBgn0259221/FBgn0086779/FBgn0002567/FBgn0003089/FBgn0031681/FBgn0052451/FBgn0050463/FBgn0031183/FBgn0026179	15
H3K27me3	GO:0003700	DNA-binding transcription factor activity	205/2669	462/12127	7.6487e-28	1.00963e-25	7.97075e-26	FBgn0000157/FBgn0001319/FBgn0039283/FBgn0003396/FBgn0010109/FBgn0004896/FBgn0032694/FBgn0045852/FBgn0020378/FBgn0004870/FBgn0004865/FBgn0004101/FBgn0013751/FBgn0001138/FBgn0013469/FBgn0263118/FBgn0003118/FBgn0004914/FBgn0003300/FBgn0052532/FBgn0003651/FBgn0266411/FBgn0020617/FBgn0014343/FBgn0038197/FBgn0001180/FBgn0052105/FBgn0004859/FBgn0034821/FBgn0004053/FBgn0001168/FBgn0002573/FBgn0000014/FBg…	205		H3K27ac	GO:0007476	imaginal disc-derived wing morphogenesis	24/252	306/12275	1.80393e-08	1.11494e-06	8.36115e-07	FBgn0260941/FBgn0003396/FBgn0010825/FBgn0035539/FBgn0263289/FBgn0000547/FBgn0010313/FBgn0036844/FBgn0003175/FBgn0000546/FBgn0261285/FBgn0086779/FBgn0260003/FBgn0263102/FBgn0262582/FBgn0283521/FBgn0264442/FBgn0052062/FBgn0052296/FBgn0015396/FBgn0004652/FBgn0016917/FBgn0036801/FBgn0000119	24		H3K27ac	GO:0032154	cleavage furrow	4/227	35/11938	0.00419827	0.037649	0.0283686	FBgn0032633/FBgn0027598/FBgn0086779/FBgn0013718	4
H3K27me3	GO:0004930	G protein-coupled receptor activity	71/2669	118/12127	2.84872e-19	3.1336e-17	2.47389e-17	FBgn0038542/FBgn0037546/FBgn0264002/FBgn0033058/FBgn0039747/FBgn0038201/FBgn0000037/FBgn0053696/FBgn0085410/FBgn0036789/FBgn0051760/FBgn0035789/FBgn0036080/FBgn0024944/FBgn0038139/FBgn0019940/FBgn0036260/FBgn0038874/FBgn0039821/FBgn0016650/FBgn0003255/FBgn0031275/FBgn0035010/FBgn0052843/FBgn0004573/FBgn0036278/FBgn0033744/FBgn0038653/FBgn0035331/FBgn0024836/FBgn0263116/FBgn0039396/FBgn0004842/FBg…	71		H3K27ac	GO:0061061	muscle structure development	21/252	238/12275	1.91663e-08	1.14729e-06	8.60376e-07	FBgn0010825/FBgn0035539/FBgn0024189/FBgn0264489/FBgn0000097/FBgn0000547/FBgn0261836/FBgn0261822/FBgn0260003/FBgn0010397/FBgn0033988/FBgn0053208/FBgn0283521/FBgn0001316/FBgn0264442/FBgn0265991/FBgn0250906/FBgn0015371/FBgn0004652/FBgn0016917/FBgn0026179	21		H3K27ac	GO:0043296	apical junction complex	5/227	58/11938	0.00480646	0.0417561	0.0314633	FBgn0000636/FBgn0263289/FBgn0000547/FBgn0265991/FBgn0259212	5
H3K27me3	GO:0000977	RNA polymerase II regulatory region sequence-specific DNA binding	120/2669	256/12127	5.08789e-19	4.79716e-17	3.78723e-17	FBgn0000157/FBgn0010109/FBgn0032694/FBgn0013751/FBgn0001138/FBgn0013469/FBgn0263118/FBgn0004914/FBgn0052532/FBgn0003651/FBgn0020617/FBgn0000492/FBgn0038197/FBgn0001180/FBgn0052105/FBgn0004859/FBgn0034821/FBgn0004053/FBgn0001168/FBgn0000014/FBgn0000061/FBgn0019650/FBgn0011656/FBgn0000577/FBgn0038851/FBgn0010323/FBgn0085369/FBgn0000287/FBgn0000015/FBgn0032815/FBgn0000659/FBgn0262160/FBgn0035625/FBg…	120		H3K27ac	GO:0008037	cell recognition	15/252	119/12275	1.97603e-08	1.14729e-06	8.60376e-07	FBgn0000636/FBgn0035539/FBgn0263934/FBgn0010105/FBgn0010453/FBgn0261822/FBgn0004369/FBgn0011260/FBgn0283521/FBgn0264442/FBgn0010473/FBgn0035101/FBgn0004652/FBgn0264273/FBgn0024836	15		H3K27ac	GO:0070938	contractile ring	3/227	19/11938	0.0052495	0.0442231	0.0333222	FBgn0010909/FBgn0086779/FBgn0010905	3
H3K27me3	GO:0001012	RNA polymerase II regulatory region DNA binding	122/2669	263/12127	7.41176e-19	6.11471e-17	4.8274e-17	FBgn0000157/FBgn0010109/FBgn0032694/FBgn0013751/FBgn0003267/FBgn0001138/FBgn0013469/FBgn0263118/FBgn0004914/FBgn0052532/FBgn0003651/FBgn0020617/FBgn0000492/FBgn0038197/FBgn0001180/FBgn0052105/FBgn0004859/FBgn0034821/FBgn0004053/FBgn0001168/FBgn0000014/FBgn0000061/FBgn0019650/FBgn0011656/FBgn0000577/FBgn0038851/FBgn0010323/FBgn0085369/FBgn0000287/FBgn0000015/FBgn0032815/FBgn0000659/FBgn0262160/FBg…	122		H3K27ac	GO:0051093	negative regulation of developmental process	20/252	220/12275	2.56169e-08	1.44359e-06	1.08257e-06	FBgn0000578/FBgn0003396/FBgn0262081/FBgn0004876/FBgn0000097/FBgn0263289/FBgn0000547/FBgn0010113/FBgn0000546/FBgn0011260/FBgn0001316/FBgn0085450/FBgn0015589/FBgn0010905/FBgn0015371/FBgn0003963/FBgn0015778/FBgn0016917/FBgn0010300/FBgn0038826	20		H3K27me3	GO:0031226	intrinsic component of plasma membrane	228/2578	479/11938	4.2724e-38	2.03794e-35	1.74494e-35	FBgn0003731/FBgn0038542/FBgn0037546/FBgn0264002/FBgn0033058/FBgn0036491/FBgn0038201/FBgn0037238/FBgn0037417/FBgn0036727/FBgn0037203/FBgn0000037/FBgn0037163/FBgn0016797/FBgn0039617/FBgn0034136/FBgn0026760/FBgn0004619/FBgn0011592/FBgn0085410/FBgn0036789/FBgn0259714/FBgn0038247/FBgn0264000/FBgn0263289/FBgn0000547/FBgn0035976/FBgn0085425/FBgn0027843/FBgn0085395/FBgn0051183/FBgn0250823/FBgn0028523/FBg…	228
H3K27me3	GO:0000976	transcription regulatory region sequence-specific DNA binding	129/2669	329/12127	6.95198e-13	5.09812e-11	4.02483e-11	FBgn0000157/FBgn0010109/FBgn0032694/FBgn0004101/FBgn0013751/FBgn0001138/FBgn0013469/FBgn0263118/FBgn0004914/FBgn0052532/FBgn0003651/FBgn0020617/FBgn0000492/FBgn0038197/FBgn0001180/FBgn0052105/FBgn0004859/FBgn0034821/FBgn0004053/FBgn0001168/FBgn0000014/FBgn0000061/FBgn0019650/FBgn0011656/FBgn0000577/FBgn0038851/FBgn0010323/FBgn0085369/FBgn0000287/FBgn0000015/FBgn0032815/FBgn0000659/FBgn0262160/FBg…	129		H3K27ac	GO:0048592	eye morphogenesis	25/252	344/12275	4.08384e-08	2.07305e-06	1.55462e-06	FBgn0003396/FBgn0004876/FBgn0024189/FBgn0000097/FBgn0263289/FBgn0000547/FBgn0027598/FBgn0001297/FBgn0011666/FBgn0005771/FBgn0262582/FBgn0283521/FBgn0001316/FBgn0000464/FBgn0010473/FBgn0041111/FBgn0015589/FBgn0015371/FBgn0015778/FBgn0259211/FBgn0024836/FBgn0264493/FBgn0259212/FBgn0026179/FBgn0000119	25		H3K27me3	GO:0005887	integral component of plasma membrane	221/2578	465/11938	8.47374e-37	2.02099e-34	1.73043e-34	FBgn0003731/FBgn0038542/FBgn0037546/FBgn0264002/FBgn0033058/FBgn0036491/FBgn0038201/FBgn0037238/FBgn0037417/FBgn0036727/FBgn0037203/FBgn0000037/FBgn0037163/FBgn0016797/FBgn0039617/FBgn0034136/FBgn0026760/FBgn0004619/FBgn0011592/FBgn0085410/FBgn0036789/FBgn0259714/FBgn0038247/FBgn0264000/FBgn0263289/FBgn0000547/FBgn0035976/FBgn0085425/FBgn0085395/FBgn0051183/FBgn0028523/FBgn0037963/FBgn0032123/FBg…	221
H3K27me3	GO:0022838	substrate-specific channel activity	101/2669	238/12127	8.73983e-13	5.56729e-11	4.39523e-11	FBgn0035785/FBgn0010414/FBgn0036491/FBgn0037238/FBgn0000180/FBgn0265042/FBgn0050125/FBgn0036727/FBgn0065110/FBgn0040849/FBgn0261612/FBgn0004619/FBgn0035934/FBgn0265001/FBgn0264000/FBgn0085425/FBgn0085395/FBgn0028523/FBgn0261999/FBgn0033651/FBgn0036010/FBgn0029961/FBgn0004244/FBgn0039081/FBgn0036235/FBgn0035696/FBgn0053988/FBgn0015872/FBgn0266347/FBgn0039398/FBgn0038165/FBgn0259822/FBgn0038789/FBg…	101		H3K27ac	GO:0090596	sensory organ morphogenesis	25/252	344/12275	4.08384e-08	2.07305e-06	1.55462e-06	FBgn0003396/FBgn0004876/FBgn0024189/FBgn0000097/FBgn0263289/FBgn0000547/FBgn0027598/FBgn0001297/FBgn0011666/FBgn0005771/FBgn0262582/FBgn0283521/FBgn0001316/FBgn0000464/FBgn0010473/FBgn0041111/FBgn0015589/FBgn0015371/FBgn0015778/FBgn0259211/FBgn0024836/FBgn0264493/FBgn0259212/FBgn0026179/FBgn0000119	25		H3K27me3	GO:0098590	plasma membrane region	143/2578	314/11938	8.42581e-22	1.3397e-19	1.14709e-19	FBgn0035785/FBgn0037590/FBgn0003731/FBgn0026398/FBgn0031702/FBgn0026389/FBgn0036922/FBgn0031707/FBgn0039617/FBgn0031879/FBgn0034136/FBgn0003041/FBgn0050147/FBgn0035533/FBgn0262029/FBgn0041624/FBgn0026396/FBgn0263289/FBgn0035976/FBgn0085395/FBgn0004197/FBgn0037399/FBgn0085408/FBgn0033404/FBgn0032123/FBgn0027598/FBgn0036080/FBgn0031866/FBgn0004167/FBgn0259685/FBgn0028963/FBgn0263930/FBgn0028516/FBg…	143
H3K27me3	GO:0005216	ion channel activity	100/2669	235/12127	9.27881e-13	5.56729e-11	4.39523e-11	FBgn0035785/FBgn0010414/FBgn0036491/FBgn0037238/FBgn0000180/FBgn0265042/FBgn0050125/FBgn0036727/FBgn0065110/FBgn0040849/FBgn0261612/FBgn0004619/FBgn0035934/FBgn0265001/FBgn0264000/FBgn0085425/FBgn0085395/FBgn0028523/FBgn0261999/FBgn0033651/FBgn0036010/FBgn0029961/FBgn0004244/FBgn0039081/FBgn0036235/FBgn0035696/FBgn0053988/FBgn0266347/FBgn0039398/FBgn0038165/FBgn0259822/FBgn0038789/FBgn0034458/FBg…	100		H3K27ac	GO:0001736	establishment of planar polarity	14/252	108/12275	4.13216e-08	2.07305e-06	1.55462e-06	FBgn0260941/FBgn0000097/FBgn0263289/FBgn0000547/FBgn0001297/FBgn0010453/FBgn0010909/FBgn0027932/FBgn0283521/FBgn0015778/FBgn0259211/FBgn0024836/FBgn0264493/FBgn0259212	14		H3K27me3	GO:0043005	neuron projection	177/2578	429/11938	6.9542e-21	8.29289e-19	7.10061e-19	FBgn0020503/FBgn0035785/FBgn0015773/FBgn0004580/FBgn0037590/FBgn0026398/FBgn0037546/FBgn0010414/FBgn0037447/FBgn0031702/FBgn0026389/FBgn0036727/FBgn0041605/FBgn0000037/FBgn0024277/FBgn0013733/FBgn0039617/FBgn0034136/FBgn0011592/FBgn0041624/FBgn0026396/FBgn0085395/FBgn0004197/FBgn0037399/FBgn0041250/FBgn0033404/FBgn0036080/FBgn0024944/FBgn0010113/FBgn0041240/FBgn0033911/FBgn0285926/FBgn0028963/FBg…	177
H3K27me3	GO:1990837	sequence-specific double-stranded DNA binding	137/2669	359/12127	1.44614e-12	7.95378e-11	6.2793e-11	FBgn0000157/FBgn0032929/FBgn0010109/FBgn0032694/FBgn0004870/FBgn0004101/FBgn0013751/FBgn0001138/FBgn0013469/FBgn0263118/FBgn0004914/FBgn0267861/FBgn0052532/FBgn0003651/FBgn0020617/FBgn0000492/FBgn0038197/FBgn0001180/FBgn0052105/FBgn0004859/FBgn0034821/FBgn0004053/FBgn0001168/FBgn0000014/FBgn0000061/FBgn0019650/FBgn0011656/FBgn0000577/FBgn0038851/FBgn0025525/FBgn0010323/FBgn0085369/FBgn0000287/FBg…	137		H3K27ac	GO:0007164	establishment of tissue polarity	14/252	108/12275	4.13216e-08	2.07305e-06	1.55462e-06	FBgn0260941/FBgn0000097/FBgn0263289/FBgn0000547/FBgn0001297/FBgn0010453/FBgn0010909/FBgn0027932/FBgn0283521/FBgn0015778/FBgn0259211/FBgn0024836/FBgn0264493/FBgn0259212	14		H3K27me3	GO:0031253	cell projection membrane	64/2578	105/11938	2.35342e-18	2.24517e-16	1.92238e-16	FBgn0035785/FBgn0037590/FBgn0026398/FBgn0026389/FBgn0036922/FBgn0031707/FBgn0039617/FBgn0041624/FBgn0026396/FBgn0085395/FBgn0004197/FBgn0037399/FBgn0033404/FBgn0036080/FBgn0028963/FBgn0004244/FBgn0026385/FBgn0026384/FBgn0053516/FBgn0033041/FBgn0037594/FBgn0034865/FBgn0261871/FBgn0036756/FBgn0053202/FBgn0034473/FBgn0036009/FBgn0032096/FBgn0039033/FBgn0037908/FBgn0033043/FBgn0037576/FBgn0005614/FBg…	64
H3K27me3	GO:0001067	regulatory region nucleic acid binding	139/2669	369/12127	3.0544e-12	1.43155e-10	1.13017e-10	FBgn0000157/FBgn0010109/FBgn0032694/FBgn0004101/FBgn0013751/FBgn0003267/FBgn0001138/FBgn0013469/FBgn0263118/FBgn0003118/FBgn0004914/FBgn0267861/FBgn0052532/FBgn0003651/FBgn0020617/FBgn0000492/FBgn0038197/FBgn0001180/FBgn0052105/FBgn0004859/FBgn0034821/FBgn0004053/FBgn0001168/FBgn0000014/FBgn0000061/FBgn0019650/FBgn0011656/FBgn0000577/FBgn0038851/FBgn0010323/FBgn0085369/FBgn0000287/FBgn0000015/FBg…	139		H3K27ac	GO:0042330	taxis	26/252	370/12275	4.25789e-08	2.07305e-06	1.55462e-06	FBgn0000578/FBgn0000636/FBgn0026239/FBgn0034476/FBgn0003435/FBgn0010105/FBgn0010453/FBgn0010909/FBgn0261822/FBgn0033987/FBgn0004369/FBgn0052423/FBgn0011260/FBgn0053208/FBgn0283521/FBgn0000464/FBgn0264442/FBgn0263120/FBgn0261563/FBgn0010473/FBgn0010415/FBgn0004652/FBgn0264273/FBgn0024836/FBgn0010300/FBgn0261588	26		H3K27me3	GO:0032589	neuron projection membrane	57/2578	89/11938	6.09869e-18	4.84846e-16	4.15139e-16	FBgn0035785/FBgn0037590/FBgn0026398/FBgn0026389/FBgn0039617/FBgn0041624/FBgn0026396/FBgn0085395/FBgn0004197/FBgn0037399/FBgn0033404/FBgn0036080/FBgn0028963/FBgn0004244/FBgn0026385/FBgn0026384/FBgn0053516/FBgn0033041/FBgn0037594/FBgn0034865/FBgn0261871/FBgn0053202/FBgn0034473/FBgn0036009/FBgn0032096/FBgn0039033/FBgn0037908/FBgn0033043/FBgn0037576/FBgn0026390/FBgn0040726/FBgn0052057/FBgn0039551/FBg…	57
H3K27me3	GO:0044212	transcription regulatory region DNA binding	139/2669	369/12127	3.0544e-12	1.43155e-10	1.13017e-10	FBgn0000157/FBgn0010109/FBgn0032694/FBgn0004101/FBgn0013751/FBgn0003267/FBgn0001138/FBgn0013469/FBgn0263118/FBgn0003118/FBgn0004914/FBgn0267861/FBgn0052532/FBgn0003651/FBgn0020617/FBgn0000492/FBgn0038197/FBgn0001180/FBgn0052105/FBgn0004859/FBgn0034821/FBgn0004053/FBgn0001168/FBgn0000014/FBgn0000061/FBgn0019650/FBgn0011656/FBgn0000577/FBgn0038851/FBgn0010323/FBgn0085369/FBgn0000287/FBgn0000015/FBg…	139		H3K27ac	GO:0048813	dendrite morphogenesis	17/252	164/12275	4.32787e-08	2.07305e-06	1.55462e-06	FBgn0000578/FBgn0003396/FBgn0003165/FBgn0010105/FBgn0001297/FBgn0000546/FBgn0011260/FBgn0053208/FBgn0027339/FBgn0283521/FBgn0264442/FBgn0085450/FBgn0010473/FBgn0015371/FBgn0004652/FBgn0264273/FBgn0024836	17		H3K27me3	GO:0031256	leading edge membrane	57/2578	90/11938	1.31653e-17	8.97123e-16	7.68142e-16	FBgn0035785/FBgn0037590/FBgn0026398/FBgn0026389/FBgn0039617/FBgn0041624/FBgn0026396/FBgn0085395/FBgn0004197/FBgn0037399/FBgn0033404/FBgn0036080/FBgn0028963/FBgn0004244/FBgn0026385/FBgn0026384/FBgn0053516/FBgn0033041/FBgn0037594/FBgn0034865/FBgn0261871/FBgn0053202/FBgn0034473/FBgn0036009/FBgn0032096/FBgn0039033/FBgn0037908/FBgn0033043/FBgn0037576/FBgn0026390/FBgn0040726/FBgn0052057/FBgn0039551/FBg…	57
H3K27me3	GO:0015267	channel activity	103/2669	249/12127	3.47044e-12	1.43155e-10	1.13017e-10	FBgn0035785/FBgn0010414/FBgn0036491/FBgn0037238/FBgn0000180/FBgn0265042/FBgn0050125/FBgn0036727/FBgn0065110/FBgn0040849/FBgn0261612/FBgn0004619/FBgn0035934/FBgn0265001/FBgn0264000/FBgn0085425/FBgn0085395/FBgn0028523/FBgn0261999/FBgn0033651/FBgn0036010/FBgn0029961/FBgn0004244/FBgn0039081/FBgn0036235/FBgn0035696/FBgn0053988/FBgn0015872/FBgn0266347/FBgn0039398/FBgn0038165/FBgn0259822/FBgn0038789/FBg…	103		H3K27ac	GO:0001745	compound eye morphogenesis	24/252	323/12275	5.09023e-08	2.37875e-06	1.78387e-06	FBgn0003396/FBgn0004876/FBgn0024189/FBgn0000097/FBgn0263289/FBgn0000547/FBgn0027598/FBgn0001297/FBgn0011666/FBgn0005771/FBgn0283521/FBgn0001316/FBgn0000464/FBgn0010473/FBgn0041111/FBgn0015589/FBgn0015371/FBgn0015778/FBgn0259211/FBgn0024836/FBgn0264493/FBgn0259212/FBgn0026179/FBgn0000119	24		H3K27me3	GO:0030425	dendrite	95/2578	198/11938	1.05009e-16	5.56546e-15	4.76531e-15	FBgn0035785/FBgn0004580/FBgn0037590/FBgn0026398/FBgn0037546/FBgn0037447/FBgn0026389/FBgn0000037/FBgn0011592/FBgn0041624/FBgn0026396/FBgn0085395/FBgn0037399/FBgn0041250/FBgn0033404/FBgn0036080/FBgn0024944/FBgn0010113/FBgn0041240/FBgn0033911/FBgn0028963/FBgn0004244/FBgn0011829/FBgn0260004/FBgn0026385/FBgn0026384/FBgn0033041/FBgn0041239/FBgn0033438/FBgn0037594/FBgn0034865/FBgn0034473/FBgn0262579/FBg…	95
H3K27me3	GO:0022803	passive transmembrane transporter activity	103/2669	249/12127	3.47044e-12	1.43155e-10	1.13017e-10	FBgn0035785/FBgn0010414/FBgn0036491/FBgn0037238/FBgn0000180/FBgn0265042/FBgn0050125/FBgn0036727/FBgn0065110/FBgn0040849/FBgn0261612/FBgn0004619/FBgn0035934/FBgn0265001/FBgn0264000/FBgn0085425/FBgn0085395/FBgn0028523/FBgn0261999/FBgn0033651/FBgn0036010/FBgn0029961/FBgn0004244/FBgn0039081/FBgn0036235/FBgn0035696/FBgn0053988/FBgn0015872/FBgn0266347/FBgn0039398/FBgn0038165/FBgn0259822/FBgn0038789/FBg…	103		H3K27ac	GO:0002064	epithelial cell development	26/252	377/12275	6.20662e-08	2.8314e-06	2.12332e-06	FBgn0000578/FBgn0263929/FBgn0000636/FBgn0036518/FBgn0000097/FBgn0263289/FBgn0000547/FBgn0003475/FBgn0026238/FBgn0027598/FBgn0001297/FBgn0004167/FBgn0000546/FBgn0261285/FBgn0262582/FBgn0000464/FBgn0264442/FBgn0052296/FBgn0015589/FBgn0011766/FBgn0015778/FBgn0259211/FBgn0016917/FBgn0013759/FBgn0038826/FBgn0041092	26		H3K27me3	GO:0097447	dendritic tree	95/2578	198/11938	1.05009e-16	5.56546e-15	4.76531e-15	FBgn0035785/FBgn0004580/FBgn0037590/FBgn0026398/FBgn0037546/FBgn0037447/FBgn0026389/FBgn0000037/FBgn0011592/FBgn0041624/FBgn0026396/FBgn0085395/FBgn0037399/FBgn0041250/FBgn0033404/FBgn0036080/FBgn0024944/FBgn0010113/FBgn0041240/FBgn0033911/FBgn0028963/FBgn0004244/FBgn0011829/FBgn0260004/FBgn0026385/FBgn0026384/FBgn0033041/FBgn0041239/FBgn0033438/FBgn0037594/FBgn0034865/FBgn0034473/FBgn0262579/FBg…	95
H3K27me3	GO:0001228	DNA-binding transcription activator activity, RNA polymerase II-specific	49/2669	88/12127	5.84995e-12	2.27116e-10	1.79302e-10	FBgn0001319/FBgn0004101/FBgn0003118/FBgn0266411/FBgn0038197/FBgn0004859/FBgn0002573/FBgn0011656/FBgn0038851/FBgn0265193/FBgn0032815/FBgn0028996/FBgn0001077/FBgn0052296/FBgn0032150/FBgn0004854/FBgn0014179/FBgn0016660/FBgn0000567/FBgn0015903/FBgn0000179/FBgn0011758/FBgn0000504/FBgn0015561/FBgn0003507/FBgn0004102/FBgn0004394/FBgn0004666/FBgn0004795/FBgn0003002/FBgn0001297/FBgn0262139/FBgn0000546/FBg…	49		H3K27ac	GO:0030855	epithelial cell differentiation	28/252	434/12275	7.70058e-08	3.43123e-06	2.57314e-06	FBgn0000578/FBgn0263929/FBgn0260941/FBgn0000636/FBgn0036518/FBgn0000097/FBgn0263289/FBgn0000547/FBgn0003475/FBgn0026238/FBgn0027598/FBgn0001297/FBgn0004167/FBgn0000546/FBgn0261285/FBgn0262582/FBgn0000464/FBgn0264442/FBgn0052296/FBgn0015589/FBgn0011766/FBgn0003963/FBgn0015778/FBgn0259211/FBgn0016917/FBgn0013759/FBgn0038826/FBgn0041092	28		H3K27me3	GO:0031252	cell leading edge	65/2578	117/11938	8.91295e-16	4.25148e-14	3.64024e-14	FBgn0035785/FBgn0037590/FBgn0026398/FBgn0026389/FBgn0039617/FBgn0041624/FBgn0026396/FBgn0085395/FBgn0004197/FBgn0037399/FBgn0033404/FBgn0036080/FBgn0028963/FBgn0000490/FBgn0004244/FBgn0026385/FBgn0026384/FBgn0053516/FBgn0086359/FBgn0033041/FBgn0037594/FBgn0034865/FBgn0261871/FBgn0053202/FBgn0034473/FBgn0036009/FBgn0265991/FBgn0032096/FBgn0039033/FBgn0037908/FBgn0033043/FBgn0037576/FBgn0026390/FBg…	65
H3K27me3	GO:0004984	olfactory receptor activity	42/2669	70/12127	6.71498e-12	2.41501e-10	1.90658e-10	FBgn0037590/FBgn0026398/FBgn0026389/FBgn0041624/FBgn0026396/FBgn0037399/FBgn0041250/FBgn0033404/FBgn0036080/FBgn0028963/FBgn0026385/FBgn0026384/FBgn0033041/FBgn0037594/FBgn0034865/FBgn0034473/FBgn0038789/FBgn0036009/FBgn0032096/FBgn0039033/FBgn0033043/FBgn0037576/FBgn0026390/FBgn0039551/FBgn0028946/FBgn0038798/FBgn0026397/FBgn0041623/FBgn0037501/FBgn0036709/FBgn0041625/FBgn0026394/FBgn0037591/FBg…	42		H3K27ac	GO:1902531	regulation of intracellular signal transduction	25/252	357/12275	8.41986e-08	3.66647e-06	2.74955e-06	FBgn0262081/FBgn0263395/FBgn0264707/FBgn0263289/FBgn0042693/FBgn0000547/FBgn0260945/FBgn0050440/FBgn0036165/FBgn0041094/FBgn0036844/FBgn0264895/FBgn0035802/FBgn0010909/FBgn0086779/FBgn0033773/FBgn0011766/FBgn0085421/FBgn0265082/FBgn0041585/FBgn0027492/FBgn0264493/FBgn0261547/FBgn0259212/FBgn0026179	25		H3K27me3	GO:0044463	cell projection part	167/2578	444/11938	3.39785e-15	1.35064e-13	1.15646e-13	FBgn0020503/FBgn0035785/FBgn0015773/FBgn0004580/FBgn0037590/FBgn0026398/FBgn0037546/FBgn0010414/FBgn0037447/FBgn0031702/FBgn0026389/FBgn0035799/FBgn0086690/FBgn0013810/FBgn0041605/FBgn0036922/FBgn0000037/FBgn0024277/FBgn0031707/FBgn0013733/FBgn0039617/FBgn0011592/FBgn0032470/FBgn0033578/FBgn0041624/FBgn0026396/FBgn0085395/FBgn0004197/FBgn0037399/FBgn0041250/FBgn0033404/FBgn0036080/FBgn0024944/FBg…	167
H3K27me3	GO:0022836	gated channel activity	75/2669	163/12127	6.95229e-12	2.41501e-10	1.90658e-10	FBgn0265042/FBgn0050125/FBgn0036727/FBgn0040849/FBgn0261612/FBgn0004619/FBgn0035934/FBgn0264000/FBgn0085395/FBgn0028523/FBgn0261999/FBgn0033651/FBgn0036010/FBgn0029961/FBgn0004244/FBgn0039081/FBgn0036235/FBgn0053988/FBgn0266347/FBgn0039398/FBgn0259822/FBgn0038789/FBgn0034458/FBgn0051225/FBgn0024963/FBgn0259187/FBgn0262593/FBgn0033558/FBgn0038840/FBgn0034023/FBgn0000039/FBgn0264953/FBgn0060296/FBg…	75		H3K27ac	GO:0007163	establishment or maintenance of cell polarity	19/252	215/12275	9.10427e-08	3.8764e-06	2.90698e-06	FBgn0263929/FBgn0262081/FBgn0000097/FBgn0263289/FBgn0000547/FBgn0001297/FBgn0259243/FBgn0260003/FBgn0266418/FBgn0283521/FBgn0033033/FBgn0015589/FBgn0035101/FBgn0015778/FBgn0259211/FBgn0024836/FBgn0264493/FBgn0013759/FBgn0259212	19		H3K27me3	GO:0120038	plasma membrane bounded cell projection part	167/2578	444/11938	3.39785e-15	1.35064e-13	1.15646e-13	FBgn0020503/FBgn0035785/FBgn0015773/FBgn0004580/FBgn0037590/FBgn0026398/FBgn0037546/FBgn0010414/FBgn0037447/FBgn0031702/FBgn0026389/FBgn0035799/FBgn0086690/FBgn0013810/FBgn0041605/FBgn0036922/FBgn0000037/FBgn0024277/FBgn0031707/FBgn0013733/FBgn0039617/FBgn0011592/FBgn0032470/FBgn0033578/FBgn0041624/FBgn0026396/FBgn0085395/FBgn0004197/FBgn0037399/FBgn0041250/FBgn0033404/FBgn0036080/FBgn0024944/FBg…	167
H3K27me3	GO:0008227	G protein-coupled amine receptor activity	20/2669	22/12127	9.73699e-12	3.21321e-10	2.53674e-10	FBgn0038542/FBgn0037546/FBgn0000037/FBgn0024944/FBgn0038874/FBgn0004573/FBgn0038653/FBgn0263116/FBgn0250910/FBgn0087012/FBgn0038980/FBgn0038063/FBgn0038541/FBgn0004168/FBgn0011582/FBgn0266137/FBgn0039419/FBgn0053517/FBgn0261929/FBgn0004514	20		H3K27ac	GO:0040007	growth	28/252	441/12275	1.0766e-07	4.48428e-06	3.36284e-06	FBgn0000578/FBgn0262081/FBgn0263395/FBgn0263289/FBgn0003165/FBgn0260945/FBgn0036165/FBgn0041094/FBgn0010113/FBgn0001297/FBgn0029114/FBgn0017581/FBgn0086779/FBgn0011260/FBgn0262582/FBgn0000464/FBgn0003089/FBgn0086676/FBgn0033033/FBgn0010415/FBgn0015778/FBgn0024836/FBgn0013759/FBgn0010300/FBgn0038826/FBgn0041092/FBgn0259212/FBgn0000119	28		H3K27me3	GO:0036477	somatodendritic compartment	112/2578	267/11938	3.22247e-14	1.1824e-12	1.0124e-12	FBgn0035785/FBgn0004580/FBgn0037590/FBgn0026398/FBgn0037546/FBgn0037447/FBgn0010379/FBgn0026389/FBgn0000037/FBgn0034136/FBgn0011592/FBgn0041624/FBgn0026396/FBgn0085395/FBgn0037399/FBgn0041250/FBgn0033404/FBgn0036080/FBgn0024944/FBgn0010113/FBgn0041240/FBgn0033911/FBgn0285926/FBgn0028963/FBgn0004244/FBgn0011829/FBgn0015721/FBgn0260004/FBgn0024733/FBgn0026385/FBgn0026384/FBgn0033041/FBgn0041239/FBg…	112
H3K27me3	GO:0003690	double-stranded DNA binding	143/2669	391/12127	1.89399e-11	5.95254e-10	4.69937e-10	FBgn0000157/FBgn0032929/FBgn0010109/FBgn0032694/FBgn0004870/FBgn0004101/FBgn0013751/FBgn0001138/FBgn0013469/FBgn0263118/FBgn0004914/FBgn0267861/FBgn0052532/FBgn0003651/FBgn0020617/FBgn0000492/FBgn0038197/FBgn0001180/FBgn0052105/FBgn0004859/FBgn0034821/FBgn0004053/FBgn0001168/FBgn0026869/FBgn0000014/FBgn0000061/FBgn0019650/FBgn0011656/FBgn0000577/FBgn0038851/FBgn0003482/FBgn0025525/FBgn0010323/FBg…	143		H3K27ac	GO:0016358	dendrite development	17/252	177/12275	1.33182e-07	5.42931e-06	4.07153e-06	FBgn0000578/FBgn0003396/FBgn0003165/FBgn0010105/FBgn0001297/FBgn0000546/FBgn0011260/FBgn0053208/FBgn0027339/FBgn0283521/FBgn0264442/FBgn0085450/FBgn0010473/FBgn0015371/FBgn0004652/FBgn0264273/FBgn0024836	17		H3K27me3	GO:0032590	dendrite membrane	42/2578	66/11938	1.96146e-13	6.68296e-12	5.72214e-12	FBgn0035785/FBgn0037590/FBgn0026398/FBgn0026389/FBgn0041624/FBgn0026396/FBgn0085395/FBgn0037399/FBgn0033404/FBgn0036080/FBgn0028963/FBgn0026385/FBgn0026384/FBgn0033041/FBgn0037594/FBgn0034865/FBgn0034473/FBgn0036009/FBgn0032096/FBgn0039033/FBgn0033043/FBgn0037576/FBgn0026390/FBgn0039551/FBgn0028946/FBgn0038798/FBgn0020258/FBgn0026397/FBgn0041623/FBgn0036709/FBgn0041625/FBgn0026394/FBgn0037591/FBg…	42
H3K27me3	GO:0022839	ion gated channel activity	71/2669	158/12127	9.70598e-11	2.91179e-09	2.29878e-09	FBgn0265042/FBgn0050125/FBgn0036727/FBgn0040849/FBgn0261612/FBgn0004619/FBgn0035934/FBgn0264000/FBgn0085395/FBgn0028523/FBgn0261999/FBgn0033651/FBgn0036010/FBgn0029961/FBgn0004244/FBgn0039081/FBgn0036235/FBgn0053988/FBgn0266347/FBgn0039398/FBgn0259822/FBgn0038789/FBgn0034458/FBgn0051225/FBgn0024963/FBgn0259187/FBgn0262593/FBgn0033558/FBgn0038840/FBgn0034023/FBgn0000039/FBgn0060296/FBgn0259683/FBg…	71		H3K27ac	GO:0001700	embryonic development via the syncytial blastoderm	18/252	199/12275	1.41187e-07	5.59347e-06	4.19464e-06	FBgn0000578/FBgn0003396/FBgn0024189/FBgn0000097/FBgn0263289/FBgn0003165/FBgn0000547/FBgn0036165/FBgn0041094/FBgn0001297/FBgn0000546/FBgn0010909/FBgn0086779/FBgn0033033/FBgn0015396/FBgn0015371/FBgn0003963/FBgn0259212	18		H3K27me3	GO:0009986	cell surface	38/2578	72/11938	5.95701e-09	1.89433e-07	1.62198e-07	FBgn0051665/FBgn0243514/FBgn0026760/FBgn0000547/FBgn0041096/FBgn0027843/FBgn0004197/FBgn0010453/FBgn0031866/FBgn0033301/FBgn0032116/FBgn0263930/FBgn0011829/FBgn0033438/FBgn0038845/FBgn0083975/FBgn0262869/FBgn0031414/FBgn0010415/FBgn0284084/FBgn0005775/FBgn0051609/FBgn0026061/FBgn0051146/FBgn0261261/FBgn0034476/FBgn0035539/FBgn0034712/FBgn0000463/FBgn0010395/FBgn0024236/FBgn0041604/FBgn0260499/FBg…	38
H3K27me3	GO:0001653	peptide receptor activity	33/2669	52/12127	1.45665e-10	4.17995e-09	3.29996e-09	FBgn0264002/FBgn0033058/FBgn0038201/FBgn0053696/FBgn0085410/FBgn0036789/FBgn0051183/FBgn0038139/FBgn0038874/FBgn0016650/FBgn0003255/FBgn0052843/FBgn0036278/FBgn0033744/FBgn0035331/FBgn0039396/FBgn0004842/FBgn0035385/FBgn0035610/FBgn0085386/FBgn0053958/FBgn0033932/FBgn0037408/FBgn0004841/FBgn0004622/FBgn0033579/FBgn0038140/FBgn0036790/FBgn0036368/FBgn0039595/FBgn0034996/FBgn0050106/FBgn0036934	33		H3K27ac	GO:0001738	morphogenesis of a polarized epithelium	14/252	119/12275	1.43048e-07	5.59347e-06	4.19464e-06	FBgn0260941/FBgn0000097/FBgn0263289/FBgn0000547/FBgn0001297/FBgn0010453/FBgn0010909/FBgn0027932/FBgn0283521/FBgn0015778/FBgn0259211/FBgn0024836/FBgn0264493/FBgn0259212	14		H3K27me3	GO:0031012	extracellular matrix	81/2578	213/11938	2.77279e-08	8.26638e-07	7.07791e-07	FBgn0085397/FBgn0051439/FBgn0015773/FBgn0260745/FBgn0267348/FBgn0037260/FBgn0039434/FBgn0002440/FBgn0033725/FBgn0003137/FBgn0034391/FBgn0260660/FBgn0035280/FBgn0033602/FBgn0035686/FBgn0039480/FBgn0039257/FBgn0263930/FBgn0037068/FBgn0036880/FBgn0053196/FBgn0033438/FBgn0051901/FBgn0261800/FBgn0004781/FBgn0035279/FBgn0033867/FBgn0004782/FBgn0020269/FBgn0032414/FBgn0038819/FBgn0261563/FBgn0032666/FBg…	81
H3K27me3	GO:0015276	ligand-gated ion channel activity	55/2669	114/12127	4.9053e-10	1.28587e-08	1.01516e-08	FBgn0265042/FBgn0050125/FBgn0036727/FBgn0040849/FBgn0261612/FBgn0004619/FBgn0035934/FBgn0264000/FBgn0033651/FBgn0036010/FBgn0029961/FBgn0004244/FBgn0039081/FBgn0266347/FBgn0038789/FBgn0034458/FBgn0051225/FBgn0024963/FBgn0259187/FBgn0033558/FBgn0038840/FBgn0034023/FBgn0000039/FBgn0259683/FBgn0046113/FBgn0051164/FBgn0020258/FBgn0259194/FBgn0010051/FBgn0037501/FBgn0033515/FBgn0026255/FBgn0039916/FBg…	55		H3K27ac	GO:0030707	ovarian follicle cell development	24/252	342/12275	1.491e-07	5.71351e-06	4.28466e-06	FBgn0000578/FBgn0263929/FBgn0000636/FBgn0000097/FBgn0263289/FBgn0000547/FBgn0003475/FBgn0026238/FBgn0027598/FBgn0001297/FBgn0004167/FBgn0000546/FBgn0261285/FBgn0262582/FBgn0000464/FBgn0264442/FBgn0052296/FBgn0015589/FBgn0011766/FBgn0015778/FBgn0016917/FBgn0013759/FBgn0038826/FBgn0041092	24		H3K27me3	GO:0045177	apical part of cell	64/2578	157/11938	3.89081e-08	1.09172e-06	9.34759e-07	FBgn0031879/FBgn0036518/FBgn0004197/FBgn0010620/FBgn0085408/FBgn0027598/FBgn0004167/FBgn0259685/FBgn0263930/FBgn0028516/FBgn0036715/FBgn0266756/FBgn0003502/FBgn0261854/FBgn0036756/FBgn0020521/FBgn0001104/FBgn0013718/FBgn0039232/FBgn0265991/FBgn0016081/FBgn0015399/FBgn0041087/FBgn0036985/FBgn0265011/FBgn0035968/FBgn0010905/FBgn0029082/FBgn0001311/FBgn0010300/FBgn0004359/FBgn0004595/FBgn0033668/FBg…	64
H3K27me3	GO:0022834	ligand-gated channel activity	55/2669	114/12127	4.9053e-10	1.28587e-08	1.01516e-08	FBgn0265042/FBgn0050125/FBgn0036727/FBgn0040849/FBgn0261612/FBgn0004619/FBgn0035934/FBgn0264000/FBgn0033651/FBgn0036010/FBgn0029961/FBgn0004244/FBgn0039081/FBgn0266347/FBgn0038789/FBgn0034458/FBgn0051225/FBgn0024963/FBgn0259187/FBgn0033558/FBgn0038840/FBgn0034023/FBgn0000039/FBgn0259683/FBgn0046113/FBgn0051164/FBgn0020258/FBgn0259194/FBgn0010051/FBgn0037501/FBgn0033515/FBgn0026255/FBgn0039916/FBg…	55		H3K27ac	GO:0002066	columnar/cuboidal epithelial cell development	24/252	343/12275	1.57416e-07	5.9139e-06	4.43494e-06	FBgn0000578/FBgn0263929/FBgn0000636/FBgn0000097/FBgn0263289/FBgn0000547/FBgn0003475/FBgn0026238/FBgn0027598/FBgn0001297/FBgn0004167/FBgn0000546/FBgn0261285/FBgn0262582/FBgn0000464/FBgn0264442/FBgn0052296/FBgn0015589/FBgn0011766/FBgn0015778/FBgn0016917/FBgn0013759/FBgn0038826/FBgn0041092	24		H3K27me3	GO:0005912	adherens junction	42/2578	97/11938	1.25864e-06	3.15984e-05	2.70555e-05	FBgn0000180/FBgn0027596/FBgn0033212/FBgn0031571/FBgn0013733/FBgn0263289/FBgn0000547/FBgn0041096/FBgn0085408/FBgn0003391/FBgn0004167/FBgn0260799/FBgn0034606/FBgn0265991/FBgn0011570/FBgn0032683/FBgn0261053/FBgn0010215/FBgn0029082/FBgn0011642/FBgn0000578/FBgn0262614/FBgn0031850/FBgn0035539/FBgn0264959/FBgn0264489/FBgn0000723/FBgn0000463/FBgn0010395/FBgn0260442/FBgn0259219/FBgn0086779/FBgn0000244/FBg…	42
H3K27me3	GO:0008188	neuropeptide receptor activity	29/2669	44/12127	5.06554e-10	1.28587e-08	1.01516e-08	FBgn0264002/FBgn0033058/FBgn0038201/FBgn0053696/FBgn0085410/FBgn0036789/FBgn0038139/FBgn0038874/FBgn0016650/FBgn0003255/FBgn0052843/FBgn0036278/FBgn0033744/FBgn0035331/FBgn0039396/FBgn0004842/FBgn0035385/FBgn0035610/FBgn0033932/FBgn0037408/FBgn0004841/FBgn0004622/FBgn0033579/FBgn0038140/FBgn0036790/FBgn0039595/FBgn0034996/FBgn0050106/FBgn0036934	29		H3K27ac	GO:0007464	R3/R4 cell fate commitment	6/252	14/12275	1.84566e-07	6.80056e-06	5.09986e-06	FBgn0000097/FBgn0263289/FBgn0001297/FBgn0283521/FBgn0259211/FBgn0024836	6		H3K27me3	GO:0070161	anchoring junction	42/2578	97/11938	1.25864e-06	3.15984e-05	2.70555e-05	FBgn0000180/FBgn0027596/FBgn0033212/FBgn0031571/FBgn0013733/FBgn0263289/FBgn0000547/FBgn0041096/FBgn0085408/FBgn0003391/FBgn0004167/FBgn0260799/FBgn0034606/FBgn0265991/FBgn0011570/FBgn0032683/FBgn0261053/FBgn0010215/FBgn0029082/FBgn0011642/FBgn0000578/FBgn0262614/FBgn0031850/FBgn0035539/FBgn0264959/FBgn0264489/FBgn0000723/FBgn0000463/FBgn0010395/FBgn0260442/FBgn0259219/FBgn0086779/FBgn0000244/FBg…	42
H3K27me3	GO:0035326	enhancer binding	25/2669	35/12127	5.86274e-10	1.43311e-08	1.13141e-08	FBgn0010109/FBgn0013469/FBgn0001180/FBgn0000014/FBgn0011656/FBgn0000577/FBgn0000015/FBgn0003944/FBgn0000606/FBgn0001077/FBgn0004396/FBgn0004110/FBgn0005561/FBgn0002521/FBgn0005558/FBgn0000097/FBgn0002522/FBgn0003002/FBgn0000576/FBgn0001235/FBgn0003896/FBgn0086680/FBgn0011648/FBgn0003870/FBgn0260642	25		H3K27ac	GO:0001932	regulation of protein phosphorylation	18/252	208/12275	2.75019e-07	9.94219e-06	7.45582e-06	FBgn0263395/FBgn0042693/FBgn0036844/FBgn0001297/FBgn0259243/FBgn0017581/FBgn0010909/FBgn0264357/FBgn0086779/FBgn0024956/FBgn0033988/FBgn0034606/FBgn0023083/FBgn0033773/FBgn0015399/FBgn0027492/FBgn0264493/FBgn0259212	18		H3K27me3	GO:1902495	transmembrane transporter complex	42/2578	98/11938	1.74711e-06	4.16685e-05	3.56777e-05	FBgn0036491/FBgn0261612/FBgn0004619/FBgn0035934/FBgn0264000/FBgn0263289/FBgn0085395/FBgn0028523/FBgn0261999/FBgn0035696/FBgn0031734/FBgn0266347/FBgn0259822/FBgn0004513/FBgn0005614/FBgn0262593/FBgn0040752/FBgn0042185/FBgn0000039/FBgn0053310/FBgn0060296/FBgn0046113/FBgn0037501/FBgn0041195/FBgn0053970/FBgn0016920/FBgn0039594/FBgn0011286/FBgn0032151/FBgn0032593/FBgn0004512/FBgn0039536/FBgn0265194/FBg…	42
H3K27me3	GO:0030594	neurotransmitter receptor activity	39/2669	70/12127	8.2523e-10	1.94519e-08	1.53567e-08	FBgn0038542/FBgn0037546/FBgn0036727/FBgn0000037/FBgn0004619/FBgn0264000/FBgn0024944/FBgn0004244/FBgn0031275/FBgn0266347/FBgn0004573/FBgn0038789/FBgn0038653/FBgn0033558/FBgn0038840/FBgn0263116/FBgn0000039/FBgn0250910/FBgn0259683/FBgn0087012/FBgn0046113/FBgn0038980/FBgn0037501/FBgn0038063/FBgn0026255/FBgn0038541/FBgn0039916/FBgn0004168/FBgn0032151/FBgn0011582/FBgn0031209/FBgn0266137/FBgn0053517/FBg…	39		H3K27ac	GO:0040008	regulation of growth	22/252	303/12275	2.81528e-07	9.98902e-06	7.49094e-06	FBgn0000578/FBgn0262081/FBgn0263395/FBgn0263289/FBgn0003165/FBgn0260945/FBgn0036165/FBgn0041094/FBgn0017581/FBgn0086779/FBgn0011260/FBgn0262582/FBgn0000464/FBgn0003089/FBgn0086676/FBgn0010415/FBgn0015778/FBgn0024836/FBgn0013759/FBgn0010300/FBgn0038826/FBgn0041092	22		H3K27me3	GO:0005913	cell-cell adherens junction	16/2578	24/11938	2.61711e-06	5.94457e-05	5.08991e-05	FBgn0263289/FBgn0000547/FBgn0003391/FBgn0260799/FBgn0265991/FBgn0261053/FBgn0010215/FBgn0029082/FBgn0262614/FBgn0264489/FBgn0259219/FBgn0086779/FBgn0039709/FBgn0004583/FBgn0259212/FBgn0262018	16
H3K27me3	GO:0099528	G protein-coupled neurotransmitter receptor activity	18/2669	21/12127	9.29979e-10	2.1165e-08	1.67092e-08	FBgn0038542/FBgn0037546/FBgn0000037/FBgn0024944/FBgn0031275/FBgn0004573/FBgn0038653/FBgn0263116/FBgn0250910/FBgn0087012/FBgn0038980/FBgn0038063/FBgn0038541/FBgn0004168/FBgn0011582/FBgn0266137/FBgn0261929/FBgn0004514	18		H3K27ac	GO:0001752	compound eye photoreceptor fate commitment	10/252	59/12275	2.88806e-07	1.0061e-05	7.54489e-06	FBgn0004876/FBgn0000097/FBgn0263289/FBgn0001297/FBgn0011666/FBgn0005771/FBgn0283521/FBgn0015778/FBgn0259211/FBgn0024836	10		H3K27me3	GO:0030424	axon	78/2578	231/11938	1.10919e-05	0.000240493	0.000205917	FBgn0020503/FBgn0015773/FBgn0004580/FBgn0010414/FBgn0031702/FBgn0041605/FBgn0024277/FBgn0013733/FBgn0011592/FBgn0085395/FBgn0004197/FBgn0041250/FBgn0010113/FBgn0041240/FBgn0285926/FBgn0261822/FBgn0265296/FBgn0004369/FBgn0004244/FBgn0011829/FBgn0261714/FBgn0039862/FBgn0041239/FBgn0025726/FBgn0039431/FBgn0016081/FBgn0263219/FBgn0045497/FBgn0033159/FBgn0284084/FBgn0004242/FBgn0040752/FBgn0017590/FBg…	78
H3K27me3	GO:0005102	signaling receptor binding	99/2669	257/12127	1.05966e-09	2.33126e-08	1.84047e-08	FBgn0020299/FBgn0086371/FBgn0051665/FBgn0035379/FBgn0045038/FBgn0032136/FBgn0031879/FBgn0026760/FBgn0003041/FBgn0033649/FBgn0004360/FBgn0044048/FBgn0263289/FBgn0000547/FBgn0003034/FBgn0033312/FBgn0004197/FBgn0053542/FBgn0010453/FBgn0031866/FBgn0039031/FBgn0267327/FBgn0259685/FBgn0020414/FBgn0063368/FBgn0000490/FBgn0011829/FBgn0261526/FBgn0012344/FBgn0004644/FBgn0083975/FBgn0001104/FBgn0003984/FBg…	99		H3K27ac	GO:0048056	R3/R4 cell differentiation	6/252	15/12275	3.02336e-07	1.03442e-05	7.75732e-06	FBgn0000097/FBgn0263289/FBgn0001297/FBgn0283521/FBgn0259211/FBgn0024836	6		H3K27me3	GO:1990351	transporter complex	42/2578	107/11938	2.44209e-05	0.000506468	0.000433652	FBgn0036491/FBgn0261612/FBgn0004619/FBgn0035934/FBgn0264000/FBgn0263289/FBgn0085395/FBgn0028523/FBgn0261999/FBgn0035696/FBgn0031734/FBgn0266347/FBgn0259822/FBgn0004513/FBgn0005614/FBgn0262593/FBgn0040752/FBgn0042185/FBgn0000039/FBgn0053310/FBgn0060296/FBgn0046113/FBgn0037501/FBgn0041195/FBgn0053970/FBgn0016920/FBgn0039594/FBgn0011286/FBgn0032151/FBgn0032593/FBgn0004512/FBgn0039536/FBgn0265194/FBg…	42
H3K27me3	GO:0005549	odorant binding	53/2669	111/12127	1.61973e-09	3.44846e-08	2.72247e-08	FBgn0039684/FBgn0037590/FBgn0026398/FBgn0034470/FBgn0026389/FBgn0041624/FBgn0026396/FBgn0037399/FBgn0033404/FBgn0036080/FBgn0028963/FBgn0033573/FBgn0039682/FBgn0026385/FBgn0026384/FBgn0033041/FBgn0037594/FBgn0034865/FBgn0034473/FBgn0036009/FBgn0032096/FBgn0039033/FBgn0033043/FBgn0037576/FBgn0026390/FBgn0034475/FBgn0039551/FBgn0028946/FBgn0011281/FBgn0010403/FBgn0038798/FBgn0026397/FBgn0041623/FBg…	53		H3K27ac	GO:0046530	photoreceptor cell differentiation	18/252	210/12275	3.17317e-07	1.06364e-05	7.97639e-06	FBgn0004876/FBgn0000097/FBgn0263289/FBgn0000547/FBgn0001297/FBgn0011666/FBgn0000546/FBgn0010909/FBgn0261822/FBgn0005771/FBgn0283521/FBgn0001316/FBgn0000464/FBgn0010473/FBgn0041111/FBgn0015778/FBgn0259211/FBgn0024836	18		H3K27me3	GO:0034702	ion channel complex	34/2578	83/11938	5.12135e-05	0.00101787	0.000871528	FBgn0036491/FBgn0261612/FBgn0004619/FBgn0035934/FBgn0264000/FBgn0263289/FBgn0085395/FBgn0028523/FBgn0261999/FBgn0035696/FBgn0266347/FBgn0259822/FBgn0005614/FBgn0262593/FBgn0040752/FBgn0042185/FBgn0000039/FBgn0060296/FBgn0046113/FBgn0037501/FBgn0041195/FBgn0016920/FBgn0011286/FBgn0032151/FBgn0032593/FBgn0039536/FBgn0265194/FBgn0000036/FBgn0001991/FBgn0004620/FBgn0004118/FBgn0035604/FBgn0259145/FBg…	34
H3K27me3	GO:0008528	G protein-coupled peptide receptor activity	29/2669	46/12127	2.4053e-09	4.96094e-08	3.91653e-08	FBgn0264002/FBgn0033058/FBgn0038201/FBgn0053696/FBgn0085410/FBgn0036789/FBgn0038139/FBgn0038874/FBgn0016650/FBgn0003255/FBgn0052843/FBgn0036278/FBgn0033744/FBgn0035331/FBgn0039396/FBgn0004842/FBgn0035385/FBgn0035610/FBgn0033932/FBgn0037408/FBgn0004841/FBgn0004622/FBgn0033579/FBgn0038140/FBgn0036790/FBgn0039595/FBgn0034996/FBgn0050106/FBgn0036934	29		H3K27ac	GO:0042325	regulation of phosphorylation	19/252	233/12275	3.21978e-07	1.06364e-05	7.97639e-06	FBgn0263395/FBgn0042693/FBgn0036844/FBgn0001297/FBgn0259243/FBgn0017581/FBgn0010909/FBgn0264357/FBgn0086779/FBgn0024956/FBgn0033988/FBgn0034606/FBgn0023083/FBgn0033773/FBgn0015399/FBgn0250906/FBgn0027492/FBgn0264493/FBgn0259212	19		H3K27me3	GO:0030054	cell junction	56/2578	160/11938	6.11956e-05	0.00116761	0.000999742	FBgn0000180/FBgn0027596/FBgn0033212/FBgn0031571/FBgn0010894/FBgn0013733/FBgn0263289/FBgn0000547/FBgn0041096/FBgn0267728/FBgn0085408/FBgn0003391/FBgn0004167/FBgn0259685/FBgn0260799/FBgn0261854/FBgn0034606/FBgn0265991/FBgn0011570/FBgn0032683/FBgn0004513/FBgn0261053/FBgn0010215/FBgn0024836/FBgn0029082/FBgn0011642/FBgn0000578/FBgn0000636/FBgn0262614/FBgn0031850/FBgn0262081/FBgn0035539/FBgn0024189/FBg…	56
H3K27me3	GO:0050839	cell adhesion molecule binding	28/2669	44/12127	3.33746e-09	6.67492e-08	5.26967e-08	FBgn0260745/FBgn0034391/FBgn0000547/FBgn0041096/FBgn0027598/FBgn0011829/FBgn0036715/FBgn0284247/FBgn0260799/FBgn0262869/FBgn0032414/FBgn0032666/FBgn0010215/FBgn0024836/FBgn0026179/FBgn0000317/FBgn0262614/FBgn0261261/FBgn0263038/FBgn0010395/FBgn0260442/FBgn0001075/FBgn0002306/FBgn0052183/FBgn0259212/FBgn0261574/FBgn0262018/FBgn0015609	28		H3K27ac	GO:0042706	eye photoreceptor cell fate commitment	10/252	60/12275	3.40378e-07	1.10536e-05	8.28931e-06	FBgn0004876/FBgn0000097/FBgn0263289/FBgn0001297/FBgn0011666/FBgn0005771/FBgn0283521/FBgn0015778/FBgn0259211/FBgn0024836	10		H3K27me3	GO:0016324	apical plasma membrane	30/2578	71/11938	7.03401e-05	0.00129047	0.00110494	FBgn0031879/FBgn0004197/FBgn0085408/FBgn0004167/FBgn0259685/FBgn0263930/FBgn0028516/FBgn0036715/FBgn0266756/FBgn0261854/FBgn0036756/FBgn0039232/FBgn0015399/FBgn0036985/FBgn0265011/FBgn0029082/FBgn0004359/FBgn0038237/FBgn0033097/FBgn0033657/FBgn0002306/FBgn0039709/FBgn0016984/FBgn0066365/FBgn0004583/FBgn0001991/FBgn0033033/FBgn0262127/FBgn0266672/FBgn0039840	30
H3K27me3	GO:0001158	enhancer sequence-specific DNA binding	22/2669	31/12127	7.88515e-09	1.53065e-07	1.2084e-07	FBgn0001180/FBgn0000014/FBgn0011656/FBgn0000577/FBgn0000015/FBgn0003944/FBgn0000606/FBgn0001077/FBgn0004396/FBgn0004110/FBgn0005561/FBgn0002521/FBgn0005558/FBgn0000097/FBgn0003002/FBgn0000576/FBgn0001235/FBgn0003896/FBgn0086680/FBgn0011648/FBgn0003870/FBgn0260642	22		H3K27ac	GO:0002065	columnar/cuboidal epithelial cell differentiation	24/252	359/12275	3.64429e-07	1.16374e-05	8.72712e-06	FBgn0000578/FBgn0263929/FBgn0000636/FBgn0000097/FBgn0263289/FBgn0000547/FBgn0003475/FBgn0026238/FBgn0027598/FBgn0001297/FBgn0004167/FBgn0000546/FBgn0261285/FBgn0262582/FBgn0000464/FBgn0264442/FBgn0052296/FBgn0015589/FBgn0011766/FBgn0015778/FBgn0016917/FBgn0013759/FBgn0038826/FBgn0041092	24		H3K27me3	GO:0043235	receptor complex	32/2578	79/11938	0.000108831	0.00192268	0.00164625	FBgn0003731/FBgn0004619/FBgn0264000/FBgn0263289/FBgn0031518/FBgn0011829/FBgn0031275/FBgn0266347/FBgn0033791/FBgn0040752/FBgn0024245/FBgn0000039/FBgn0283499/FBgn0046113/FBgn0053531/FBgn0037501/FBgn0032006/FBgn0010395/FBgn0032151/FBgn0003716/FBgn0000546/FBgn0034005/FBgn0003733/FBgn0025741/FBgn0040505/FBgn0000036/FBgn0019985/FBgn0004620/FBgn0004118/FBgn0035604/FBgn0010389/FBgn0014073	32
H3K27me3	GO:0005261	cation channel activity	65/2669	153/12127	9.64739e-09	1.81922e-07	1.43623e-07	FBgn0035785/FBgn0010414/FBgn0037238/FBgn0000180/FBgn0265042/FBgn0065110/FBgn0261612/FBgn0004619/FBgn0035934/FBgn0265001/FBgn0264000/FBgn0085425/FBgn0085395/FBgn0028523/FBgn0261999/FBgn0039081/FBgn0053988/FBgn0266347/FBgn0038165/FBgn0259822/FBgn0039424/FBgn0034730/FBgn0005614/FBgn0262593/FBgn0038840/FBgn0041585/FBgn0085398/FBgn0042185/FBgn0027589/FBgn0000039/FBgn0264953/FBgn0060296/FBgn0046113/FBg…	65		H3K27ac	GO:0032879	regulation of localization	28/252	472/12275	4.35032e-07	1.36643e-05	1.02471e-05	FBgn0000578/FBgn0004875/FBgn0285911/FBgn0000097/FBgn0263289/FBgn0027598/FBgn0010105/FBgn0001297/FBgn0027932/FBgn0086779/FBgn0260003/FBgn0011260/FBgn0002567/FBgn0001316/FBgn0000464/FBgn0263120/FBgn0041111/FBgn0015589/FBgn0041585/FBgn0027492/FBgn0024836/FBgn0264493/FBgn0013759/FBgn0010300/FBgn0261547/FBgn0041092/FBgn0259212/FBgn0004611	28		H3K27me3	GO:0032432	actin filament bundle	8/2578	10/11938	0.000138036	0.00235153	0.00201345	FBgn0263973/FBgn0004167/FBgn0003721/FBgn0265991/FBgn0011642/FBgn0264489/FBgn0004389/FBgn0259219	8
H3K27me3	GO:0005509	calcium ion binding	79/2669	200/12127	1.40249e-08	2.50174e-07	1.97505e-07	FBgn0004580/FBgn0051665/FBgn0085390/FBgn0034389/FBgn0035161/FBgn0038088/FBgn0051802/FBgn0013733/FBgn0031879/FBgn0037460/FBgn0038247/FBgn0039029/FBgn0034774/FBgn0004197/FBgn0037963/FBgn0013348/FBgn0053978/FBgn0003391/FBgn0259685/FBgn0052373/FBgn0038089/FBgn0031217/FBgn0051475/FBgn0011829/FBgn0036715/FBgn0003719/FBgn0261714/FBgn0284247/FBgn0000079/FBgn0053196/FBgn0025726/FBgn0004644/FBgn0020248/FBg…	79		H3K27ac	GO:0009792	embryo development ending in birth or egg hatching	18/252	215/12275	4.50274e-07	1.39149e-05	1.0435e-05	FBgn0000578/FBgn0003396/FBgn0024189/FBgn0000097/FBgn0263289/FBgn0003165/FBgn0000547/FBgn0036165/FBgn0041094/FBgn0001297/FBgn0000546/FBgn0010909/FBgn0086779/FBgn0033033/FBgn0015396/FBgn0015371/FBgn0003963/FBgn0259212	18		H3K27me3	GO:0062023	collagen-containing extracellular matrix	15/2578	28/11938	0.000205486	0.00337989	0.00289396	FBgn0015773/FBgn0267348/FBgn0003137/FBgn0260660/FBgn0039257/FBgn0263930/FBgn0261800/FBgn0261563/FBgn0259244/FBgn0031850/FBgn0028573/FBgn0016075/FBgn0041604/FBgn0001114/FBgn0035049	15
H3K27me3	GO:0046873	metal ion transmembrane transporter activity	79/2669	200/12127	1.40249e-08	2.50174e-07	1.97505e-07	FBgn0035785/FBgn0010414/FBgn0037238/FBgn0265042/FBgn0065110/FBgn0034136/FBgn0004619/FBgn0035934/FBgn0265001/FBgn0267363/FBgn0085425/FBgn0085395/FBgn0259214/FBgn0028523/FBgn0262476/FBgn0261999/FBgn0025693/FBgn0028516/FBgn0039081/FBgn0026438/FBgn0263390/FBgn0028886/FBgn0053988/FBgn0011603/FBgn0038165/FBgn0259822/FBgn0039424/FBgn0034730/FBgn0005614/FBgn0262593/FBgn0038840/FBgn0041585/FBgn0085398/FBg…	79		H3K27ac	GO:0042067	establishment of ommatidial planar polarity	10/252	62/12275	4.6823e-07	1.42401e-05	1.06789e-05	FBgn0000097/FBgn0263289/FBgn0000547/FBgn0001297/FBgn0283521/FBgn0015778/FBgn0259211/FBgn0024836/FBgn0264493/FBgn0259212	10		H3K27me3	GO:0009897	external side of plasma membrane	10/2578	15/11938	0.000220947	0.00351306	0.00300798	FBgn0027843/FBgn0032116/FBgn0263930/FBgn0033438/FBgn0262869/FBgn0026061/FBgn0034476/FBgn0041604/FBgn0260499/FBgn0262473	10
H3K27me3	GO:0000980	RNA polymerase II distal enhancer sequence-specific DNA binding	18/2669	26/12127	3.43234e-07	5.96143e-06	4.7064e-06	FBgn0001180/FBgn0000014/FBgn0000577/FBgn0000015/FBgn0003944/FBgn0000606/FBgn0001077/FBgn0004110/FBgn0002521/FBgn0005558/FBgn0000097/FBgn0003002/FBgn0000576/FBgn0003896/FBgn0086680/FBgn0011648/FBgn0003870/FBgn0260642	18		H3K27ac	GO:0045165	cell fate commitment	22/252	314/12275	5.18805e-07	1.55317e-05	1.16475e-05	FBgn0004875/FBgn0004876/FBgn0000097/FBgn0263289/FBgn0000547/FBgn0001297/FBgn0010453/FBgn0011666/FBgn0000546/FBgn0002945/FBgn0005771/FBgn0033988/FBgn0266418/FBgn0283521/FBgn0013718/FBgn0015589/FBgn0015371/FBgn0003963/FBgn0015778/FBgn0259211/FBgn0024836/FBgn0010300	22		H3K27me3	GO:0030017	sarcomere	26/2578	62/11938	0.000242808	0.0037361	0.00319896	FBgn0005666/FBgn0052311/FBgn0035917/FBgn0041096/FBgn0265487/FBgn0003149/FBgn0000047/FBgn0038294/FBgn0003721/FBgn0265991/FBgn0032683/FBgn0036454/FBgn0264489/FBgn0264695/FBgn0265356/FBgn0011286/FBgn0041097/FBgn0260442/FBgn0261836/FBgn0261565/FBgn0051374/FBgn0259219/FBgn0014141/FBgn0086906/FBgn0035384/FBgn0053519	26
H3K27me3	GO:0030545	receptor regulator activity	49/2669	114/12127	4.06729e-07	6.8831e-06	5.43403e-06	FBgn0051665/FBgn0035379/FBgn0045038/FBgn0033649/FBgn0044048/FBgn0003034/FBgn0004197/FBgn0053542/FBgn0039031/FBgn0267327/FBgn0063368/FBgn0000490/FBgn0261526/FBgn0012344/FBgn0004644/FBgn0003984/FBgn0038147/FBgn0015399/FBgn0033652/FBgn0015591/FBgn0032362/FBgn0284084/FBgn0033952/FBgn0035282/FBgn0032840/FBgn0044049/FBgn0011559/FBgn0038901/FBgn0040813/FBgn0000463/FBgn0000564/FBgn0085407/FBgn0032336/FBg…	49		H3K27ac	GO:0007173	epidermal growth factor receptor signaling pathway	10/252	63/12275	5.46638e-07	1.58691e-05	1.19005e-05	FBgn0263395/FBgn0010825/FBgn0000097/FBgn0263289/FBgn0003165/FBgn0000547/FBgn0036844/FBgn0086779/FBgn0262582/FBgn0015399	10		H3K27me3	GO:0044449	contractile fiber part	28/2578	69/11938	0.000276688	0.00412438	0.00353141	FBgn0005666/FBgn0052311/FBgn0035917/FBgn0041096/FBgn0265487/FBgn0003149/FBgn0033289/FBgn0000047/FBgn0038294/FBgn0003721/FBgn0265991/FBgn0032683/FBgn0036454/FBgn0264489/FBgn0264695/FBgn0265356/FBgn0011286/FBgn0041097/FBgn0260442/FBgn0261836/FBgn0261565/FBgn0051374/FBgn0259219/FBgn0014141/FBgn0086906/FBgn0002772/FBgn0035384/FBgn0053519	28
H3K27me3	GO:0048018	receptor ligand activity	46/2669	106/12127	6.55266e-07	1.08119e-05	8.53571e-06	FBgn0051665/FBgn0035379/FBgn0045038/FBgn0033649/FBgn0044048/FBgn0003034/FBgn0004197/FBgn0053542/FBgn0039031/FBgn0267327/FBgn0063368/FBgn0000490/FBgn0261526/FBgn0012344/FBgn0004644/FBgn0003984/FBgn0038147/FBgn0033652/FBgn0015591/FBgn0032362/FBgn0284084/FBgn0033952/FBgn0035282/FBgn0032840/FBgn0044049/FBgn0011559/FBgn0038901/FBgn0040813/FBgn0000463/FBgn0000564/FBgn0085407/FBgn0032336/FBgn0028374/FBg…	46		H3K27ac	GO:0038127	ERBB signaling pathway	10/252	63/12275	5.46638e-07	1.58691e-05	1.19005e-05	FBgn0263395/FBgn0010825/FBgn0000097/FBgn0263289/FBgn0003165/FBgn0000547/FBgn0036844/FBgn0086779/FBgn0262582/FBgn0015399	10		H3K27me3	GO:0043292	contractile fiber	28/2578	71/11938	0.000483051	0.00698229	0.00597844	FBgn0005666/FBgn0052311/FBgn0035917/FBgn0041096/FBgn0265487/FBgn0003149/FBgn0033289/FBgn0000047/FBgn0038294/FBgn0003721/FBgn0265991/FBgn0032683/FBgn0036454/FBgn0264489/FBgn0264695/FBgn0265356/FBgn0011286/FBgn0041097/FBgn0260442/FBgn0261836/FBgn0261565/FBgn0051374/FBgn0259219/FBgn0014141/FBgn0086906/FBgn0002772/FBgn0035384/FBgn0053519	28
H3K27me3	GO:0022890	inorganic cation transmembrane transporter activity	112/2669	339/12127	1.37382e-06	2.21151e-05	1.74593e-05	FBgn0035785/FBgn0010414/FBgn0037238/FBgn0000180/FBgn0265042/FBgn0065110/FBgn0261612/FBgn0034136/FBgn0004619/FBgn0035934/FBgn0265001/FBgn0267363/FBgn0264000/FBgn0085425/FBgn0085395/FBgn0259214/FBgn0028523/FBgn0262476/FBgn0261999/FBgn0033911/FBgn0025693/FBgn0052230/FBgn0028516/FBgn0037387/FBgn0039081/FBgn0026438/FBgn0263390/FBgn0028886/FBgn0053988/FBgn0011603/FBgn0266347/FBgn0038165/FBgn0259822/FBg…	112		H3K27ac	GO:0006468	protein phosphorylation	26/252	427/12275	7.06039e-07	2.01906e-05	1.51413e-05	FBgn0262081/FBgn0263395/FBgn0004876/FBgn0051145/FBgn0042693/FBgn0260945/FBgn0036844/FBgn0001297/FBgn0262617/FBgn0259243/FBgn0017581/FBgn0010909/FBgn0264357/FBgn0086779/FBgn0024956/FBgn0033988/FBgn0085409/FBgn0016930/FBgn0034606/FBgn0023083/FBgn0033773/FBgn0015399/FBgn0027492/FBgn0264493/FBgn0013759/FBgn0259212	26		H3K27me3	GO:0030016	myofibril	26/2578	66/11938	0.00077281	0.0108421	0.00928329	FBgn0005666/FBgn0052311/FBgn0035917/FBgn0041096/FBgn0265487/FBgn0003149/FBgn0000047/FBgn0038294/FBgn0003721/FBgn0265991/FBgn0032683/FBgn0036454/FBgn0264489/FBgn0264695/FBgn0265356/FBgn0011286/FBgn0041097/FBgn0260442/FBgn0261836/FBgn0261565/FBgn0051374/FBgn0259219/FBgn0014141/FBgn0086906/FBgn0035384/FBgn0053519	26
H3K27me3	GO:0008324	cation transmembrane transporter activity	115/2669	355/12127	2.93328e-06	4.60944e-05	3.63904e-05	FBgn0035785/FBgn0010414/FBgn0037238/FBgn0000180/FBgn0265042/FBgn0037203/FBgn0065110/FBgn0261612/FBgn0034136/FBgn0004619/FBgn0035934/FBgn0265001/FBgn0267363/FBgn0264000/FBgn0085425/FBgn0085395/FBgn0259214/FBgn0028523/FBgn0262476/FBgn0261999/FBgn0033911/FBgn0025693/FBgn0052230/FBgn0028516/FBgn0037387/FBgn0039081/FBgn0026438/FBgn0263390/FBgn0028886/FBgn0053988/FBgn0011603/FBgn0266347/FBgn0038165/FBg…	115		H3K27ac	GO:0016477	cell migration	22/252	321/12275	7.53934e-07	2.12432e-05	1.59306e-05	FBgn0000578/FBgn0262081/FBgn0000097/FBgn0003165/FBgn0026238/FBgn0027598/FBgn0001297/FBgn0010453/FBgn0261836/FBgn0000546/FBgn0261285/FBgn0011260/FBgn0000464/FBgn0264442/FBgn0086676/FBgn0052296/FBgn0015589/FBgn0035101/FBgn0010415/FBgn0016917/FBgn0013759/FBgn0041092	22		H3K27me3	GO:0034703	cation channel complex	23/2578	57/11938	0.00103596	0.0141186	0.0120888	FBgn0261612/FBgn0004619/FBgn0035934/FBgn0264000/FBgn0085395/FBgn0028523/FBgn0261999/FBgn0259822/FBgn0005614/FBgn0262593/FBgn0042185/FBgn0060296/FBgn0037501/FBgn0041195/FBgn0016920/FBgn0011286/FBgn0032593/FBgn0039536/FBgn0265194/FBgn0001991/FBgn0035604/FBgn0259145/FBgn0033494	23
H3K27me3	GO:0099094	ligand-gated cation channel activity	25/2669	48/12127	4.70799e-06	7.22622e-05	5.70491e-05	FBgn0265042/FBgn0261612/FBgn0004619/FBgn0264000/FBgn0039081/FBgn0266347/FBgn0038840/FBgn0000039/FBgn0046113/FBgn0020258/FBgn0010051/FBgn0037501/FBgn0026255/FBgn0039916/FBgn0032129/FBgn0011286/FBgn0032151/FBgn0037324/FBgn0265194/FBgn0000036/FBgn0004620/FBgn0004118/FBgn0032706/FBgn0035604/FBgn0259145	25		H3K27ac	GO:0045595	regulation of cell differentiation	26/252	432/12275	8.80282e-07	2.44438e-05	1.83308e-05	FBgn0004875/FBgn0004876/FBgn0000097/FBgn0000547/FBgn0260945/FBgn0011335/FBgn0010105/FBgn0010113/FBgn0001297/FBgn0000546/FBgn0011260/FBgn0053208/FBgn0001316/FBgn0000464/FBgn0085450/FBgn0086676/FBgn0010473/FBgn0015589/FBgn0015371/FBgn0011766/FBgn0003963/FBgn0259211/FBgn0024836/FBgn0016917/FBgn0010300/FBgn0041092	26		H3K27me3	GO:0016323	basolateral plasma membrane	21/2578	51/11938	0.00124279	0.016467	0.0140995	FBgn0003731/FBgn0263289/FBgn0032123/FBgn0263930/FBgn0011603/FBgn0265991/FBgn0034715/FBgn0000636/FBgn0262614/FBgn0035610/FBgn0003892/FBgn0033097/FBgn0033657/FBgn0024236/FBgn0000464/FBgn0001991/FBgn0004108/FBgn0285955/FBgn0266672/FBgn0036461/FBgn0261574	21
H3K27me3	GO:0004713	protein tyrosine kinase activity	19/2669	34/12127	1.75971e-05	0.000263956	0.000208387	FBgn0003731/FBgn0285896/FBgn0031518/FBgn0011829/FBgn0003502/FBgn0035142/FBgn0283499/FBgn0262733/FBgn0053531/FBgn0038279/FBgn0262081/FBgn0032006/FBgn0264959/FBgn0000723/FBgn0002938/FBgn0003733/FBgn0040505/FBgn0010389/FBgn0014073	19		H3K27ac	GO:0046552	photoreceptor cell fate commitment	10/252	68/12275	1.13649e-06	3.11074e-05	2.3328e-05	FBgn0004876/FBgn0000097/FBgn0263289/FBgn0001297/FBgn0011666/FBgn0005771/FBgn0283521/FBgn0015778/FBgn0259211/FBgn0024836	10		H3K27me3	GO:0097060	synaptic membrane	25/2578	66/11938	0.00186192	0.0234269	0.0200588	FBgn0031702/FBgn0034136/FBgn0263289/FBgn0031866/FBgn0264606/FBgn0025726/FBgn0266347/FBgn0040752/FBgn0000039/FBgn0046113/FBgn0051146/FBgn0034602/FBgn0026239/FBgn0004449/FBgn0026255/FBgn0039916/FBgn0259246/FBgn0032151/FBgn0031209/FBgn0000036/FBgn0004620/FBgn0004118/FBgn0013343/FBgn0003429/FBgn0261547	25
H3K27me3	GO:0005267	potassium channel activity	20/2669	39/12127	5.61959e-05	0.000824207	0.00065069	FBgn0265042/FBgn0004619/FBgn0085425/FBgn0085395/FBgn0028523/FBgn0039081/FBgn0038165/FBgn0262593/FBgn0038840/FBgn0027589/FBgn0046113/FBgn0026255/FBgn0039916/FBgn0259242/FBgn0004620/FBgn0261698/FBgn0263397/FBgn0032706/FBgn0003429/FBgn0033494	20		H3K27ac	GO:0051241	negative regulation of multicellular organismal process	17/252	210/12275	1.51363e-06	4.08467e-05	3.06316e-05	FBgn0000578/FBgn0003396/FBgn0262081/FBgn0004876/FBgn0000097/FBgn0263289/FBgn0000547/FBgn0010113/FBgn0000546/FBgn0011260/FBgn0001316/FBgn0015589/FBgn0010905/FBgn0015371/FBgn0015778/FBgn0010300/FBgn0038826	17		H3K27me3	GO:0045202	synapse	82/2578	283/11938	0.00191467	0.0234269	0.0200588	FBgn0004580/FBgn0010414/FBgn0031702/FBgn0036727/FBgn0041605/FBgn0035756/FBgn0034136/FBgn0035533/FBgn0263289/FBgn0035976/FBgn0031424/FBgn0031866/FBgn0033911/FBgn0261822/FBgn0004244/FBgn0039862/FBgn0264606/FBgn0025726/FBgn0083975/FBgn0264006/FBgn0004882/FBgn0266757/FBgn0266347/FBgn0085447/FBgn0010114/FBgn0010905/FBgn0024963/FBgn0010415/FBgn0039883/FBgn0000250/FBgn0284084/FBgn0027505/FBgn0004242/FBg…	82
H3K27me3	GO:0001227	DNA-binding transcription repressor activity, RNA polymerase II-specific	29/2669	67/12127	7.83838e-05	0.00112464	0.000887872	FBgn0010109/FBgn0013469/FBgn0003651/FBgn0001168/FBgn0000577/FBgn0010323/FBgn0262160/FBgn0035625/FBgn0262582/FBgn0025776/FBgn0038592/FBgn0032150/FBgn0015371/FBgn0001320/FBgn0004595/FBgn0000504/FBgn0261705/FBgn0003866/FBgn0000097/FBgn0015381/FBgn0038852/FBgn0263772/FBgn0034520/FBgn0027788/FBgn0011648/FBgn0003870/FBgn0038626/FBgn0002631/FBgn0001981	29		H3K27ac	GO:0007155	cell adhesion	17/252	211/12275	1.61642e-06	4.30147e-05	3.22575e-05	FBgn0260745/FBgn0000636/FBgn0261261/FBgn0024189/FBgn0000097/FBgn0263289/FBgn0000547/FBgn0036844/FBgn0000546/FBgn0261822/FBgn0000464/FBgn0265991/FBgn0010473/FBgn0039848/FBgn0035101/FBgn0264273/FBgn0024836	17		H3K27me3	GO:0098797	plasma membrane protein complex	54/2578	173/11938	0.00191541	0.0234269	0.0200588	FBgn0004619/FBgn0264000/FBgn0263289/FBgn0085395/FBgn0028523/FBgn0036309/FBgn0261999/FBgn0003391/FBgn0259685/FBgn0261854/FBgn0031275/FBgn0031734/FBgn0266347/FBgn0001104/FBgn0259822/FBgn0283531/FBgn0004513/FBgn0261053/FBgn0005614/FBgn0262593/FBgn0010215/FBgn0040752/FBgn0004784/FBgn0000039/FBgn0283499/FBgn0053310/FBgn0011642/FBgn0046113/FBgn0028662/FBgn0034135/FBgn0037501/FBgn0053970/FBgn0000463/FBg…	54
H3K27me3	GO:0005089	Rho guanyl-nucleotide exchange factor activity	16/2669	29/12127	0.000100556	0.00141206	0.00111478	FBgn0050115/FBgn0024277/FBgn0003041/FBgn0050456/FBgn0035802/FBgn0085447/FBgn0265082/FBgn0015513/FBgn0264598/FBgn0261556/FBgn0031216/FBgn0050440/FBgn0262562/FBgn0034194/FBgn0053519/FBgn0261547	16		H3K27ac	GO:0022610	biological adhesion	17/252	214/12275	1.96376e-06	5.15419e-05	3.86522e-05	FBgn0260745/FBgn0000636/FBgn0261261/FBgn0024189/FBgn0000097/FBgn0263289/FBgn0000547/FBgn0036844/FBgn0000546/FBgn0261822/FBgn0000464/FBgn0265991/FBgn0010473/FBgn0039848/FBgn0035101/FBgn0264273/FBgn0024836	17		H3K27me3	GO:0098552	side of membrane	24/2578	64/11938	0.00265909	0.0317096	0.0271507	FBgn0024277/FBgn0027843/FBgn0250823/FBgn0032116/FBgn0263930/FBgn0033438/FBgn0001104/FBgn0262869/FBgn0262733/FBgn0026061/FBgn0034476/FBgn0264959/FBgn0000723/FBgn0014388/FBgn0267252/FBgn0000384/FBgn0041604/FBgn0260499/FBgn0262473/FBgn0004583/FBgn0010223/FBgn0262127/FBgn0025574/FBgn0264753	24
H3K27me3	GO:0015081	sodium ion transmembrane transporter activity	39/2669	101/12127	0.000111187	0.00152882	0.00120696	FBgn0035785/FBgn0010414/FBgn0037238/FBgn0065110/FBgn0034136/FBgn0004619/FBgn0265001/FBgn0267363/FBgn0262476/FBgn0026438/FBgn0263390/FBgn0028886/FBgn0011603/FBgn0039424/FBgn0034730/FBgn0038840/FBgn0085398/FBgn0053310/FBgn0013995/FBgn0046113/FBgn0027660/FBgn0020258/FBgn0033708/FBgn0032602/FBgn0033443/FBgn0040297/FBgn0039676/FBgn0031865/FBgn0026255/FBgn0039916/FBgn0026439/FBgn0051547/FBgn0039839/FBg…	39		H3K27ac	GO:0031399	regulation of protein modification process	21/252	314/12275	2.01222e-06	5.17948e-05	3.88418e-05	FBgn0038286/FBgn0263395/FBgn0010825/FBgn0042693/FBgn0036844/FBgn0001297/FBgn0029114/FBgn0259243/FBgn0017581/FBgn0010909/FBgn0264357/FBgn0086779/FBgn0024956/FBgn0033988/FBgn0034606/FBgn0023083/FBgn0033773/FBgn0015399/FBgn0027492/FBgn0264493/FBgn0259212	21		H3K27me3	GO:0005911	cell-cell junction	34/2578	101/11938	0.00332611	0.0386964	0.033133	FBgn0031571/FBgn0010894/FBgn0263289/FBgn0000547/FBgn0267728/FBgn0085408/FBgn0003391/FBgn0259685/FBgn0260799/FBgn0261854/FBgn0265991/FBgn0004513/FBgn0261053/FBgn0010215/FBgn0024836/FBgn0029082/FBgn0011642/FBgn0000578/FBgn0000636/FBgn0262614/FBgn0262081/FBgn0024189/FBgn0264489/FBgn0000463/FBgn0259219/FBgn0086779/FBgn0039709/FBgn0004583/FBgn0262127/FBgn0005536/FBgn0259212/FBgn0087007/FBgn0262018/FBg…	34
H3K27me3	GO:0015079	potassium ion transmembrane transporter activity	27/2669	62/12127	0.000120765	0.00162664	0.00128419	FBgn0037238/FBgn0265042/FBgn0004619/FBgn0267363/FBgn0085425/FBgn0085395/FBgn0028523/FBgn0039081/FBgn0263390/FBgn0038165/FBgn0262593/FBgn0038840/FBgn0027589/FBgn0053310/FBgn0046113/FBgn0040297/FBgn0026255/FBgn0039916/FBgn0259242/FBgn0051547/FBgn0036279/FBgn0004620/FBgn0261698/FBgn0263397/FBgn0032706/FBgn0003429/FBgn0033494	27		H3K27ac	GO:0007167	enzyme linked receptor protein signaling pathway	19/252	263/12275	2.02746e-06	5.17948e-05	3.88418e-05	FBgn0003396/FBgn0263395/FBgn0010825/FBgn0004876/FBgn0000097/FBgn0263289/FBgn0003165/FBgn0042693/FBgn0000547/FBgn0036844/FBgn0033987/FBgn0086779/FBgn0085409/FBgn0262582/FBgn0085450/FBgn0086676/FBgn0015399/FBgn0259211/FBgn0027492	19		H3K27me3	GO:0044295	axonal growth cone	8/2578	14/11938	0.00397615	0.0451577	0.0386653	FBgn0020503/FBgn0015773/FBgn0013733/FBgn0011592/FBgn0005775/FBgn0010051/FBgn0031375/FBgn0051721	8
H3K27me3	GO:0008061	chitin binding	45/2669	122/12127	0.000123523	0.00163051	0.00128724	FBgn0051439/FBgn0250907/FBgn0035932/FBgn0036227/FBgn0036230/FBgn0035427/FBgn0035398/FBgn0051077/FBgn0033312/FBgn0264488/FBgn0040601/FBgn0026077/FBgn0020414/FBgn0036947/FBgn0036953/FBgn0040609/FBgn0027600/FBgn0036220/FBgn0037487/FBgn0035430/FBgn0085311/FBgn0039453/FBgn0038422/FBgn0034301/FBgn0013763/FBgn0035933/FBgn0064237/FBgn0035844/FBgn0259748/FBgn0036949/FBgn0038492/FBgn0035607/FBgn0036951/FBg…	45		H3K27ac	GO:0009968	negative regulation of signal transduction	21/252	315/12275	2.11683e-06	5.33665e-05	4.00205e-05	FBgn0263395/FBgn0010825/FBgn0004876/FBgn0036922/FBgn0000097/FBgn0003165/FBgn0042693/FBgn0000547/FBgn0260945/FBgn0036165/FBgn0260440/FBgn0041094/FBgn0036844/FBgn0264895/FBgn0002945/FBgn0085450/FBgn0086676/FBgn0015399/FBgn0015589/FBgn0027492/FBgn0264493	21		H3K36me3	GO:0045202	synapse	170/4472	283/11938	5.35343e-15	2.81055e-12	2.04557e-12	FBgn0028671/FBgn0002121/FBgn0004580/FBgn0026313/FBgn0262518/FBgn0002917/FBgn0036819/FBgn0031702/FBgn0036727/FBgn0041605/FBgn0035756/FBgn0034136/FBgn0026378/FBgn0263289/FBgn0035976/FBgn0031090/FBgn0024273/FBgn0031424/FBgn0039928/FBgn0001087/FBgn0037084/FBgn0001987/FBgn0039269/FBgn0035060/FBgn0031866/FBgn0033911/FBgn0001202/FBgn0020386/FBgn0037950/FBgn0015791/FBgn0004244/FBgn0260934/FBgn0014010/FBg…	170
H3K27me3	GO:0004714	transmembrane receptor protein tyrosine kinase activity	2669-12-01	19/12127	0.000132103	0.00170957	0.00134966	FBgn0003731/FBgn0285896/FBgn0031518/FBgn0011829/FBgn0283499/FBgn0053531/FBgn0038279/FBgn0032006/FBgn0003733/FBgn0040505/FBgn0010389/FBgn0014073	12		H3K27ac	GO:0048589	developmental growth	23/252	373/12275	2.59127e-06	6.40442e-05	4.80279e-05	FBgn0000578/FBgn0262081/FBgn0263289/FBgn0003165/FBgn0260945/FBgn0010113/FBgn0001297/FBgn0029114/FBgn0086779/FBgn0011260/FBgn0000464/FBgn0003089/FBgn0086676/FBgn0033033/FBgn0010415/FBgn0015778/FBgn0024836/FBgn0013759/FBgn0010300/FBgn0038826/FBgn0041092/FBgn0259212/FBgn0000119	23		H3K36me3	GO:0098590	plasma membrane region	181/4472	314/11938	1.63103e-13	3.36064e-11	2.44594e-11	FBgn0035785/FBgn0002121/FBgn0037590/FBgn0003731/FBgn0031702/FBgn0026389/FBgn0036922/FBgn0031707/FBgn0039617/FBgn0031879/FBgn0034136/FBgn0003041/FBgn0021776/FBgn0003386/FBgn0050147/FBgn0262029/FBgn0086384/FBgn0041624/FBgn0026396/FBgn0263289/FBgn0035976/FBgn0031090/FBgn0038504/FBgn0004197/FBgn0037399/FBgn0085408/FBgn0039928/FBgn0033404/FBgn0032123/FBgn0027598/FBgn0036080/FBgn0039269/FBgn0031866/FBg…	181
H3K27me3	GO:0098631	cell adhesion mediator activity	2669-08-01	10/12127	0.000159269	0.00198335	0.0015658	FBgn0261822/FBgn0265296/FBgn0263219/FBgn0261046/FBgn0001257/FBgn0265002/FBgn0028482/FBgn0010473	8		H3K27ac	GO:0042058	regulation of epidermal growth factor receptor signaling pathway	8/252	44/12275	2.64065e-06	6.40442e-05	4.80279e-05	FBgn0263395/FBgn0010825/FBgn0263289/FBgn0003165/FBgn0000547/FBgn0036844/FBgn0086779/FBgn0015399	8		H3K36me3	GO:0043005	neuron projection	234/4472	429/11938	1.92036e-13	3.36064e-11	2.44594e-11	FBgn0035785/FBgn0004580/FBgn0026313/FBgn0037590/FBgn0015754/FBgn0002917/FBgn0037546/FBgn0010194/FBgn0037447/FBgn0027066/FBgn0039915/FBgn0261794/FBgn0031702/FBgn0026389/FBgn0036727/FBgn0036896/FBgn0041605/FBgn0032153/FBgn0052227/FBgn0000037/FBgn0024277/FBgn0013733/FBgn0039617/FBgn0034136/FBgn0264556/FBgn0003386/FBgn0037107/FBgn0041249/FBgn0041624/FBgn0026396/FBgn0032752/FBgn0038504/FBgn0004197/FBg…	234
H3K27me3	GO:0098632	cell-cell adhesion mediator activity	2669-08-01	10/12127	0.000159269	0.00198335	0.0015658	FBgn0261822/FBgn0265296/FBgn0263219/FBgn0261046/FBgn0001257/FBgn0265002/FBgn0028482/FBgn0010473	8		H3K27ac	GO:1901184	regulation of ERBB signaling pathway	8/252	44/12275	2.64065e-06	6.40442e-05	4.80279e-05	FBgn0263395/FBgn0010825/FBgn0263289/FBgn0003165/FBgn0000547/FBgn0036844/FBgn0086779/FBgn0015399	8		H3K36me3	GO:0044456	synapse part	129/4472	209/11938	6.72393e-13	6.11283e-11	4.44904e-11	FBgn0028671/FBgn0002121/FBgn0004580/FBgn0026313/FBgn0262518/FBgn0002917/FBgn0036819/FBgn0031702/FBgn0041605/FBgn0035756/FBgn0034136/FBgn0026378/FBgn0263289/FBgn0035976/FBgn0031424/FBgn0039928/FBgn0001087/FBgn0037084/FBgn0039269/FBgn0035060/FBgn0031866/FBgn0033911/FBgn0260934/FBgn0026192/FBgn0003520/FBgn0036372/FBgn0015803/FBgn0028422/FBgn0039862/FBgn0032782/FBgn0264606/FBgn0025726/FBgn0014009/FBg…	129
H3K27me3	GO:0009975	cyclase activity	16/2669	30/12127	0.000171619	0.00205943	0.00162586	FBgn0038295/FBgn0051183/FBgn0040508/FBgn0040510/FBgn0263131/FBgn0261360/FBgn0040506/FBgn0013973/FBgn0024150/FBgn0038436/FBgn0085386/FBgn0053958/FBgn0040509/FBgn0052305/FBgn0036368/FBgn0040507	16		H3K27ac	GO:0007391	dorsal closure	12/252	111/12275	2.81274e-06	6.73652e-05	5.05184e-05	FBgn0000578/FBgn0003396/FBgn0000097/FBgn0263289/FBgn0000547/FBgn0001297/FBgn0010909/FBgn0086779/FBgn0033033/FBgn0015396/FBgn0003963/FBgn0259212	12		H3K36me3	GO:0044463	cell projection part	239/4472	444/11938	6.9861e-13	6.11283e-11	4.44904e-11	FBgn0035785/FBgn0004580/FBgn0026313/FBgn0037590/FBgn0015754/FBgn0002917/FBgn0037546/FBgn0010194/FBgn0037447/FBgn0027066/FBgn0031702/FBgn0026389/FBgn0035799/FBgn0086690/FBgn0032291/FBgn0013810/FBgn0041605/FBgn0037280/FBgn0037712/FBgn0032153/FBgn0052227/FBgn0036922/FBgn0000037/FBgn0024277/FBgn0031707/FBgn0013733/FBgn0004435/FBgn0039617/FBgn0264556/FBgn0003386/FBgn0036480/FBgn0033578/FBgn0041249/FBg…	239
H3K27me3	GO:0016849	phosphorus-oxygen lyase activity	16/2669	30/12127	0.000171619	0.00205943	0.00162586	FBgn0038295/FBgn0051183/FBgn0040508/FBgn0040510/FBgn0263131/FBgn0261360/FBgn0040506/FBgn0013973/FBgn0024150/FBgn0038436/FBgn0085386/FBgn0053958/FBgn0040509/FBgn0052305/FBgn0036368/FBgn0040507	16		H3K27ac	GO:0019220	regulation of phosphate metabolic process	19/252	271/12275	3.15742e-06	7.37759e-05	5.53258e-05	FBgn0263395/FBgn0042693/FBgn0036844/FBgn0001297/FBgn0259243/FBgn0017581/FBgn0010909/FBgn0264357/FBgn0086779/FBgn0024956/FBgn0033988/FBgn0034606/FBgn0023083/FBgn0033773/FBgn0015399/FBgn0250906/FBgn0027492/FBgn0264493/FBgn0259212	19		H3K36me3	GO:0120038	plasma membrane bounded cell projection part	239/4472	444/11938	6.9861e-13	6.11283e-11	4.44904e-11	FBgn0035785/FBgn0004580/FBgn0026313/FBgn0037590/FBgn0015754/FBgn0002917/FBgn0037546/FBgn0010194/FBgn0037447/FBgn0027066/FBgn0031702/FBgn0026389/FBgn0035799/FBgn0086690/FBgn0032291/FBgn0013810/FBgn0041605/FBgn0037280/FBgn0037712/FBgn0032153/FBgn0052227/FBgn0036922/FBgn0000037/FBgn0024277/FBgn0031707/FBgn0013733/FBgn0004435/FBgn0039617/FBgn0264556/FBgn0003386/FBgn0036480/FBgn0033578/FBgn0041249/FBg…	239
H3K27me3	GO:0008509	anion transmembrane transporter activity	58/2669	172/12127	0.000252133	0.00297157	0.00234598	FBgn0010414/FBgn0036491/FBgn0036727/FBgn0037203/FBgn0038797/FBgn0034136/FBgn0285912/FBgn0031424/FBgn0033028/FBgn0032123/FBgn0033760/FBgn0033911/FBgn0038337/FBgn0004244/FBgn0026438/FBgn0036235/FBgn0028886/FBgn0035696/FBgn0052832/FBgn0039398/FBgn0028646/FBgn0036808/FBgn0024963/FBgn0034715/FBgn0016684/FBgn0033558/FBgn0032827/FBgn0027660/FBgn0033708/FBgn0033443/FBgn0031865/FBgn0036816/FBgn0033657/FBg…	58		H3K27ac	GO:0051174	regulation of phosphorus metabolic process	19/252	271/12275	3.15742e-06	7.37759e-05	5.53258e-05	FBgn0263395/FBgn0042693/FBgn0036844/FBgn0001297/FBgn0259243/FBgn0017581/FBgn0010909/FBgn0264357/FBgn0086779/FBgn0024956/FBgn0033988/FBgn0034606/FBgn0023083/FBgn0033773/FBgn0015399/FBgn0250906/FBgn0027492/FBgn0264493/FBgn0259212	19		H3K36me3	GO:0005887	integral component of plasma membrane	241/4472	465/11938	9.18685e-11	6.73947e-09	4.90512e-09	FBgn0003731/FBgn0038542/FBgn0037546/FBgn0036414/FBgn0264002/FBgn0033058/FBgn0036491/FBgn0038201/FBgn0037238/FBgn0261794/FBgn0036727/FBgn0037203/FBgn0000037/FBgn0016797/FBgn0039617/FBgn0034136/FBgn0026760/FBgn0004619/FBgn0003386/FBgn0040324/FBgn0085410/FBgn0036789/FBgn0085434/FBgn0259714/FBgn0038247/FBgn0264000/FBgn0263289/FBgn0000547/FBgn0035976/FBgn0032752/FBgn0051183/FBgn0039928/FBgn0028523/FBg…	241
H3K27me3	GO:0015291	secondary active transmembrane transporter activity	44/2669	122/12127	0.000262158	0.00303552	0.00239646	FBgn0010414/FBgn0037238/FBgn0038797/FBgn0034136/FBgn0032123/FBgn0262476/FBgn0033911/FBgn0038337/FBgn0037387/FBgn0026438/FBgn0263390/FBgn0028886/FBgn0011603/FBgn0036808/FBgn0015230/FBgn0035968/FBgn0034715/FBgn0037485/FBgn0042185/FBgn0013995/FBgn0027660/FBgn0033708/FBgn0033443/FBgn0040297/FBgn0031865/FBgn0031523/FBgn0038354/FBgn0051634/FBgn0039674/FBgn0037386/FBgn0036043/FBgn0032433/FBgn0026439/FBg…	44		H3K27ac	GO:0048585	negative regulation of response to stimulus	23/252	379/12275	3.38904e-06	7.82337e-05	5.86688e-05	FBgn0263395/FBgn0010825/FBgn0004876/FBgn0036922/FBgn0000097/FBgn0003165/FBgn0042693/FBgn0000547/FBgn0260945/FBgn0036165/FBgn0260440/FBgn0041094/FBgn0036844/FBgn0264895/FBgn0002945/FBgn0011260/FBgn0085450/FBgn0086676/FBgn0015399/FBgn0015589/FBgn0027492/FBgn0264493/FBgn0016917	23		H3K36me3	GO:0031226	intrinsic component of plasma membrane	247/4472	479/11938	1.02697e-10	6.73947e-09	4.90512e-09	FBgn0003731/FBgn0038542/FBgn0037546/FBgn0036414/FBgn0264002/FBgn0033058/FBgn0036491/FBgn0038201/FBgn0037238/FBgn0261794/FBgn0036727/FBgn0037203/FBgn0000037/FBgn0016797/FBgn0039617/FBgn0034136/FBgn0026760/FBgn0004619/FBgn0003386/FBgn0040324/FBgn0085410/FBgn0036789/FBgn0085434/FBgn0259714/FBgn0038247/FBgn0264000/FBgn0263289/FBgn0000547/FBgn0035976/FBgn0032752/FBgn0051183/FBgn0039928/FBgn0028523/FBg…	247
H3K27me3	GO:0000978	RNA polymerase II proximal promoter sequence-specific DNA binding	35/2669	91/12127	0.000267726	0.00304654	0.00240516	FBgn0000157/FBgn0032694/FBgn0001138/FBgn0263118/FBgn0004053/FBgn0001168/FBgn0032815/FBgn0262160/FBgn0025776/FBgn0004862/FBgn0002941/FBgn0038592/FBgn0003117/FBgn0004396/FBgn0000964/FBgn0000179/FBgn0004607/FBgn0003507/FBgn0020912/FBgn0004110/FBgn0261930/FBgn0002521/FBgn0004666/FBgn0000576/FBgn0001297/FBgn0040318/FBgn0034520/FBgn0037031/FBgn0039078/FBgn0002922/FBgn0000529/FBgn0003870/FBgn0003053/FBg…	35		H3K27ac	GO:0001751	compound eye photoreceptor cell differentiation	15/252	178/12275	3.86461e-06	8.81498e-05	6.61051e-05	FBgn0004876/FBgn0000097/FBgn0263289/FBgn0000547/FBgn0001297/FBgn0011666/FBgn0005771/FBgn0283521/FBgn0001316/FBgn0000464/FBgn0010473/FBgn0041111/FBgn0015778/FBgn0259211/FBgn0024836	15		H3K36me3	GO:0098793	presynapse	95/4472	153/11938	4.60619e-10	2.68695e-08	1.95561e-08	FBgn0028671/FBgn0002121/FBgn0004580/FBgn0262518/FBgn0002917/FBgn0036819/FBgn0031702/FBgn0041605/FBgn0035756/FBgn0034136/FBgn0026378/FBgn0035976/FBgn0031424/FBgn0001087/FBgn0037084/FBgn0035060/FBgn0033911/FBgn0260934/FBgn0026192/FBgn0003520/FBgn0036372/FBgn0039862/FBgn0032782/FBgn0264606/FBgn0025726/FBgn0014009/FBgn0046704/FBgn0001624/FBgn0035437/FBgn0262866/FBgn0025702/FBgn0000346/FBgn0034691/FBg…	95
H3K27me3	GO:0000987	proximal promoter sequence-specific DNA binding	36/2669	95/12127	0.000309567	0.00346295	0.00273391	FBgn0000157/FBgn0032694/FBgn0004101/FBgn0001138/FBgn0263118/FBgn0004053/FBgn0001168/FBgn0032815/FBgn0262160/FBgn0025776/FBgn0004862/FBgn0002941/FBgn0038592/FBgn0003117/FBgn0004396/FBgn0000964/FBgn0000179/FBgn0004607/FBgn0003507/FBgn0020912/FBgn0004110/FBgn0261930/FBgn0002521/FBgn0004666/FBgn0000576/FBgn0001297/FBgn0040318/FBgn0034520/FBgn0037031/FBgn0039078/FBgn0002922/FBgn0000529/FBgn0003870/FBg…	36		H3K27ac	GO:0045596	negative regulation of cell differentiation	13/252	135/12275	3.999e-06	9.01422e-05	6.75992e-05	FBgn0004876/FBgn0000097/FBgn0000547/FBgn0010113/FBgn0000546/FBgn0011260/FBgn0001316/FBgn0085450/FBgn0015589/FBgn0015371/FBgn0003963/FBgn0016917/FBgn0010300	13		H3K36me3	GO:0097060	synaptic membrane	47/4472	66/11938	2.50853e-08	1.31698e-06	9.58524e-07	FBgn0031702/FBgn0034136/FBgn0263289/FBgn0039928/FBgn0039269/FBgn0031866/FBgn0036372/FBgn0028422/FBgn0264606/FBgn0025726/FBgn0001624/FBgn0266347/FBgn0003392/FBgn0023388/FBgn0020429/FBgn0000039/FBgn0035767/FBgn0002526/FBgn0046113/FBgn0000038/FBgn0051146/FBgn0034602/FBgn0026239/FBgn0004449/FBgn0026255/FBgn0039916/FBgn0259246/FBgn0032151/FBgn0037265/FBgn0259215/FBgn0261788/FBgn0031209/FBgn0264607/FBg…	47
H3K27me3	GO:0033613	activating transcription factor binding	14/2669	26/12127	0.000385108	0.00423619	0.00334436	FBgn0003396/FBgn0004101/FBgn0052296/FBgn0016660/FBgn0003963/FBgn0000179/FBgn0035954/FBgn0000439/FBgn0035956/FBgn0011723/FBgn0003896/FBgn0004583/FBgn0028789/FBgn0011648	14		H3K27ac	GO:0051674	localization of cell	23/252	384/12275	4.21865e-06	9.39877e-05	7.0483e-05	FBgn0000578/FBgn0263929/FBgn0262081/FBgn0000097/FBgn0003165/FBgn0026238/FBgn0027598/FBgn0001297/FBgn0010453/FBgn0261836/FBgn0000546/FBgn0261285/FBgn0011260/FBgn0000464/FBgn0264442/FBgn0086676/FBgn0052296/FBgn0015589/FBgn0035101/FBgn0010415/FBgn0016917/FBgn0013759/FBgn0041092	23		H3K36me3	GO:0099568	cytoplasmic region	136/4472	250/11938	2.87156e-08	1.37052e-06	9.97488e-07	FBgn0028717/FBgn0002121/FBgn0259173/FBgn0015754/FBgn0010379/FBgn0087040/FBgn0039994/FBgn0263601/FBgn0035799/FBgn0013810/FBgn0037712/FBgn0003041/FBgn0021776/FBgn0000319/FBgn0003015/FBgn0050147/FBgn0086384/FBgn0263289/FBgn0000547/FBgn0031090/FBgn0020304/FBgn0085443/FBgn0024273/FBgn0004197/FBgn0026238/FBgn0085408/FBgn0260049/FBgn0025864/FBgn0027598/FBgn0243516/FBgn0035581/FBgn0020261/FBgn0087035/FBg…	136
H3K27me3	GO:0005230	extracellular ligand-gated ion channel activity	23/2669	53/12127	0.00040144	0.00427339	0.00337373	FBgn0036727/FBgn0004619/FBgn0264000/FBgn0004244/FBgn0266347/FBgn0038789/FBgn0024963/FBgn0033558/FBgn0038840/FBgn0000039/FBgn0259683/FBgn0046113/FBgn0037501/FBgn0026255/FBgn0039916/FBgn0032151/FBgn0031209/FBgn0264908/FBgn0000036/FBgn0004620/FBgn0004118/FBgn0035604/FBgn0039840	23		H3K27ac	GO:0048663	neuron fate commitment	10/252	80/12275	5.18599e-06	0.000114211	8.56488e-05	FBgn0004876/FBgn0000097/FBgn0263289/FBgn0001297/FBgn0011666/FBgn0005771/FBgn0283521/FBgn0015778/FBgn0259211/FBgn0024836	10		H3K36me3	GO:0031410	cytoplasmic vesicle	193/4472	380/11938	5.25537e-08	2.12236e-06	1.5447e-06	FBgn0004635/FBgn0010583/FBgn0028671/FBgn0052758/FBgn0002121/FBgn0262518/FBgn0026369/FBgn0015278/FBgn0036819/FBgn0262125/FBgn0038890/FBgn0039402/FBgn0035756/FBgn0016797/FBgn0031879/FBgn0000319/FBgn0021814/FBgn0026378/FBgn0000547/FBgn0031090/FBgn0085443/FBgn0032246/FBgn0031424/FBgn0052654/FBgn0001087/FBgn0025864/FBgn0037084/FBgn0086785/FBgn0022027/FBgn0010333/FBgn0052350/FBgn0035060/FBgn0025381/FBg…	193
H3K27me3	GO:0015085	calcium ion transmembrane transporter activity	23/2669	53/12127	0.00040144	0.00427339	0.00337373	FBgn0037238/FBgn0035934/FBgn0259214/FBgn0261999/FBgn0053988/FBgn0259822/FBgn0005614/FBgn0041585/FBgn0042185/FBgn0013995/FBgn0060296/FBgn0046113/FBgn0010051/FBgn0041195/FBgn0016920/FBgn0032129/FBgn0011286/FBgn0036712/FBgn0037324/FBgn0032593/FBgn0001991/FBgn0004620/FBgn0052451	23		H3K27ac	GO:0035282	segmentation	18/252	259/12275	6.52298e-06	0.000141789	0.00010633	FBgn0004875/FBgn0010825/FBgn0263289/FBgn0003165/FBgn0003475/FBgn0026238/FBgn0002945/FBgn0263102/FBgn0262582/FBgn0001316/FBgn0263120/FBgn0041111/FBgn0015589/FBgn0024836/FBgn0264493/FBgn0016917/FBgn0010300/FBgn0000119	18		H3K36me3	GO:0097708	intracellular vesicle	193/4472	380/11938	5.25537e-08	2.12236e-06	1.5447e-06	FBgn0004635/FBgn0010583/FBgn0028671/FBgn0052758/FBgn0002121/FBgn0262518/FBgn0026369/FBgn0015278/FBgn0036819/FBgn0262125/FBgn0038890/FBgn0039402/FBgn0035756/FBgn0016797/FBgn0031879/FBgn0000319/FBgn0021814/FBgn0026378/FBgn0000547/FBgn0031090/FBgn0085443/FBgn0032246/FBgn0031424/FBgn0052654/FBgn0001087/FBgn0025864/FBgn0037084/FBgn0086785/FBgn0022027/FBgn0010333/FBgn0052350/FBgn0035060/FBgn0025381/FBg…	193
H3K27me3	GO:0019199	transmembrane receptor protein kinase activity	13/2669	24/12127	0.000577943	0.00596004	0.00470529	FBgn0003731/FBgn0285896/FBgn0031518/FBgn0011829/FBgn0283499/FBgn0053531/FBgn0038279/FBgn0032006/FBgn0003716/FBgn0003733/FBgn0040505/FBgn0010389/FBgn0014073	13		H3K27ac	GO:0009880	embryonic pattern specification	17/252	234/12275	6.58624e-06	0.000141789	0.00010633	FBgn0004875/FBgn0010825/FBgn0263289/FBgn0003165/FBgn0003475/FBgn0026238/FBgn0002945/FBgn0263102/FBgn0262582/FBgn0001316/FBgn0003089/FBgn0041111/FBgn0015589/FBgn0024836/FBgn0264493/FBgn0016917/FBgn0000119	17		H3K36me3	GO:0044430	cytoskeletal part	217/4472	438/11938	1.01687e-07	3.81326e-06	2.77537e-06	FBgn0002121/FBgn0034543/FBgn0052392/FBgn0015754/FBgn0005666/FBgn0086757/FBgn0087040/FBgn0033206/FBgn0027066/FBgn0027596/FBgn0035799/FBgn0086690/FBgn0032291/FBgn0031050/FBgn0013810/FBgn0051802/FBgn0004381/FBgn0037280/FBgn0037712/FBgn0263973/FBgn0013733/FBgn0052232/FBgn0021776/FBgn0031374/FBgn0036480/FBgn0010622/FBgn0262029/FBgn0031585/FBgn0003885/FBgn0004133/FBgn0033578/FBgn0000140/FBgn0031696/FBg…	217
H3K27me3	GO:0070851	growth factor receptor binding	13/2669	24/12127	0.000577943	0.00596004	0.00470529	FBgn0020299/FBgn0033649/FBgn0000547/FBgn0020414/FBgn0003984/FBgn0015399/FBgn0033652/FBgn0013763/FBgn0064237/FBgn0085407/FBgn0004569/FBgn0052406/FBgn0014135	13		H3K27ac	GO:0001754	eye photoreceptor cell differentiation	15/252	187/12275	7.08116e-06	0.00015075	0.00011305	FBgn0004876/FBgn0000097/FBgn0263289/FBgn0000547/FBgn0001297/FBgn0011666/FBgn0005771/FBgn0283521/FBgn0001316/FBgn0000464/FBgn0010473/FBgn0041111/FBgn0015778/FBgn0259211/FBgn0024836	15		H3K36me3	GO:0031982	vesicle	209/4472	424/11938	2.83908e-07	9.8929e-06	7.20024e-06	FBgn0004635/FBgn0010583/FBgn0028671/FBgn0052758/FBgn0002121/FBgn0033855/FBgn0262518/FBgn0026369/FBgn0031279/FBgn0015278/FBgn0036819/FBgn0262125/FBgn0038890/FBgn0039402/FBgn0035756/FBgn0011676/FBgn0016797/FBgn0031879/FBgn0000319/FBgn0021814/FBgn0026378/FBgn0000547/FBgn0031090/FBgn0085443/FBgn0032246/FBgn0031424/FBgn0052654/FBgn0001087/FBgn0037218/FBgn0025864/FBgn0037084/FBgn0036875/FBgn0086785/FBg…	209
H3K27me3	GO:0022824	transmitter-gated ion channel activity	20/2669	45/12127	0.000650996	0.00661012	0.00521851	FBgn0036727/FBgn0004619/FBgn0264000/FBgn0004244/FBgn0266347/FBgn0038789/FBgn0033558/FBgn0038840/FBgn0000039/FBgn0259683/FBgn0046113/FBgn0037501/FBgn0026255/FBgn0039916/FBgn0032151/FBgn0031209/FBgn0000036/FBgn0004620/FBgn0004118/FBgn0035604	20		H3K27ac	GO:0010648	negative regulation of cell communication	21/252	341/12275	7.3326e-06	0.000154388	0.000115778	FBgn0263395/FBgn0010825/FBgn0004876/FBgn0036922/FBgn0000097/FBgn0003165/FBgn0042693/FBgn0000547/FBgn0260945/FBgn0036165/FBgn0260440/FBgn0041094/FBgn0036844/FBgn0264895/FBgn0002945/FBgn0085450/FBgn0086676/FBgn0015399/FBgn0015589/FBgn0027492/FBgn0264493	21		H3K36me3	GO:0033267	axon part	64/4472	103/11938	3.01498e-07	9.8929e-06	7.20024e-06	FBgn0004580/FBgn0015754/FBgn0002917/FBgn0027066/FBgn0031702/FBgn0041605/FBgn0052227/FBgn0024277/FBgn0013733/FBgn0004197/FBgn0001087/FBgn0025641/FBgn0260934/FBgn0026192/FBgn0003520/FBgn0036372/FBgn0039862/FBgn0025726/FBgn0014009/FBgn0001624/FBgn0025702/FBgn0000346/FBgn0034691/FBgn0284084/FBgn0004242/FBgn0020440/FBgn0023081/FBgn0005775/FBgn0005631/FBgn0013323/FBgn0000578/FBgn0013342/FBgn0010051/FBg…	64
H3K27me3	GO:0005262	calcium channel activity	20/2669	46/12127	0.000916078	0.00916078	0.00723219	FBgn0037238/FBgn0035934/FBgn0261999/FBgn0053988/FBgn0259822/FBgn0005614/FBgn0041585/FBgn0042185/FBgn0060296/FBgn0046113/FBgn0010051/FBgn0041195/FBgn0016920/FBgn0032129/FBgn0011286/FBgn0036712/FBgn0037324/FBgn0032593/FBgn0001991/FBgn0004620	20		H3K27ac	GO:0023057	negative regulation of signaling	21/252	342/12275	7.67052e-06	0.000159747	0.000119797	FBgn0263395/FBgn0010825/FBgn0004876/FBgn0036922/FBgn0000097/FBgn0003165/FBgn0042693/FBgn0000547/FBgn0260945/FBgn0036165/FBgn0260440/FBgn0041094/FBgn0036844/FBgn0264895/FBgn0002945/FBgn0085450/FBgn0086676/FBgn0015399/FBgn0015589/FBgn0027492/FBgn0264493	21		H3K36me3	GO:0150034	distal axon	61/4472	98/11938	5.20686e-07	1.608e-05	1.17033e-05	FBgn0004580/FBgn0015754/FBgn0002917/FBgn0027066/FBgn0031702/FBgn0041605/FBgn0052227/FBgn0024277/FBgn0013733/FBgn0001087/FBgn0025641/FBgn0260934/FBgn0026192/FBgn0003520/FBgn0036372/FBgn0039862/FBgn0025726/FBgn0014009/FBgn0001624/FBgn0025702/FBgn0000346/FBgn0034691/FBgn0284084/FBgn0004242/FBgn0020440/FBgn0023081/FBgn0005775/FBgn0005631/FBgn0000578/FBgn0013342/FBgn0010051/FBgn0026239/FBgn0259168/FBg…	61
H3K27me3	GO:0015108	chloride transmembrane transporter activity	17/2669	37/12127	0.00103362	0.0101819	0.00803837	FBgn0010414/FBgn0036491/FBgn0036727/FBgn0034136/FBgn0004244/FBgn0036235/FBgn0035696/FBgn0039398/FBgn0024963/FBgn0033558/FBgn0031865/FBgn0028879/FBgn0264908/FBgn0051547/FBgn0036279/FBgn0040238/FBgn0039840	17		H3K27ac	GO:0007416	synapse assembly	14/252	167/12275	8.6665e-06	0.000178549	0.000133897	FBgn0000578/FBgn0003165/FBgn0260945/FBgn0010105/FBgn0001297/FBgn0053208/FBgn0000464/FBgn0086676/FBgn0010905/FBgn0010415/FBgn0024836/FBgn0013759/FBgn0010300/FBgn0038826	14		H3K36me3	GO:0099080	supramolecular complex	109/4472	200/11938	5.92673e-07	1.69063e-05	1.23047e-05	FBgn0266599/FBgn0034543/FBgn0015754/FBgn0005666/FBgn0087040/FBgn0027066/FBgn0000299/FBgn0027596/FBgn0086355/FBgn0004381/FBgn0052311/FBgn0013733/FBgn0021776/FBgn0031585/FBgn0003885/FBgn0035917/FBgn0026378/FBgn0041096/FBgn0024273/FBgn0010225/FBgn0002773/FBgn0260049/FBgn0025641/FBgn0243516/FBgn0265487/FBgn0004167/FBgn0002525/FBgn0033174/FBgn0036372/FBgn0003149/FBgn0263197/FBgn0033289/FBgn0003888/FBg…	109
H3K27me3	GO:0015077	monovalent inorganic cation transmembrane transporter activity	73/2669	238/12127	0.00106523	0.0102785	0.00811459	FBgn0035785/FBgn0010414/FBgn0037238/FBgn0265042/FBgn0065110/FBgn0034136/FBgn0004619/FBgn0265001/FBgn0267363/FBgn0085425/FBgn0085395/FBgn0028523/FBgn0262476/FBgn0033911/FBgn0052230/FBgn0037387/FBgn0039081/FBgn0026438/FBgn0263390/FBgn0028886/FBgn0011603/FBgn0038165/FBgn0032373/FBgn0039424/FBgn0015230/FBgn0035968/FBgn0034730/FBgn0262593/FBgn0038840/FBgn0085398/FBgn0036345/FBgn0037485/FBgn0027589/FBg…	73		H3K27ac	GO:0060284	regulation of cell development	21/252	348/12275	1.00115e-05	0.000204064	0.000153031	FBgn0004875/FBgn0004876/FBgn0000097/FBgn0000547/FBgn0260945/FBgn0010105/FBgn0010113/FBgn0001297/FBgn0000546/FBgn0011260/FBgn0053208/FBgn0001316/FBgn0000464/FBgn0086676/FBgn0010473/FBgn0015589/FBgn0011766/FBgn0259211/FBgn0024836/FBgn0010300/FBgn0041092	21		H3K36me3	GO:0030424	axon	123/4472	231/11938	6.11846e-07	1.69063e-05	1.23047e-05	FBgn0004580/FBgn0015754/FBgn0002917/FBgn0027066/FBgn0261794/FBgn0031702/FBgn0036896/FBgn0041605/FBgn0052227/FBgn0024277/FBgn0013733/FBgn0264556/FBgn0003386/FBgn0037107/FBgn0041249/FBgn0004197/FBgn0041250/FBgn0001087/FBgn0035870/FBgn0015380/FBgn0041240/FBgn0025641/FBgn0265296/FBgn0004369/FBgn0004244/FBgn0015777/FBgn0260934/FBgn0026192/FBgn0003520/FBgn0261714/FBgn0036372/FBgn0041229/FBgn0039862/FBg…	123
H3K27me3	GO:0001102	RNA polymerase II activating transcription factor binding	2669-10-01	17/12127	0.00109014	0.0102785	0.00811459	FBgn0003396/FBgn0016660/FBgn0003963/FBgn0000179/FBgn0035954/FBgn0035956/FBgn0011723/FBgn0003896/FBgn0028789/FBgn0011648	10		H3K27ac	GO:0048870	cell motility	22/252	378/12275	1.08388e-05	0.000218601	0.000163933	FBgn0000578/FBgn0262081/FBgn0000097/FBgn0003165/FBgn0026238/FBgn0027598/FBgn0001297/FBgn0010453/FBgn0261836/FBgn0000546/FBgn0261285/FBgn0011260/FBgn0000464/FBgn0264442/FBgn0086676/FBgn0052296/FBgn0015589/FBgn0035101/FBgn0010415/FBgn0016917/FBgn0013759/FBgn0041092	22		H3K36me3	GO:0099081	supramolecular polymer	107/4472	198/11938	1.29002e-06	3.3863e-05	2.46461e-05	FBgn0266599/FBgn0034543/FBgn0015754/FBgn0005666/FBgn0087040/FBgn0027066/FBgn0000299/FBgn0027596/FBgn0086355/FBgn0004381/FBgn0052311/FBgn0013733/FBgn0031585/FBgn0003885/FBgn0035917/FBgn0041096/FBgn0024273/FBgn0010225/FBgn0002773/FBgn0260049/FBgn0025641/FBgn0243516/FBgn0265487/FBgn0004167/FBgn0002525/FBgn0033174/FBgn0036372/FBgn0003149/FBgn0263197/FBgn0033289/FBgn0003888/FBgn0027948/FBgn0052371/FBg…	107
H3K27me3	GO:0005249	voltage-gated potassium channel activity	2669-10-01	17/12127	0.00109014	0.0102785	0.00811459	FBgn0265042/FBgn0085395/FBgn0028523/FBgn0039081/FBgn0262593/FBgn0261698/FBgn0263397/FBgn0032706/FBgn0003429/FBgn0033494	10		H3K27ac	GO:0007015	actin filament organization	13/252	148/12275	1.10103e-05	0.000219748	0.000164793	FBgn0000578/FBgn0263929/FBgn0004876/FBgn0000547/FBgn0003475/FBgn0027598/FBgn0261836/FBgn0259243/FBgn0010397/FBgn0053208/FBgn0263873/FBgn0010905/FBgn0035101	13		H3K36me3	GO:0045177	apical part of cell	88/4472	157/11938	1.48871e-06	3.72178e-05	2.70879e-05	FBgn0004635/FBgn0259173/FBgn0039994/FBgn0263601/FBgn0031879/FBgn0021776/FBgn0050372/FBgn0086384/FBgn0031090/FBgn0004197/FBgn0085408/FBgn0025864/FBgn0027598/FBgn0004167/FBgn0259685/FBgn0263930/FBgn0029835/FBgn0028516/FBgn0038132/FBgn0034372/FBgn0026192/FBgn0003520/FBgn0036715/FBgn0266756/FBgn0000117/FBgn0041781/FBgn0261854/FBgn0020278/FBgn0032221/FBgn0001624/FBgn0039232/FBgn0011672/FBgn0265991/FBg…	88
H3K27me3	GO:0045296	cadherin binding	2669-08-01	12/12127	0.00113902	0.0105881	0.00835899	FBgn0284247/FBgn0260799/FBgn0010215/FBgn0026179/FBgn0000317/FBgn0001075/FBgn0262018/FBgn0015609	8		H3K27ac	GO:0010558	negative regulation of macromolecule biosynthetic process	25/252	469/12275	1.22979e-05	0.000239433	0.000179555	FBgn0003396/FBgn0010825/FBgn0000097/FBgn0267861/FBgn0263289/FBgn0003165/FBgn0010313/FBgn0011666/FBgn0000546/FBgn0037351/FBgn0000568/FBgn0263102/FBgn0010397/FBgn0027339/FBgn0262582/FBgn0035357/FBgn0264442/FBgn0052062/FBgn0015371/FBgn0011766/FBgn0003963/FBgn0003459/FBgn0010300/FBgn0265276/FBgn0000448	25		H3K36me3	GO:0015629	actin cytoskeleton	71/4472	121/11938	1.59165e-06	3.79825e-05	2.76444e-05	FBgn0002121/FBgn0015754/FBgn0005666/FBgn0033206/FBgn0031050/FBgn0263973/FBgn0010622/FBgn0262029/FBgn0004133/FBgn0024273/FBgn0010225/FBgn0085408/FBgn0260049/FBgn0012051/FBgn0025641/FBgn0243516/FBgn0004167/FBgn0000045/FBgn0011743/FBgn0036372/FBgn0003149/FBgn0261397/FBgn0000047/FBgn0038294/FBgn0267698/FBgn0003721/FBgn0014863/FBgn0265991/FBgn0011570/FBgn0011273/FBgn0004117/FBgn0010905/FBgn0010215/FBg…	71
H3K27me3	GO:0015103	inorganic anion transmembrane transporter activity	27/2669	70/12127	0.00122731	0.0112504	0.00888187	FBgn0010414/FBgn0036491/FBgn0036727/FBgn0038797/FBgn0034136/FBgn0038337/FBgn0004244/FBgn0036235/FBgn0035696/FBgn0039398/FBgn0036808/FBgn0024963/FBgn0016684/FBgn0033558/FBgn0032827/FBgn0031865/FBgn0028879/FBgn0038354/FBgn0036043/FBgn0264908/FBgn0051547/FBgn0036279/FBgn0040238/FBgn0036807/FBgn0024315/FBgn0013953/FBgn0039840	27		H3K27ac	GO:2000113	negative regulation of cellular macromolecule biosynthetic process	25/252	469/12275	1.22979e-05	0.000239433	0.000179555	FBgn0003396/FBgn0010825/FBgn0000097/FBgn0267861/FBgn0263289/FBgn0003165/FBgn0010313/FBgn0011666/FBgn0000546/FBgn0037351/FBgn0000568/FBgn0263102/FBgn0010397/FBgn0027339/FBgn0262582/FBgn0035357/FBgn0264442/FBgn0052062/FBgn0015371/FBgn0011766/FBgn0003963/FBgn0003459/FBgn0010300/FBgn0265276/FBgn0000448	25		H3K36me3	GO:0030054	cell junction	89/4472	160/11938	2.01351e-06	4.59605e-05	3.3451e-05	FBgn0002121/FBgn0027596/FBgn0033212/FBgn0010894/FBgn0013733/FBgn0050372/FBgn0086384/FBgn0263289/FBgn0000547/FBgn0041096/FBgn0267728/FBgn0085408/FBgn0001987/FBgn0039269/FBgn0034110/FBgn0025743/FBgn0004167/FBgn0259685/FBgn0015777/FBgn0026192/FBgn0000117/FBgn0004049/FBgn0265778/FBgn0260799/FBgn0261854/FBgn0033032/FBgn0046704/FBgn0034606/FBgn0037240/FBgn0035085/FBgn0267698/FBgn0032221/FBgn0001624/FBg…	89
H3K27me3	GO:0022835	transmitter-gated channel activity	20/2669	47/12127	0.00126867	0.0114702	0.00905541	FBgn0036727/FBgn0004619/FBgn0264000/FBgn0004244/FBgn0266347/FBgn0038789/FBgn0033558/FBgn0038840/FBgn0000039/FBgn0259683/FBgn0046113/FBgn0037501/FBgn0026255/FBgn0039916/FBgn0032151/FBgn0031209/FBgn0000036/FBgn0004620/FBgn0004118/FBgn0035604	20		H3K27ac	GO:0016331	morphogenesis of embryonic epithelium	12/252	128/12275	1.24335e-05	0.000239433	0.000179555	FBgn0000578/FBgn0003396/FBgn0000097/FBgn0263289/FBgn0000547/FBgn0001297/FBgn0010909/FBgn0086779/FBgn0033033/FBgn0015396/FBgn0003963/FBgn0259212	12		H3K36me3	GO:0005938	cell cortex	99/4472	182/11938	2.15589e-06	4.71601e-05	3.43241e-05	FBgn0028717/FBgn0002121/FBgn0259173/FBgn0015754/FBgn0010379/FBgn0087040/FBgn0039994/FBgn0263601/FBgn0003041/FBgn0021776/FBgn0000319/FBgn0003015/FBgn0050147/FBgn0086384/FBgn0263289/FBgn0000547/FBgn0031090/FBgn0020304/FBgn0085443/FBgn0024273/FBgn0004197/FBgn0026238/FBgn0085408/FBgn0260049/FBgn0025864/FBgn0027598/FBgn0243516/FBgn0030018/FBgn0034372/FBgn0260934/FBgn0014010/FBgn0026192/FBgn0003520/FBg…	99
H3K27me3	GO:0005179	hormone activity	21/2669	51/12127	0.0016033	0.0142997	0.0112892	FBgn0045038/FBgn0044048/FBgn0003034/FBgn0267327/FBgn0063368/FBgn0012344/FBgn0038147/FBgn0015591/FBgn0035282/FBgn0032840/FBgn0044049/FBgn0011559/FBgn0038901/FBgn0040813/FBgn0000564/FBgn0032336/FBgn0028374/FBgn0264810/FBgn0032048/FBgn0035092/FBgn0035023	21		H3K27ac	GO:0007169	transmembrane receptor protein tyrosine kinase signaling pathway	15/252	196/12275	1.24965e-05	0.000239433	0.000179555	FBgn0263395/FBgn0010825/FBgn0004876/FBgn0000097/FBgn0263289/FBgn0003165/FBgn0042693/FBgn0000547/FBgn0036844/FBgn0086779/FBgn0085409/FBgn0262582/FBgn0015399/FBgn0259211/FBgn0027492	15		H3K36me3	GO:0005912	adherens junction	59/4472	97/11938	2.38793e-06	4.82179e-05	3.50939e-05	FBgn0027596/FBgn0033212/FBgn0013733/FBgn0050372/FBgn0086384/FBgn0263289/FBgn0000547/FBgn0041096/FBgn0085408/FBgn0025743/FBgn0004167/FBgn0000117/FBgn0004049/FBgn0265778/FBgn0260799/FBgn0046704/FBgn0034606/FBgn0267698/FBgn0032221/FBgn0265991/FBgn0011570/FBgn0032683/FBgn0261053/FBgn0037182/FBgn0010215/FBgn0029082/FBgn0020440/FBgn0050178/FBgn0011642/FBgn0000578/FBgn0262614/FBgn0031850/FBgn0011661/FBg…	59
H3K27me3	GO:0015294	solute:cation symporter activity	25/2669	65/12127	0.00191983	0.0168945	0.0133377	FBgn0010414/FBgn0034136/FBgn0262476/FBgn0033911/FBgn0037387/FBgn0026438/FBgn0028886/FBgn0011603/FBgn0015230/FBgn0035968/FBgn0037485/FBgn0027660/FBgn0033708/FBgn0033443/FBgn0031523/FBgn0037386/FBgn0026439/FBgn0051547/FBgn0036279/FBgn0033371/FBgn0036316/FBgn0053296/FBgn0053282/FBgn0050035/FBgn0035969	25		H3K27ac	GO:0051338	regulation of transferase activity	11/252	108/12275	1.30749e-05	0.000248034	0.000186005	FBgn0038286/FBgn0263395/FBgn0001297/FBgn0010909/FBgn0264357/FBgn0086779/FBgn0024956/FBgn0033988/FBgn0034606/FBgn0023083/FBgn0015399	11		H3K36me3	GO:0070161	anchoring junction	59/4472	97/11938	2.38793e-06	4.82179e-05	3.50939e-05	FBgn0027596/FBgn0033212/FBgn0013733/FBgn0050372/FBgn0086384/FBgn0263289/FBgn0000547/FBgn0041096/FBgn0085408/FBgn0025743/FBgn0004167/FBgn0000117/FBgn0004049/FBgn0265778/FBgn0260799/FBgn0046704/FBgn0034606/FBgn0267698/FBgn0032221/FBgn0265991/FBgn0011570/FBgn0032683/FBgn0261053/FBgn0037182/FBgn0010215/FBgn0029082/FBgn0020440/FBgn0050178/FBgn0011642/FBgn0000578/FBgn0262614/FBgn0031850/FBgn0011661/FBg…	59
H3K27me3	GO:0005326	neurotransmitter transporter activity	17/2669	39/12127	0.0021076	0.0181579	0.0143352	FBgn0010414/FBgn0041605/FBgn0034136/FBgn0031424/FBgn0262476/FBgn0033911/FBgn0026438/FBgn0028886/FBgn0011603/FBgn0037140/FBgn0028646/FBgn0027660/FBgn0033708/FBgn0033443/FBgn0026439/FBgn0053296/FBgn0035969	17		H3K27ac	GO:0045859	regulation of protein kinase activity	10/252	89/12275	1.36245e-05	0.000255926	0.000191924	FBgn0263395/FBgn0001297/FBgn0010909/FBgn0264357/FBgn0086779/FBgn0024956/FBgn0033988/FBgn0034606/FBgn0023083/FBgn0015399	10		H3K36me3	GO:0099512	supramolecular fiber	105/4472	196/11938	2.76126e-06	5.36912e-05	3.90775e-05	FBgn0266599/FBgn0034543/FBgn0015754/FBgn0005666/FBgn0087040/FBgn0027066/FBgn0027596/FBgn0086355/FBgn0004381/FBgn0052311/FBgn0013733/FBgn0031585/FBgn0003885/FBgn0035917/FBgn0041096/FBgn0024273/FBgn0010225/FBgn0002773/FBgn0260049/FBgn0025641/FBgn0243516/FBgn0265487/FBgn0004167/FBgn0002525/FBgn0033174/FBgn0036372/FBgn0003149/FBgn0263197/FBgn0033289/FBgn0003888/FBgn0027948/FBgn0052371/FBgn0000047/FBg…	105
H3K27me3	GO:0001664	G protein-coupled receptor binding	24/2669	62/12127	0.00211842	0.0181579	0.0143352	FBgn0045038/FBgn0004360/FBgn0003034/FBgn0033312/FBgn0010453/FBgn0063368/FBgn0012344/FBgn0004644/FBgn0001104/FBgn0015591/FBgn0284084/FBgn0032840/FBgn0031902/FBgn0044049/FBgn0038901/FBgn0003892/FBgn0000120/FBgn0028374/FBgn0264810/FBgn0000384/FBgn0260798/FBgn0032048/FBgn0010223/FBgn0032771	24		H3K27ac	GO:0009890	negative regulation of biosynthetic process	25/252	480/12275	1.82258e-05	0.000335776	0.000251804	FBgn0003396/FBgn0010825/FBgn0000097/FBgn0267861/FBgn0263289/FBgn0003165/FBgn0010313/FBgn0011666/FBgn0000546/FBgn0037351/FBgn0000568/FBgn0263102/FBgn0010397/FBgn0027339/FBgn0262582/FBgn0035357/FBgn0264442/FBgn0052062/FBgn0015371/FBgn0011766/FBgn0003963/FBgn0003459/FBgn0010300/FBgn0265276/FBgn0000448	25		H3K36me3	GO:0036477	somatodendritic compartment	136/4472	267/11938	3.97597e-06	7.45494e-05	5.42585e-05	FBgn0035785/FBgn0004580/FBgn0026313/FBgn0037590/FBgn0262518/FBgn0015754/FBgn0002917/FBgn0037546/FBgn0010194/FBgn0037447/FBgn0010379/FBgn0261794/FBgn0026389/FBgn0032153/FBgn0000037/FBgn0034136/FBgn0264556/FBgn0003386/FBgn0037107/FBgn0041249/FBgn0041624/FBgn0026396/FBgn0031090/FBgn0037399/FBgn0041250/FBgn0033404/FBgn0086785/FBgn0036080/FBgn0024944/FBgn0035870/FBgn0012051/FBgn0015380/FBgn0041240/FBg…	136
H3K27me3	GO:0005184	neuropeptide hormone activity	15/2669	33/12127	0.00230536	0.0195069	0.0154002	FBgn0045038/FBgn0012344/FBgn0038147/FBgn0015591/FBgn0035282/FBgn0032840/FBgn0038901/FBgn0040813/FBgn0000564/FBgn0032336/FBgn0028374/FBgn0264810/FBgn0032048/FBgn0035092/FBgn0035023	15		H3K27ac	GO:0031327	negative regulation of cellular biosynthetic process	25/252	480/12275	1.82258e-05	0.000335776	0.000251804	FBgn0003396/FBgn0010825/FBgn0000097/FBgn0267861/FBgn0263289/FBgn0003165/FBgn0010313/FBgn0011666/FBgn0000546/FBgn0037351/FBgn0000568/FBgn0263102/FBgn0010397/FBgn0027339/FBgn0262582/FBgn0035357/FBgn0264442/FBgn0052062/FBgn0015371/FBgn0011766/FBgn0003963/FBgn0003459/FBgn0010300/FBgn0265276/FBgn0000448	25		H3K36me3	GO:0044306	neuron projection terminus	47/4472	74/11938	4.65389e-06	8.42514e-05	6.13198e-05	FBgn0004580/FBgn0002917/FBgn0031702/FBgn0041605/FBgn0001087/FBgn0033911/FBgn0260934/FBgn0026192/FBgn0003520/FBgn0036372/FBgn0039862/FBgn0025726/FBgn0014009/FBgn0001624/FBgn0025702/FBgn0000346/FBgn0034691/FBgn0284084/FBgn0004242/FBgn0020440/FBgn0000578/FBgn0013342/FBgn0026239/FBgn0259168/FBgn0038901/FBgn0001108/FBgn0003165/FBgn0037551/FBgn0037265/FBgn0261788/FBgn0053208/FBgn0260964/FBgn0030706/FBg…	47
H3K27me3	GO:0042802	identical protein binding	51/2669	160/12127	0.00234388	0.0195818	0.0154593	FBgn0036330/FBgn0038295/FBgn0034825/FBgn0003651/FBgn0034720/FBgn0014343/FBgn0004859/FBgn0010313/FBgn0267728/FBgn0003391/FBgn0265296/FBgn0000024/FBgn0000490/FBgn0010323/FBgn0036715/FBgn0265193/FBgn0013263/FBgn0031745/FBgn0028646/FBgn0263219/FBgn0005614/FBgn0033159/FBgn0003900/FBgn0259211/FBgn0004242/FBgn0264493/FBgn0000504/FBgn0011706/FBgn0004102/FBgn0261046/FBgn0053558/FBgn0004449/FBgn0264695/FBg…	51		H3K27ac	GO:0048598	embryonic morphogenesis	17/252	255/12275	2.03293e-05	0.000370961	0.000278191	FBgn0000578/FBgn0003396/FBgn0036518/FBgn0000097/FBgn0263289/FBgn0003165/FBgn0000547/FBgn0036165/FBgn0041094/FBgn0001297/FBgn0000546/FBgn0010909/FBgn0086779/FBgn0033033/FBgn0015396/FBgn0003963/FBgn0259212	17		H3K36me3	GO:0043679	axon terminus	46/4472	73/11938	8.00329e-06	0.000140058	0.000101937	FBgn0004580/FBgn0002917/FBgn0031702/FBgn0041605/FBgn0001087/FBgn0260934/FBgn0026192/FBgn0003520/FBgn0036372/FBgn0039862/FBgn0025726/FBgn0014009/FBgn0001624/FBgn0025702/FBgn0000346/FBgn0034691/FBgn0284084/FBgn0004242/FBgn0020440/FBgn0000578/FBgn0013342/FBgn0026239/FBgn0259168/FBgn0038901/FBgn0001108/FBgn0003165/FBgn0037551/FBgn0037265/FBgn0261788/FBgn0053208/FBgn0260964/FBgn0030706/FBgn0264307/FBg…	46
H3K27me3	GO:0004383	guanylate cyclase activity	2669-08-01	13/12127	0.00239069	0.0197232	0.015571	FBgn0038295/FBgn0051183/FBgn0261360/FBgn0013973/FBgn0038436/FBgn0085386/FBgn0053958/FBgn0036368	8		H3K27ac	GO:0043549	regulation of kinase activity	10/252	94/12275	2.21443e-05	0.000399823	0.000299834	FBgn0263395/FBgn0001297/FBgn0010909/FBgn0264357/FBgn0086779/FBgn0024956/FBgn0033988/FBgn0034606/FBgn0023083/FBgn0015399	10		H3K36me3	GO:0043195	terminal bouton	42/4472	66/11938	1.38237e-05	0.000234111	0.000170391	FBgn0004580/FBgn0031702/FBgn0041605/FBgn0001087/FBgn0260934/FBgn0026192/FBgn0003520/FBgn0036372/FBgn0039862/FBgn0025726/FBgn0014009/FBgn0001624/FBgn0000346/FBgn0034691/FBgn0284084/FBgn0004242/FBgn0020440/FBgn0000578/FBgn0013342/FBgn0026239/FBgn0259168/FBgn0038901/FBgn0001108/FBgn0003165/FBgn0037551/FBgn0037265/FBgn0261788/FBgn0053208/FBgn0260964/FBgn0040505/FBgn0004575/FBgn0034708/FBgn0053094/FBg…	42
H3K27me3	GO:0015293	symporter activity	25/2669	66/12127	0.00245469	0.0200012	0.0157904	FBgn0010414/FBgn0034136/FBgn0262476/FBgn0033911/FBgn0037387/FBgn0026438/FBgn0028886/FBgn0011603/FBgn0015230/FBgn0035968/FBgn0037485/FBgn0027660/FBgn0033708/FBgn0033443/FBgn0031523/FBgn0037386/FBgn0026439/FBgn0051547/FBgn0036279/FBgn0033371/FBgn0036316/FBgn0053296/FBgn0053282/FBgn0050035/FBgn0035969	25		H3K27ac	GO:0042059	negative regulation of epidermal growth factor receptor signaling pathway	6/252	29/12275	2.2537e-05	0.000399823	0.000299834	FBgn0263395/FBgn0010825/FBgn0003165/FBgn0000547/FBgn0036844/FBgn0015399	6		H3K36me3	GO:0030425	dendrite	102/4472	198/11938	3.41456e-05	0.000543226	0.00039537	FBgn0035785/FBgn0004580/FBgn0026313/FBgn0037590/FBgn0015754/FBgn0037546/FBgn0010194/FBgn0037447/FBgn0026389/FBgn0032153/FBgn0000037/FBgn0264556/FBgn0003386/FBgn0041249/FBgn0041624/FBgn0026396/FBgn0037399/FBgn0041250/FBgn0033404/FBgn0036080/FBgn0024944/FBgn0035870/FBgn0015380/FBgn0041240/FBgn0033911/FBgn0260874/FBgn0033727/FBgn0004244/FBgn0036372/FBgn0041229/FBgn0033041/FBgn0033438/FBgn0037594/FBg…	102
H3K27me3	GO:0003707	steroid hormone receptor activity	2669-09-01	16/12127	0.00297758	0.0239659	0.0189204	FBgn0004865/FBgn0004914/FBgn0003651/FBgn0034012/FBgn0015381/FBgn0000546/FBgn0000568/FBgn0003720/FBgn0000448	9		H3K27ac	GO:1901185	negative regulation of ERBB signaling pathway	6/252	29/12275	2.2537e-05	0.000399823	0.000299834	FBgn0263395/FBgn0010825/FBgn0003165/FBgn0000547/FBgn0036844/FBgn0015399	6		H3K36me3	GO:0097447	dendritic tree	102/4472	198/11938	3.41456e-05	0.000543226	0.00039537	FBgn0035785/FBgn0004580/FBgn0026313/FBgn0037590/FBgn0015754/FBgn0037546/FBgn0010194/FBgn0037447/FBgn0026389/FBgn0032153/FBgn0000037/FBgn0264556/FBgn0003386/FBgn0041249/FBgn0041624/FBgn0026396/FBgn0037399/FBgn0041250/FBgn0033404/FBgn0036080/FBgn0024944/FBgn0035870/FBgn0015380/FBgn0041240/FBgn0033911/FBgn0260874/FBgn0033727/FBgn0004244/FBgn0036372/FBgn0041229/FBgn0033041/FBgn0033438/FBgn0037594/FBg…	102
H3K27me3	GO:0015556	C4-dicarboxylate transmembrane transporter activity	2669-10-01	19/12127	0.00334619	0.0266083	0.0210065	FBgn0038797/FBgn0026438/FBgn0028646/FBgn0036808/FBgn0036816/FBgn0039674/FBgn0032314/FBgn0026439/FBgn0064119/FBgn0036807	10		H3K27ac	GO:0110111	negative regulation of animal organ morphogenesis	6/252	30/12275	2.76905e-05	0.000486743	0.000365017	FBgn0003396/FBgn0004876/FBgn0000097/FBgn0000547/FBgn0015589/FBgn0015371	6		H3K36me3	GO:0098794	postsynapse	44/4472	72/11938	3.80219e-05	0.000587103	0.000427305	FBgn0026313/FBgn0263289/FBgn0039928/FBgn0039269/FBgn0031866/FBgn0026192/FBgn0036372/FBgn0015803/FBgn0028422/FBgn0025726/FBgn0014009/FBgn0267698/FBgn0001624/FBgn0266347/FBgn0003392/FBgn0010905/FBgn0028734/FBgn0038826/FBgn0020429/FBgn0000039/FBgn0035767/FBgn0046113/FBgn0000038/FBgn0051146/FBgn0004449/FBgn0026255/FBgn0039916/FBgn0003165/FBgn0032151/FBgn0259215/FBgn0031209/FBgn0024814/FBgn0264607/FBg…	44
H3K27me3	GO:0005178	integrin binding	2669-07-01	11/12127	0.00351255	0.0275986	0.0217884	FBgn0011829/FBgn0032414/FBgn0261261/FBgn0010395/FBgn0260442/FBgn0002306/FBgn0052183	7		H3K27ac	GO:0002164	larval development	13/252	163/12275	3.09569e-05	0.000539214	0.000404366	FBgn0010825/FBgn0024189/FBgn0263289/FBgn0261836/FBgn0000546/FBgn0283521/FBgn0001316/FBgn0015589/FBgn0015371/FBgn0011766/FBgn0003963/FBgn0003459/FBgn0016917	13		H3K36me3	GO:0005884	actin filament	24/4472	33/11938	4.05807e-05	0.000608711	0.000443032	FBgn0024273/FBgn0010225/FBgn0260049/FBgn0243516/FBgn0004167/FBgn0036372/FBgn0267698/FBgn0003721/FBgn0265991/FBgn0004117/FBgn0011661/FBgn0029903/FBgn0264489/FBgn0025633/FBgn0004389/FBgn0038206/FBgn0261836/FBgn0259219/FBgn0025865/FBgn0014141/FBgn0000256/FBgn0085446/FBgn0263391/FBgn0003514	24
H3K27me3	GO:0042803	protein homodimerization activity	45/2669	141/12127	0.00398126	0.0309133	0.0244053	FBgn0036330/FBgn0038295/FBgn0034825/FBgn0003651/FBgn0034720/FBgn0014343/FBgn0004859/FBgn0010313/FBgn0267728/FBgn0003391/FBgn0000024/FBgn0000490/FBgn0010323/FBgn0036715/FBgn0265193/FBgn0013263/FBgn0031745/FBgn0033159/FBgn0003900/FBgn0259211/FBgn0004242/FBgn0264493/FBgn0000504/FBgn0011706/FBgn0004102/FBgn0053558/FBgn0004449/FBgn0264695/FBgn0004003/FBgn0264001/FBgn0259176/FBgn0086779/FBgn0033010/FBg…	45		H3K27ac	GO:0070593	dendrite self-avoidance	5/252	19/12275	3.2199e-05	0.000555795	0.0004168	FBgn0263934/FBgn0261822/FBgn0010473/FBgn0264273/FBgn0024836	5		H3K36me3	GO:0098588	bounding membrane of organelle	159/4472	331/11938	4.38115e-05	0.000638917	0.000465016	FBgn0004635/FBgn0028671/FBgn0039188/FBgn0026369/FBgn0036667/FBgn0037019/FBgn0015278/FBgn0032664/FBgn0038919/FBgn0262125/FBgn0040212/FBgn0263987/FBgn0039402/FBgn0036922/FBgn0031707/FBgn0030717/FBgn0031879/FBgn0000319/FBgn0032067/FBgn0021814/FBgn0037020/FBgn0031090/FBgn0038504/FBgn0039749/FBgn0013563/FBgn0031424/FBgn0052654/FBgn0001087/FBgn0037084/FBgn0086785/FBgn0022027/FBgn0030997/FBgn0263006/FBg…	159
H3K27me3	GO:0004016	adenylate cyclase activity	2669-08-01	14/12127	0.00450693	0.0341905	0.0269925	FBgn0040508/FBgn0040510/FBgn0263131/FBgn0040506/FBgn0024150/FBgn0040509/FBgn0052305/FBgn0040507	8		H3K27ac	GO:0097435	supramolecular fiber organization	16/252	241/12275	3.75648e-05	0.000642626	0.000481917	FBgn0000578/FBgn0263929/FBgn0004876/FBgn0000547/FBgn0003475/FBgn0027598/FBgn0261836/FBgn0259243/FBgn0261822/FBgn0010397/FBgn0053208/FBgn0263873/FBgn0265991/FBgn0015589/FBgn0010905/FBgn0035101	16		H3K36me3	GO:0099503	secretory vesicle	50/4472	85/11938	4.91849e-05	0.000697893	0.00050794	FBgn0028671/FBgn0002121/FBgn0262518/FBgn0036819/FBgn0035756/FBgn0000319/FBgn0026378/FBgn0031090/FBgn0031424/FBgn0037084/FBgn0035060/FBgn0033911/FBgn0000490/FBgn0032782/FBgn0025726/FBgn0037153/FBgn0041707/FBgn0000346/FBgn0030346/FBgn0033876/FBgn0023388/FBgn0027505/FBgn0004242/FBgn0285958/FBgn0029687/FBgn0010329/FBgn0024234/FBgn0053653/FBgn0030089/FBgn0013342/FBgn0010051/FBgn0003660/FBgn0033313/FBg…	50
H3K27me3	GO:0005044	scavenger receptor activity	2669-08-01	14/12127	0.00450693	0.0341905	0.0269925	FBgn0031571/FBgn0034709/FBgn0243514/FBgn0010435/FBgn0039848/FBgn0033192/FBgn0014033/FBgn0034660	8		H3K27ac	GO:0007156	homophilic cell adhesion via plasma membrane adhesion molecules	7/252	46/12275	3.82057e-05	0.000647807	0.000485802	FBgn0000636/FBgn0024189/FBgn0000547/FBgn0261822/FBgn0000464/FBgn0010473/FBgn0024836	7		H3K36me3	GO:0031594	neuromuscular junction	46/4472	77/11938	5.73085e-05	0.000791763	0.00057626	FBgn0036819/FBgn0041605/FBgn0263289/FBgn0024273/FBgn0031866/FBgn0020386/FBgn0260934/FBgn0026192/FBgn0036372/FBgn0015803/FBgn0028422/FBgn0025726/FBgn0014009/FBgn0267698/FBgn0001624/FBgn0262866/FBgn0000346/FBgn0043010/FBgn0010415/FBgn0033876/FBgn0004242/FBgn0038826/FBgn0003371/FBgn0020429/FBgn0005775/FBgn0046113/FBgn0051146/FBgn0029903/FBgn0004449/FBgn0003165/FBgn0259246/FBgn0261788/FBgn0260964/FBg…	46
H3K27me3	GO:0042302	structural constituent of cuticle	45/2669	142/12127	0.0046111	0.0345832	0.0273025	FBgn0039434/FBgn0002440/FBgn0033725/FBgn0035280/FBgn0038405/FBgn0033602/FBgn0035686/FBgn0039480/FBgn0037068/FBgn0036880/FBgn0004781/FBgn0035279/FBgn0033867/FBgn0004782/FBgn0036985/FBgn0038819/FBgn0039444/FBgn0033597/FBgn0020765/FBgn0035490/FBgn0028871/FBgn0030492/FBgn0035281/FBgn0261799/FBgn0033603/FBgn0036881/FBgn0033869/FBgn0002531/FBgn0250833/FBgn0042119/FBgn0039448/FBgn0000552/FBgn0032125/FBg…	45		H3K27ac	GO:0007350	blastoderm segmentation	15/252	217/12275	4.1412e-05	0.000696013	0.000521952	FBgn0004875/FBgn0263289/FBgn0003165/FBgn0003475/FBgn0026238/FBgn0002945/FBgn0263102/FBgn0262582/FBgn0001316/FBgn0041111/FBgn0015589/FBgn0024836/FBgn0264493/FBgn0016917/FBgn0000119	15		H3K36me3	GO:0062023	collagen-containing extracellular matrix	21/4472	28/11938	5.90375e-05	0.000794736	0.000578424	FBgn0000299/FBgn0003137/FBgn0260660/FBgn0039257/FBgn0263930/FBgn0011722/FBgn0001123/FBgn0261800/FBgn0261563/FBgn0026403/FBgn0026562/FBgn0002526/FBgn0259244/FBgn0032252/FBgn0031850/FBgn0031981/FBgn0260653/FBgn0016075/FBgn0051999/FBgn0001114/FBgn0035049	21
H3K27me3	GO:0022843	voltage-gated cation channel activity	13/2669	29/12127	0.00516131	0.0382749	0.030217	FBgn0265042/FBgn0085395/FBgn0028523/FBgn0261999/FBgn0039081/FBgn0259822/FBgn0262593/FBgn0001991/FBgn0261698/FBgn0263397/FBgn0032706/FBgn0003429/FBgn0033494	13		H3K27ac	GO:0010454	negative regulation of cell fate commitment	5/252	20/12275	4.22161e-05	0.000703357	0.00052746	FBgn0004876/FBgn0000097/FBgn0000547/FBgn0015371/FBgn0003963	5		H3K36me3	GO:0016324	apical plasma membrane	43/4472	71/11938	6.30243e-05	0.000827194	0.000602048	FBgn0031879/FBgn0021776/FBgn0086384/FBgn0031090/FBgn0004197/FBgn0085408/FBgn0004167/FBgn0259685/FBgn0263930/FBgn0028516/FBgn0038132/FBgn0026192/FBgn0003520/FBgn0036715/FBgn0266756/FBgn0000117/FBgn0261854/FBgn0032221/FBgn0039232/FBgn0011672/FBgn0015399/FBgn0036985/FBgn0265011/FBgn0029082/FBgn0004359/FBgn0011661/FBgn0038237/FBgn0033097/FBgn0261983/FBgn0038412/FBgn0002306/FBgn0037917/FBgn0039709/FBg…	43
H3K27me3	GO:0004656	procollagen-proline 4-dioxygenase activity	2669-12-01	26/12127	0.00535446	0.0384124	0.0303256	FBgn0036795/FBgn0039779/FBgn0026190/FBgn0039616/FBgn0039784/FBgn0054041/FBgn0036796/FBgn0052199/FBgn0085374/FBgn0039783/FBgn0051371/FBgn0039776	12		H3K27ac	GO:0007297	ovarian follicle cell migration	12/252	145/12275	4.35144e-05	0.000718738	0.000538995	FBgn0000578/FBgn0000097/FBgn0027598/FBgn0001297/FBgn0000546/FBgn0261285/FBgn0000464/FBgn0264442/FBgn0052296/FBgn0016917/FBgn0013759/FBgn0041092	12		H3K36me3	GO:0045211	postsynaptic membrane	31/4472	47/11938	6.77152e-05	0.000867085	0.000631081	FBgn0263289/FBgn0039928/FBgn0039269/FBgn0031866/FBgn0036372/FBgn0028422/FBgn0025726/FBgn0001624/FBgn0266347/FBgn0003392/FBgn0020429/FBgn0000039/FBgn0035767/FBgn0046113/FBgn0000038/FBgn0051146/FBgn0004449/FBgn0026255/FBgn0039916/FBgn0032151/FBgn0259215/FBgn0031209/FBgn0264607/FBgn0028408/FBgn0051201/FBgn0038837/FBgn0053094/FBgn0010399/FBgn0004118/FBgn0004657/FBgn0003429	31
H3K27me3	GO:0005254	chloride channel activity	2669-12-01	26/12127	0.00535446	0.0384124	0.0303256	FBgn0036491/FBgn0036727/FBgn0004244/FBgn0036235/FBgn0035696/FBgn0039398/FBgn0024963/FBgn0033558/FBgn0028879/FBgn0264908/FBgn0040238/FBgn0039840	12		H3K27ac	GO:0051960	regulation of nervous system development	20/252	358/12275	4.92307e-05	0.000806205	0.000604587	FBgn0000578/FBgn0004876/FBgn0000097/FBgn0003165/FBgn0000547/FBgn0010105/FBgn0010113/FBgn0000546/FBgn0011260/FBgn0053208/FBgn0000464/FBgn0086676/FBgn0010473/FBgn0010905/FBgn0010415/FBgn0259211/FBgn0024836/FBgn0013759/FBgn0010300/FBgn0038826	20		H3K36me3	GO:0099513	polymeric cytoskeletal fiber	71/4472	132/11938	9.14223e-05	0.00114278	0.000831737	FBgn0034543/FBgn0015754/FBgn0087040/FBgn0027066/FBgn0027596/FBgn0004381/FBgn0013733/FBgn0031585/FBgn0003885/FBgn0024273/FBgn0010225/FBgn0260049/FBgn0243516/FBgn0004167/FBgn0002525/FBgn0033174/FBgn0036372/FBgn0263197/FBgn0003888/FBgn0027948/FBgn0052371/FBgn0001316/FBgn0267698/FBgn0040232/FBgn0003721/FBgn0033845/FBgn0265991/FBgn0004117/FBgn0051363/FBgn0003886/FBgn0003890/FBgn0004387/FBgn0011661/FBg…	71
H3K27me3	GO:0019798	procollagen-proline dioxygenase activity	2669-12-01	26/12127	0.00535446	0.0384124	0.0303256	FBgn0036795/FBgn0039779/FBgn0026190/FBgn0039616/FBgn0039784/FBgn0054041/FBgn0036796/FBgn0052199/FBgn0085374/FBgn0039783/FBgn0051371/FBgn0039776	12		H3K27ac	GO:0048584	positive regulation of response to stimulus	24/252	479/12275	5.01932e-05	0.000815002	0.000611184	FBgn0052479/FBgn0262081/FBgn0263395/FBgn0034476/FBgn0000547/FBgn0050440/FBgn0260440/FBgn0035802/FBgn0010909/FBgn0027932/FBgn0013576/FBgn0086779/FBgn0016930/FBgn0033773/FBgn0003089/FBgn0085450/FBgn0011766/FBgn0003963/FBgn0041585/FBgn0027492/FBgn0024836/FBgn0264493/FBgn0261547/FBgn0026179	24		H3K36me3	GO:0030016	myofibril	40/4472	66/11938	0.000110189	0.00134533	0.000979157	FBgn0266599/FBgn0005666/FBgn0086355/FBgn0052311/FBgn0035917/FBgn0041096/FBgn0002773/FBgn0025641/FBgn0265487/FBgn0003149/FBgn0000047/FBgn0038294/FBgn0003721/FBgn0014863/FBgn0265991/FBgn0032683/FBgn0036454/FBgn0026059/FBgn0001091/FBgn0000064/FBgn0264489/FBgn0031692/FBgn0264695/FBgn0265356/FBgn0011286/FBgn0041097/FBgn0038206/FBgn0260442/FBgn0261836/FBgn0261565/FBgn0051374/FBgn0259219/FBgn0014141/FBg…	40
H3K27me3	GO:0005310	dicarboxylic acid transmembrane transporter activity	2669-11-01	23/12127	0.00544638	0.0386517	0.0305145	FBgn0038797/FBgn0031424/FBgn0026438/FBgn0028646/FBgn0036808/FBgn0036816/FBgn0039674/FBgn0032314/FBgn0026439/FBgn0064119/FBgn0036807	11		H3K27ac	GO:0008039	synaptic target recognition	7/252	49/12275	5.81855e-05	0.000934845	0.000701057	FBgn0000636/FBgn0035539/FBgn0010453/FBgn0011260/FBgn0264442/FBgn0010473/FBgn0264273	7		H3K36me3	GO:0042734	presynaptic membrane	17/4472	22/11938	0.00016659	0.00198773	0.00144671	FBgn0031702/FBgn0034136/FBgn0264606/FBgn0025726/FBgn0001624/FBgn0023388/FBgn0002526/FBgn0034602/FBgn0026239/FBgn0259246/FBgn0037265/FBgn0261788/FBgn0086372/FBgn0004657/FBgn0013343/FBgn0038975/FBgn0261547	17
H3K27me3	GO:0015370	solute:sodium symporter activity	15/2669	36/12127	0.00632233	0.0443909	0.0350454	FBgn0010414/FBgn0034136/FBgn0262476/FBgn0026438/FBgn0028886/FBgn0011603/FBgn0027660/FBgn0033708/FBgn0033443/FBgn0026439/FBgn0051547/FBgn0036279/FBgn0033371/FBgn0053296/FBgn0035969	15		H3K27ac	GO:0031532	actin cytoskeleton reorganization	6/252	34/12275	5.85498e-05	0.000934845	0.000701057	FBgn0264707/FBgn0027932/FBgn0013718/FBgn0052982/FBgn0035101/FBgn0052264	6		H3K36me3	GO:0031252	cell leading edge	63/4472	117/11938	0.000213329	0.00248884	0.00181143	FBgn0035785/FBgn0037590/FBgn0026389/FBgn0044826/FBgn0039617/FBgn0003386/FBgn0041624/FBgn0026396/FBgn0031090/FBgn0004197/FBgn0037399/FBgn0033404/FBgn0010333/FBgn0036080/FBgn0033727/FBgn0000490/FBgn0004244/FBgn0036372/FBgn0033041/FBgn0037594/FBgn0026393/FBgn0261871/FBgn0034473/FBgn0267698/FBgn0265991/FBgn0032096/FBgn0039033/FBgn0037908/FBgn0030761/FBgn0034179/FBgn0040726/FBgn0052057/FBgn0039551/FBg…	63
H3K27me3	GO:0008235	metalloexopeptidase activity	22/2669	60/12127	0.00680458	0.0465096	0.0367181	FBgn0259795/FBgn0039656/FBgn0259237/FBgn0026150/FBgn0035915/FBgn0035780/FBgn0034132/FBgn0051233/FBgn0031929/FBgn0052473/FBgn0028935/FBgn0040493/FBgn0035718/FBgn0039064/FBgn0039073/FBgn0052064/FBgn0045770/FBgn0035781/FBgn0035779/FBgn0038136/FBgn0033774/FBgn0038897	22		H3K27ac	GO:0007517	muscle organ development	10/252	106/12275	6.2908e-05	0.000987964	0.000740892	FBgn0035539/FBgn0024189/FBgn0000547/FBgn0261836/FBgn0260003/FBgn0010397/FBgn0033988/FBgn0001316/FBgn0264442/FBgn0004652	10		H3K36me3	GO:0045171	intercellular bridge	19/4472	26/11938	0.000239818	0.00273705	0.00199208	FBgn0010583/FBgn0001301/FBgn0027598/FBgn0260934/FBgn0027579/FBgn0004907/FBgn0261268/FBgn0039232/FBgn0263593/FBgn0261385/FBgn0003371/FBgn0000317/FBgn0262733/FBgn0013726/FBgn0014141/FBgn0016984/FBgn0263391/FBgn0003514/FBgn0021760	19
H3K27me3	GO:0008066	glutamate receptor activity	14/2669	33/12127	0.00682002	0.0465096	0.0367181	FBgn0004619/FBgn0264000/FBgn0038789/FBgn0038840/FBgn0052447/FBgn0259683/FBgn0046113/FBgn0037501/FBgn0026255/FBgn0039916/FBgn0031209/FBgn0019985/FBgn0004620/FBgn0035604	14		H3K27ac	GO:0060560	developmental growth involved in morphogenesis	10/252	106/12275	6.2908e-05	0.000987964	0.000740892	FBgn0010113/FBgn0001297/FBgn0029114/FBgn0011260/FBgn0000464/FBgn0033033/FBgn0024836/FBgn0041092/FBgn0259212/FBgn0000119	10		H3K36me3	GO:1902495	transmembrane transporter complex	54/4472	98/11938	0.00027364	0.00305661	0.00222466	FBgn0036414/FBgn0036491/FBgn0261612/FBgn0004619/FBgn0035934/FBgn0003386/FBgn0085434/FBgn0264000/FBgn0263289/FBgn0028523/FBgn0003353/FBgn0037950/FBgn0015777/FBgn0028422/FBgn0003861/FBgn0001624/FBgn0266347/FBgn0259822/FBgn0004513/FBgn0005614/FBgn0262593/FBgn0042185/FBgn0020429/FBgn0000039/FBgn0060296/FBgn0046113/FBgn0002921/FBgn0000038/FBgn0037501/FBgn0041195/FBgn0266346/FBgn0053970/FBgn0016920/FBg…	54
H3K27me3	GO:0005217	intracellular ligand-gated ion channel activity	2669-07-01	12/12127	0.0068355	0.0465096	0.0367181	FBgn0261612/FBgn0010051/FBgn0032129/FBgn0011286/FBgn0037324/FBgn0265194/FBgn0259145	7		H3K27ac	GO:0098609	cell-cell adhesion	11/252	128/12275	6.43016e-05	0.00100164	0.000751148	FBgn0000636/FBgn0024189/FBgn0000097/FBgn0263289/FBgn0000547/FBgn0036844/FBgn0261822/FBgn0000464/FBgn0010473/FBgn0035101/FBgn0024836	11		H3K36me3	GO:0015630	microtubule cytoskeleton	163/4472	351/11938	0.000298762	0.00322508	0.00234727	FBgn0034543/FBgn0263929/FBgn0052392/FBgn0015754/FBgn0086757/FBgn0087040/FBgn0033206/FBgn0027066/FBgn0027596/FBgn0035799/FBgn0086690/FBgn0032291/FBgn0031050/FBgn0013810/FBgn0051802/FBgn0004381/FBgn0037280/FBgn0013733/FBgn0052232/FBgn0021776/FBgn0031374/FBgn0036480/FBgn0010622/FBgn0031585/FBgn0003885/FBgn0033578/FBgn0000140/FBgn0031696/FBgn0026378/FBgn0010313/FBgn0037773/FBgn0031191/FBgn0001202/FBg…	163
H3K27me3	GO:0005201	extracellular matrix structural constituent	13/2669	30/12127	0.00730067	0.0491678	0.0388167	FBgn0051439/FBgn0037260/FBgn0003137/FBgn0039257/FBgn0053196/FBgn0051901/FBgn0031414/FBgn0259244/FBgn0038492/FBgn0053300/FBgn0016075/FBgn0036203/FBgn0040950	13		H3K27ac	GO:0010721	negative regulation of cell development	9/252	86/12275	6.51333e-05	0.00100641	0.000754728	FBgn0004876/FBgn0000097/FBgn0000547/FBgn0010113/FBgn0000546/FBgn0011260/FBgn0001316/FBgn0015589/FBgn0010300	9		H3K36me3	GO:0030017	sarcomere	37/4472	62/11938	0.000307018	0.00322508	0.00234727	FBgn0266599/FBgn0005666/FBgn0086355/FBgn0052311/FBgn0035917/FBgn0041096/FBgn0025641/FBgn0265487/FBgn0003149/FBgn0000047/FBgn0038294/FBgn0003721/FBgn0014863/FBgn0265991/FBgn0032683/FBgn0036454/FBgn0026059/FBgn0001091/FBgn0000064/FBgn0264489/FBgn0031692/FBgn0264695/FBgn0265356/FBgn0011286/FBgn0041097/FBgn0260442/FBgn0261836/FBgn0261565/FBgn0051374/FBgn0259219/FBgn0014141/FBgn0086906/FBgn0035499/FBg…	37
H3K36me3	GO:0000981	DNA-binding transcription factor activity, RNA polymerase II-specific	180/4567	279/12127	3.79095e-20	2.60439e-17	2.09899e-17	FBgn0036411/FBgn0001319/FBgn0036274/FBgn0003396/FBgn0010109/FBgn0004896/FBgn0020378/FBgn0004101/FBgn0013751/FBgn0085432/FBgn0001138/FBgn0013469/FBgn0263118/FBgn0003118/FBgn0004914/FBgn0003651/FBgn0266411/FBgn0020617/FBgn0014343/FBgn0038197/FBgn0001180/FBgn0052105/FBgn0004859/FBgn0034821/FBgn0004053/FBgn0001168/FBgn0022740/FBgn0002573/FBgn0000014/FBgn0004898/FBgn0000061/FBgn0019650/FBgn0082598/FBg…	180		H3K27ac	GO:0009967	positive regulation of signal transduction	20/252	366/12275	6.69557e-05	0.0010263	0.000769638	FBgn0052479/FBgn0262081/FBgn0263395/FBgn0000547/FBgn0050440/FBgn0260440/FBgn0035802/FBgn0010909/FBgn0027932/FBgn0086779/FBgn0016930/FBgn0033773/FBgn0003089/FBgn0085450/FBgn0011766/FBgn0041585/FBgn0027492/FBgn0264493/FBgn0261547/FBgn0026179	20		H3K36me3	GO:0098805	whole membrane	120/4472	249/11938	0.00030715	0.00322508	0.00234727	FBgn0004635/FBgn0028671/FBgn0037648/FBgn0026369/FBgn0036667/FBgn0037019/FBgn0015278/FBgn0032664/FBgn0262125/FBgn0040212/FBgn0263987/FBgn0039402/FBgn0030717/FBgn0031879/FBgn0000319/FBgn0032067/FBgn0021814/FBgn0037020/FBgn0031090/FBgn0039749/FBgn0013563/FBgn0031424/FBgn0052654/FBgn0001087/FBgn0037084/FBgn0086785/FBgn0022027/FBgn0033911/FBgn0031729/FBgn0031460/FBgn0038223/FBgn0035469/FBgn0038355/FBg…	120
H3K36me3	GO:0003700	DNA-binding transcription factor activity	268/4567	462/12127	1.34561e-19	4.62218e-17	3.72523e-17	FBgn0036411/FBgn0000157/FBgn0001319/FBgn0039283/FBgn0051627/FBgn0024909/FBgn0030659/FBgn0036274/FBgn0003396/FBgn0010109/FBgn0004896/FBgn0039044/FBgn0032694/FBgn0045852/FBgn0020378/FBgn0004870/FBgn0004865/FBgn0004101/FBgn0013751/FBgn0085432/FBgn0001138/FBgn0013469/FBgn0030012/FBgn0263118/FBgn0003118/FBgn0004914/FBgn0003651/FBgn0266411/FBgn0020617/FBgn0014343/FBgn0038197/FBgn0001180/FBgn0052105/FBg…	268		H3K27ac	GO:0048469	cell maturation	14/252	202/12275	7.26391e-05	0.00110458	0.000828341	FBgn0004875/FBgn0263929/FBgn0263289/FBgn0003475/FBgn0026238/FBgn0010113/FBgn0000546/FBgn0259243/FBgn0052423/FBgn0263102/FBgn0053208/FBgn0262582/FBgn0001316/FBgn0038826	14		H3K36me3	GO:0005768	endosome	104/4472	212/11938	0.00033531	0.00345172	0.00251223	FBgn0004635/FBgn0028671/FBgn0052758/FBgn0262518/FBgn0026369/FBgn0015278/FBgn0038890/FBgn0039402/FBgn0016797/FBgn0031879/FBgn0021814/FBgn0000547/FBgn0031090/FBgn0032246/FBgn0001087/FBgn0025864/FBgn0086785/FBgn0022027/FBgn0052350/FBgn0025381/FBgn0085413/FBgn0001202/FBgn0033755/FBgn0051729/FBgn0031460/FBgn0015791/FBgn0014010/FBgn0035469/FBgn0259734/FBgn0002567/FBgn0032782/FBgn0032005/FBgn0261279/FBg…	104
H3K36me3	GO:0001012	RNA polymerase II regulatory region DNA binding	158/4567	263/12127	8.36192e-14	1.91488e-11	1.54329e-11	FBgn0000157/FBgn0036274/FBgn0010109/FBgn0032694/FBgn0013751/FBgn0003267/FBgn0085432/FBgn0001138/FBgn0013469/FBgn0263118/FBgn0004914/FBgn0003651/FBgn0020617/FBgn0000492/FBgn0001148/FBgn0038197/FBgn0001180/FBgn0052105/FBgn0004859/FBgn0011836/FBgn0034821/FBgn0004053/FBgn0001168/FBgn0000014/FBgn0000061/FBgn0019650/FBgn0011656/FBgn0021872/FBgn0000577/FBgn0038851/FBgn0010323/FBgn0030477/FBgn0040366/FBg…	158		H3K27ac	GO:0048638	regulation of developmental growth	15/252	229/12275	7.66093e-05	0.00114681	0.000860013	FBgn0000578/FBgn0262081/FBgn0263289/FBgn0003165/FBgn0086779/FBgn0011260/FBgn0000464/FBgn0003089/FBgn0086676/FBgn0010415/FBgn0015778/FBgn0024836/FBgn0013759/FBgn0010300/FBgn0038826	15		H3K36me3	GO:0005700	polytene chromosome	103/4472	210/11938	0.000360227	0.0036369	0.00264701	FBgn0029133/FBgn0050401/FBgn0010825/FBgn0026401/FBgn0040283/FBgn0262524/FBgn0004655/FBgn0261850/FBgn0035627/FBgn0001324/FBgn0264490/FBgn0025639/FBgn0010313/FBgn0002573/FBgn0261954/FBgn0000014/FBgn0082598/FBgn0025525/FBgn0027835/FBgn0002914/FBgn0003612/FBgn0265193/FBgn0003607/FBgn0000015/FBgn0278608/FBgn0002774/FBgn0000659/FBgn0033636/FBgn0050085/FBgn0024183/FBgn0263832/FBgn0002643/FBgn0003944/FBg…	103
H3K36me3	GO:0000977	RNA polymerase II regulatory region sequence-specific DNA binding	154/4567	256/12127	1.48041e-13	2.5426e-11	2.0492e-11	FBgn0000157/FBgn0036274/FBgn0010109/FBgn0032694/FBgn0013751/FBgn0085432/FBgn0001138/FBgn0013469/FBgn0263118/FBgn0004914/FBgn0003651/FBgn0020617/FBgn0000492/FBgn0001148/FBgn0038197/FBgn0001180/FBgn0052105/FBgn0004859/FBgn0011836/FBgn0034821/FBgn0004053/FBgn0001168/FBgn0000014/FBgn0000061/FBgn0019650/FBgn0011656/FBgn0021872/FBgn0000577/FBgn0038851/FBgn0010323/FBgn0030477/FBgn0040366/FBgn0085369/FBg…	154		H3K27ac	GO:0001667	ameboidal-type cell migration	14/252	203/12275	7.66136e-05	0.00114681	0.000860013	FBgn0000578/FBgn0000097/FBgn0027598/FBgn0001297/FBgn0000546/FBgn0261285/FBgn0011260/FBgn0000464/FBgn0264442/FBgn0052296/FBgn0010415/FBgn0016917/FBgn0013759/FBgn0041092	14		H3K36me3	GO:0043292	contractile fiber	41/4472	71/11938	0.000395687	0.00391954	0.00285272	FBgn0266599/FBgn0005666/FBgn0086355/FBgn0052311/FBgn0035917/FBgn0041096/FBgn0002773/FBgn0025641/FBgn0265487/FBgn0003149/FBgn0033289/FBgn0000047/FBgn0038294/FBgn0003721/FBgn0014863/FBgn0265991/FBgn0032683/FBgn0036454/FBgn0026059/FBgn0001091/FBgn0000064/FBgn0264489/FBgn0031692/FBgn0264695/FBgn0265356/FBgn0011286/FBgn0041097/FBgn0038206/FBgn0260442/FBgn0261836/FBgn0261565/FBgn0051374/FBgn0259219/FBg…	41
H3K36me3	GO:0001067	regulatory region nucleic acid binding	207/4567	369/12127	2.35806e-13	2.69998e-11	2.17604e-11	FBgn0031885/FBgn0005617/FBgn0000157/FBgn0027054/FBgn0024909/FBgn0030659/FBgn0036274/FBgn0015520/FBgn0010109/FBgn0039044/FBgn0032694/FBgn0004101/FBgn0013751/FBgn0003267/FBgn0085432/FBgn0001138/FBgn0013469/FBgn0263118/FBgn0003118/FBgn0004914/FBgn0267861/FBgn0003651/FBgn0020617/FBgn0000492/FBgn0001148/FBgn0038197/FBgn0001180/FBgn0052105/FBgn0004859/FBgn0011836/FBgn0034821/FBgn0004053/FBgn0001168/FBg…	207		H3K27ac	GO:0045892	negative regulation of transcription, DNA-templated	21/252	401/12275	8.08431e-05	0.00118241	0.000886708	FBgn0003396/FBgn0010825/FBgn0000097/FBgn0267861/FBgn0263289/FBgn0003165/FBgn0010313/FBgn0000546/FBgn0000568/FBgn0263102/FBgn0010397/FBgn0027339/FBgn0262582/FBgn0035357/FBgn0264442/FBgn0015371/FBgn0011766/FBgn0003963/FBgn0003459/FBgn0265276/FBgn0000448	21		H3K36me3	GO:0045172	germline ring canal	17/4472	23/11938	0.000415224	0.0040369	0.00293813	FBgn0010583/FBgn0001301/FBgn0260934/FBgn0027579/FBgn0004907/FBgn0261268/FBgn0039232/FBgn0263593/FBgn0261385/FBgn0003371/FBgn0000317/FBgn0262733/FBgn0014141/FBgn0016984/FBgn0263391/FBgn0003514/FBgn0021760	17
H3K36me3	GO:0044212	transcription regulatory region DNA binding	207/4567	369/12127	2.35806e-13	2.69998e-11	2.17604e-11	FBgn0031885/FBgn0005617/FBgn0000157/FBgn0027054/FBgn0024909/FBgn0030659/FBgn0036274/FBgn0015520/FBgn0010109/FBgn0039044/FBgn0032694/FBgn0004101/FBgn0013751/FBgn0003267/FBgn0085432/FBgn0001138/FBgn0013469/FBgn0263118/FBgn0003118/FBgn0004914/FBgn0267861/FBgn0003651/FBgn0020617/FBgn0000492/FBgn0001148/FBgn0038197/FBgn0001180/FBgn0052105/FBgn0004859/FBgn0011836/FBgn0034821/FBgn0004053/FBgn0001168/FBg…	207		H3K27ac	GO:1902679	negative regulation of RNA biosynthetic process	21/252	401/12275	8.08431e-05	0.00118241	0.000886708	FBgn0003396/FBgn0010825/FBgn0000097/FBgn0267861/FBgn0263289/FBgn0003165/FBgn0010313/FBgn0000546/FBgn0000568/FBgn0263102/FBgn0010397/FBgn0027339/FBgn0262582/FBgn0035357/FBgn0264442/FBgn0015371/FBgn0011766/FBgn0003963/FBgn0003459/FBgn0265276/FBgn0000448	21		H3K36me3	GO:0061174	type I terminal bouton	19/4472	27/11938	0.000525158	0.00501287	0.00364846	FBgn0041605/FBgn0260934/FBgn0003520/FBgn0036372/FBgn0039862/FBgn0001624/FBgn0034691/FBgn0020440/FBgn0000578/FBgn0001108/FBgn0003165/FBgn0040505/FBgn0034708/FBgn0053094/FBgn0038816/FBgn0038659/FBgn0013759/FBgn0038975/FBgn0086677	19
H3K36me3	GO:0003690	double-stranded DNA binding	216/4567	391/12127	5.76697e-13	5.65987e-11	4.56154e-11	FBgn0031885/FBgn0011660/FBgn0000157/FBgn0030659/FBgn0036274/FBgn0015520/FBgn0032929/FBgn0010109/FBgn0039044/FBgn0032694/FBgn0004870/FBgn0004101/FBgn0013751/FBgn0085432/FBgn0001138/FBgn0013469/FBgn0263118/FBgn0004914/FBgn0267861/FBgn0003651/FBgn0020617/FBgn0000492/FBgn0001148/FBgn0038197/FBgn0001180/FBgn0052105/FBgn0004859/FBgn0011836/FBgn0034821/FBgn0004053/FBgn0001168/FBgn0038765/FBgn0026869/FBg…	216		H3K27ac	GO:1903507	negative regulation of nucleic acid-templated transcription	21/252	401/12275	8.08431e-05	0.00118241	0.000886708	FBgn0003396/FBgn0010825/FBgn0000097/FBgn0267861/FBgn0263289/FBgn0003165/FBgn0010313/FBgn0000546/FBgn0000568/FBgn0263102/FBgn0010397/FBgn0027339/FBgn0262582/FBgn0035357/FBgn0264442/FBgn0015371/FBgn0011766/FBgn0003963/FBgn0003459/FBgn0265276/FBgn0000448	21		H3K36me3	GO:0099738	cell cortex region	42/4472	74/11938	0.00055757	0.00522722	0.00380447	FBgn0039994/FBgn0263601/FBgn0021776/FBgn0003015/FBgn0086384/FBgn0031090/FBgn0004197/FBgn0025864/FBgn0027598/FBgn0034372/FBgn0026192/FBgn0003520/FBgn0261854/FBgn0264606/FBgn0025726/FBgn0020278/FBgn0001624/FBgn0040080/FBgn0010905/FBgn0083973/FBgn0023388/FBgn0010300/FBgn0038826/FBgn0004595/FBgn0000317/FBgn0260941/FBgn0261570/FBgn0259246/FBgn0034408/FBgn0261456/FBgn0026319/FBgn0086779/FBgn0014141/FBg…	42
H3K36me3	GO:1990837	sequence-specific double-stranded DNA binding	200/4567	359/12127	1.47193e-12	1.26402e-10	1.01873e-10	FBgn0000157/FBgn0030659/FBgn0036274/FBgn0015520/FBgn0032929/FBgn0010109/FBgn0039044/FBgn0032694/FBgn0004870/FBgn0004101/FBgn0013751/FBgn0085432/FBgn0001138/FBgn0013469/FBgn0263118/FBgn0004914/FBgn0267861/FBgn0003651/FBgn0020617/FBgn0000492/FBgn0001148/FBgn0038197/FBgn0001180/FBgn0052105/FBgn0004859/FBgn0011836/FBgn0034821/FBgn0004053/FBgn0001168/FBgn0038765/FBgn0000014/FBgn0000061/FBgn0019650/FBg…	200		H3K27ac	GO:1905879	regulation of oogenesis	8/252	70/12275	8.87985e-05	0.00128892	0.000966586	FBgn0004875/FBgn0000097/FBgn0260945/FBgn0001297/FBgn0001316/FBgn0086676/FBgn0011766/FBgn0041092	8		H3K36me3	GO:0016323	basolateral plasma membrane	31/4472	51/11938	0.000596541	0.00549446	0.00399897	FBgn0002121/FBgn0003731/FBgn0021776/FBgn0263289/FBgn0032123/FBgn0039269/FBgn0051860/FBgn0263930/FBgn0260934/FBgn0003520/FBgn0004049/FBgn0011603/FBgn0001624/FBgn0265991/FBgn0002921/FBgn0262614/FBgn0003892/FBgn0033097/FBgn0037875/FBgn0034716/FBgn0000464/FBgn0001991/FBgn0004108/FBgn0039714/FBgn0285955/FBgn0004657/FBgn0051116/FBgn0266672/FBgn0036461/FBgn0261574/FBgn0038312	31
H3K36me3	GO:0000976	transcription regulatory region sequence-specific DNA binding	184/4567	329/12127	7.43742e-12	5.67723e-10	4.57553e-10	FBgn0000157/FBgn0030659/FBgn0036274/FBgn0015520/FBgn0010109/FBgn0039044/FBgn0032694/FBgn0004101/FBgn0013751/FBgn0085432/FBgn0001138/FBgn0013469/FBgn0263118/FBgn0004914/FBgn0003651/FBgn0020617/FBgn0000492/FBgn0001148/FBgn0038197/FBgn0001180/FBgn0052105/FBgn0004859/FBgn0011836/FBgn0034821/FBgn0004053/FBgn0001168/FBgn0038765/FBgn0000014/FBgn0000061/FBgn0019650/FBgn0011656/FBgn0003460/FBgn0021872/FBg…	184		H3K27ac	GO:0009952	anterior/posterior pattern specification	14/252	206/12275	8.96966e-05	0.00129217	0.000969022	FBgn0000578/FBgn0004875/FBgn0263929/FBgn0003396/FBgn0263289/FBgn0003165/FBgn0003475/FBgn0026238/FBgn0000546/FBgn0263102/FBgn0033988/FBgn0262582/FBgn0001316/FBgn0041111	14		H3K36me3	GO:0034702	ion channel complex	46/4472	83/11938	0.000637539	0.00569729	0.0041466	FBgn0036414/FBgn0036491/FBgn0261612/FBgn0004619/FBgn0035934/FBgn0003386/FBgn0085434/FBgn0264000/FBgn0263289/FBgn0028523/FBgn0003353/FBgn0037950/FBgn0028422/FBgn0003861/FBgn0001624/FBgn0266347/FBgn0259822/FBgn0005614/FBgn0262593/FBgn0042185/FBgn0020429/FBgn0000039/FBgn0060296/FBgn0046113/FBgn0000038/FBgn0037501/FBgn0041195/FBgn0266346/FBgn0016920/FBgn0011286/FBgn0032151/FBgn0036937/FBgn0032593/FBg…	46
H3K36me3	GO:0019899	enzyme binding	245/4567	479/12127	6.24847e-10	4.2927e-08	3.45968e-08	FBgn0010583/FBgn0040005/FBgn0028671/FBgn0028717/FBgn0020299/FBgn0030286/FBgn0002121/FBgn0005617/FBgn0039188/FBgn0050115/FBgn0026369/FBgn0086757/FBgn0024909/FBgn0015278/FBgn0032229/FBgn0044826/FBgn0083969/FBgn0039044/FBgn0024921/FBgn0030693/FBgn0024277/FBgn0264707/FBgn0259736/FBgn0028429/FBgn0026760/FBgn0003041/FBgn0085432/FBgn0260860/FBgn0028965/FBgn0015025/FBgn0035917/FBgn0002629/FBgn0267861/FBg…	245		H3K27ac	GO:0010631	epithelial cell migration	13/252	181/12275	9.16229e-05	0.001299	0.000974144	FBgn0000578/FBgn0000097/FBgn0027598/FBgn0001297/FBgn0000546/FBgn0261285/FBgn0000464/FBgn0264442/FBgn0052296/FBgn0010415/FBgn0016917/FBgn0013759/FBgn0041092	13		H3K36me3	GO:0031253	cell projection membrane	56/4472	105/11938	0.000640267	0.00569729	0.0041466	FBgn0035785/FBgn0037590/FBgn0026389/FBgn0036922/FBgn0031707/FBgn0039617/FBgn0003386/FBgn0041624/FBgn0026396/FBgn0038504/FBgn0004197/FBgn0037399/FBgn0033404/FBgn0036080/FBgn0033727/FBgn0004244/FBgn0000206/FBgn0003861/FBgn0033041/FBgn0037594/FBgn0026393/FBgn0261871/FBgn0034473/FBgn0032096/FBgn0039033/FBgn0037908/FBgn0005614/FBgn0040726/FBgn0052057/FBgn0039551/FBgn0028946/FBgn0001965/FBgn0020258/FBg…	56
H3K36me3	GO:0060089	molecular transducer activity	223/4567	438/12127	6.25032e-09	3.90361e-07	3.1461e-07	FBgn0028671/FBgn0037590/FBgn0003731/FBgn0038542/FBgn0285896/FBgn0037546/FBgn0264002/FBgn0033058/FBgn0039747/FBgn0038201/FBgn0026389/FBgn0036727/FBgn0000037/FBgn0030466/FBgn0053696/FBgn0016797/FBgn0004865/FBgn0264556/FBgn0026760/FBgn0004619/FBgn0085410/FBgn0005640/FBgn0037107/FBgn0036789/FBgn0051760/FBgn0004914/FBgn0041249/FBgn0003651/FBgn0041624/FBgn0264000/FBgn0026396/FBgn0035976/FBgn0032752/FBg…	223		H3K27ac	GO:1902533	positive regulation of intracellular signal transduction	13/252	181/12275	9.16229e-05	0.001299	0.000974144	FBgn0262081/FBgn0263395/FBgn0000547/FBgn0050440/FBgn0035802/FBgn0010909/FBgn0086779/FBgn0033773/FBgn0011766/FBgn0041585/FBgn0264493/FBgn0261547/FBgn0026179	13		H3K36me3	GO:0030133	transport vesicle	50/4472	92/11938	0.00069582	0.00608843	0.00443128	FBgn0028671/FBgn0002121/FBgn0262518/FBgn0036819/FBgn0262125/FBgn0035756/FBgn0000319/FBgn0026378/FBgn0031090/FBgn0031424/FBgn0052654/FBgn0037084/FBgn0035060/FBgn0033911/FBgn0038223/FBgn0032782/FBgn0025726/FBgn0260855/FBgn0000346/FBgn0030346/FBgn0033876/FBgn0023388/FBgn0027505/FBgn0004242/FBgn0029687/FBgn0053653/FBgn0030089/FBgn0013342/FBgn0038947/FBgn0003660/FBgn0033313/FBgn0267849/FBgn0004868/FBg…	50
H3K36me3	GO:0038023	signaling receptor activity	211/4567	412/12127	8.66358e-09	4.9599e-07	3.99741e-07	FBgn0028671/FBgn0037590/FBgn0003731/FBgn0038542/FBgn0285896/FBgn0037546/FBgn0264002/FBgn0033058/FBgn0039747/FBgn0038201/FBgn0026389/FBgn0036727/FBgn0000037/FBgn0030466/FBgn0053696/FBgn0016797/FBgn0004865/FBgn0264556/FBgn0026760/FBgn0004619/FBgn0085410/FBgn0037107/FBgn0036789/FBgn0051760/FBgn0004914/FBgn0041249/FBgn0003651/FBgn0041624/FBgn0264000/FBgn0026396/FBgn0035976/FBgn0032752/FBgn0035789/FBg…	211		H3K27ac	GO:0045935	positive regulation of nucleobase-containing compound metabolic process	24/252	498/12275	9.22047e-05	0.001299	0.000974144	FBgn0035542/FBgn0003396/FBgn0003165/FBgn0011335/FBgn0264490/FBgn0263392/FBgn0001297/FBgn0000546/FBgn0040071/FBgn0000568/FBgn0033636/FBgn0283521/FBgn0052062/FBgn0052296/FBgn0261552/FBgn0041111/FBgn0250906/FBgn0015371/FBgn0011766/FBgn0259211/FBgn0016917/FBgn0041092/FBgn0000567/FBgn0000448	24		H3K36me3	GO:0045179	apical cortex	32/4472	54/11938	0.000913724	0.00781566	0.00568839	FBgn0039994/FBgn0263601/FBgn0021776/FBgn0086384/FBgn0004197/FBgn0025864/FBgn0027598/FBgn0034372/FBgn0026192/FBgn0003520/FBgn0261854/FBgn0020278/FBgn0001624/FBgn0040080/FBgn0010905/FBgn0083973/FBgn0023388/FBgn0010300/FBgn0004595/FBgn0000317/FBgn0260941/FBgn0261570/FBgn0034408/FBgn0261456/FBgn0026319/FBgn0014141/FBgn0265434/FBgn0262127/FBgn0003514/FBgn0020621/FBgn0005536/FBgn0030530	32
H3K36me3	GO:0005102	signaling receptor binding	137/4567	257/12127	1.87919e-07	9.93081e-06	8.00369e-06	FBgn0010583/FBgn0028717/FBgn0020299/FBgn0035542/FBgn0086371/FBgn0010194/FBgn0020416/FBgn0031903/FBgn0045038/FBgn0032136/FBgn0004435/FBgn0031879/FBgn0026760/FBgn0003041/FBgn0040324/FBgn0033649/FBgn0004360/FBgn0044048/FBgn0037020/FBgn0263289/FBgn0000547/FBgn0033312/FBgn0085443/FBgn0004197/FBgn0035452/FBgn0015838/FBgn0001987/FBgn0053542/FBgn0010453/FBgn0031866/FBgn0031959/FBgn0011581/FBgn0039031/FBg…	137		H3K27ac	GO:0090132	epithelium migration	13/252	182/12275	9.68975e-05	0.00135515	0.00101625	FBgn0000578/FBgn0000097/FBgn0027598/FBgn0001297/FBgn0000546/FBgn0261285/FBgn0000464/FBgn0264442/FBgn0052296/FBgn0010415/FBgn0016917/FBgn0013759/FBgn0041092	13		H3K36me3	GO:0005913	cell-cell adherens junction	17/4472	24/11938	0.000926711	0.00781566	0.00568839	FBgn0263289/FBgn0000547/FBgn0025743/FBgn0000117/FBgn0004049/FBgn0260799/FBgn0265991/FBgn0261053/FBgn0010215/FBgn0029082/FBgn0262614/FBgn0264489/FBgn0259219/FBgn0086779/FBgn0039709/FBgn0004583/FBgn0259212	17
H3K36me3	GO:0001228	DNA-binding transcription activator activity, RNA polymerase II-specific	57/4567	88/12127	2.13732e-07	1.04881e-05	8.45286e-06	FBgn0001319/FBgn0004101/FBgn0085432/FBgn0003118/FBgn0266411/FBgn0038197/FBgn0004859/FBgn0002573/FBgn0082598/FBgn0011656/FBgn0038851/FBgn0030477/FBgn0002914/FBgn0265193/FBgn0032815/FBgn0028996/FBgn0001077/FBgn0052296/FBgn0032150/FBgn0014179/FBgn0016660/FBgn0000567/FBgn0015903/FBgn0011758/FBgn0003964/FBgn0000504/FBgn0015561/FBgn0003507/FBgn0039683/FBgn0004394/FBgn0004666/FBgn0004795/FBgn0019809/FBg…	57		H3K27ac	GO:0044087	regulation of cellular component biogenesis	18/252	319/12275	0.000103942	0.00144314	0.00108224	FBgn0000578/FBgn0004875/FBgn0285911/FBgn0003165/FBgn0003475/FBgn0010397/FBgn0001316/FBgn0000464/FBgn0085450/FBgn0086676/FBgn0010905/FBgn0010415/FBgn0024836/FBgn0016917/FBgn0013759/FBgn0010300/FBgn0038826/FBgn0037525	18		H3K36me3	GO:0035012	polytene chromosome, telomeric region	9/4472	10/11938	0.000958611	0.00781566	0.00568839	FBgn0262524/FBgn0035627/FBgn0003612/FBgn0003607/FBgn0050085/FBgn0034217/FBgn0010328/FBgn0031613/FBgn0001206	9
H3K36me3	GO:0004888	transmembrane signaling receptor activity	177/4567	348/12127	2.52826e-07	1.15794e-05	9.33238e-06	FBgn0037590/FBgn0003731/FBgn0038542/FBgn0285896/FBgn0037546/FBgn0264002/FBgn0033058/FBgn0039747/FBgn0038201/FBgn0026389/FBgn0036727/FBgn0000037/FBgn0030466/FBgn0053696/FBgn0016797/FBgn0264556/FBgn0004619/FBgn0085410/FBgn0037107/FBgn0036789/FBgn0051760/FBgn0041249/FBgn0041624/FBgn0264000/FBgn0026396/FBgn0032752/FBgn0035789/FBgn0033067/FBgn0037399/FBgn0041250/FBgn0033404/FBgn0036080/FBgn0024944/FBg…	177		H3K27ac	GO:0051254	positive regulation of RNA metabolic process	23/252	472/12275	0.00011001	0.0015164	0.00113718	FBgn0035542/FBgn0003396/FBgn0003165/FBgn0011335/FBgn0264490/FBgn0263392/FBgn0001297/FBgn0000546/FBgn0040071/FBgn0000568/FBgn0033636/FBgn0283521/FBgn0052062/FBgn0052296/FBgn0261552/FBgn0041111/FBgn0015371/FBgn0011766/FBgn0259211/FBgn0016917/FBgn0041092/FBgn0000567/FBgn0000448	23		H3K36me3	GO:0044449	contractile fiber part	39/4472	69/11938	0.000967653	0.00781566	0.00568839	FBgn0266599/FBgn0005666/FBgn0086355/FBgn0052311/FBgn0035917/FBgn0041096/FBgn0025641/FBgn0265487/FBgn0003149/FBgn0033289/FBgn0000047/FBgn0038294/FBgn0003721/FBgn0014863/FBgn0265991/FBgn0032683/FBgn0036454/FBgn0026059/FBgn0001091/FBgn0000064/FBgn0264489/FBgn0031692/FBgn0264695/FBgn0265356/FBgn0011286/FBgn0041097/FBgn0260442/FBgn0261836/FBgn0261565/FBgn0051374/FBgn0259219/FBgn0014141/FBgn0086906/FBg…	39
H3K36me3	GO:0035326	enhancer binding	28/4567	35/12127	3.6794e-07	1.57984e-05	1.27326e-05	FBgn0010109/FBgn0085432/FBgn0013469/FBgn0001180/FBgn0000014/FBgn0011656/FBgn0000577/FBgn0000015/FBgn0003944/FBgn0000606/FBgn0001077/FBgn0003345/FBgn0004110/FBgn0005561/FBgn0002521/FBgn0005558/FBgn0000097/FBgn0002522/FBgn0003002/FBgn0000576/FBgn0000611/FBgn0001235/FBgn0001150/FBgn0086680/FBgn0004837/FBgn0011648/FBgn0003870/FBgn0260642	28		H3K27ac	GO:0051056	regulation of small GTPase mediated signal transduction	9/252	94/12275	0.000130666	0.00178826	0.00134105	FBgn0264707/FBgn0050440/FBgn0264895/FBgn0035802/FBgn0086779/FBgn0085421/FBgn0265082/FBgn0261547/FBgn0026179	9		H3K36me3	GO:0070382	exocytic vesicle	39/4472	69/11938	0.000967653	0.00781566	0.00568839	FBgn0028671/FBgn0002121/FBgn0262518/FBgn0036819/FBgn0035756/FBgn0026378/FBgn0031090/FBgn0031424/FBgn0037084/FBgn0035060/FBgn0033911/FBgn0032782/FBgn0025726/FBgn0000346/FBgn0030346/FBgn0033876/FBgn0023388/FBgn0027505/FBgn0004242/FBgn0029687/FBgn0053653/FBgn0013342/FBgn0003660/FBgn0033313/FBgn0267849/FBgn0004868/FBgn0002022/FBgn0024814/FBgn0266137/FBgn0260964/FBgn0259824/FBgn0020762/FBgn0051118/FBg…	39
H3K36me3	GO:0004672	protein kinase activity	135/4567	256/12127	5.18763e-07	2.09641e-05	1.68959e-05	FBgn0264492/FBgn0003731/FBgn0285896/FBgn0031643/FBgn0005666/FBgn0010379/FBgn0040056/FBgn0046685/FBgn0027587/FBgn0044826/FBgn0001179/FBgn0004367/FBgn0036896/FBgn0024277/FBgn0016126/FBgn0261850/FBgn0005640/FBgn0031696/FBgn0261984/FBgn0032752/FBgn0039015/FBgn0011754/FBgn0000404/FBgn0037218/FBgn0261524/FBgn0025743/FBgn0262617/FBgn0032677/FBgn0046706/FBgn0020386/FBgn0030018/FBgn0260934/FBgn0015625/FBg…	135		H3K27ac	GO:0018108	peptidyl-tyrosine phosphorylation	5/252	25/12275	0.000133018	0.0018045	0.00135323	FBgn0262081/FBgn0033988/FBgn0085409/FBgn0034606/FBgn0015399	5		H3K36me3	GO:0008021	synaptic vesicle	37/4472	65/11938	0.00108294	0.00861427	0.00626963	FBgn0028671/FBgn0002121/FBgn0262518/FBgn0036819/FBgn0035756/FBgn0026378/FBgn0031424/FBgn0037084/FBgn0035060/FBgn0033911/FBgn0032782/FBgn0025726/FBgn0000346/FBgn0030346/FBgn0033876/FBgn0023388/FBgn0027505/FBgn0004242/FBgn0029687/FBgn0053653/FBgn0013342/FBgn0003660/FBgn0033313/FBgn0267849/FBgn0004868/FBgn0002022/FBgn0024814/FBgn0266137/FBgn0260964/FBgn0259824/FBgn0051118/FBgn0086372/FBgn0261090/FBg…	37
H3K36me3	GO:0016301	kinase activity	178/4567	355/12127	7.94773e-07	3.03338e-05	2.44474e-05	FBgn0051140/FBgn0001187/FBgn0264492/FBgn0003731/FBgn0285896/FBgn0085390/FBgn0031643/FBgn0005666/FBgn0031279/FBgn0015278/FBgn0010379/FBgn0040056/FBgn0046685/FBgn0027587/FBgn0044826/FBgn0001179/FBgn0004367/FBgn0036896/FBgn0024277/FBgn0016126/FBgn0022338/FBgn0261850/FBgn0005640/FBgn0031696/FBgn0034141/FBgn0261984/FBgn0032752/FBgn0039015/FBgn0011754/FBgn0000404/FBgn0283494/FBgn0037218/FBgn0261524/FBg…	178		H3K27ac	GO:0042461	photoreceptor cell development	10/252	116/12275	0.000134678	0.0018045	0.00135323	FBgn0000546/FBgn0010909/FBgn0261822/FBgn0283521/FBgn0001316/FBgn0000464/FBgn0010473/FBgn0041111/FBgn0259211/FBgn0024836	10		H3K36me3	GO:0005924	cell-substrate adherens junction	25/4472	40/11938	0.00112783	0.00870753	0.00633751	FBgn0027596/FBgn0033212/FBgn0013733/FBgn0046704/FBgn0267698/FBgn0265991/FBgn0032683/FBgn0020440/FBgn0050178/FBgn0011642/FBgn0031850/FBgn0034540/FBgn0035539/FBgn0010395/FBgn0260442/FBgn0000244/FBgn0259745/FBgn0085409/FBgn0000464/FBgn0035101/FBgn0020249/FBgn0004657/FBgn0041789/FBgn0259212/FBgn0261574	25
H3K36me3	GO:0016772	transferase activity, transferring phosphorus-containing groups	224/4567	462/12127	8.59474e-07	3.10768e-05	2.50462e-05	FBgn0051140/FBgn0001187/FBgn0033392/FBgn0264492/FBgn0003731/FBgn0285896/FBgn0259749/FBgn0085390/FBgn0260780/FBgn0031643/FBgn0005666/FBgn0031279/FBgn0015278/FBgn0010379/FBgn0040056/FBgn0046685/FBgn0027587/FBgn0044826/FBgn0001179/FBgn0003275/FBgn0004367/FBgn0036188/FBgn0036896/FBgn0024277/FBgn0016126/FBgn0022338/FBgn0035231/FBgn0019938/FBgn0002905/FBgn0039846/FBgn0261850/FBgn0005640/FBgn0263278/FBg…	224		H3K27ac	GO:0051961	negative regulation of nervous system development	10/252	116/12275	0.000134678	0.0018045	0.00135323	FBgn0000578/FBgn0004876/FBgn0000097/FBgn0000547/FBgn0010113/FBgn0000546/FBgn0011260/FBgn0010905/FBgn0010300/FBgn0038826	10		H3K36me3	GO:0030055	cell-substrate junction	25/4472	40/11938	0.00112783	0.00870753	0.00633751	FBgn0027596/FBgn0033212/FBgn0013733/FBgn0046704/FBgn0267698/FBgn0265991/FBgn0032683/FBgn0020440/FBgn0050178/FBgn0011642/FBgn0031850/FBgn0034540/FBgn0035539/FBgn0010395/FBgn0260442/FBgn0000244/FBgn0259745/FBgn0085409/FBgn0000464/FBgn0035101/FBgn0020249/FBgn0004657/FBgn0041789/FBgn0259212/FBgn0261574	25
H3K36me3	GO:0001158	enhancer sequence-specific DNA binding	25/4567	31/12127	1.20955e-06	4.1548e-05	3.34854e-05	FBgn0085432/FBgn0001180/FBgn0000014/FBgn0011656/FBgn0000577/FBgn0000015/FBgn0003944/FBgn0000606/FBgn0001077/FBgn0003345/FBgn0004110/FBgn0005561/FBgn0002521/FBgn0005558/FBgn0000097/FBgn0003002/FBgn0000576/FBgn0000611/FBgn0001235/FBgn0001150/FBgn0086680/FBgn0004837/FBgn0011648/FBgn0003870/FBgn0260642	25		H3K27ac	GO:0090130	tissue migration	13/252	190/12275	0.000149416	0.00198806	0.00149088	FBgn0000578/FBgn0000097/FBgn0027598/FBgn0001297/FBgn0000546/FBgn0261285/FBgn0000464/FBgn0264442/FBgn0052296/FBgn0010415/FBgn0016917/FBgn0013759/FBgn0041092	13		H3K36me3	GO:0005819	spindle	60/4472	116/11938	0.00115935	0.00872608	0.00635101	FBgn0034543/FBgn0015754/FBgn0086757/FBgn0027066/FBgn0013733/FBgn0052232/FBgn0021776/FBgn0031374/FBgn0031585/FBgn0000140/FBgn0026378/FBgn0001086/FBgn0264848/FBgn0263197/FBgn0027948/FBgn0052371/FBgn0033845/FBgn0013756/FBgn0028901/FBgn0003392/FBgn0035800/FBgn0034451/FBgn0032104/FBgn0000152/FBgn0033740/FBgn0003371/FBgn0262719/FBgn0032723/FBgn0003886/FBgn0037810/FBgn0002673/FBgn0026085/FBgn0011661/FBg…	60
H3K36me3	GO:0008134	transcription factor binding	101/4567	184/12127	1.30091e-06	4.25583e-05	3.42997e-05	FBgn0035542/FBgn0260397/FBgn0034186/FBgn0024909/FBgn0266420/FBgn0003396/FBgn0001179/FBgn0010825/FBgn0039044/FBgn0004101/FBgn0085432/FBgn0011289/FBgn0263118/FBgn0000320/FBgn0038197/FBgn0011836/FBgn0001168/FBgn0002573/FBgn0010280/FBgn0024491/FBgn0003460/FBgn0013764/FBgn0011291/FBgn0003612/FBgn0000117/FBgn0278608/FBgn0000659/FBgn0033636/FBgn0004907/FBgn0262582/FBgn0051875/FBgn0001291/FBgn0003448/FBg…	101		H3K27ac	GO:0051253	negative regulation of RNA metabolic process	21/252	420/12275	0.000154635	0.00204332	0.00153232	FBgn0003396/FBgn0010825/FBgn0000097/FBgn0267861/FBgn0263289/FBgn0003165/FBgn0010313/FBgn0000546/FBgn0000568/FBgn0263102/FBgn0010397/FBgn0027339/FBgn0262582/FBgn0035357/FBgn0264442/FBgn0015371/FBgn0011766/FBgn0003963/FBgn0003459/FBgn0265276/FBgn0000448	21		H3K36me3	GO:1990351	transporter complex	56/4472	107/11938	0.00116348	0.00872608	0.00635101	FBgn0036414/FBgn0036491/FBgn0261612/FBgn0004619/FBgn0035934/FBgn0003386/FBgn0085434/FBgn0037020/FBgn0264000/FBgn0263289/FBgn0028523/FBgn0003353/FBgn0037950/FBgn0015777/FBgn0028422/FBgn0003861/FBgn0001624/FBgn0266347/FBgn0259822/FBgn0004513/FBgn0005614/FBgn0262593/FBgn0042185/FBgn0020429/FBgn0000039/FBgn0060296/FBgn0046113/FBgn0002921/FBgn0000038/FBgn0037501/FBgn0041195/FBgn0266346/FBgn0033812/FBg…	56
H3K36me3	GO:0030594	neurotransmitter receptor activity	46/4567	70/12127	1.72192e-06	5.37708e-05	4.33363e-05	FBgn0038542/FBgn0037546/FBgn0036727/FBgn0000037/FBgn0004619/FBgn0264000/FBgn0024944/FBgn0037950/FBgn0004244/FBgn0028422/FBgn0031275/FBgn0266347/FBgn0004573/FBgn0038789/FBgn0029909/FBgn0038653/FBgn0033558/FBgn0020429/FBgn0000039/FBgn0259683/FBgn0087012/FBgn0046113/FBgn0000038/FBgn0038980/FBgn0037501/FBgn0038063/FBgn0026255/FBgn0038541/FBgn0039916/FBgn0004168/FBgn0032151/FBgn0259215/FBgn0036937/FBg…	46		H3K27ac	GO:0018212	peptidyl-tyrosine modification	5/252	26/12275	0.00016195	0.00212532	0.00159382	FBgn0262081/FBgn0033988/FBgn0085409/FBgn0034606/FBgn0015399	5		H3K36me3	GO:0034703	cation channel complex	33/4472	57/11938	0.00133863	0.00989835	0.00720421	FBgn0036414/FBgn0261612/FBgn0004619/FBgn0035934/FBgn0003386/FBgn0085434/FBgn0264000/FBgn0028523/FBgn0003353/FBgn0003861/FBgn0259822/FBgn0005614/FBgn0262593/FBgn0042185/FBgn0060296/FBgn0037501/FBgn0041195/FBgn0266346/FBgn0016920/FBgn0011286/FBgn0036937/FBgn0032593/FBgn0265194/FBgn0260005/FBgn0086693/FBgn0001991/FBgn0036757/FBgn0034498/FBgn0031634/FBgn0010399/FBgn0035113/FBgn0035604/FBgn0033494	33
H3K36me3	GO:0016773	phosphotransferase activity, alcohol group as acceptor	164/4567	327/12127	2.1014e-06	6.27678e-05	5.05874e-05	FBgn0051140/FBgn0001187/FBgn0264492/FBgn0003731/FBgn0285896/FBgn0085390/FBgn0031643/FBgn0005666/FBgn0031279/FBgn0015278/FBgn0010379/FBgn0040056/FBgn0046685/FBgn0027587/FBgn0044826/FBgn0001179/FBgn0004367/FBgn0036896/FBgn0024277/FBgn0016126/FBgn0261850/FBgn0005640/FBgn0031696/FBgn0034141/FBgn0261984/FBgn0032752/FBgn0039015/FBgn0011754/FBgn0000404/FBgn0037218/FBgn0261524/FBgn0085413/FBgn0025743/FBg…	164		H3K27ac	GO:0042327	positive regulation of phosphorylation	10/252	121/12275	0.000191017	0.00248971	0.00186708	FBgn0263395/FBgn0017581/FBgn0010909/FBgn0086779/FBgn0024956/FBgn0034606/FBgn0023083/FBgn0033773/FBgn0250906/FBgn0264493	10		H3K36me3	GO:0005911	cell-cell junction	53/4472	101/11938	0.00143921	0.0104856	0.00763159	FBgn0002121/FBgn0010894/FBgn0086384/FBgn0263289/FBgn0000547/FBgn0267728/FBgn0085408/FBgn0001987/FBgn0039269/FBgn0025743/FBgn0259685/FBgn0015777/FBgn0026192/FBgn0000117/FBgn0004049/FBgn0260799/FBgn0261854/FBgn0033032/FBgn0037240/FBgn0035085/FBgn0001624/FBgn0265991/FBgn0265274/FBgn0004513/FBgn0261053/FBgn0010238/FBgn0010215/FBgn0016078/FBgn0024836/FBgn0266409/FBgn0029082/FBgn0011642/FBgn0000578/FBg…	53
H3K36me3	GO:0019900	kinase binding	58/4567	95/12127	2.97947e-06	8.52874e-05	6.87369e-05	FBgn0010583/FBgn0028717/FBgn0020299/FBgn0026760/FBgn0085432/FBgn0015025/FBgn0034086/FBgn0085443/FBgn0032246/FBgn0000404/FBgn0261524/FBgn0010333/FBgn0015380/FBgn0039532/FBgn0259685/FBgn0015625/FBgn0026192/FBgn0000117/FBgn0003721/FBgn0031055/FBgn0026597/FBgn0264894/FBgn0024811/FBgn0015402/FBgn0038965/FBgn0039966/FBgn0037363/FBgn0020622/FBgn0010314/FBgn0013987/FBgn0031752/FBgn0020618/FBgn0014011/FBg…	58		H3K27ac	GO:0016198	axon choice point recognition	5/252	27/12275	0.000195454	0.00253033	0.00189754	FBgn0010105/FBgn0283521/FBgn0264442/FBgn0010473/FBgn0004652	5		H3K36me3	GO:0005604	basement membrane	14/4472	19/11938	0.00145799	0.0104856	0.00763159	FBgn0000299/FBgn0003137/FBgn0260660/FBgn0011722/FBgn0001123/FBgn0261800/FBgn0261563/FBgn0026403/FBgn0002526/FBgn0259244/FBgn0031981/FBgn0260653/FBgn0016075/FBgn0001114	14
H3K36me3	GO:0004930	G protein-coupled receptor activity	69/4567	118/12127	3.29175e-06	9.04574e-05	7.29037e-05	FBgn0038542/FBgn0037546/FBgn0264002/FBgn0033058/FBgn0039747/FBgn0038201/FBgn0000037/FBgn0030466/FBgn0053696/FBgn0085410/FBgn0036789/FBgn0051760/FBgn0035789/FBgn0036080/FBgn0024944/FBgn0038139/FBgn0039354/FBgn0000206/FBgn0036260/FBgn0038874/FBgn0003255/FBgn0031275/FBgn0035010/FBgn0052843/FBgn0004573/FBgn0036278/FBgn0033744/FBgn0029909/FBgn0038653/FBgn0035331/FBgn0034168/FBgn0024836/FBgn0039396/FBg…	69		H3K27ac	GO:0009996	negative regulation of cell fate specification	4/252	15/12275	0.000198083	0.00254716	0.00191016	FBgn0000097/FBgn0000547/FBgn0015371/FBgn0003963	4		H3K36me3	GO:0098552	side of membrane	36/4472	64/11938	0.00168082	0.0119248	0.00867907	FBgn0046685/FBgn0024277/FBgn0004435/FBgn0004623/FBgn0086384/FBgn0031090/FBgn0001990/FBgn0263930/FBgn0001123/FBgn0033438/FBgn0004921/FBgn0262869/FBgn0039155/FBgn0030346/FBgn0001122/FBgn0004864/FBgn0262733/FBgn0036317/FBgn0001965/FBgn0034476/FBgn0264959/FBgn0031077/FBgn0261597/FBgn0000723/FBgn0033402/FBgn0014388/FBgn0267252/FBgn0261983/FBgn0000384/FBgn0260499/FBgn0003882/FBgn0037917/FBgn0262473/FBg…	36
H3K36me3	GO:0051020	GTPase binding	105/4567	197/12127	4.96676e-06	0.000131237	0.00010577	FBgn0040005/FBgn0030286/FBgn0002121/FBgn0039188/FBgn0050115/FBgn0086757/FBgn0015278/FBgn0044826/FBgn0083969/FBgn0024921/FBgn0024277/FBgn0264707/FBgn0259736/FBgn0003041/FBgn0260860/FBgn0026378/FBgn0085443/FBgn0029736/FBgn0052654/FBgn0025864/FBgn0038360/FBgn0035879/FBgn0025743/FBgn0259228/FBgn0025641/FBgn0037949/FBgn0001202/FBgn0029912/FBgn0035802/FBgn0010638/FBgn0026192/FBgn0035469/FBgn0034697/FBg…	105		H3K27ac	GO:0010647	positive regulation of cell communication	20/252	400/12275	0.000222221	0.00281971	0.00211455	FBgn0052479/FBgn0262081/FBgn0263395/FBgn0000547/FBgn0050440/FBgn0260440/FBgn0035802/FBgn0010909/FBgn0027932/FBgn0086779/FBgn0016930/FBgn0033773/FBgn0003089/FBgn0085450/FBgn0011766/FBgn0041585/FBgn0027492/FBgn0264493/FBgn0261547/FBgn0026179	20		H3K36me3	GO:0000307	cyclin-dependent protein kinase holoenzyme complex	11/4472	14/11938	0.00210131	0.0145156	0.0105647	FBgn0000404/FBgn0015625/FBgn0010314/FBgn0010382/FBgn0010315/FBgn0037613/FBgn0000405/FBgn0039858/FBgn0037093/FBgn0025674/FBgn0025455	11
H3K36me3	GO:0008092	cytoskeletal protein binding	147/4567	294/12127	8.63833e-06	0.000212693	0.000171419	FBgn0002121/FBgn0259173/FBgn0052392/FBgn0015754/FBgn0031473/FBgn0005666/FBgn0027066/FBgn0027596/FBgn0001301/FBgn0004381/FBgn0052311/FBgn0032153/FBgn0013733/FBgn0052232/FBgn0021776/FBgn0036480/FBgn0262029/FBgn0031585/FBgn0003885/FBgn0086384/FBgn0035917/FBgn0033578/FBgn0000140/FBgn0024273/FBgn0010225/FBgn0053556/FBgn0085408/FBgn0260049/FBgn0025641/FBgn0243516/FBgn0001202/FBgn0004167/FBgn0030869/FBg…	147		H3K27ac	GO:0023056	positive regulation of signaling	20/252	400/12275	0.000222221	0.00281971	0.00211455	FBgn0052479/FBgn0262081/FBgn0263395/FBgn0000547/FBgn0050440/FBgn0260440/FBgn0035802/FBgn0010909/FBgn0027932/FBgn0086779/FBgn0016930/FBgn0033773/FBgn0003089/FBgn0085450/FBgn0011766/FBgn0041585/FBgn0027492/FBgn0264493/FBgn0261547/FBgn0026179	20		H3K36me3	GO:0005927	muscle tendon junction	11/4472	14/11938	0.00210131	0.0145156	0.0105647	FBgn0027596/FBgn0033212/FBgn0013733/FBgn0265991/FBgn0032683/FBgn0031850/FBgn0034540/FBgn0035539/FBgn0259745/FBgn0004657/FBgn0041789	11
H3K36me3	GO:0000980	RNA polymerase II distal enhancer sequence-specific DNA binding	21/4567	26/12127	8.66871e-06	0.000212693	0.000171419	FBgn0085432/FBgn0001180/FBgn0000014/FBgn0000577/FBgn0000015/FBgn0003944/FBgn0000606/FBgn0001077/FBgn0003345/FBgn0004110/FBgn0002521/FBgn0005558/FBgn0000097/FBgn0003002/FBgn0000576/FBgn0001150/FBgn0086680/FBgn0004837/FBgn0011648/FBgn0003870/FBgn0260642	21		H3K27ac	GO:0045926	negative regulation of growth	9/252	101/12275	0.000226527	0.00285543	0.00214134	FBgn0000578/FBgn0262081/FBgn0263289/FBgn0036165/FBgn0041094/FBgn0011260/FBgn0262582/FBgn0015778/FBgn0038826	9		H3K36me3	GO:0044448	cell cortex part	58/4472	114/11938	0.0022886	0.0156041	0.011357	FBgn0002121/FBgn0087040/FBgn0039994/FBgn0263601/FBgn0021776/FBgn0003015/FBgn0086384/FBgn0031090/FBgn0024273/FBgn0004197/FBgn0085408/FBgn0260049/FBgn0025864/FBgn0027598/FBgn0243516/FBgn0034372/FBgn0026192/FBgn0003520/FBgn0036372/FBgn0266668/FBgn0261854/FBgn0264606/FBgn0025726/FBgn0020278/FBgn0001624/FBgn0003721/FBgn0040080/FBgn0010905/FBgn0083973/FBgn0023388/FBgn0010300/FBgn0261385/FBgn0038826/FBg…	58
H3K36me3	GO:0008324	cation transmembrane transporter activity	171/4567	355/12127	2.66841e-05	0.000632137	0.000509468	FBgn0035785/FBgn0028671/FBgn0010217/FBgn0037970/FBgn0002917/FBgn0036414/FBgn0024319/FBgn0037238/FBgn0265042/FBgn0034049/FBgn0039915/FBgn0261794/FBgn0037203/FBgn0011211/FBgn0261612/FBgn0034136/FBgn0004619/FBgn0035934/FBgn0003386/FBgn0034489/FBgn0085434/FBgn0264000/FBgn0259214/FBgn0028523/FBgn0003353/FBgn0030343/FBgn0263006/FBgn0262476/FBgn0036493/FBgn0036662/FBgn0033911/FBgn0031937/FBgn0034045/FBg…	171		H3K27ac	GO:0097305	response to alcohol	10/252	124/12275	0.000233482	0.00292387	0.00219266	FBgn0035542/FBgn0263395/FBgn0023129/FBgn0036428/FBgn0003165/FBgn0000546/FBgn0259243/FBgn0027932/FBgn0000568/FBgn0013759	10		H3K36me3	GO:0099501	exocytic vesicle membrane	12/4472	16/11938	0.00255682	0.0172094	0.0125253	FBgn0031424/FBgn0037084/FBgn0033911/FBgn0025726/FBgn0030346/FBgn0033876/FBgn0004242/FBgn0024814/FBgn0266137/FBgn0260964/FBgn0020762/FBgn0004575	12
H3K36me3	GO:0022890	inorganic cation transmembrane transporter activity	164/4567	339/12127	2.88944e-05	0.000661681	0.000533278	FBgn0035785/FBgn0028671/FBgn0010217/FBgn0037970/FBgn0002917/FBgn0036414/FBgn0024319/FBgn0037238/FBgn0265042/FBgn0034049/FBgn0039915/FBgn0261794/FBgn0011211/FBgn0261612/FBgn0034136/FBgn0004619/FBgn0035934/FBgn0003386/FBgn0034489/FBgn0085434/FBgn0264000/FBgn0259214/FBgn0028523/FBgn0003353/FBgn0030343/FBgn0263006/FBgn0262476/FBgn0036662/FBgn0033911/FBgn0031937/FBgn0034045/FBgn0025693/FBgn0051860/FBg…	164		H3K27ac	GO:0090066	regulation of anatomical structure size	15/252	255/12275	0.000251397	0.00312777	0.00234557	FBgn0000578/FBgn0263395/FBgn0035539/FBgn0003475/FBgn0004167/FBgn0000546/FBgn0011260/FBgn0010397/FBgn0283521/FBgn0000464/FBgn0264442/FBgn0041111/FBgn0004652/FBgn0259211/FBgn0024836	15		H3K36me3	GO:0032838	plasma membrane bounded cell projection cytoplasm	39/4472	72/11938	0.00280282	0.0186263	0.0135566	FBgn0035799/FBgn0013810/FBgn0037712/FBgn0035581/FBgn0020261/FBgn0087035/FBgn0003520/FBgn0030004/FBgn0030354/FBgn0031853/FBgn0037962/FBgn0023090/FBgn0037276/FBgn0035724/FBgn0045862/FBgn0028734/FBgn0036029/FBgn0036931/FBgn0036195/FBgn0013812/FBgn0013811/FBgn0034566/FBgn0083960/FBgn0265512/FBgn0038221/FBgn0261797/FBgn0001108/FBgn0023096/FBgn0003165/FBgn0260933/FBgn0038598/FBgn0053490/FBgn0041775/FBg…	39
H3K36me3	GO:0031267	small GTPase binding	92/4567	175/12127	3.78185e-05	0.000829528	0.000668554	FBgn0040005/FBgn0030286/FBgn0002121/FBgn0039188/FBgn0050115/FBgn0086757/FBgn0015278/FBgn0044826/FBgn0083969/FBgn0024921/FBgn0024277/FBgn0264707/FBgn0259736/FBgn0003041/FBgn0260860/FBgn0026378/FBgn0085443/FBgn0029736/FBgn0052654/FBgn0025864/FBgn0038360/FBgn0035879/FBgn0025743/FBgn0259228/FBgn0025641/FBgn0037949/FBgn0001202/FBgn0029912/FBgn0035802/FBgn0026192/FBgn0034697/FBgn0266756/FBgn0015803/FBg…	92		H3K27ac	GO:0007264	small GTPase mediated signal transduction	12/252	177/12275	0.000291281	0.0036006	0.00270016	FBgn0264707/FBgn0036518/FBgn0050440/FBgn0264895/FBgn0035802/FBgn0086779/FBgn0002567/FBgn0015778/FBgn0085421/FBgn0265082/FBgn0261547/FBgn0026179	12		H3K36me3	GO:0012506	vesicle membrane	37/4472	68/11938	0.00320781	0.0210513	0.0153215	FBgn0262125/FBgn0011676/FBgn0000319/FBgn0031424/FBgn0052654/FBgn0037084/FBgn0033911/FBgn0038223/FBgn0025726/FBgn0260855/FBgn0036211/FBgn0037153/FBgn0034691/FBgn0037182/FBgn0030346/FBgn0033876/FBgn0004242/FBgn0285958/FBgn0010329/FBgn0030089/FBgn0010051/FBgn0038947/FBgn0011286/FBgn0024814/FBgn0024509/FBgn0263351/FBgn0039132/FBgn0266137/FBgn0260964/FBgn0020762/FBgn0004575/FBgn0264855/FBgn0028582/FBg…	37
H3K36me3	GO:0019901	protein kinase binding	49/4567	82/12127	3.86389e-05	0.000829528	0.000668554	FBgn0010583/FBgn0028717/FBgn0020299/FBgn0026760/FBgn0015025/FBgn0034086/FBgn0085443/FBgn0032246/FBgn0000404/FBgn0261524/FBgn0010333/FBgn0015380/FBgn0039532/FBgn0259685/FBgn0015625/FBgn0026192/FBgn0003721/FBgn0031055/FBgn0026597/FBgn0024811/FBgn0038965/FBgn0037363/FBgn0010314/FBgn0013987/FBgn0031752/FBgn0020618/FBgn0014011/FBgn0040011/FBgn0010382/FBgn0024187/FBgn0261836/FBgn0017581/FBgn0264357/FBg…	49		H3K27ac	GO:0045934	negative regulation of nucleobase-containing compound metabolic process	21/252	444/12275	0.000329068	0.00404163	0.00303089	FBgn0003396/FBgn0010825/FBgn0000097/FBgn0267861/FBgn0263289/FBgn0003165/FBgn0010313/FBgn0000546/FBgn0000568/FBgn0263102/FBgn0010397/FBgn0027339/FBgn0262582/FBgn0035357/FBgn0264442/FBgn0015371/FBgn0011766/FBgn0003963/FBgn0003459/FBgn0265276/FBgn0000448	21		H3K36me3	GO:0030658	transport vesicle membrane	21/4472	34/11938	0.00342459	0.0221964	0.016155	FBgn0262125/FBgn0000319/FBgn0031424/FBgn0052654/FBgn0037084/FBgn0033911/FBgn0038223/FBgn0025726/FBgn0260855/FBgn0030346/FBgn0033876/FBgn0004242/FBgn0030089/FBgn0038947/FBgn0024814/FBgn0024509/FBgn0039132/FBgn0266137/FBgn0260964/FBgn0020762/FBgn0004575	21
H3K36me3	GO:0046873	metal ion transmembrane transporter activity	103/4567	200/12127	4.10025e-05	0.000853597	0.000687952	FBgn0035785/FBgn0037970/FBgn0036414/FBgn0024319/FBgn0037238/FBgn0265042/FBgn0034049/FBgn0039915/FBgn0261794/FBgn0034136/FBgn0004619/FBgn0035934/FBgn0003386/FBgn0034489/FBgn0085434/FBgn0259214/FBgn0028523/FBgn0003353/FBgn0030343/FBgn0263006/FBgn0262476/FBgn0031937/FBgn0025693/FBgn0051860/FBgn0028516/FBgn0015777/FBgn0039081/FBgn0028422/FBgn0003861/FBgn0026438/FBgn0263390/FBgn0039902/FBgn0011603/FBg…	103		H3K27ac	GO:0008258	head involution	6/252	46/12275	0.000331928	0.00405079	0.00303776	FBgn0000578/FBgn0003165/FBgn0036165/FBgn0041094/FBgn0000546/FBgn0003963	6		H3K36me3	GO:0098858	actin-based cell projection	18/4472	28/11938	0.00357379	0.022881	0.0166532	FBgn0013733/FBgn0031090/FBgn0024273/FBgn0243516/FBgn0029835/FBgn0036715/FBgn0000206/FBgn0003861/FBgn0037962/FBgn0264006/FBgn0005614/FBgn0267435/FBgn0000317/FBgn0000578/FBgn0001965/FBgn0037917/FBgn0039709/FBgn0261574	18
H3K36me3	GO:0042802	identical protein binding	85/4567	160/12127	4.48315e-05	0.000905861	0.000730074	FBgn0039188/FBgn0039861/FBgn0086757/FBgn0032229/FBgn0036330/FBgn0086355/FBgn0044826/FBgn0033528/FBgn0038295/FBgn0034825/FBgn0263278/FBgn0003651/FBgn0034720/FBgn0014343/FBgn0004859/FBgn0010313/FBgn0267728/FBgn0037978/FBgn0022027/FBgn0266569/FBgn0001990/FBgn0015380/FBgn0265296/FBgn0000024/FBgn0000490/FBgn0030018/FBgn0010323/FBgn0036715/FBgn0003861/FBgn0265193/FBgn0004907/FBgn0013263/FBgn0027497/FBg…	85		H3K27ac	GO:0021700	developmental maturation	14/252	235/12275	0.000354374	0.00425348	0.00318976	FBgn0004875/FBgn0263929/FBgn0263289/FBgn0003475/FBgn0026238/FBgn0010113/FBgn0000546/FBgn0259243/FBgn0052423/FBgn0263102/FBgn0053208/FBgn0262582/FBgn0001316/FBgn0038826	14		H3K36me3	GO:0098562	cytoplasmic side of membrane	28/4472	49/11938	0.00392961	0.024856	0.0180907	FBgn0046685/FBgn0024277/FBgn0004435/FBgn0004623/FBgn0086384/FBgn0031090/FBgn0001990/FBgn0001123/FBgn0004921/FBgn0030346/FBgn0001122/FBgn0004864/FBgn0262733/FBgn0001965/FBgn0264959/FBgn0031077/FBgn0261597/FBgn0000723/FBgn0033402/FBgn0014388/FBgn0267252/FBgn0261983/FBgn0000384/FBgn0003882/FBgn0037917/FBgn0004583/FBgn0262127/FBgn0264753	28
H3K36me3	GO:0017016	Ras GTPase binding	90/4567	172/12127	5.74408e-05	0.00112494	0.000906639	FBgn0040005/FBgn0030286/FBgn0002121/FBgn0039188/FBgn0050115/FBgn0086757/FBgn0015278/FBgn0044826/FBgn0083969/FBgn0024921/FBgn0024277/FBgn0264707/FBgn0259736/FBgn0003041/FBgn0260860/FBgn0026378/FBgn0085443/FBgn0029736/FBgn0052654/FBgn0025864/FBgn0038360/FBgn0035879/FBgn0025743/FBgn0259228/FBgn0025641/FBgn0037949/FBgn0001202/FBgn0029912/FBgn0035802/FBgn0026192/FBgn0034697/FBgn0266756/FBgn0015803/FBg…	90		H3K27ac	GO:0032006	regulation of TOR signaling	7/252	65/12275	0.00035685	0.00425348	0.00318976	FBgn0263395/FBgn0042693/FBgn0260945/FBgn0036165/FBgn0041094/FBgn0033773/FBgn0011766	7		H3K36me3	GO:0043296	apical junction complex	32/4472	58/11938	0.00446946	0.0272011	0.0197975	FBgn0002121/FBgn0010894/FBgn0263289/FBgn0000547/FBgn0085408/FBgn0001987/FBgn0039269/FBgn0259685/FBgn0015777/FBgn0026192/FBgn0000117/FBgn0004049/FBgn0261854/FBgn0033032/FBgn0037240/FBgn0035085/FBgn0001624/FBgn0265991/FBgn0004513/FBgn0261053/FBgn0010238/FBgn0010215/FBgn0016078/FBgn0266409/FBgn0011642/FBgn0002921/FBgn0011661/FBgn0036299/FBgn0004583/FBgn0005536/FBgn0259212/FBgn0087007	32
H3K36me3	GO:0042803	protein homodimerization activity	76/4567	141/12127	5.89488e-05	0.00112494	0.000906639	FBgn0039188/FBgn0086757/FBgn0036330/FBgn0086355/FBgn0044826/FBgn0033528/FBgn0038295/FBgn0034825/FBgn0263278/FBgn0003651/FBgn0034720/FBgn0014343/FBgn0004859/FBgn0010313/FBgn0267728/FBgn0037978/FBgn0022027/FBgn0266569/FBgn0001990/FBgn0015380/FBgn0000024/FBgn0000490/FBgn0030018/FBgn0010323/FBgn0036715/FBgn0003861/FBgn0265193/FBgn0004907/FBgn0013263/FBgn0027497/FBgn0031745/FBgn0031055/FBgn0023180/FBg…	76		H3K27ac	GO:0006914	autophagy	12/252	181/12275	0.000357416	0.00425348	0.00318976	FBgn0035542/FBgn0285911/FBgn0034476/FBgn0042693/FBgn0260945/FBgn0000546/FBgn0264357/FBgn0002567/FBgn0031869/FBgn0027492/FBgn0000567/FBgn0024698	12		H3K36me3	GO:0035324	female germline ring canal	10/4472	13/11938	0.00447423	0.0272011	0.0197975	FBgn0001301/FBgn0027579/FBgn0261268/FBgn0039232/FBgn0263593/FBgn0003371/FBgn0000317/FBgn0014141/FBgn0263391/FBgn0003514	10
H3K36me3	GO:0099528	G protein-coupled neurotransmitter receptor activity	17/4567	21/12127	6.30908e-05	0.00117144	0.000944119	FBgn0038542/FBgn0037546/FBgn0000037/FBgn0024944/FBgn0031275/FBgn0004573/FBgn0029909/FBgn0038653/FBgn0087012/FBgn0038980/FBgn0038063/FBgn0038541/FBgn0004168/FBgn0011582/FBgn0266137/FBgn0261929/FBgn0004514	17		H3K27ac	GO:0061919	process utilizing autophagic mechanism	12/252	181/12275	0.000357416	0.00425348	0.00318976	FBgn0035542/FBgn0285911/FBgn0034476/FBgn0042693/FBgn0260945/FBgn0000546/FBgn0264357/FBgn0002567/FBgn0031869/FBgn0027492/FBgn0000567/FBgn0024698	12		H3K36me3	GO:0036379	myofilament	10/4472	13/11938	0.00447423	0.0272011	0.0197975	FBgn0005666/FBgn0025641/FBgn0003149/FBgn0000047/FBgn0038294/FBgn0031692/FBgn0264695/FBgn0051374/FBgn0086906/FBgn0035499	10
H3K36me3	GO:0044877	protein-containing complex binding	125/4567	254/12127	9.7982e-05	0.00177141	0.00142766	FBgn0010583/FBgn0039797/FBgn0015754/FBgn0086371/FBgn0005666/FBgn0034259/FBgn0039260/FBgn0023395/FBgn0052311/FBgn0039044/FBgn0033089/FBgn0050412/FBgn0004435/FBgn0020660/FBgn0011207/FBgn0262029/FBgn0011289/FBgn0021814/FBgn0044048/FBgn0024273/FBgn0010225/FBgn0085408/FBgn0260049/FBgn0010280/FBgn0243516/FBgn0001086/FBgn0036486/FBgn0039147/FBgn0029835/FBgn0000490/FBgn0011722/FBgn0038223/FBgn0259878/FBg…	125		H3K27ac	GO:0009798	axis specification	13/252	208/12275	0.000363029	0.00425436	0.00319042	FBgn0004875/FBgn0263929/FBgn0263289/FBgn0003165/FBgn0003475/FBgn0026238/FBgn0259243/FBgn0263102/FBgn0262582/FBgn0001316/FBgn0003089/FBgn0015778/FBgn0038826	13		H3K36me3	GO:0098797	plasma membrane protein complex	82/4472	173/11938	0.0045076	0.0272011	0.0197975	FBgn0004435/FBgn0004619/FBgn0003386/FBgn0000319/FBgn0004623/FBgn0085434/FBgn0264000/FBgn0263289/FBgn0028523/FBgn0003353/FBgn0039269/FBgn0259685/FBgn0037950/FBgn0001123/FBgn0015777/FBgn0026192/FBgn0003169/FBgn0028422/FBgn0003861/FBgn0000117/FBgn0022097/FBgn0261854/FBgn0031275/FBgn0004921/FBgn0001624/FBgn0266347/FBgn0259822/FBgn0283531/FBgn0285910/FBgn0004513/FBgn0261053/FBgn0262511/FBgn0005614/FBg…	82
H3K36me3	GO:0022836	gated channel activity	85/4567	163/12127	0.000106468	0.0018526	0.0014931	FBgn0265042/FBgn0050125/FBgn0053971/FBgn0036727/FBgn0040849/FBgn0261612/FBgn0004619/FBgn0035934/FBgn0003386/FBgn0085434/FBgn0264000/FBgn0028523/FBgn0003353/FBgn0260874/FBgn0033651/FBgn0033755/FBgn0037950/FBgn0033995/FBgn0004244/FBgn0039081/FBgn0028422/FBgn0038153/FBgn0036235/FBgn0266347/FBgn0259822/FBgn0038789/FBgn0069354/FBgn0034458/FBgn0024963/FBgn0262593/FBgn0033558/FBgn0020429/FBgn0034272/FBg…	85		H3K27ac	GO:0010562	positive regulation of phosphorus metabolic process	10/252	131/12275	0.000364152	0.00425436	0.00319042	FBgn0263395/FBgn0017581/FBgn0010909/FBgn0086779/FBgn0024956/FBgn0034606/FBgn0023083/FBgn0033773/FBgn0250906/FBgn0264493	10		H3K36me3	GO:0009898	cytoplasmic side of plasma membrane	25/4472	43/11938	0.00462266	0.0275783	0.0200721	FBgn0046685/FBgn0024277/FBgn0004435/FBgn0004623/FBgn0086384/FBgn0031090/FBgn0001990/FBgn0001123/FBgn0004921/FBgn0001122/FBgn0004864/FBgn0262733/FBgn0001965/FBgn0264959/FBgn0000723/FBgn0033402/FBgn0014388/FBgn0267252/FBgn0261983/FBgn0000384/FBgn0003882/FBgn0037917/FBgn0004583/FBgn0262127/FBgn0264753	25
H3K36me3	GO:0000987	proximal promoter sequence-specific DNA binding	54/4567	95/12127	0.000107866	0.0018526	0.0014931	FBgn0000157/FBgn0032694/FBgn0004101/FBgn0001138/FBgn0263118/FBgn0004053/FBgn0001168/FBgn0040366/FBgn0031573/FBgn0032815/FBgn0262160/FBgn0001291/FBgn0025776/FBgn0004862/FBgn0002941/FBgn0038592/FBgn0005427/FBgn0052767/FBgn0003117/FBgn0029711/FBgn0030505/FBgn0038371/FBgn0000964/FBgn0004607/FBgn0003507/FBgn0085405/FBgn0033491/FBgn0020912/FBgn0035213/FBgn0038391/FBgn0004110/FBgn0261930/FBgn0002521/FBg…	54		H3K27ac	GO:0045937	positive regulation of phosphate metabolic process	10/252	131/12275	0.000364152	0.00425436	0.00319042	FBgn0263395/FBgn0017581/FBgn0010909/FBgn0086779/FBgn0024956/FBgn0034606/FBgn0023083/FBgn0033773/FBgn0250906/FBgn0264493	10		H3K36me3	GO:0005815	microtubule organizing center	81/4472	171/11938	0.0048381	0.0285393	0.0207715	FBgn0015754/FBgn0027066/FBgn0086690/FBgn0032291/FBgn0051802/FBgn0037280/FBgn0052232/FBgn0021776/FBgn0031374/FBgn0036480/FBgn0031585/FBgn0033578/FBgn0000140/FBgn0031696/FBgn0010313/FBgn0031191/FBgn0001202/FBgn0004167/FBgn0038569/FBgn0001086/FBgn0283503/FBgn0264848/FBgn0015625/FBgn0263197/FBgn0027948/FBgn0260799/FBgn0034530/FBgn0052371/FBgn0035009/FBgn0037014/FBgn0262167/FBgn0035724/FBgn0035073/FBg…	81
H3K36me3	GO:0000978	RNA polymerase II proximal promoter sequence-specific DNA binding	52/4567	91/12127	0.000119363	0.00200006	0.00161194	FBgn0000157/FBgn0032694/FBgn0001138/FBgn0263118/FBgn0004053/FBgn0001168/FBgn0040366/FBgn0031573/FBgn0032815/FBgn0262160/FBgn0001291/FBgn0025776/FBgn0004862/FBgn0002941/FBgn0038592/FBgn0005427/FBgn0052767/FBgn0003117/FBgn0029711/FBgn0030505/FBgn0038371/FBgn0000964/FBgn0004607/FBgn0003507/FBgn0085405/FBgn0033491/FBgn0020912/FBgn0035213/FBgn0038391/FBgn0004110/FBgn0261930/FBgn0002521/FBgn0004666/FBg…	52		H3K27ac	GO:0016049	cell growth	11/252	156/12275	0.000371372	0.00431242	0.00323396	FBgn0260945/FBgn0010113/FBgn0001297/FBgn0011260/FBgn0262582/FBgn0000464/FBgn0033033/FBgn0024836/FBgn0041092/FBgn0259212/FBgn0000119	11		H3K36me3	GO:0030672	synaptic vesicle membrane	11/4472	15/11938	0.00520915	0.0303867	0.022116	FBgn0031424/FBgn0037084/FBgn0033911/FBgn0025726/FBgn0030346/FBgn0033876/FBgn0004242/FBgn0024814/FBgn0266137/FBgn0260964/FBgn0004575	11
H3K36me3	GO:0008188	neuropeptide receptor activity	29/4567	44/12127	0.000132196	0.00216236	0.00174274	FBgn0264002/FBgn0033058/FBgn0038201/FBgn0053696/FBgn0085410/FBgn0036789/FBgn0038139/FBgn0039354/FBgn0038874/FBgn0003255/FBgn0052843/FBgn0036278/FBgn0033744/FBgn0035331/FBgn0039396/FBgn0035385/FBgn0033932/FBgn0037408/FBgn0004841/FBgn0004622/FBgn0033579/FBgn0038140/FBgn0036790/FBgn0039595/FBgn0034996/FBgn0031770/FBgn0050106/FBgn0025595/FBgn0036934	29		H3K27ac	GO:0046578	regulation of Ras protein signal transduction	8/252	86/12275	0.000376516	0.00434582	0.003259	FBgn0264707/FBgn0050440/FBgn0035802/FBgn0086779/FBgn0085421/FBgn0265082/FBgn0261547/FBgn0026179	8		H3K36me3	GO:0044441	ciliary part	50/4472	99/11938	0.00533504	0.0307791	0.0224016	FBgn0035799/FBgn0086690/FBgn0032291/FBgn0013810/FBgn0037280/FBgn0037712/FBgn0036922/FBgn0031707/FBgn0036480/FBgn0033578/FBgn0038504/FBgn0263113/FBgn0038569/FBgn0035581/FBgn0029835/FBgn0030004/FBgn0031853/FBgn0037962/FBgn0023090/FBgn0262167/FBgn0264006/FBgn0037276/FBgn0035724/FBgn0031255/FBgn0266111/FBgn0034622/FBgn0036029/FBgn0036931/FBgn0036195/FBgn0013812/FBgn0031550/FBgn0013811/FBgn0034566/FBg…	50
H3K36me3	GO:0008227	G protein-coupled amine receptor activity	17/4567	22/12127	0.000179788	0.00287242	0.00231502	FBgn0038542/FBgn0037546/FBgn0000037/FBgn0024944/FBgn0038874/FBgn0004573/FBgn0029909/FBgn0038653/FBgn0087012/FBgn0038980/FBgn0038063/FBgn0038541/FBgn0004168/FBgn0011582/FBgn0266137/FBgn0261929/FBgn0004514	17		H3K27ac	GO:0007298	border follicle cell migration	10/252	132/12275	0.000387025	0.00444036	0.00332991	FBgn0000578/FBgn0000097/FBgn0027598/FBgn0001297/FBgn0000546/FBgn0264442/FBgn0052296/FBgn0016917/FBgn0013759/FBgn0041092	10		H3K36me3	GO:0030427	site of polarized growth	17/4472	27/11938	0.00627714	0.0350594	0.0255169	FBgn0015754/FBgn0027066/FBgn0052227/FBgn0024277/FBgn0013733/FBgn0025641/FBgn0036372/FBgn0023081/FBgn0005775/FBgn0005631/FBgn0010051/FBgn0029903/FBgn0025865/FBgn0053113/FBgn0031375/FBgn0266672/FBgn0021760	17
H3K36me3	GO:0003779	actin binding	60/4567	110/12127	0.000221763	0.00346252	0.0027906	FBgn0005666/FBgn0001301/FBgn0052311/FBgn0013733/FBgn0262029/FBgn0086384/FBgn0024273/FBgn0010225/FBgn0053556/FBgn0085408/FBgn0260049/FBgn0025641/FBgn0243516/FBgn0004167/FBgn0029835/FBgn0036372/FBgn0261397/FBgn0041781/FBgn0003721/FBgn0266696/FBgn0265991/FBgn0038774/FBgn0011570/FBgn0004117/FBgn0003392/FBgn0010905/FBgn0010215/FBgn0261385/FBgn0032485/FBgn0026059/FBgn0000317/FBgn0011661/FBgn0000709/FBg…	60		H3K27ac	GO:0007265	Ras protein signal transduction	11/252	158/12275	0.000414094	0.00470492	0.0035283	FBgn0264707/FBgn0036518/FBgn0050440/FBgn0035802/FBgn0086779/FBgn0002567/FBgn0015778/FBgn0085421/FBgn0265082/FBgn0261547/FBgn0026179	11		H3K36me3	GO:0099572	postsynaptic specialization	17/4472	27/11938	0.00627714	0.0350594	0.0255169	FBgn0263289/FBgn0026192/FBgn0036372/FBgn0015803/FBgn0028422/FBgn0267698/FBgn0001624/FBgn0003392/FBgn0010905/FBgn0028734/FBgn0020429/FBgn0035767/FBgn0046113/FBgn0003165/FBgn0051201/FBgn0263391/FBgn0034590	17
H3K36me3	GO:0015085	calcium ion transmembrane transporter activity	33/4567	53/12127	0.000236827	0.00361556	0.00291394	FBgn0036414/FBgn0037238/FBgn0035934/FBgn0259214/FBgn0263006/FBgn0028422/FBgn0003861/FBgn0259822/FBgn0003218/FBgn0005614/FBgn0041585/FBgn0042185/FBgn0020429/FBgn0013995/FBgn0060296/FBgn0046113/FBgn0010051/FBgn0041195/FBgn0016920/FBgn0032129/FBgn0011286/FBgn0036874/FBgn0037324/FBgn0032593/FBgn0051201/FBgn0038837/FBgn0260005/FBgn0086693/FBgn0001991/FBgn0034498/FBgn0035113/FBgn0052451/FBgn0261041	33		H3K27ac	GO:0009994	oocyte differentiation	12/252	184/12275	0.000414996	0.00470492	0.0035283	FBgn0004875/FBgn0263929/FBgn0263289/FBgn0003475/FBgn0026238/FBgn0259243/FBgn0263102/FBgn0262582/FBgn0001316/FBgn0052062/FBgn0033773/FBgn0038826	12		H3K36me3	GO:0005929	cilium	69/4472	144/11938	0.00634408	0.0350594	0.0255169	FBgn0035799/FBgn0086690/FBgn0032291/FBgn0013810/FBgn0037280/FBgn0037712/FBgn0036922/FBgn0031707/FBgn0036480/FBgn0033578/FBgn0038504/FBgn0263113/FBgn0036080/FBgn0039522/FBgn0038569/FBgn0035581/FBgn0029835/FBgn0015721/FBgn0030004/FBgn0031853/FBgn0037962/FBgn0023090/FBgn0262167/FBgn0264006/FBgn0037276/FBgn0002862/FBgn0035724/FBgn0031255/FBgn0030761/FBgn0031414/FBgn0037989/FBgn0083946/FBgn0266111/FBg…	69
H3K36me3	GO:0022839	ion gated channel activity	81/4567	158/12127	0.000314439	0.00469608	0.00378478	FBgn0265042/FBgn0050125/FBgn0053971/FBgn0036727/FBgn0040849/FBgn0261612/FBgn0004619/FBgn0035934/FBgn0003386/FBgn0085434/FBgn0264000/FBgn0028523/FBgn0003353/FBgn0260874/FBgn0033651/FBgn0033755/FBgn0037950/FBgn0033995/FBgn0004244/FBgn0039081/FBgn0028422/FBgn0038153/FBgn0036235/FBgn0266347/FBgn0259822/FBgn0038789/FBgn0069354/FBgn0034458/FBgn0024963/FBgn0262593/FBgn0033558/FBgn0020429/FBgn0034272/FBg…	81		H3K27ac	GO:0007365	periodic partitioning	6/252	48/12275	0.000420232	0.00470857	0.00353104	FBgn0002945/FBgn0041111/FBgn0015589/FBgn0024836/FBgn0264493/FBgn0000119	6		H3K36me3	GO:0044433	cytoplasmic vesicle part	69/4472	144/11938	0.00634408	0.0350594	0.0255169	FBgn0004635/FBgn0026369/FBgn0015278/FBgn0262125/FBgn0039402/FBgn0031879/FBgn0000319/FBgn0021814/FBgn0031090/FBgn0031424/FBgn0052654/FBgn0001087/FBgn0037084/FBgn0086785/FBgn0022027/FBgn0052350/FBgn0033911/FBgn0000490/FBgn0038223/FBgn0035469/FBgn0025726/FBgn0260855/FBgn0031534/FBgn0037299/FBgn0037339/FBgn0036211/FBgn0039702/FBgn0037153/FBgn0035321/FBgn0037182/FBgn0030346/FBgn0033876/FBgn0004242/FBg…	69
H3K36me3	GO:0051015	actin filament binding	34/4567	56/12127	0.000380526	0.00538124	0.00433698	FBgn0005666/FBgn0052311/FBgn0262029/FBgn0024273/FBgn0010225/FBgn0085408/FBgn0260049/FBgn0243516/FBgn0029835/FBgn0036372/FBgn0261397/FBgn0003721/FBgn0266696/FBgn0011570/FBgn0004117/FBgn0010905/FBgn0010215/FBgn0026059/FBgn0000317/FBgn0000709/FBgn0029903/FBgn0264695/FBgn0038206/FBgn0260442/FBgn0040299/FBgn0003447/FBgn0261836/FBgn0027932/FBgn0051374/FBgn0025865/FBgn0263391/FBgn0265434/FBgn0034447/FBg…	34		H3K27ac	GO:0035172	hemocyte proliferation	6/252	48/12275	0.000420232	0.00470857	0.00353104	FBgn0260745/FBgn0010453/FBgn0000546/FBgn0011766/FBgn0263995/FBgn0016917	6		H3K36me3	GO:0005667	transcription factor complex	82/4472	175/11938	0.00653417	0.0357337	0.0260077	FBgn0038760/FBgn0036411/FBgn0034186/FBgn0024909/FBgn0001179/FBgn0031623/FBgn0261850/FBgn0085432/FBgn0011289/FBgn0266411/FBgn0001324/FBgn0011836/FBgn0010280/FBgn0000014/FBgn0003460/FBgn0042630/FBgn0031391/FBgn0013764/FBgn0011291/FBgn0024956/FBgn0036900/FBgn0000117/FBgn0029123/FBgn0035902/FBgn0051875/FBgn0002643/FBgn0001291/FBgn0003944/FBgn0260965/FBgn0015829/FBgn0020493/FBgn0003345/FBgn0025360/FBg…	82
H3K36me3	GO:0005509	calcium ion binding	99/4567	200/12127	0.000382531	0.00538124	0.00433698	FBgn0004580/FBgn0086378/FBgn0264077/FBgn0085390/FBgn0034389/FBgn0033190/FBgn0040056/FBgn0038088/FBgn0033238/FBgn0051802/FBgn0260450/FBgn0013733/FBgn0031879/FBgn0038744/FBgn0037460/FBgn0038247/FBgn0039029/FBgn0032341/FBgn0004197/FBgn0002773/FBgn0038186/FBgn0039928/FBgn0035060/FBgn0013348/FBgn0012051/FBgn0053978/FBgn0259685/FBgn0052373/FBgn0038089/FBgn0031217/FBgn0036715/FBgn0003719/FBgn0261714/FBg…	99		H3K27ac	GO:0045893	positive regulation of transcription, DNA-templated	21/252	453/12275	0.000429453	0.00472892	0.0035463	FBgn0035542/FBgn0003396/FBgn0011335/FBgn0264490/FBgn0263392/FBgn0001297/FBgn0000546/FBgn0040071/FBgn0000568/FBgn0033636/FBgn0283521/FBgn0052062/FBgn0052296/FBgn0041111/FBgn0015371/FBgn0011766/FBgn0259211/FBgn0016917/FBgn0041092/FBgn0000567/FBgn0000448	21		H3K36me3	GO:0000775	chromosome, centromeric region	43/4472	84/11938	0.0069189	0.0374476	0.0272551	FBgn0015754/FBgn0266916/FBgn0031696/FBgn0051989/FBgn0001086/FBgn0000996/FBgn0265193/FBgn0003607/FBgn0259876/FBgn0027948/FBgn0040232/FBgn0013263/FBgn0030208/FBgn0010602/FBgn0032104/FBgn0014127/FBgn0002872/FBgn0034217/FBgn0037025/FBgn0038478/FBgn0003009/FBgn0260987/FBgn0261797/FBgn0001108/FBgn0015270/FBgn0035640/FBgn0003268/FBgn0028952/FBgn0031549/FBgn0031613/FBgn0032600/FBgn0263855/FBgn0014269/FBg…	43
H3K36me3	GO:0005516	calmodulin binding	24/4567	36/12127	0.000388107	0.00538124	0.00433698	FBgn0028671/FBgn0016126/FBgn0011676/FBgn0000140/FBgn0011754/FBgn0025864/FBgn0263197/FBgn0261397/FBgn0025726/FBgn0265959/FBgn0005614/FBgn0013987/FBgn0265605/FBgn0002938/FBgn0011230/FBgn0017581/FBgn0037324/FBgn0259234/FBgn0264607/FBgn0013467/FBgn0261387/FBgn0030087/FBgn0264815/FBgn0033494	24		H3K27ac	GO:1902680	positive regulation of RNA biosynthetic process	21/252	453/12275	0.000429453	0.00472892	0.0035463	FBgn0035542/FBgn0003396/FBgn0011335/FBgn0264490/FBgn0263392/FBgn0001297/FBgn0000546/FBgn0040071/FBgn0000568/FBgn0033636/FBgn0283521/FBgn0052062/FBgn0052296/FBgn0041111/FBgn0015371/FBgn0011766/FBgn0259211/FBgn0016917/FBgn0041092/FBgn0000567/FBgn0000448	21		H3K36me3	GO:0031674	I band	24/4472	42/11938	0.00736027	0.03943	0.0286979	FBgn0266599/FBgn0005666/FBgn0086355/FBgn0052311/FBgn0035917/FBgn0041096/FBgn0025641/FBgn0265487/FBgn0014863/FBgn0265991/FBgn0032683/FBgn0001091/FBgn0000064/FBgn0264489/FBgn0265356/FBgn0011286/FBgn0260442/FBgn0261836/FBgn0261565/FBgn0259219/FBgn0014141/FBgn0086906/FBgn0265434/FBgn0263846	24
H3K36me3	GO:0004674	protein serine/threonine kinase activity	98/4567	198/12127	0.000410138	0.00538124	0.00433698	FBgn0264492/FBgn0031643/FBgn0010379/FBgn0040056/FBgn0044826/FBgn0001179/FBgn0004367/FBgn0036896/FBgn0024277/FBgn0016126/FBgn0261850/FBgn0005640/FBgn0261984/FBgn0039015/FBgn0011754/FBgn0261524/FBgn0025743/FBgn0262617/FBgn0032677/FBgn0046706/FBgn0020386/FBgn0030018/FBgn0260934/FBgn0052944/FBgn0003169/FBgn0000442/FBgn0024956/FBgn0261854/FBgn0038630/FBgn0037325/FBgn0023083/FBgn0267698/FBgn0003091/FBg…	98		H3K27ac	GO:1903508	positive regulation of nucleic acid-templated transcription	21/252	453/12275	0.000429453	0.00472892	0.0035463	FBgn0035542/FBgn0003396/FBgn0011335/FBgn0264490/FBgn0263392/FBgn0001297/FBgn0000546/FBgn0040071/FBgn0000568/FBgn0033636/FBgn0283521/FBgn0052062/FBgn0052296/FBgn0041111/FBgn0015371/FBgn0011766/FBgn0259211/FBgn0016917/FBgn0041092/FBgn0000567/FBgn0000448	21		H3K36me3	GO:0032589	neuron projection membrane	45/4472	89/11938	0.00774814	0.040365	0.0293784	FBgn0035785/FBgn0037590/FBgn0026389/FBgn0039617/FBgn0003386/FBgn0041624/FBgn0026396/FBgn0004197/FBgn0037399/FBgn0033404/FBgn0036080/FBgn0033727/FBgn0004244/FBgn0033041/FBgn0037594/FBgn0026393/FBgn0261871/FBgn0034473/FBgn0032096/FBgn0039033/FBgn0037908/FBgn0040726/FBgn0052057/FBgn0039551/FBgn0028946/FBgn0020258/FBgn0026397/FBgn0053481/FBgn0037993/FBgn0037322/FBgn0051361/FBgn0036709/FBgn0041625/FBg…	45
H3K36me3	GO:0099094	ligand-gated cation channel activity	30/4567	48/12127	0.000410843	0.00538124	0.00433698	FBgn0265042/FBgn0261612/FBgn0004619/FBgn0264000/FBgn0039081/FBgn0028422/FBgn0266347/FBgn0020429/FBgn0000039/FBgn0046113/FBgn0000038/FBgn0020258/FBgn0010051/FBgn0037501/FBgn0266346/FBgn0026255/FBgn0039916/FBgn0032129/FBgn0011286/FBgn0032151/FBgn0036937/FBgn0037324/FBgn0051201/FBgn0038837/FBgn0265194/FBgn0036757/FBgn0031634/FBgn0010399/FBgn0004118/FBgn0035604	30		H3K27ac	GO:0051124	synaptic growth at neuromuscular junction	10/252	134/12275	0.000436373	0.00477766	0.00358285	FBgn0000578/FBgn0003165/FBgn0260945/FBgn0001297/FBgn0000464/FBgn0086676/FBgn0010415/FBgn0013759/FBgn0010300/FBgn0038826	10		H3K36me3	GO:0016528	sarcoplasm	8/4472	10/11938	0.00776545	0.040365	0.0293784	FBgn0038818/FBgn0263006/FBgn0025641/FBgn0003721/FBgn0045842/FBgn0010051/FBgn0032129/FBgn0011286	8
H3K36me3	GO:0008528	G protein-coupled peptide receptor activity	29/4567	46/12127	0.000414167	0.00538124	0.00433698	FBgn0264002/FBgn0033058/FBgn0038201/FBgn0053696/FBgn0085410/FBgn0036789/FBgn0038139/FBgn0039354/FBgn0038874/FBgn0003255/FBgn0052843/FBgn0036278/FBgn0033744/FBgn0035331/FBgn0039396/FBgn0035385/FBgn0033932/FBgn0037408/FBgn0004841/FBgn0004622/FBgn0033579/FBgn0038140/FBgn0036790/FBgn0039595/FBgn0034996/FBgn0031770/FBgn0050106/FBgn0025595/FBgn0036934	29		H3K27ac	GO:0035023	regulation of Rho protein signal transduction	5/252	32/12275	0.000448406	0.00488151	0.00366073	FBgn0264707/FBgn0050440/FBgn0035802/FBgn0265082/FBgn0261547	5		H3K36me3	GO:0032432	actin filament bundle	8/4472	10/11938	0.00776545	0.040365	0.0293784	FBgn0263973/FBgn0004167/FBgn0003721/FBgn0265991/FBgn0011642/FBgn0264489/FBgn0004389/FBgn0259219	8
H3K36me3	GO:0050839	cell adhesion molecule binding	28/4567	44/12127	0.000415147	0.00538124	0.00433698	FBgn0010583/FBgn0026313/FBgn0035498/FBgn0034391/FBgn0000547/FBgn0041096/FBgn0027598/FBgn0011722/FBgn0036715/FBgn0284247/FBgn0000117/FBgn0260799/FBgn0262869/FBgn0032414/FBgn0010215/FBgn0024836/FBgn0026179/FBgn0000317/FBgn0262614/FBgn0261261/FBgn0263038/FBgn0010395/FBgn0260442/FBgn0002306/FBgn0031256/FBgn0004657/FBgn0259212/FBgn0261574	28		H3K27ac	GO:0070887	cellular response to chemical stimulus	20/252	423/12275	0.000458245	0.00496044	0.00371992	FBgn0035542/FBgn0003396/FBgn0000097/FBgn0042693/FBgn0260945/FBgn0264490/FBgn0011666/FBgn0000546/FBgn0027932/FBgn0086779/FBgn0000568/FBgn0035499/FBgn0085450/FBgn0086676/FBgn0052296/FBgn0259211/FBgn0027492/FBgn0264493/FBgn0016917/FBgn0041092	20		H3K36me3	GO:0030659	cytoplasmic vesicle membrane	33/4472	62/11938	0.00811525	0.0417696	0.0304008	FBgn0262125/FBgn0000319/FBgn0031424/FBgn0052654/FBgn0037084/FBgn0033911/FBgn0038223/FBgn0025726/FBgn0260855/FBgn0036211/FBgn0037153/FBgn0037182/FBgn0030346/FBgn0033876/FBgn0004242/FBgn0285958/FBgn0010329/FBgn0030089/FBgn0010051/FBgn0038947/FBgn0011286/FBgn0024814/FBgn0024509/FBgn0263351/FBgn0039132/FBgn0266137/FBgn0260964/FBgn0020762/FBgn0004575/FBgn0264855/FBgn0028582/FBgn0028968/FBgn0010380	33
H3K36me3	GO:0005230	extracellular ligand-gated ion channel activity	32/4567	53/12127	0.000644865	0.00820411	0.00661206	FBgn0036727/FBgn0004619/FBgn0264000/FBgn0037950/FBgn0004244/FBgn0028422/FBgn0266347/FBgn0038789/FBgn0024963/FBgn0033558/FBgn0020429/FBgn0000039/FBgn0259683/FBgn0046113/FBgn0000038/FBgn0037501/FBgn0026255/FBgn0039916/FBgn0032151/FBgn0259215/FBgn0036937/FBgn0031209/FBgn0001134/FBgn0051201/FBgn0264908/FBgn0038837/FBgn0036757/FBgn0031634/FBgn0010399/FBgn0004118/FBgn0035604/FBgn0039840	32		H3K27ac	GO:0045860	positive regulation of protein kinase activity	6/252	49/12275	0.000470751	0.00506718	0.00379997	FBgn0263395/FBgn0010909/FBgn0086779/FBgn0024956/FBgn0034606/FBgn0023083	6		H3K36me3	GO:0005902	microvillus	9/4472	12/11938	0.00935144	0.0472658	0.0344009	FBgn0024273/FBgn0036715/FBgn0000206/FBgn0003861/FBgn0005614/FBgn0267435/FBgn0000317/FBgn0001965/FBgn0039709	9
H3K36me3	GO:0022835	transmitter-gated channel activity	29/4567	47/12127	0.000694483	0.00866252	0.00698152	FBgn0036727/FBgn0004619/FBgn0264000/FBgn0037950/FBgn0004244/FBgn0028422/FBgn0266347/FBgn0038789/FBgn0033558/FBgn0020429/FBgn0000039/FBgn0259683/FBgn0046113/FBgn0000038/FBgn0037501/FBgn0026255/FBgn0039916/FBgn0032151/FBgn0259215/FBgn0036937/FBgn0031209/FBgn0001134/FBgn0051201/FBgn0038837/FBgn0036757/FBgn0031634/FBgn0010399/FBgn0004118/FBgn0035604	29		H3K27ac	GO:0008283	cell proliferation	18/252	361/12275	0.000473511	0.00506841	0.00380089	FBgn0260745/FBgn0004875/FBgn0003396/FBgn0262081/FBgn0263289/FBgn0036844/FBgn0010453/FBgn0000546/FBgn0005771/FBgn0013576/FBgn0266418/FBgn0015589/FBgn0011766/FBgn0259211/FBgn0263995/FBgn0016917/FBgn0010300/FBgn0259212	18		H3K36me3	GO:0044798	nuclear transcription factor complex	58/4472	120/11938	0.00936312	0.0472658	0.0344009	FBgn0038760/FBgn0036411/FBgn0034186/FBgn0024909/FBgn0001179/FBgn0031623/FBgn0261850/FBgn0085432/FBgn0011289/FBgn0266411/FBgn0001324/FBgn0011836/FBgn0010280/FBgn0000014/FBgn0042630/FBgn0011291/FBgn0024956/FBgn0000117/FBgn0029123/FBgn0002643/FBgn0260965/FBgn0015829/FBgn0039907/FBgn0030505/FBgn0036850/FBgn0038371/FBgn0000411/FBgn0032847/FBgn0003964/FBgn0022936/FBgn0024330/FBgn0023076/FBgn0034631/FBg…	58
H3K36me3	GO:0022824	transmitter-gated ion channel activity	28/4567	45/12127	0.000706115	0.00866252	0.00698152	FBgn0036727/FBgn0004619/FBgn0264000/FBgn0004244/FBgn0028422/FBgn0266347/FBgn0038789/FBgn0033558/FBgn0020429/FBgn0000039/FBgn0259683/FBgn0046113/FBgn0000038/FBgn0037501/FBgn0026255/FBgn0039916/FBgn0032151/FBgn0259215/FBgn0036937/FBgn0031209/FBgn0001134/FBgn0051201/FBgn0038837/FBgn0036757/FBgn0031634/FBgn0010399/FBgn0004118/FBgn0035604	28		H3K27ac	GO:0001934	positive regulation of protein phosphorylation	9/252	112/12275	0.000490322	0.00521921	0.00391398	FBgn0263395/FBgn0017581/FBgn0010909/FBgn0086779/FBgn0024956/FBgn0034606/FBgn0023083/FBgn0033773/FBgn0264493	9		H3K36me3	GO:0044451	nucleoplasm part	174/4472	403/11938	0.00955821	0.0477911	0.0347833	FBgn0038397/FBgn0010583/FBgn0031885/FBgn0037109/FBgn0038760/FBgn0005617/FBgn0065051/FBgn0263471/FBgn0024909/FBgn0260944/FBgn0011305/FBgn0003396/FBgn0001179/FBgn0003275/FBgn0019660/FBgn0031623/FBgn0261454/FBgn0261850/FBgn0052133/FBgn0011289/FBgn0033155/FBgn0037926/FBgn0086655/FBgn0026238/FBgn0001324/FBgn0010313/FBgn0011836/FBgn0034422/FBgn0010280/FBgn0038090/FBgn0024491/FBgn0032688/FBgn0053504/FBg…	174
H3K36me3	GO:0008047	enzyme activator activity	72/4567	141/12127	0.000761512	0.0090738	0.00731298	FBgn0040005/FBgn0029133/FBgn0002121/FBgn0030893/FBgn0039994/FBgn0262125/FBgn0259736/FBgn0003041/FBgn0050372/FBgn0020304/FBgn0029736/FBgn0031006/FBgn0035879/FBgn0003969/FBgn0020386/FBgn0015777/FBgn0024956/FBgn0038401/FBgn0034921/FBgn0020655/FBgn0034606/FBgn0020278/FBgn0035073/FBgn0015793/FBgn0033615/FBgn0023180/FBgn0041707/FBgn0029778/FBgn0015402/FBgn0000307/FBgn0038965/FBgn0037182/FBgn0039883/FBg…	72		H3K27ac	GO:0048599	oocyte development	11/252	162/12275	0.000511985	0.00541969	0.00406432	FBgn0004875/FBgn0263929/FBgn0263289/FBgn0003475/FBgn0026238/FBgn0259243/FBgn0263102/FBgn0262582/FBgn0001316/FBgn0033773/FBgn0038826	11		H3K36me3	GO:0031256	leading edge membrane	45/4472	90/11938	0.00996061	0.0493332	0.0359057	FBgn0035785/FBgn0037590/FBgn0026389/FBgn0039617/FBgn0003386/FBgn0041624/FBgn0026396/FBgn0004197/FBgn0037399/FBgn0033404/FBgn0036080/FBgn0033727/FBgn0004244/FBgn0033041/FBgn0037594/FBgn0026393/FBgn0261871/FBgn0034473/FBgn0032096/FBgn0039033/FBgn0037908/FBgn0040726/FBgn0052057/FBgn0039551/FBgn0028946/FBgn0020258/FBgn0026397/FBgn0053481/FBgn0037993/FBgn0037322/FBgn0051361/FBgn0036709/FBgn0041625/FBg…	45
H3K36me3	GO:0016538	cyclin-dependent protein serine/threonine kinase regulator activity	15/4567	20/12127	0.000766056	0.0090738	0.00731298	FBgn0000404/FBgn0015625/FBgn0024956/FBgn0022936/FBgn0010314/FBgn0010382/FBgn0010316/FBgn0010315/FBgn0037613/FBgn0000405/FBgn0039858/FBgn0025674/FBgn0040394/FBgn0025455/FBgn0038251	15		H3K27ac	GO:0034333	adherens junction assembly	4/252	19/12275	0.000527239	0.00552016	0.00413967	FBgn0024189/FBgn0263289/FBgn0027598/FBgn0004167	4		H3K4me3	GO:0044451	nucleoplasm part	158/1909	403/11938	2.50104e-30	1.25552e-27	6.92393e-28	FBgn0038760/FBgn0034537/FBgn0026577/FBgn0005617/FBgn0035036/FBgn0027490/FBgn0263933/FBgn0031759/FBgn0024909/FBgn0040066/FBgn0260944/FBgn0038016/FBgn0011305/FBgn0005616/FBgn0038872/FBgn0000629/FBgn0033015/FBgn0263979/FBgn0028926/FBgn0024330/FBgn0027378/FBgn0035851/FBgn0030479/FBgn0261850/FBgn0052133/FBgn0034423/FBgn0011289/FBgn0033929/FBgn0004597/FBgn0036811/FBgn0015621/FBgn0031377/FBgn0011335/FBg…	158
H3K36me3	GO:0003924	GTPase activity	74/4567	146/12127	0.000853676	0.00994026	0.0080113	FBgn0262518/FBgn0087040/FBgn0263029/FBgn0037073/FBgn0039588/FBgn0004435/FBgn0038295/FBgn0003885/FBgn0031090/FBgn0038473/FBgn0010333/FBgn0039532/FBgn0036497/FBgn0031460/FBgn0000557/FBgn0015791/FBgn0001123/FBgn0014010/FBgn0037326/FBgn0002567/FBgn0032782/FBgn0003888/FBgn0011509/FBgn0040346/FBgn0014009/FBgn0004921/FBgn0015793/FBgn0003392/FBgn0041191/FBgn0026259/FBgn0284245/FBgn0026375/FBgn0001122/FBg…	74		H3K27ac	GO:0045476	nurse cell apoptotic process	4/252	19/12275	0.000527239	0.00552016	0.00413967	FBgn0260945/FBgn0283521/FBgn0086676/FBgn0011766	4		H3K4me3	GO:1990234	transferase complex	181/1909	499/11938	1.14233e-29	2.86724e-27	1.58122e-27	FBgn0034537/FBgn0031454/FBgn0026577/FBgn0005617/FBgn0035036/FBgn0029857/FBgn0033337/FBgn0027490/FBgn0261938/FBgn0031759/FBgn0024909/FBgn0040066/FBgn0017551/FBgn0038016/FBgn0004407/FBgn0042092/FBgn0013762/FBgn0051460/FBgn0005616/FBgn0033784/FBgn0032812/FBgn0036188/FBgn0000629/FBgn0033015/FBgn0031834/FBgn0263979/FBgn0038424/FBgn0028926/FBgn0014006/FBgn0027378/FBgn0029006/FBgn0034527/FBgn0019938/FBg…	181
H3K36me3	GO:0030695	GTPase regulator activity	48/4567	88/12127	0.000908435	0.0104016	0.0083831	FBgn0040005/FBgn0002121/FBgn0030893/FBgn0039994/FBgn0262125/FBgn0259736/FBgn0003041/FBgn0050372/FBgn0026378/FBgn0020304/FBgn0029736/FBgn0035879/FBgn0003969/FBgn0038401/FBgn0020655/FBgn0020278/FBgn0035073/FBgn0015793/FBgn0023180/FBgn0040080/FBgn0029778/FBgn0037182/FBgn0039883/FBgn0026375/FBgn0034009/FBgn0038129/FBgn0261261/FBgn0035916/FBgn0020620/FBgn0015269/FBgn0031233/FBgn0026056/FBgn0004868/FBg…	48		H3K27ac	GO:0051963	regulation of synapse assembly	9/252	114/12275	0.000558273	0.00581332	0.00435951	FBgn0000578/FBgn0003165/FBgn0086676/FBgn0010905/FBgn0010415/FBgn0024836/FBgn0013759/FBgn0010300/FBgn0038826	9		H3K4me3	GO:0044429	mitochondrial part	162/1909	480/11938	9.92422e-23	1.66065e-20	9.15814e-21	FBgn0032646/FBgn0033907/FBgn0010612/FBgn0033391/FBgn0031263/FBgn0031708/FBgn0260407/FBgn0001995/FBgn0036173/FBgn0261938/FBgn0284252/FBgn0034259/FBgn0261276/FBgn0039112/FBgn0030605/FBgn0019957/FBgn0004407/FBgn0035088/FBgn0035805/FBgn0001989/FBgn0033570/FBgn0019830/FBgn0034576/FBgn0035122/FBgn0035473/FBgn0036702/FBgn0011211/FBgn0031893/FBgn0266268/FBgn0025839/FBgn0019624/FBgn0030292/FBgn0029858/FBg…	162
H3K36me3	GO:0070851	growth factor receptor binding	17/4567	24/12127	0.000994462	0.0111133	0.00895672	FBgn0020299/FBgn0020416/FBgn0033649/FBgn0000547/FBgn0020414/FBgn0003969/FBgn0001624/FBgn0003984/FBgn0015399/FBgn0033652/FBgn0013763/FBgn0001137/FBgn0064237/FBgn0085407/FBgn0004569/FBgn0052406/FBgn0014135	17		H3K27ac	GO:0033674	positive regulation of kinase activity	6/252	51/12275	0.000585897	0.00606799	0.00455049	FBgn0263395/FBgn0010909/FBgn0086779/FBgn0024956/FBgn0034606/FBgn0023083	6		H3K4me3	GO:0098798	mitochondrial protein complex	108/1909	270/11938	8.53027e-22	1.07055e-19	5.90384e-20	FBgn0033907/FBgn0010612/FBgn0031708/FBgn0260407/FBgn0001995/FBgn0036173/FBgn0261938/FBgn0039112/FBgn0030605/FBgn0019957/FBgn0004407/FBgn0001989/FBgn0033570/FBgn0034576/FBgn0035122/FBgn0035473/FBgn0011211/FBgn0031893/FBgn0025839/FBgn0019624/FBgn0030292/FBgn0029858/FBgn0038400/FBgn0033480/FBgn0034986/FBgn0285951/FBgn0034087/FBgn0034645/FBgn0031231/FBgn0283658/FBgn0037529/FBgn0033918/FBgn0036335/FBg…	108
H3K36me3	GO:0004683	calmodulin-dependent protein kinase activity	4567-09-01	10/12127	0.00100295	0.0111133	0.00895672	FBgn0016126/FBgn0011754/FBgn0013987/FBgn0017581/FBgn0264607/FBgn0265045/FBgn0037327/FBgn0261387/FBgn0030087	9		H3K27ac	GO:0007611	learning or memory	11/252	166/12275	0.00062853	0.00643992	0.00482941	FBgn0263289/FBgn0003165/FBgn0000546/FBgn0259243/FBgn0263490/FBgn0028509/FBgn0052062/FBgn0041111/FBgn0016917/FBgn0013759/FBgn0000119	11		H3K4me3	GO:0044391	ribosomal subunit	79/1909	180/11938	4.10236e-19	4.11877e-17	2.27141e-17	FBgn0034138/FBgn0038834/FBgn0033907/FBgn0036825/FBgn0010265/FBgn0261596/FBgn0260407/FBgn0001995/FBgn0285950/FBgn0002593/FBgn0033699/FBgn0035122/FBgn0015288/FBgn0020618/FBgn0261597/FBgn0013325/FBgn0033480/FBgn0034986/FBgn0033912/FBgn0003517/FBgn0285951/FBgn0031231/FBgn0039300/FBgn0037529/FBgn0036335/FBgn0002626/FBgn0030552/FBgn0039555/FBgn0030878/FBgn0039713/FBgn0011272/FBgn0261602/FBgn0027525/FBg…	79
H3K36me3	GO:0001653	peptide receptor activity	31/4567	52/12127	0.00105433	0.0114972	0.00926611	FBgn0264002/FBgn0033058/FBgn0038201/FBgn0053696/FBgn0085410/FBgn0036789/FBgn0051183/FBgn0038139/FBgn0039354/FBgn0038874/FBgn0003255/FBgn0052843/FBgn0036278/FBgn0033744/FBgn0035331/FBgn0039396/FBgn0035385/FBgn0053958/FBgn0033932/FBgn0037408/FBgn0004841/FBgn0004622/FBgn0033579/FBgn0038140/FBgn0036790/FBgn0039595/FBgn0034996/FBgn0031770/FBgn0050106/FBgn0025595/FBgn0036934	31		H3K27ac	GO:0050890	cognition	11/252	166/12275	0.00062853	0.00643992	0.00482941	FBgn0263289/FBgn0003165/FBgn0000546/FBgn0259243/FBgn0263490/FBgn0028509/FBgn0052062/FBgn0041111/FBgn0016917/FBgn0013759/FBgn0000119	11		H3K4me3	GO:0031984	organelle subcompartment	124/1909	366/11938	9.409e-18	7.87219e-16	4.34134e-16	FBgn0040005/FBgn0035909/FBgn0262801/FBgn0039188/FBgn0034389/FBgn0264751/FBgn0030645/FBgn0039738/FBgn0015622/FBgn0051460/FBgn0262125/FBgn0037340/FBgn0034791/FBgn0034066/FBgn0266464/FBgn0037603/FBgn0036141/FBgn0037108/FBgn0260862/FBgn0039172/FBgn0034849/FBgn0032732/FBgn0037884/FBgn0261597/FBgn0039427/FBgn0044871/FBgn0035464/FBgn0037467/FBgn0261984/FBgn0261787/FBgn0000115/FBgn0034025/FBgn0031882/FBg…	124
H3K36me3	GO:0005085	guanyl-nucleotide exchange factor activity	45/4567	82/12127	0.00109521	0.0117564	0.00947505	FBgn0030286/FBgn0050115/FBgn0024277/FBgn0264707/FBgn0003041/FBgn0260860/FBgn0085443/FBgn0025864/FBgn0259228/FBgn0035802/FBgn0010638/FBgn0035469/FBgn0015803/FBgn0265778/FBgn0028538/FBgn0085447/FBgn0028737/FBgn0085421/FBgn0027505/FBgn0265082/FBgn0026179/FBgn0264598/FBgn0001965/FBgn0261556/FBgn0031216/FBgn0262937/FBgn0032198/FBgn0050440/FBgn0031762/FBgn0086779/FBgn0262562/FBgn0034194/FBgn0028292/FBg…	45		H3K27ac	GO:0007266	Rho protein signal transduction	6/252	52/12275	0.000651101	0.00663569	0.00497622	FBgn0264707/FBgn0036518/FBgn0050440/FBgn0035802/FBgn0265082/FBgn0261547	6		H3K4me3	GO:0098588	bounding membrane of organelle	115/1909	331/11938	1.79256e-17	1.28552e-15	7.08937e-16	FBgn0038427/FBgn0033272/FBgn0283536/FBgn0035909/FBgn0031263/FBgn0039188/FBgn0027496/FBgn0026369/FBgn0037019/FBgn0264751/FBgn0262125/FBgn0034744/FBgn0027565/FBgn0052484/FBgn0035473/FBgn0037603/FBgn0023516/FBgn0039402/FBgn0283535/FBgn0036141/FBgn0260862/FBgn0036922/FBgn0037539/FBgn0038947/FBgn0034849/FBgn0015477/FBgn0052226/FBgn0037884/FBgn0261597/FBgn0033812/FBgn0039427/FBgn0044871/FBgn0260940/FBg…	115
H3K36me3	GO:0005262	calcium channel activity	28/4567	46/12127	0.00116026	0.012263	0.00988332	FBgn0036414/FBgn0037238/FBgn0035934/FBgn0028422/FBgn0003861/FBgn0259822/FBgn0005614/FBgn0041585/FBgn0042185/FBgn0020429/FBgn0060296/FBgn0046113/FBgn0010051/FBgn0041195/FBgn0016920/FBgn0032129/FBgn0011286/FBgn0036874/FBgn0037324/FBgn0032593/FBgn0051201/FBgn0038837/FBgn0260005/FBgn0086693/FBgn0001991/FBgn0034498/FBgn0035113/FBgn0261041	28		H3K27ac	GO:0098742	cell-cell adhesion via plasma-membrane adhesion molecules	7/252	72/12275	0.000668644	0.00677842	0.00508326	FBgn0000636/FBgn0024189/FBgn0000547/FBgn0261822/FBgn0000464/FBgn0010473/FBgn0024836	7		H3K4me3	GO:0005794	Golgi apparatus	119/1909	362/11938	5.84936e-16	3.67048e-14	2.02419e-14	FBgn0038427/FBgn0035909/FBgn0033392/FBgn0033315/FBgn0039188/FBgn0086362/FBgn0027496/FBgn0045063/FBgn0038129/FBgn0052190/FBgn0264751/FBgn0039738/FBgn0262125/FBgn0266464/FBgn0037603/FBgn0036141/FBgn0260862/FBgn0036922/FBgn0034849/FBgn0032732/FBgn0037884/FBgn0039427/FBgn0044871/FBgn0036913/FBgn0034087/FBgn0261787/FBgn0032465/FBgn0000115/FBgn0034025/FBgn0031882/FBgn0037218/FBgn0015790/FBgn0033339/FBg…	119
H3K36me3	GO:0015276	ligand-gated ion channel activity	59/4567	114/12127	0.0014456	0.0148227	0.0119463	FBgn0265042/FBgn0050125/FBgn0053971/FBgn0036727/FBgn0040849/FBgn0261612/FBgn0004619/FBgn0035934/FBgn0264000/FBgn0260874/FBgn0033651/FBgn0037950/FBgn0004244/FBgn0039081/FBgn0028422/FBgn0038153/FBgn0266347/FBgn0038789/FBgn0034458/FBgn0024963/FBgn0033558/FBgn0020429/FBgn0034272/FBgn0000039/FBgn0259683/FBgn0046113/FBgn0000038/FBgn0051164/FBgn0020258/FBgn0259194/FBgn0010051/FBgn0037501/FBgn0266346/FBg…	59		H3K27ac	GO:2000241	regulation of reproductive process	9/252	117/12275	0.000674516	0.00680196	0.00510091	FBgn0004875/FBgn0000097/FBgn0260945/FBgn0001297/FBgn0001316/FBgn0033773/FBgn0086676/FBgn0011766/FBgn0041092	9		H3K4me3	GO:0005700	polytene chromosome	81/1909	210/11938	1.4468e-15	8.06994e-14	4.4504e-14	FBgn0260012/FBgn0015602/FBgn0026577/FBgn0026427/FBgn0027490/FBgn0263933/FBgn0001222/FBgn0038016/FBgn0035407/FBgn0028687/FBgn0262975/FBgn0263979/FBgn0040283/FBgn0262524/FBgn0039740/FBgn0013325/FBgn0039019/FBgn0261850/FBgn0011474/FBgn0039559/FBgn0020496/FBgn0014189/FBgn0001324/FBgn0003598/FBgn0010313/FBgn0086908/FBgn0001197/FBgn0003511/FBgn0003042/FBgn0039280/FBgn0026373/FBgn0266711/FBgn0003261/FBg…	81
H3K36me3	GO:0022834	ligand-gated channel activity	59/4567	114/12127	0.0014456	0.0148227	0.0119463	FBgn0265042/FBgn0050125/FBgn0053971/FBgn0036727/FBgn0040849/FBgn0261612/FBgn0004619/FBgn0035934/FBgn0264000/FBgn0260874/FBgn0033651/FBgn0037950/FBgn0004244/FBgn0039081/FBgn0028422/FBgn0038153/FBgn0266347/FBgn0038789/FBgn0034458/FBgn0024963/FBgn0033558/FBgn0020429/FBgn0034272/FBgn0000039/FBgn0259683/FBgn0046113/FBgn0000038/FBgn0051164/FBgn0020258/FBgn0259194/FBgn0010051/FBgn0037501/FBgn0266346/FBg…	59		H3K27ac	GO:0022603	regulation of anatomical structure morphogenesis	14/252	251/12275	0.000683943	0.00684889	0.0051361	FBgn0003396/FBgn0004876/FBgn0000097/FBgn0000547/FBgn0010909/FBgn0027932/FBgn0011260/FBgn0000464/FBgn0033033/FBgn0010473/FBgn0015589/FBgn0015371/FBgn0024836/FBgn0259212	14		H3K4me3	GO:0031967	organelle envelope	132/1909	432/11938	9.69571e-15	4.42477e-13	2.44016e-13	FBgn0067864/FBgn0010612/FBgn0033391/FBgn0031263/FBgn0031708/FBgn0036173/FBgn0284252/FBgn0261276/FBgn0039112/FBgn0030605/FBgn0019957/FBgn0035088/FBgn0035805/FBgn0027868/FBgn0001989/FBgn0033570/FBgn0019830/FBgn0034576/FBgn0035473/FBgn0037728/FBgn0030946/FBgn0036702/FBgn0011211/FBgn0031893/FBgn0266268/FBgn0025839/FBgn0019624/FBgn0030292/FBgn0038400/FBgn0284254/FBgn0017429/FBgn0026409/FBgn0033086/FBg…	132
H3K36me3	GO:0005261	cation channel activity	76/4567	153/12127	0.00152479	0.0152192	0.0122659	FBgn0035785/FBgn0002917/FBgn0036414/FBgn0024319/FBgn0037238/FBgn0265042/FBgn0261612/FBgn0004619/FBgn0035934/FBgn0003386/FBgn0034489/FBgn0085434/FBgn0264000/FBgn0028523/FBgn0003353/FBgn0039081/FBgn0028422/FBgn0003861/FBgn0266347/FBgn0038165/FBgn0259822/FBgn0069354/FBgn0039424/FBgn0034730/FBgn0005614/FBgn0262593/FBgn0041585/FBgn0085398/FBgn0042185/FBgn0027589/FBgn0020429/FBgn0000039/FBgn0264953/FBg…	76		H3K27ac	GO:2000027	regulation of animal organ morphogenesis	8/252	94/12275	0.000686319	0.00684889	0.0051361	FBgn0003396/FBgn0004876/FBgn0000097/FBgn0000547/FBgn0027932/FBgn0015589/FBgn0015371/FBgn0024836	8		H3K4me3	GO:0031975	envelope	132/1909	432/11938	9.69571e-15	4.42477e-13	2.44016e-13	FBgn0067864/FBgn0010612/FBgn0033391/FBgn0031263/FBgn0031708/FBgn0036173/FBgn0284252/FBgn0261276/FBgn0039112/FBgn0030605/FBgn0019957/FBgn0035088/FBgn0035805/FBgn0027868/FBgn0001989/FBgn0033570/FBgn0019830/FBgn0034576/FBgn0035473/FBgn0037728/FBgn0030946/FBgn0036702/FBgn0011211/FBgn0031893/FBgn0266268/FBgn0025839/FBgn0019624/FBgn0030292/FBgn0038400/FBgn0284254/FBgn0017429/FBgn0026409/FBgn0033086/FBg…	132
H3K36me3	GO:0005096	GTPase activator activity	45/4567	83/12127	0.00152857	0.0152192	0.0122659	FBgn0040005/FBgn0002121/FBgn0030893/FBgn0039994/FBgn0262125/FBgn0259736/FBgn0003041/FBgn0050372/FBgn0020304/FBgn0029736/FBgn0035879/FBgn0003969/FBgn0038401/FBgn0020655/FBgn0020278/FBgn0035073/FBgn0015793/FBgn0023180/FBgn0029778/FBgn0037182/FBgn0039883/FBgn0026375/FBgn0034009/FBgn0038129/FBgn0261261/FBgn0035916/FBgn0020620/FBgn0015269/FBgn0031233/FBgn0026056/FBgn0264895/FBgn0261928/FBgn0031690/FBg…	45		H3K27ac	GO:0030534	adult behavior	11/252	168/12275	0.000694624	0.00689585	0.00517132	FBgn0263395/FBgn0023129/FBgn0036428/FBgn0003435/FBgn0003165/FBgn0027932/FBgn0052423/FBgn0011260/FBgn0010473/FBgn0013759/FBgn0004611	11		H3K4me3	GO:0005681	spliceosomal complex	73/1909	187/11938	1.78449e-14	7.46513e-13	4.11686e-13	FBgn0022986/FBgn0033556/FBgn0038927/FBgn0261789/FBgn0261119/FBgn0015520/FBgn0033062/FBgn0026713/FBgn0035692/FBgn0036734/FBgn0027784/FBgn0021895/FBgn0020618/FBgn0037660/FBgn0031493/FBgn0030479/FBgn0036207/FBgn0039488/FBgn0036915/FBgn0035294/FBgn0027617/FBgn0014189/FBgn0033160/FBgn0024285/FBgn0031883/FBgn0039626/FBgn0037466/FBgn0263198/FBgn0022959/FBgn0263599/FBgn0024491/FBgn0035027/FBgn0030915/FBg…	73
H3K36me3	GO:0005216	ion channel activity	111/4567	235/12127	0.00155119	0.0152238	0.0122695	FBgn0035785/FBgn0002917/FBgn0036414/FBgn0024319/FBgn0036491/FBgn0037238/FBgn0265042/FBgn0050125/FBgn0053971/FBgn0036727/FBgn0040849/FBgn0261612/FBgn0004619/FBgn0035934/FBgn0003386/FBgn0034489/FBgn0085434/FBgn0264000/FBgn0028523/FBgn0003353/FBgn0260874/FBgn0033651/FBgn0033755/FBgn0037950/FBgn0033995/FBgn0004244/FBgn0039081/FBgn0028422/FBgn0003861/FBgn0038153/FBgn0036235/FBgn0266347/FBgn0038165/FBg…	111		H3K27ac	GO:0031929	TOR signaling	7/252	73/12275	0.000726842	0.0071152	0.00533582	FBgn0263395/FBgn0042693/FBgn0260945/FBgn0036165/FBgn0041094/FBgn0033773/FBgn0011766	7		H3K4me3	GO:0044432	endoplasmic reticulum part	89/1909	251/11938	2.17516e-14	8.39948e-13	4.63213e-13	FBgn0040005/FBgn0035909/FBgn0262801/FBgn0034389/FBgn0264751/FBgn0030645/FBgn0015622/FBgn0051460/FBgn0262125/FBgn0037340/FBgn0034791/FBgn0034066/FBgn0036141/FBgn0037108/FBgn0264672/FBgn0260862/FBgn0039172/FBgn0038947/FBgn0034849/FBgn0032732/FBgn0261597/FBgn0035464/FBgn0037467/FBgn0261984/FBgn0032465/FBgn0031882/FBgn0033339/FBgn0086357/FBgn0263006/FBgn0265174/FBgn0036579/FBgn0067102/FBgn0011336/FBg…	89
H3K36me3	GO:0022838	substrate-specific channel activity	112/4567	238/12127	0.00173723	0.0168095	0.0135475	FBgn0035785/FBgn0002917/FBgn0036414/FBgn0024319/FBgn0036491/FBgn0037238/FBgn0265042/FBgn0050125/FBgn0053971/FBgn0036727/FBgn0040849/FBgn0261612/FBgn0004619/FBgn0035934/FBgn0003386/FBgn0034489/FBgn0085434/FBgn0264000/FBgn0028523/FBgn0003353/FBgn0260874/FBgn0033651/FBgn0033755/FBgn0037950/FBgn0033995/FBgn0004244/FBgn0039081/FBgn0028422/FBgn0003861/FBgn0038153/FBgn0036235/FBgn0015872/FBgn0266347/FBg…	112		H3K27ac	GO:0045471	response to ethanol	7/252	73/12275	0.000726842	0.0071152	0.00533582	FBgn0263395/FBgn0023129/FBgn0036428/FBgn0003165/FBgn0259243/FBgn0027932/FBgn0013759	7		H3K4me3	GO:0044431	Golgi apparatus part	73/1909	195/11938	2.19426e-13	7.70667e-12	4.25006e-12	FBgn0035909/FBgn0039188/FBgn0027496/FBgn0039738/FBgn0262125/FBgn0266464/FBgn0037603/FBgn0036141/FBgn0260862/FBgn0034849/FBgn0037884/FBgn0039427/FBgn0044871/FBgn0261787/FBgn0032465/FBgn0000115/FBgn0034025/FBgn0031882/FBgn0037218/FBgn0033339/FBgn0038360/FBgn0024833/FBgn0040087/FBgn0033814/FBgn0033401/FBgn0067102/FBgn0051729/FBgn0024689/FBgn0037881/FBgn0031284/FBgn0024814/FBgn0034697/FBgn0264560/FBg…	73
H3K36me3	GO:0046915	transition metal ion transmembrane transporter activity	16/4567	23/12127	0.00190331	0.0181607	0.0146366	FBgn0030343/FBgn0025693/FBgn0051860/FBgn0028516/FBgn0011672/FBgn0033665/FBgn0033097/FBgn0002022/FBgn0037875/FBgn0038412/FBgn0265194/FBgn0039714/FBgn0052451/FBgn0062411/FBgn0036461/FBgn0038312	16		H3K27ac	GO:0007309	oocyte axis specification	10/252	143/12275	0.00072786	0.0071152	0.00533582	FBgn0004875/FBgn0263929/FBgn0263289/FBgn0003475/FBgn0026238/FBgn0259243/FBgn0263102/FBgn0262582/FBgn0001316/FBgn0038826	10		H3K4me3	GO:0031966	mitochondrial membrane	98/1909	298/11938	2.30279e-13	7.70667e-12	4.25006e-12	FBgn0010612/FBgn0033391/FBgn0031263/FBgn0031708/FBgn0036173/FBgn0284252/FBgn0261276/FBgn0039112/FBgn0030605/FBgn0019957/FBgn0035088/FBgn0035805/FBgn0001989/FBgn0033570/FBgn0019830/FBgn0034576/FBgn0035473/FBgn0036702/FBgn0011211/FBgn0031893/FBgn0266268/FBgn0025839/FBgn0019624/FBgn0030292/FBgn0038400/FBgn0017429/FBgn0026409/FBgn0033086/FBgn0034087/FBgn0035483/FBgn0034645/FBgn0033918/FBgn0267976/FBg…	98
H3K36me3	GO:0008083	growth factor activity	18/4567	27/12127	0.00210083	0.0197708	0.0159342	FBgn0033649/FBgn0031959/FBgn0000490/FBgn0261526/FBgn0026199/FBgn0033652/FBgn0039914/FBgn0032362/FBgn0033952/FBgn0024234/FBgn0003495/FBgn0085407/FBgn0036751/FBgn0043025/FBgn0005590/FBgn0035056/FBgn0024913/FBgn0014135	18		H3K27ac	GO:0043900	regulation of multi-organism process	11/252	170/12275	0.000766403	0.00745395	0.00558985	FBgn0004875/FBgn0034476/FBgn0000097/FBgn0260945/FBgn0001297/FBgn0001316/FBgn0086676/FBgn0011766/FBgn0003963/FBgn0016917/FBgn0041092	11		H3K4me3	GO:0005783	endoplasmic reticulum	137/1909	473/11938	2.9605e-13	8.9137e-12	4.91571e-12	FBgn0040005/FBgn0035909/FBgn0262801/FBgn0033315/FBgn0045063/FBgn0039562/FBgn0034389/FBgn0264751/FBgn0030645/FBgn0015622/FBgn0051460/FBgn0262125/FBgn0037340/FBgn0034791/FBgn0034066/FBgn0037728/FBgn0036141/FBgn0037108/FBgn0264672/FBgn0260862/FBgn0039172/FBgn0038947/FBgn0034849/FBgn0032732/FBgn0029980/FBgn0261597/FBgn0035464/FBgn0037467/FBgn0034087/FBgn0261984/FBgn0032465/FBgn0038552/FBgn0034282/FBg…	137
H3K36me3	GO:0043130	ubiquitin binding	19/4567	29/12127	0.00215129	0.0199504	0.016079	FBgn0086785/FBgn0039147/FBgn0024314/FBgn0033179/FBgn0039348/FBgn0010314/FBgn0036771/FBgn0034838/FBgn0002431/FBgn0037613/FBgn0026777/FBgn0025457/FBgn0027363/FBgn0031450/FBgn0259729/FBgn0031857/FBgn0032214/FBgn0052113/FBgn0033886	19		H3K27ac	GO:0007613	memory	9/252	120/12275	0.000809824	0.00783648	0.00587671	FBgn0263289/FBgn0003165/FBgn0000546/FBgn0263490/FBgn0028509/FBgn0052062/FBgn0016917/FBgn0013759/FBgn0000119	9		H3K4me3	GO:0005789	endoplasmic reticulum membrane	78/1909	216/11938	3.01858e-13	8.9137e-12	4.91571e-12	FBgn0040005/FBgn0035909/FBgn0262801/FBgn0034389/FBgn0264751/FBgn0030645/FBgn0015622/FBgn0051460/FBgn0037340/FBgn0034791/FBgn0034066/FBgn0036141/FBgn0037108/FBgn0260862/FBgn0039172/FBgn0034849/FBgn0032732/FBgn0261597/FBgn0035464/FBgn0037467/FBgn0261984/FBgn0031882/FBgn0086357/FBgn0263006/FBgn0265174/FBgn0036579/FBgn0067102/FBgn0011336/FBgn0030306/FBgn0010638/FBgn0033187/FBgn0038195/FBgn0021872/FBg…	78
H3K36me3	GO:0008066	glutamate receptor activity	21/4567	33/12127	0.002178	0.0199504	0.016079	FBgn0004619/FBgn0264000/FBgn0000206/FBgn0028422/FBgn0038789/FBgn0020429/FBgn0052447/FBgn0259683/FBgn0046113/FBgn0037501/FBgn0026255/FBgn0039916/FBgn0259215/FBgn0036937/FBgn0031209/FBgn0051201/FBgn0038837/FBgn0036757/FBgn0031634/FBgn0010399/FBgn0035604	21		H3K27ac	GO:0071310	cellular response to organic substance	16/252	317/12275	0.000854001	0.00819016	0.00614194	FBgn0035542/FBgn0003396/FBgn0000097/FBgn0042693/FBgn0000546/FBgn0027932/FBgn0086779/FBgn0000568/FBgn0035499/FBgn0085450/FBgn0086676/FBgn0259211/FBgn0027492/FBgn0264493/FBgn0016917/FBgn0041092	16		H3K4me3	GO:0005740	mitochondrial envelope	101/1909	313/11938	3.72614e-13	1.03918e-11	5.73084e-12	FBgn0010612/FBgn0033391/FBgn0031263/FBgn0031708/FBgn0036173/FBgn0284252/FBgn0261276/FBgn0039112/FBgn0030605/FBgn0019957/FBgn0035088/FBgn0035805/FBgn0001989/FBgn0033570/FBgn0019830/FBgn0034576/FBgn0035473/FBgn0036702/FBgn0011211/FBgn0031893/FBgn0266268/FBgn0025839/FBgn0019624/FBgn0030292/FBgn0038400/FBgn0017429/FBgn0026409/FBgn0033086/FBgn0034087/FBgn0035483/FBgn0034645/FBgn0033918/FBgn0267976/FBg…	101
H3K36me3	GO:0005385	zinc ion transmembrane transporter activity	4567-12-01	16/12127	0.0026955	0.0237411	0.019134	FBgn0025693/FBgn0051860/FBgn0028516/FBgn0033665/FBgn0033097/FBgn0002022/FBgn0037875/FBgn0038412/FBgn0265194/FBgn0039714/FBgn0036461/FBgn0038312	12		H3K27ac	GO:0007308	oocyte construction	10/252	146/12275	0.000854923	0.00819016	0.00614194	FBgn0004875/FBgn0263929/FBgn0263289/FBgn0003475/FBgn0026238/FBgn0259243/FBgn0263102/FBgn0262582/FBgn0001316/FBgn0038826	10		H3K4me3	GO:0071011	precatalytic spliceosome	59/1909	144/11938	5.1034e-13	1.34837e-11	7.43598e-12	FBgn0022986/FBgn0033556/FBgn0038927/FBgn0261789/FBgn0261119/FBgn0033062/FBgn0035692/FBgn0036734/FBgn0021895/FBgn0020618/FBgn0037660/FBgn0031493/FBgn0030479/FBgn0036207/FBgn0036915/FBgn0035294/FBgn0027617/FBgn0033160/FBgn0024285/FBgn0031883/FBgn0037466/FBgn0263198/FBgn0022959/FBgn0263599/FBgn0024491/FBgn0003261/FBgn0014366/FBgn0024542/FBgn0017457/FBgn0016978/FBgn0002736/FBgn0050122/FBgn0037737/FBg…	59
H3K36me3	GO:0072509	divalent inorganic cation transmembrane transporter activity	4567-12-01	16/12127	0.0026955	0.0237411	0.019134	FBgn0025693/FBgn0051860/FBgn0028516/FBgn0033665/FBgn0033097/FBgn0002022/FBgn0037875/FBgn0038412/FBgn0265194/FBgn0039714/FBgn0036461/FBgn0038312	12		H3K27ac	GO:0045477	regulation of nurse cell apoptotic process	3/252	10/12275	0.000922054	0.0087815	0.0065854	FBgn0260945/FBgn0086676/FBgn0011766	3		H3K4me3	GO:0098827	endoplasmic reticulum subcompartment	79/1909	224/11938	8.8869e-13	2.23061e-11	1.23013e-11	FBgn0040005/FBgn0035909/FBgn0262801/FBgn0034389/FBgn0264751/FBgn0030645/FBgn0015622/FBgn0051460/FBgn0037340/FBgn0034791/FBgn0034066/FBgn0036141/FBgn0037108/FBgn0260862/FBgn0039172/FBgn0034849/FBgn0032732/FBgn0261597/FBgn0035464/FBgn0037467/FBgn0261984/FBgn0031882/FBgn0086357/FBgn0263006/FBgn0265174/FBgn0036579/FBgn0067102/FBgn0011336/FBgn0030306/FBgn0010638/FBgn0033187/FBgn0038195/FBgn0021872/FBg…	79
H3K36me3	GO:0090079	translation regulator activity, nucleic acid binding	4567-12-01	16/12127	0.0026955	0.0237411	0.019134	FBgn0034259/FBgn0264270/FBgn0011666/FBgn0034181/FBgn0004882/FBgn0032156/FBgn0011224/FBgn0003165/FBgn0038100/FBgn0260400/FBgn0264307/FBgn0004581	12		H3K27ac	GO:0050768	negative regulation of neurogenesis	7/252	76/12275	0.000925815	0.0087815	0.0065854	FBgn0004876/FBgn0000097/FBgn0000547/FBgn0010113/FBgn0000546/FBgn0011260/FBgn0010300	7		H3K4me3	GO:0044455	mitochondrial membrane part	71/1909	193/11938	1.26095e-12	3.01427e-11	1.66231e-11	FBgn0010612/FBgn0031708/FBgn0036173/FBgn0039112/FBgn0030605/FBgn0019957/FBgn0035805/FBgn0001989/FBgn0033570/FBgn0034576/FBgn0035473/FBgn0011211/FBgn0031893/FBgn0025839/FBgn0019624/FBgn0030292/FBgn0038400/FBgn0026409/FBgn0034087/FBgn0035483/FBgn0034645/FBgn0033918/FBgn0267976/FBgn0031436/FBgn0032644/FBgn0040529/FBgn0019644/FBgn0011455/FBgn0039909/FBgn0015031/FBgn0039689/FBgn0016041/FBgn0261439/FBg…	71
H3K36me3	GO:0003729	mRNA binding	95/4567	201/12127	0.00316693	0.0275403	0.022196	FBgn0039797/FBgn0034259/FBgn0264270/FBgn0260944/FBgn0011305/FBgn0015520/FBgn0032439/FBgn0036734/FBgn0023213/FBgn0020660/FBgn0003015/FBgn0003435/FBgn0035016/FBgn0086785/FBgn0005649/FBgn0011666/FBgn0014870/FBgn0034802/FBgn0032236/FBgn0053504/FBgn0037220/FBgn0003520/FBgn0027835/FBgn0034923/FBgn0016978/FBgn0003607/FBgn0010258/FBgn0000562/FBgn0031319/FBgn0024183/FBgn0039659/FBgn0052016/FBgn0004882/FBg…	95		H3K27ac	GO:0007390	germ-band shortening	4/252	22/12275	0.000948023	0.00894784	0.00671015	FBgn0000578/FBgn0000546/FBgn0033033/FBgn0003963	4		H3K4me3	GO:0042175	nuclear outer membrane-endoplasmic reticulum membrane network	78/1909	222/11938	1.55001e-12	3.53685e-11	1.95049e-11	FBgn0040005/FBgn0035909/FBgn0262801/FBgn0034389/FBgn0264751/FBgn0030645/FBgn0015622/FBgn0051460/FBgn0037340/FBgn0034791/FBgn0034066/FBgn0036141/FBgn0037108/FBgn0260862/FBgn0039172/FBgn0034849/FBgn0032732/FBgn0261597/FBgn0035464/FBgn0037467/FBgn0261984/FBgn0031882/FBgn0086357/FBgn0263006/FBgn0265174/FBgn0036579/FBgn0067102/FBgn0011336/FBgn0030306/FBgn0010638/FBgn0033187/FBgn0038195/FBgn0021872/FBg…	78
H3K36me3	GO:0015267	channel activity	115/4567	249/12127	0.00334547	0.0283746	0.0228683	FBgn0035785/FBgn0002917/FBgn0036414/FBgn0024319/FBgn0036491/FBgn0037238/FBgn0265042/FBgn0050125/FBgn0053971/FBgn0036727/FBgn0040849/FBgn0261612/FBgn0004619/FBgn0035934/FBgn0003386/FBgn0034489/FBgn0085434/FBgn0264000/FBgn0028523/FBgn0003353/FBgn0260874/FBgn0033651/FBgn0033755/FBgn0037950/FBgn0033995/FBgn0004244/FBgn0039081/FBgn0028422/FBgn0003861/FBgn0038153/FBgn0036235/FBgn0015872/FBgn0266347/FBg…	115		H3K27ac	GO:0001708	cell fate specification	8/252	99/12275	0.000966903	0.00900805	0.0067553	FBgn0000097/FBgn0263289/FBgn0000547/FBgn0002945/FBgn0033988/FBgn0015589/FBgn0015371/FBgn0003963	8		H3K4me3	GO:0071013	catalytic step 2 spliceosome	53/1909	126/11938	2.27312e-12	4.96132e-11	2.73606e-11	FBgn0022986/FBgn0033556/FBgn0038927/FBgn0261789/FBgn0261119/FBgn0033062/FBgn0035692/FBgn0020618/FBgn0037660/FBgn0031493/FBgn0036207/FBgn0039488/FBgn0035294/FBgn0027617/FBgn0033160/FBgn0024285/FBgn0031883/FBgn0037466/FBgn0263198/FBgn0022959/FBgn0263599/FBgn0024491/FBgn0035027/FBgn0030915/FBgn0003261/FBgn0014366/FBgn0001986/FBgn0016978/FBgn0002736/FBgn0037737/FBgn0033688/FBgn0000426/FBgn0261641/FBg…	53
H3K36me3	GO:0022803	passive transmembrane transporter activity	115/4567	249/12127	0.00334547	0.0283746	0.0228683	FBgn0035785/FBgn0002917/FBgn0036414/FBgn0024319/FBgn0036491/FBgn0037238/FBgn0265042/FBgn0050125/FBgn0053971/FBgn0036727/FBgn0040849/FBgn0261612/FBgn0004619/FBgn0035934/FBgn0003386/FBgn0034489/FBgn0085434/FBgn0264000/FBgn0028523/FBgn0003353/FBgn0260874/FBgn0033651/FBgn0033755/FBgn0037950/FBgn0033995/FBgn0004244/FBgn0039081/FBgn0028422/FBgn0003861/FBgn0038153/FBgn0036235/FBgn0015872/FBgn0266347/FBg…	115		H3K27ac	GO:0048863	stem cell differentiation	8/252	99/12275	0.000966903	0.00900805	0.0067553	FBgn0263289/FBgn0011335/FBgn0000546/FBgn0002945/FBgn0011260/FBgn0259211/FBgn0016917/FBgn0010300	8		H3K4me3	GO:0031410	cytoplasmic vesicle	114/1909	380/11938	2.65666e-12	5.33458e-11	2.9419e-11	FBgn0038427/FBgn0033272/FBgn0035909/FBgn0027496/FBgn0026369/FBgn0045063/FBgn0285911/FBgn0002932/FBgn0264751/FBgn0004387/FBgn0262125/FBgn0034744/FBgn0027565/FBgn0036299/FBgn0262937/FBgn0032812/FBgn0039402/FBgn0036141/FBgn0260862/FBgn0037539/FBgn0038947/FBgn0034849/FBgn0262872/FBgn0015477/FBgn0261064/FBgn0035833/FBgn0032732/FBgn0028703/FBgn0260940/FBgn0021814/FBgn0035589/FBgn0032246/FBgn0016701/FBg…	114
H3K36me3	GO:0003730	mRNA 3'-UTR binding	23/4567	38/12127	0.00349085	0.0292465	0.0235711	FBgn0264270/FBgn0035016/FBgn0086785/FBgn0003520/FBgn0027835/FBgn0010258/FBgn0004882/FBgn0263396/FBgn0028734/FBgn0010300/FBgn0000411/FBgn0015903/FBgn0004838/FBgn0264491/FBgn0000114/FBgn0011224/FBgn0003165/FBgn0263352/FBgn0036496/FBgn0052423/FBgn0052062/FBgn0264307/FBgn0024698	23		H3K27ac	GO:0046843	dorsal appendage formation	6/252	56/12275	0.00096988	0.00900805	0.0067553	FBgn0263929/FBgn0000547/FBgn0026238/FBgn0261285/FBgn0262582/FBgn0038826	6		H3K4me3	GO:0097708	intracellular vesicle	114/1909	380/11938	2.65666e-12	5.33458e-11	2.9419e-11	FBgn0038427/FBgn0033272/FBgn0035909/FBgn0027496/FBgn0026369/FBgn0045063/FBgn0285911/FBgn0002932/FBgn0264751/FBgn0004387/FBgn0262125/FBgn0034744/FBgn0027565/FBgn0036299/FBgn0262937/FBgn0032812/FBgn0039402/FBgn0036141/FBgn0260862/FBgn0037539/FBgn0038947/FBgn0034849/FBgn0262872/FBgn0015477/FBgn0261064/FBgn0035833/FBgn0032732/FBgn0028703/FBgn0260940/FBgn0021814/FBgn0035589/FBgn0032246/FBgn0016701/FBg…	114
H3K36me3	GO:0004713	protein tyrosine kinase activity	21/4567	34/12127	0.00368921	0.030536	0.0246103	FBgn0003731/FBgn0285896/FBgn0046685/FBgn0032752/FBgn0010407/FBgn0263998/FBgn0035142/FBgn0004864/FBgn0020440/FBgn0262733/FBgn0053531/FBgn0038279/FBgn0262081/FBgn0264959/FBgn0000723/FBgn0002938/FBgn0011737/FBgn0040505/FBgn0010389/FBgn0025936/FBgn0014073	21		H3K27ac	GO:0007528	neuromuscular junction development	11/252	175/12275	0.000973208	0.00900805	0.0067553	FBgn0000578/FBgn0003165/FBgn0042693/FBgn0260945/FBgn0001297/FBgn0000464/FBgn0086676/FBgn0010415/FBgn0013759/FBgn0010300/FBgn0038826	11		H3K4me3	GO:0031982	vesicle	123/1909	424/11938	4.57043e-12	8.82444e-11	4.86649e-11	FBgn0038427/FBgn0033272/FBgn0035909/FBgn0027496/FBgn0026369/FBgn0045063/FBgn0285911/FBgn0002932/FBgn0264751/FBgn0004387/FBgn0262125/FBgn0034744/FBgn0027565/FBgn0036299/FBgn0262937/FBgn0032812/FBgn0020620/FBgn0039402/FBgn0036141/FBgn0260862/FBgn0037539/FBgn0038947/FBgn0034849/FBgn0262872/FBgn0015477/FBgn0261064/FBgn0038463/FBgn0035833/FBgn0032732/FBgn0028703/FBgn0035533/FBgn0260940/FBgn0021814/FBg…	123
H3K36me3	GO:0004970	ionotropic glutamate receptor activity	19/4567	30/12127	0.00380827	0.0311462	0.0251021	FBgn0004619/FBgn0264000/FBgn0028422/FBgn0038789/FBgn0020429/FBgn0259683/FBgn0046113/FBgn0037501/FBgn0026255/FBgn0039916/FBgn0259215/FBgn0036937/FBgn0031209/FBgn0051201/FBgn0038837/FBgn0036757/FBgn0031634/FBgn0010399/FBgn0035604	19		H3K27ac	GO:0071495	cellular response to endogenous stimulus	13/252	232/12275	0.00101278	0.00932928	0.00699619	FBgn0035542/FBgn0003396/FBgn0000097/FBgn0042693/FBgn0000546/FBgn0086779/FBgn0000568/FBgn0035499/FBgn0085450/FBgn0086676/FBgn0259211/FBgn0027492/FBgn0041092	13		H3K4me3	GO:0005743	mitochondrial inner membrane	82/1909	244/11938	6.07825e-12	1.1301e-10	6.23228e-11	FBgn0010612/FBgn0033391/FBgn0031708/FBgn0036173/FBgn0039112/FBgn0030605/FBgn0019957/FBgn0035088/FBgn0001989/FBgn0033570/FBgn0019830/FBgn0034576/FBgn0036702/FBgn0011211/FBgn0031893/FBgn0266268/FBgn0025839/FBgn0019624/FBgn0030292/FBgn0038400/FBgn0017429/FBgn0026409/FBgn0033086/FBgn0034645/FBgn0033918/FBgn0267976/FBgn0031436/FBgn0032644/FBgn0040529/FBgn0019644/FBgn0011455/FBgn0039909/FBgn0039561/FBg…	82
H3K36me3	GO:0017048	Rho GTPase binding	28/4567	49/12127	0.00429033	0.034676	0.0279469	FBgn0050115/FBgn0044826/FBgn0024277/FBgn0264707/FBgn0003041/FBgn0025743/FBgn0025641/FBgn0035802/FBgn0026192/FBgn0015803/FBgn0267698/FBgn0085447/FBgn0265082/FBgn0261385/FBgn0264598/FBgn0001965/FBgn0261556/FBgn0031216/FBgn0050440/FBgn0262562/FBgn0034194/FBgn0045843/FBgn0032796/FBgn0020621/FBgn0053519/FBgn0261547/FBgn0038747/FBgn0011771	28		H3K27ac	GO:0007293	germarium-derived egg chamber formation	8/252	100/12275	0.00103272	0.0094674	0.00709977	FBgn0004875/FBgn0263929/FBgn0262081/FBgn0261285/FBgn0033988/FBgn0052062/FBgn0015589/FBgn0016917	8		H3K4me3	GO:0098800	inner mitochondrial membrane protein complex	58/1909	150/11938	1.40365e-11	2.51654e-10	1.38782e-10	FBgn0010612/FBgn0031708/FBgn0036173/FBgn0039112/FBgn0030605/FBgn0019957/FBgn0001989/FBgn0033570/FBgn0034576/FBgn0011211/FBgn0031893/FBgn0025839/FBgn0019624/FBgn0030292/FBgn0038400/FBgn0034645/FBgn0033918/FBgn0267976/FBgn0031436/FBgn0040529/FBgn0019644/FBgn0011455/FBgn0039909/FBgn0015031/FBgn0039689/FBgn0261439/FBgn0031971/FBgn0033961/FBgn0062440/FBgn0031771/FBgn0031830/FBgn0038224/FBgn0031505/FBg…	58
H3K36me3	GO:0005543	phospholipid binding	54/4567	107/12127	0.00451276	0.0360496	0.029054	FBgn0052758/FBgn0037648/FBgn0015278/FBgn0010379/FBgn0037280/FBgn0035231/FBgn0003041/FBgn0050372/FBgn0033872/FBgn0260011/FBgn0086785/FBgn0025381/FBgn0004167/FBgn0259734/FBgn0036372/FBgn0032005/FBgn0025726/FBgn0031534/FBgn0030641/FBgn0027569/FBgn0003218/FBgn0029976/FBgn0032191/FBgn0004242/FBgn0000083/FBgn0264598/FBgn0011706/FBgn0034433/FBgn0004387/FBgn0023001/FBgn0011661/FBgn0010051/FBgn0037884/FBg…	54		H3K27ac	GO:0051049	regulation of transport	14/252	262/12275	0.00103771	0.0094679	0.00710015	FBgn0285911/FBgn0263289/FBgn0027598/FBgn0010105/FBgn0086779/FBgn0260003/FBgn0001316/FBgn0041111/FBgn0015589/FBgn0041585/FBgn0264493/FBgn0013759/FBgn0010300/FBgn0261547	14		H3K4me3	GO:0005759	mitochondrial matrix	63/1909	171/11938	2.17859e-11	3.77122e-10	2.07974e-10	FBgn0032646/FBgn0033907/FBgn0260407/FBgn0001995/FBgn0036173/FBgn0034259/FBgn0004407/FBgn0035122/FBgn0029858/FBgn0033480/FBgn0034986/FBgn0285951/FBgn0031231/FBgn0283658/FBgn0037529/FBgn0036335/FBgn0033038/FBgn0037778/FBgn0030552/FBgn0039555/FBgn0040666/FBgn0033208/FBgn0038106/FBgn0052281/FBgn0083983/FBgn0036557/FBgn0032236/FBgn0014023/FBgn0026741/FBgn0086370/FBgn0038319/FBgn0036762/FBgn0037232/FBg…	63
H3K36me3	GO:0001227	DNA-binding transcription repressor activity, RNA polymerase II-specific	36/4567	67/12127	0.00527727	0.0416723	0.0335856	FBgn0010109/FBgn0013469/FBgn0003651/FBgn0001168/FBgn0000577/FBgn0010323/FBgn0040366/FBgn0262160/FBgn0035625/FBgn0016076/FBgn0262582/FBgn0025776/FBgn0038592/FBgn0052767/FBgn0032150/FBgn0001320/FBgn0004595/FBgn0000504/FBgn0261705/FBgn0037446/FBgn0035481/FBgn0003866/FBgn0000097/FBgn0008646/FBgn0038852/FBgn0261983/FBgn0031144/FBgn0261963/FBgn0027788/FBgn0004837/FBgn0011648/FBgn0003870/FBgn0024371/FBg…	36		H3K27ac	GO:0050808	synapse organization	15/252	294/12275	0.00110695	0.0100517	0.00753795	FBgn0000578/FBgn0003165/FBgn0042693/FBgn0260945/FBgn0010105/FBgn0001297/FBgn0053208/FBgn0000464/FBgn0086676/FBgn0010905/FBgn0010415/FBgn0024836/FBgn0013759/FBgn0010300/FBgn0038826	15		H3K4me3	GO:0019866	organelle inner membrane	83/1909	254/11938	2.35239e-11	3.93634e-10	2.17081e-10	FBgn0010612/FBgn0033391/FBgn0031708/FBgn0036173/FBgn0039112/FBgn0030605/FBgn0019957/FBgn0035088/FBgn0001989/FBgn0033570/FBgn0019830/FBgn0034576/FBgn0030946/FBgn0036702/FBgn0011211/FBgn0031893/FBgn0266268/FBgn0025839/FBgn0019624/FBgn0030292/FBgn0038400/FBgn0017429/FBgn0026409/FBgn0033086/FBgn0034645/FBgn0033918/FBgn0267976/FBgn0031436/FBgn0032644/FBgn0040529/FBgn0019644/FBgn0011455/FBgn0039909/FBg…	83
H3K36me3	GO:0005089	Rho guanyl-nucleotide exchange factor activity	18/4567	29/12127	0.006558	0.0495236	0.0399133	FBgn0050115/FBgn0024277/FBgn0264707/FBgn0003041/FBgn0035802/FBgn0015803/FBgn0085447/FBgn0265082/FBgn0264598/FBgn0001965/FBgn0261556/FBgn0031216/FBgn0050440/FBgn0262562/FBgn0034194/FBgn0032796/FBgn0053519/FBgn0261547	18		H3K27ac	GO:0007367	segment polarity determination	5/252	39/12275	0.00114068	0.0103092	0.00773104	FBgn0002945/FBgn0015589/FBgn0024836/FBgn0264493/FBgn0000119	5		H3K4me3	GO:0015935	small ribosomal subunit	37/1909	77/11938	4.38973e-11	7.10853e-10	3.9202e-10	FBgn0034138/FBgn0038834/FBgn0033907/FBgn0010265/FBgn0261596/FBgn0260407/FBgn0033699/FBgn0020618/FBgn0261597/FBgn0033480/FBgn0034986/FBgn0033912/FBgn0003517/FBgn0285951/FBgn0039300/FBgn0037529/FBgn0039555/FBgn0039713/FBgn0027525/FBgn0030136/FBgn0036557/FBgn0032236/FBgn0004867/FBgn0015521/FBgn0086472/FBgn0011787/FBgn0034727/FBgn0017545/FBgn0011284/FBgn0036774/FBgn0034743/FBgn0010408/FBgn0039757/FBg…	37
H3K36me3	GO:0070491	repressing transcription factor binding	14/4567	21/12127	0.00663199	0.0495236	0.0399133	FBgn0010825/FBgn0085432/FBgn0262582/FBgn0003448/FBgn0000560/FBgn0003117/FBgn0001320/FBgn0263933/FBgn0033183/FBgn0004795/FBgn0020496/FBgn0001297/FBgn0040318/FBgn0001323	14		H3K27ac	GO:0009953	dorsal/ventral pattern formation	10/252	152/12275	0.00116395	0.0104622	0.00784578	FBgn0004875/FBgn0263929/FBgn0003396/FBgn0040071/FBgn0262582/FBgn0013718/FBgn0003089/FBgn0041111/FBgn0015778/FBgn0038826	10		H3K4me3	GO:0005667	transcription factor complex	63/1909	175/11938	6.80444e-11	1.049e-09	5.78502e-10	FBgn0039733/FBgn0038760/FBgn0032940/FBgn0034186/FBgn0024909/FBgn0001139/FBgn0263979/FBgn0024330/FBgn0033261/FBgn0261850/FBgn0011289/FBgn0033929/FBgn0034631/FBgn0032512/FBgn0266411/FBgn0032858/FBgn0003415/FBgn0001324/FBgn0028398/FBgn0035754/FBgn0010280/FBgn0035993/FBgn0038499/FBgn0031281/FBgn0035145/FBgn0013753/FBgn0031391/FBgn0013764/FBgn0011291/FBgn0024956/FBgn0010417/FBgn0036900/FBgn0033616/FBg…	63
H3K36me3	GO:0098960	postsynaptic neurotransmitter receptor activity	14/4567	21/12127	0.00663199	0.0495236	0.0399133	FBgn0028422/FBgn0266347/FBgn0020429/FBgn0000039/FBgn0046113/FBgn0000038/FBgn0026255/FBgn0039916/FBgn0032151/FBgn0259215/FBgn0031209/FBgn0051201/FBgn0038837/FBgn0004118	14		H3K27ac	GO:0048149	behavioral response to ethanol	6/252	58/12275	0.00116853	0.0104622	0.00784578	FBgn0263395/FBgn0023129/FBgn0036428/FBgn0003165/FBgn0027932/FBgn0013759	6		H3K4me3	GO:0005768	endosome	72/1909	212/11938	6.89583e-11	1.049e-09	5.78502e-10	FBgn0038427/FBgn0033272/FBgn0026369/FBgn0045063/FBgn0285911/FBgn0002932/FBgn0264751/FBgn0004387/FBgn0034744/FBgn0027565/FBgn0036299/FBgn0039402/FBgn0036141/FBgn0260862/FBgn0037539/FBgn0015477/FBgn0261064/FBgn0032732/FBgn0028703/FBgn0260940/FBgn0021814/FBgn0035589/FBgn0032246/FBgn0016701/FBgn0031882/FBgn0039773/FBgn0015790/FBgn0086785/FBgn0022027/FBgn0027525/FBgn0038167/FBgn0267849/FBgn0000416/FBg…	72
H3K36me3	GO:0099529	neurotransmitter receptor activity involved in regulation of postsynaptic membrane potential	14/4567	21/12127	0.00663199	0.0495236	0.0399133	FBgn0028422/FBgn0266347/FBgn0020429/FBgn0000039/FBgn0046113/FBgn0000038/FBgn0026255/FBgn0039916/FBgn0032151/FBgn0259215/FBgn0031209/FBgn0051201/FBgn0038837/FBgn0004118	14		H3K27ac	GO:0045664	regulation of neuron differentiation	11/252	180/12275	0.00122417	0.0109093	0.0081811	FBgn0004876/FBgn0000097/FBgn0000547/FBgn0010105/FBgn0010113/FBgn0000546/FBgn0011260/FBgn0053208/FBgn0000464/FBgn0010473/FBgn0024836	11		H3K4me3	GO:0070603	SWI/SNF superfamily-type complex	29/1909	53/11938	1.00707e-10	1.48691e-09	8.2e-10	FBgn0034537/FBgn0026577/FBgn0033015/FBgn0027503/FBgn0263979/FBgn0261885/FBgn0011715/FBgn0020496/FBgn0030093/FBgn0000212/FBgn0040075/FBgn0016687/FBgn0000577/FBgn0027620/FBgn0030877/FBgn0038576/FBgn0042085/FBgn0025463/FBgn0052831/FBgn0040078/FBgn0000541/FBgn0020887/FBgn0039227/FBgn0027951/FBgn0025716/FBgn0011604/FBgn0086613/FBgn0262519/FBgn0032348	29
H3K36me3	GO:1904315	transmitter-gated ion channel activity involved in regulation of postsynaptic membrane potential	14/4567	21/12127	0.00663199	0.0495236	0.0399133	FBgn0028422/FBgn0266347/FBgn0020429/FBgn0000039/FBgn0046113/FBgn0000038/FBgn0026255/FBgn0039916/FBgn0032151/FBgn0259215/FBgn0031209/FBgn0051201/FBgn0038837/FBgn0004118	14		H3K27ac	GO:0110118	negative regulation of compound eye photoreceptor cell differentiation	3/252	11/12275	0.00124866	0.0110427	0.00828108	FBgn0004876/FBgn0000097/FBgn0000547	3		H3K4me3	GO:0098805	whole membrane	80/1909	249/11938	1.38331e-10	1.98407e-09	1.09417e-09	FBgn0038427/FBgn0033272/FBgn0283536/FBgn0031263/FBgn0027496/FBgn0026369/FBgn0037019/FBgn0264751/FBgn0262125/FBgn0034744/FBgn0027565/FBgn0052484/FBgn0035473/FBgn0023516/FBgn0039402/FBgn0283535/FBgn0036141/FBgn0260862/FBgn0037539/FBgn0038947/FBgn0015477/FBgn0052226/FBgn0033812/FBgn0260940/FBgn0021814/FBgn0034087/FBgn0035421/FBgn0035483/FBgn0035589/FBgn0037671/FBgn0013563/FBgn0266720/FBgn0015790/FBg…	80
H3K4me3	GO:0019899	enzyme binding	141/1815	479/12127	1.2199e-16	7.11199e-14	4.81538e-14	FBgn0038427/FBgn0067864/FBgn0040005/FBgn0267795/FBgn0034989/FBgn0264324/FBgn0005617/FBgn0039188/FBgn0001965/FBgn0026369/FBgn0038129/FBgn0024909/FBgn0034689/FBgn0264962/FBgn0032229/FBgn0034158/FBgn0000247/FBgn0033183/FBgn0035916/FBgn0044826/FBgn0039348/FBgn0262937/FBgn0033784/FBgn0083969/FBgn0020620/FBgn0027503/FBgn0020618/FBgn0263979/FBgn0264707/FBgn0261111/FBgn0261064/FBgn0028429/FBgn0284254/FBg…	141		H3K27ac	GO:0010623	programmed cell death involved in cell development	8/252	103/12275	0.00125192	0.0110427	0.00828108	FBgn0260945/FBgn0010113/FBgn0000546/FBgn0283521/FBgn0086676/FBgn0015589/FBgn0011766/FBgn0000567	8		H3K4me3	GO:0098803	respiratory chain complex	39/1909	88/11938	2.80637e-10	3.91333e-09	2.15812e-09	FBgn0039112/FBgn0030605/FBgn0019957/FBgn0001989/FBgn0033570/FBgn0034576/FBgn0025839/FBgn0019624/FBgn0030292/FBgn0034645/FBgn0031436/FBgn0040529/FBgn0011455/FBgn0263911/FBgn0039909/FBgn0015031/FBgn0039689/FBgn0261439/FBgn0031971/FBgn0033961/FBgn0031771/FBgn0031830/FBgn0031505/FBgn0011361/FBgn0250814/FBgn0034877/FBgn0035600/FBgn0037873/FBgn0021906/FBgn0027785/FBgn0266582/FBgn0014028/FBgn0030853/FBg…	39
H3K4me3	GO:0003712	transcription coregulator activity	61/1815	148/12127	6.97955e-15	2.03454e-12	1.37754e-12	FBgn0038760/FBgn0034537/FBgn0052732/FBgn0263933/FBgn0034650/FBgn0024909/FBgn0001139/FBgn0033183/FBgn0028926/FBgn0024330/FBgn0035851/FBgn0011715/FBgn0004597/FBgn0036811/FBgn0020496/FBgn0003415/FBgn0001324/FBgn0036827/FBgn0035754/FBgn0037778/FBgn0036761/FBgn0260401/FBgn0040075/FBgn0000575/FBgn0024491/FBgn0028387/FBgn0039337/FBgn0035145/FBgn0013753/FBgn0013764/FBgn0011291/FBgn0003612/FBgn0034970/FBg…	61		H3K27ac	GO:0007474	imaginal disc-derived wing vein specification	6/252	59/12275	0.00127884	0.0110427	0.00828108	FBgn0010313/FBgn0036844/FBgn0086779/FBgn0260003/FBgn0262582/FBgn0052062	6		H3K4me3	GO:0070469	respiratory chain	39/1909	89/11938	4.23221e-10	5.74207e-09	3.16663e-09	FBgn0039112/FBgn0030605/FBgn0019957/FBgn0001989/FBgn0033570/FBgn0034576/FBgn0025839/FBgn0019624/FBgn0030292/FBgn0034645/FBgn0031436/FBgn0040529/FBgn0011455/FBgn0263911/FBgn0039909/FBgn0015031/FBgn0039689/FBgn0261439/FBgn0031971/FBgn0033961/FBgn0031771/FBgn0031830/FBgn0031505/FBgn0011361/FBgn0250814/FBgn0034877/FBgn0035600/FBgn0037873/FBgn0021906/FBgn0027785/FBgn0266582/FBgn0014028/FBgn0030853/FBg…	39
H3K4me3	GO:0140098	catalytic activity, acting on RNA	89/1815	271/12127	6.92653e-14	1.34606e-11	9.11386e-12	FBgn0030855/FBgn0029857/FBgn0039861/FBgn0261938/FBgn0052533/FBgn0042092/FBgn0037021/FBgn0036239/FBgn0036188/FBgn0026713/FBgn0027784/FBgn0265192/FBgn0035035/FBgn0032883/FBgn0019938/FBgn0035323/FBgn0039846/FBgn0029858/FBgn0032750/FBgn0275436/FBgn0010220/FBgn0002069/FBgn0015621/FBgn0261984/FBgn0014189/FBgn0033160/FBgn0052344/FBgn0039175/FBgn0039626/FBgn0027082/FBgn0037778/FBgn0036104/FBgn0030007/FBg…	89		H3K27ac	GO:0051347	positive regulation of transferase activity	6/252	59/12275	0.00127884	0.0110427	0.00828108	FBgn0263395/FBgn0010909/FBgn0086779/FBgn0024956/FBgn0034606/FBgn0023083	6		H3K4me3	GO:0098791	Golgi subcompartment	59/1909	166/11938	4.88483e-10	6.45311e-09	3.55875e-09	FBgn0035909/FBgn0039188/FBgn0039738/FBgn0262125/FBgn0266464/FBgn0037603/FBgn0036141/FBgn0260862/FBgn0034849/FBgn0037884/FBgn0039427/FBgn0044871/FBgn0261787/FBgn0000115/FBgn0034025/FBgn0031882/FBgn0037218/FBgn0033339/FBgn0038360/FBgn0040087/FBgn0033814/FBgn0067102/FBgn0051729/FBgn0037881/FBgn0031284/FBgn0034697/FBgn0264560/FBgn0266722/FBgn0010348/FBgn0036489/FBgn0031897/FBgn0250820/FBgn0264561/FBg…	59
H3K4me3	GO:0003729	mRNA binding	72/1815	201/12127	1.41854e-13	2.06752e-11	1.39988e-11	FBgn0038989/FBgn0034259/FBgn0260944/FBgn0264962/FBgn0011305/FBgn0015520/FBgn0035692/FBgn0036734/FBgn0041186/FBgn0021895/FBgn0016070/FBgn0261597/FBgn0030479/FBgn0034237/FBgn0034087/FBgn0027617/FBgn0004903/FBgn0024285/FBgn0036735/FBgn0031883/FBgn0036018/FBgn0260456/FBgn0034939/FBgn0035526/FBgn0086785/FBgn0263352/FBgn0022959/FBgn0014870/FBgn0034802/FBgn0035872/FBgn0027616/FBgn0032236/FBgn0034572/FBg…	72		H3K27ac	GO:0010453	regulation of cell fate commitment	5/252	40/12275	0.0012821	0.0110427	0.00828108	FBgn0004876/FBgn0000097/FBgn0000547/FBgn0015371/FBgn0003963	5		H3K4me3	GO:0015934	large ribosomal subunit	44/1909	108/11938	5.75773e-10	7.41123e-09	4.08713e-09	FBgn0036825/FBgn0001995/FBgn0285950/FBgn0002593/FBgn0035122/FBgn0015288/FBgn0013325/FBgn0033480/FBgn0031231/FBgn0036335/FBgn0002626/FBgn0030552/FBgn0030878/FBgn0011272/FBgn0261602/FBgn0034968/FBgn0033208/FBgn0083983/FBgn0014023/FBgn0026741/FBgn0037351/FBgn0003274/FBgn0035753/FBgn0038319/FBgn0026372/FBgn0003279/FBgn0024733/FBgn0011787/FBgn0261380/FBgn0037686/FBgn0035272/FBgn0037608/FBgn0263863/FBg…	44
H3K4me3	GO:0019787	ubiquitin-like protein transferase activity	83/1815	254/12127	6.65999e-13	7.76555e-11	5.25789e-11	FBgn0036621/FBgn0034989/FBgn0033337/FBgn0261119/FBgn0035059/FBgn0036897/FBgn0002932/FBgn0017551/FBgn0024728/FBgn0263601/FBgn0051357/FBgn0005616/FBgn0031384/FBgn0032812/FBgn0031834/FBgn0029006/FBgn0038056/FBgn0032467/FBgn0262517/FBgn0037467/FBgn0035483/FBgn0046301/FBgn0015320/FBgn0026316/FBgn0037481/FBgn0032635/FBgn0002431/FBgn0027609/FBgn0011230/FBgn0038488/FBgn0023097/FBgn0265464/FBgn0038627/FBg…	83		H3K27ac	GO:0034332	adherens junction organization	5/252	40/12275	0.0012821	0.0110427	0.00828108	FBgn0262081/FBgn0024189/FBgn0263289/FBgn0027598/FBgn0004167	5		H3K4me3	GO:0031248	protein acetyltransferase complex	39/1909	90/11938	6.32774e-10	7.74762e-09	4.27264e-09	FBgn0034537/FBgn0026577/FBgn0005617/FBgn0027490/FBgn0040066/FBgn0038016/FBgn0005616/FBgn0033015/FBgn0028926/FBgn0027378/FBgn0024188/FBgn0033155/FBgn0036483/FBgn0039654/FBgn0028398/FBgn0031020/FBgn0039280/FBgn0040075/FBgn0028387/FBgn0052343/FBgn0031281/FBgn0034982/FBgn0010417/FBgn0040078/FBgn0002775/FBgn0051950/FBgn0025716/FBgn0033341/FBgn0000307/FBgn0036374/FBgn0039710/FBgn0032516/FBgn0039585/FBg…	39
H3K4me3	GO:0004842	ubiquitin-protein transferase activity	78/1815	237/12127	2.20597e-12	2.14347e-10	1.4513e-10	FBgn0036621/FBgn0034989/FBgn0033337/FBgn0261119/FBgn0035059/FBgn0036897/FBgn0002932/FBgn0017551/FBgn0024728/FBgn0263601/FBgn0051357/FBgn0005616/FBgn0031384/FBgn0032812/FBgn0031834/FBgn0029006/FBgn0038056/FBgn0032467/FBgn0262517/FBgn0035483/FBgn0046301/FBgn0015320/FBgn0026316/FBgn0032635/FBgn0002431/FBgn0027609/FBgn0011230/FBgn0038488/FBgn0023097/FBgn0265464/FBgn0038627/FBgn0266711/FBgn0037760/FBg…	78		H3K27ac	GO:1903429	regulation of cell maturation	5/252	40/12275	0.0012821	0.0110427	0.00828108	FBgn0004875/FBgn0010113/FBgn0000546/FBgn0053208/FBgn0001316	5		H3K4me3	GO:1902493	acetyltransferase complex	39/1909	90/11938	6.32774e-10	7.74762e-09	4.27264e-09	FBgn0034537/FBgn0026577/FBgn0005617/FBgn0027490/FBgn0040066/FBgn0038016/FBgn0005616/FBgn0033015/FBgn0028926/FBgn0027378/FBgn0024188/FBgn0033155/FBgn0036483/FBgn0039654/FBgn0028398/FBgn0031020/FBgn0039280/FBgn0040075/FBgn0028387/FBgn0052343/FBgn0031281/FBgn0034982/FBgn0010417/FBgn0040078/FBgn0002775/FBgn0051950/FBgn0025716/FBgn0033341/FBgn0000307/FBgn0036374/FBgn0039710/FBgn0032516/FBgn0039585/FBg…	39
H3K4me3	GO:0051020	GTPase binding	66/1815	197/12127	4.58836e-11	3.82144e-09	2.58742e-09	FBgn0038427/FBgn0040005/FBgn0267795/FBgn0264324/FBgn0039188/FBgn0001965/FBgn0038129/FBgn0034158/FBgn0000247/FBgn0035916/FBgn0044826/FBgn0262937/FBgn0083969/FBgn0020620/FBgn0264707/FBgn0261111/FBgn0261064/FBgn0284254/FBgn0031233/FBgn0261787/FBgn0032198/FBgn0031051/FBgn0029736/FBgn0026056/FBgn0038360/FBgn0004868/FBgn0037949/FBgn0029912/FBgn0261532/FBgn0000183/FBgn0010638/FBgn0037881/FBgn0027561/FBg…	66		H3K27ac	GO:0050807	regulation of synapse organization	10/252	154/12275	0.00128524	0.0110427	0.00828108	FBgn0000578/FBgn0003165/FBgn0260945/FBgn0086676/FBgn0010905/FBgn0010415/FBgn0024836/FBgn0013759/FBgn0010300/FBgn0038826	10		H3K4me3	GO:0044798	nuclear transcription factor complex	47/1909	120/11938	7.27759e-10	8.69845e-09	4.79701e-09	FBgn0038760/FBgn0034186/FBgn0024909/FBgn0024330/FBgn0033261/FBgn0261850/FBgn0011289/FBgn0033929/FBgn0034631/FBgn0032512/FBgn0266411/FBgn0003415/FBgn0001324/FBgn0028398/FBgn0035754/FBgn0010280/FBgn0035993/FBgn0038499/FBgn0031281/FBgn0035145/FBgn0013753/FBgn0011291/FBgn0024956/FBgn0010417/FBgn0036641/FBgn0011655/FBgn0010287/FBgn0010421/FBgn0015240/FBgn0015799/FBgn0037540/FBgn0038578/FBgn0051390/FBg…	47
H3K4me3	GO:0017137	Rab GTPase binding	38/1815	89/12127	2.50963e-10	1.82889e-08	1.2383e-08	FBgn0038427/FBgn0040005/FBgn0039188/FBgn0038129/FBgn0000247/FBgn0035916/FBgn0262937/FBgn0083969/FBgn0020620/FBgn0031233/FBgn0261787/FBgn0029736/FBgn0038360/FBgn0004868/FBgn0037949/FBgn0029912/FBgn0000183/FBgn0037881/FBgn0027561/FBgn0034697/FBgn0266756/FBgn0264560/FBgn0038401/FBgn0052485/FBgn0039204/FBgn0038593/FBgn0037297/FBgn0029756/FBgn0036614/FBgn0267378/FBgn0037979/FBgn0027505/FBgn0028500/FBg…	38		H3K27ac	GO:0010927	cellular component assembly involved in morphogenesis	10/252	156/12275	0.00141664	0.0121173	0.009087	FBgn0263929/FBgn0000547/FBgn0026238/FBgn0261822/FBgn0261285/FBgn0053208/FBgn0262582/FBgn0265991/FBgn0011766/FBgn0038826	10		H3K4me3	GO:0005746	mitochondrial respiratory chain	38/1909	88/11938	1.18369e-09	1.38189e-08	7.62082e-09	FBgn0039112/FBgn0030605/FBgn0019957/FBgn0001989/FBgn0033570/FBgn0034576/FBgn0025839/FBgn0019624/FBgn0030292/FBgn0034645/FBgn0031436/FBgn0040529/FBgn0011455/FBgn0039909/FBgn0015031/FBgn0039689/FBgn0261439/FBgn0031971/FBgn0033961/FBgn0031771/FBgn0031830/FBgn0031505/FBgn0011361/FBgn0250814/FBgn0034877/FBgn0035600/FBgn0037873/FBgn0021906/FBgn0027785/FBgn0266582/FBgn0014028/FBgn0030853/FBgn0032833/FBg…	38
H3K4me3	GO:0008134	transcription factor binding	60/1815	184/12127	1.16409e-09	7.54069e-08	5.10564e-08	FBgn0032940/FBgn0034186/FBgn0263933/FBgn0034650/FBgn0024909/FBgn0001139/FBgn0033183/FBgn0005616/FBgn0028687/FBgn0015282/FBgn0028926/FBgn0004101/FBgn0011715/FBgn0011289/FBgn0020496/FBgn0032512/FBgn0020238/FBgn0030093/FBgn0036761/FBgn0004915/FBgn0010280/FBgn0000212/FBgn0000575/FBgn0024491/FBgn0028387/FBgn0038499/FBgn0013753/FBgn0013764/FBgn0011291/FBgn0003612/FBgn0034970/FBgn0025463/FBgn0004907/FBg…	60		H3K27ac	GO:0035206	regulation of hemocyte proliferation	5/252	41/12275	0.00143606	0.0121643	0.0091222	FBgn0260745/FBgn0010453/FBgn0000546/FBgn0011766/FBgn0263995	5		H3K4me3	GO:0090575	RNA polymerase II transcription factor complex	40/1909	98/11938	3.2509e-09	3.70898e-08	2.04542e-08	FBgn0024909/FBgn0024330/FBgn0261850/FBgn0011289/FBgn0033929/FBgn0266411/FBgn0003415/FBgn0001324/FBgn0028398/FBgn0035754/FBgn0010280/FBgn0035993/FBgn0031281/FBgn0035145/FBgn0013753/FBgn0011291/FBgn0024956/FBgn0010417/FBgn0036641/FBgn0011655/FBgn0010287/FBgn0010421/FBgn0015240/FBgn0015799/FBgn0038578/FBgn0051390/FBgn0026441/FBgn0015829/FBgn0003687/FBgn0010356/FBgn0039907/FBgn0263667/FBgn0026262/FBg…	40
H3K4me3	GO:0031267	small GTPase binding	57/1815	175/12127	3.16798e-09	1.84693e-07	1.25052e-07	FBgn0038427/FBgn0040005/FBgn0267795/FBgn0264324/FBgn0039188/FBgn0001965/FBgn0038129/FBgn0034158/FBgn0000247/FBgn0035916/FBgn0044826/FBgn0262937/FBgn0083969/FBgn0020620/FBgn0264707/FBgn0261064/FBgn0284254/FBgn0031233/FBgn0261787/FBgn0031051/FBgn0029736/FBgn0026056/FBgn0038360/FBgn0004868/FBgn0037949/FBgn0029912/FBgn0261532/FBgn0000183/FBgn0037881/FBgn0027561/FBgn0034697/FBgn0266756/FBgn0264560/FBg…	57		H3K27ac	GO:1905881	positive regulation of oogenesis	5/252	41/12275	0.00143606	0.0121643	0.0091222	FBgn0000097/FBgn0260945/FBgn0001297/FBgn0011766/FBgn0041092	5		H3K4me3	GO:0000785	chromatin	109/1909	399/11938	3.54987e-09	3.96007e-08	2.18389e-08	FBgn0260012/FBgn0034537/FBgn0015602/FBgn0026577/FBgn0026427/FBgn0025808/FBgn0001965/FBgn0052732/FBgn0037741/FBgn0031759/FBgn0001222/FBgn0260944/FBgn0038016/FBgn0000629/FBgn0033015/FBgn0033998/FBgn0027503/FBgn0263979/FBgn0040283/FBgn0261885/FBgn0039019/FBgn0011715/FBgn0034423/FBgn0039559/FBgn0020496/FBgn0031377/FBgn0030093/FBgn0003598/FBgn0001197/FBgn0051151/FBgn0038300/FBgn0023097/FBgn0000212/FBg…	109
H3K4me3	GO:0017016	Ras GTPase binding	55/1815	172/12127	1.24378e-08	6.59204e-07	4.46333e-07	FBgn0038427/FBgn0040005/FBgn0267795/FBgn0264324/FBgn0039188/FBgn0001965/FBgn0038129/FBgn0034158/FBgn0000247/FBgn0035916/FBgn0044826/FBgn0262937/FBgn0083969/FBgn0020620/FBgn0264707/FBgn0284254/FBgn0031233/FBgn0261787/FBgn0031051/FBgn0029736/FBgn0026056/FBgn0038360/FBgn0004868/FBgn0037949/FBgn0029912/FBgn0261532/FBgn0000183/FBgn0037881/FBgn0027561/FBgn0034697/FBgn0266756/FBgn0264560/FBgn0038401/FBg…	55		H3K27ac	GO:0000122	negative regulation of transcription by RNA polymerase II	12/252	212/12275	0.00144117	0.0121643	0.0091222	FBgn0003396/FBgn0000097/FBgn0263289/FBgn0000546/FBgn0000568/FBgn0262582/FBgn0035357/FBgn0264442/FBgn0015371/FBgn0011766/FBgn0003963/FBgn0000448	12		H3K4me3	GO:0000313	organellar ribosome	35/1909	81/11938	5.21401e-09	5.56901e-08	3.07119e-08	FBgn0033907/FBgn0260407/FBgn0001995/FBgn0035122/FBgn0033480/FBgn0034986/FBgn0285951/FBgn0031231/FBgn0037529/FBgn0036335/FBgn0030552/FBgn0039555/FBgn0040666/FBgn0033208/FBgn0083983/FBgn0036557/FBgn0032236/FBgn0014023/FBgn0026741/FBgn0038319/FBgn0011787/FBgn0034727/FBgn0261380/FBgn0036774/FBgn0026089/FBgn0035272/FBgn0035374/FBgn0037608/FBgn0263863/FBgn0035534/FBgn0053002/FBgn0032261/FBgn0031660/FBg…	35
H3K4me3	GO:0008047	enzyme activator activity	47/1815	141/12127	3.36595e-08	1.63529e-06	1.10722e-06	FBgn0040005/FBgn0039466/FBgn0038129/FBgn0036173/FBgn0016698/FBgn0002593/FBgn0262125/FBgn0035916/FBgn0033349/FBgn0020620/FBgn0261111/FBgn0015269/FBgn0036518/FBgn0031233/FBgn0050372/FBgn0027509/FBgn0033918/FBgn0029736/FBgn0026056/FBgn0023517/FBgn0038167/FBgn0003346/FBgn0022960/FBgn0024956/FBgn0038401/FBgn0031304/FBgn0034921/FBgn0028292/FBgn0020655/FBgn0031779/FBgn0250791/FBgn0015402/FBgn0025674/FBg…	47		H3K27ac	GO:0050803	regulation of synapse structure or activity	11/252	185/12275	0.00152615	0.012825	0.0096177	FBgn0000578/FBgn0263289/FBgn0003165/FBgn0260945/FBgn0086676/FBgn0010905/FBgn0010415/FBgn0024836/FBgn0013759/FBgn0010300/FBgn0038826	11		H3K4me3	GO:0005761	mitochondrial ribosome	35/1909	81/11938	5.21401e-09	5.56901e-08	3.07119e-08	FBgn0033907/FBgn0260407/FBgn0001995/FBgn0035122/FBgn0033480/FBgn0034986/FBgn0285951/FBgn0031231/FBgn0037529/FBgn0036335/FBgn0030552/FBgn0039555/FBgn0040666/FBgn0033208/FBgn0083983/FBgn0036557/FBgn0032236/FBgn0014023/FBgn0026741/FBgn0038319/FBgn0011787/FBgn0034727/FBgn0261380/FBgn0036774/FBgn0026089/FBgn0035272/FBgn0035374/FBgn0037608/FBgn0263863/FBgn0035534/FBgn0053002/FBgn0032261/FBgn0031660/FBg…	35
H3K4me3	GO:0003735	structural constituent of ribosome	74/1815	271/12127	8.4645e-08	3.6205e-06	2.45136e-06	FBgn0034138/FBgn0038834/FBgn0033907/FBgn0036825/FBgn0010265/FBgn0261596/FBgn0260407/FBgn0001995/FBgn0285950/FBgn0002593/FBgn0033699/FBgn0035122/FBgn0015288/FBgn0261597/FBgn0013325/FBgn0033480/FBgn0034986/FBgn0033912/FBgn0003517/FBgn0285951/FBgn0031231/FBgn0039300/FBgn0037529/FBgn0036335/FBgn0002626/FBgn0030552/FBgn0039555/FBgn0039713/FBgn0011272/FBgn0261602/FBgn0034968/FBgn0030136/FBgn0033208/FBg…	74		H3K27ac	GO:0016199	axon midline choice point recognition	4/252	25/12275	0.00156213	0.0130133	0.00975887	FBgn0010105/FBgn0283521/FBgn0010473/FBgn0004652	4		H3K4me3	GO:0005840	ribosome	84/1909	287/11938	7.66559e-09	8.01693e-08	4.42116e-08	FBgn0034138/FBgn0038834/FBgn0033907/FBgn0036825/FBgn0010265/FBgn0261596/FBgn0260407/FBgn0001995/FBgn0285950/FBgn0002593/FBgn0033699/FBgn0035122/FBgn0015288/FBgn0020618/FBgn0261597/FBgn0013325/FBgn0033480/FBgn0034986/FBgn0033912/FBgn0003517/FBgn0285951/FBgn0031231/FBgn0039300/FBgn0037529/FBgn0036335/FBgn0002626/FBgn0000181/FBgn0030552/FBgn0039555/FBgn0030878/FBgn0040666/FBgn0039713/FBgn0011272/FBg…	84
H3K4me3	GO:0004386	helicase activity	35/1815	94/12127	8.69417e-08	3.6205e-06	2.45136e-06	FBgn0030855/FBgn0052533/FBgn0026713/FBgn0032883/FBgn0261850/FBgn0010220/FBgn0014189/FBgn0033160/FBgn0052344/FBgn0036018/FBgn0036104/FBgn0037561/FBgn0263599/FBgn0040075/FBgn0035720/FBgn0003261/FBgn0030877/FBgn0038576/FBgn0022787/FBgn0037232/FBgn0001986/FBgn0034496/FBgn0015075/FBgn0011774/FBgn0040078/FBgn0037573/FBgn0015331/FBgn0039117/FBgn0261530/FBgn0086444/FBgn0011604/FBgn0086613/FBgn0032690/FBg…	35		H3K27ac	GO:1902742	apoptotic process involved in development	4/252	25/12275	0.00156213	0.0130133	0.00975887	FBgn0260945/FBgn0283521/FBgn0086676/FBgn0011766	4		H3K4me3	GO:0000123	histone acetyltransferase complex	34/1909	79/11938	9.75005e-09	9.98883e-08	5.50862e-08	FBgn0034537/FBgn0026577/FBgn0005617/FBgn0027490/FBgn0040066/FBgn0038016/FBgn0005616/FBgn0033015/FBgn0028926/FBgn0027378/FBgn0033155/FBgn0036483/FBgn0039654/FBgn0028398/FBgn0039280/FBgn0040075/FBgn0028387/FBgn0052343/FBgn0031281/FBgn0010417/FBgn0040078/FBgn0002775/FBgn0025716/FBgn0033341/FBgn0000307/FBgn0036374/FBgn0039710/FBgn0032516/FBgn0039585/FBgn0030891/FBgn0037981/FBgn0263738/FBgn0039067/FBg…	34
H3K4me3	GO:0008757	S-adenosylmethionine-dependent methyltransferase activity	38/1815	107/12127	1.05812e-07	3.90858e-06	2.64641e-06	FBgn0031454/FBgn0086768/FBgn0029857/FBgn0052732/FBgn0040066/FBgn0037021/FBgn0028507/FBgn0000629/FBgn0263979/FBgn0034817/FBgn0035035/FBgn0035323/FBgn0038871/FBgn0011474/FBgn0039559/FBgn0086908/FBgn0037778/FBgn0052281/FBgn0005386/FBgn0015925/FBgn0038737/FBgn0264495/FBgn0034351/FBgn0020887/FBgn0026309/FBgn0032391/FBgn0031485/FBgn0040022/FBgn0031189/FBgn0032030/FBgn0263667/FBgn0038953/FBgn0037543/FBg…	38		H3K27ac	GO:0046777	protein autophosphorylation	5/252	42/12275	0.00160322	0.0132404	0.00992922	FBgn0042693/FBgn0260945/FBgn0017581/FBgn0023083/FBgn0027492	5		H3K4me3	GO:0034708	methyltransferase complex	32/1909	74/11938	2.29934e-08	2.30854e-07	1.27311e-07	FBgn0031454/FBgn0035036/FBgn0029857/FBgn0031759/FBgn0040066/FBgn0032812/FBgn0000629/FBgn0263979/FBgn0027378/FBgn0052133/FBgn0086655/FBgn0010313/FBgn0005386/FBgn0034062/FBgn0052831/FBgn0003977/FBgn0264495/FBgn0053182/FBgn0032814/FBgn0050020/FBgn0020887/FBgn0259785/FBgn0032391/FBgn0032293/FBgn0040022/FBgn0030974/FBgn0032030/FBgn0034114/FBgn0260243/FBgn0263667/FBgn0027548/FBgn0023518	32
H3K4me3	GO:0008168	methyltransferase activity	45/1815	137/12127	1.07268e-07	3.90858e-06	2.64641e-06	FBgn0031454/FBgn0086768/FBgn0029857/FBgn0052732/FBgn0040066/FBgn0037021/FBgn0028507/FBgn0000629/FBgn0263979/FBgn0034817/FBgn0035035/FBgn0035323/FBgn0038871/FBgn0011474/FBgn0039559/FBgn0259704/FBgn0086908/FBgn0037778/FBgn0052281/FBgn0036889/FBgn0005386/FBgn0015925/FBgn0038737/FBgn0264495/FBgn0037435/FBgn0034351/FBgn0020887/FBgn0026309/FBgn0034748/FBgn0032391/FBgn0031817/FBgn0031485/FBgn0263740/FBg…	45		H3K27ac	GO:0051647	nucleus localization	5/252	42/12275	0.00160322	0.0132404	0.00992922	FBgn0263929/FBgn0261836/FBgn0010909/FBgn0261822/FBgn0001316	5		H3K4me3	GO:0044433	cytoplasmic vesicle part	50/1909	144/11938	2.45782e-08	2.41927e-07	1.33418e-07	FBgn0038427/FBgn0033272/FBgn0027496/FBgn0026369/FBgn0285911/FBgn0264751/FBgn0262125/FBgn0034744/FBgn0027565/FBgn0039402/FBgn0036141/FBgn0260862/FBgn0037539/FBgn0038947/FBgn0015477/FBgn0260940/FBgn0021814/FBgn0035589/FBgn0266720/FBgn0015790/FBgn0033339/FBgn0086785/FBgn0261722/FBgn0022027/FBgn0024833/FBgn0027525/FBgn0036309/FBgn0040087/FBgn0000183/FBgn0035983/FBgn0024814/FBgn0024509/FBgn0033460/FBg…	50
H3K4me3	GO:0061659	ubiquitin-like protein ligase activity	37/1815	104/12127	1.47291e-07	5.0512e-06	3.42006e-06	FBgn0261119/FBgn0035059/FBgn0036897/FBgn0002932/FBgn0024728/FBgn0263601/FBgn0005616/FBgn0031384/FBgn0032812/FBgn0029006/FBgn0032467/FBgn0262517/FBgn0032635/FBgn0002431/FBgn0038627/FBgn0030915/FBgn0039554/FBgn0267351/FBgn0037653/FBgn0003612/FBgn0283649/FBgn0039668/FBgn0034231/FBgn0015247/FBgn0028467/FBgn0037442/FBgn0039875/FBgn0039767/FBgn0053144/FBgn0037655/FBgn0025781/FBgn0061469/FBgn0003330/FBg…	37		H3K27ac	GO:0007414	axonal defasciculation	3/252	12/12275	0.00163975	0.0134263	0.0100686	FBgn0004369/FBgn0010473/FBgn0035101	3		H3K4me3	GO:0061695	transferase complex, transferring phosphorus-containing groups	52/1909	156/11938	6.09105e-08	5.88021e-07	3.24281e-07	FBgn0261938/FBgn0024909/FBgn0004407/FBgn0042092/FBgn0013762/FBgn0036188/FBgn0014006/FBgn0019938/FBgn0261850/FBgn0011289/FBgn0033929/FBgn0260972/FBgn0028398/FBgn0010280/FBgn0004855/FBgn0026373/FBgn0033266/FBgn0032688/FBgn0032634/FBgn0041184/FBgn0031281/FBgn0039636/FBgn0015277/FBgn0004463/FBgn0011291/FBgn0003169/FBgn0024956/FBgn0010417/FBgn0010287/FBgn0010421/FBgn0039858/FBgn0010750/FBgn0261108/FBg…	52
H3K4me3	GO:0032549	ribonucleoside binding	49/1815	157/12127	1.78316e-07	5.77544e-06	3.91043e-06	FBgn0033272/FBgn0261276/FBgn0042712/FBgn0039020/FBgn0010747/FBgn0027493/FBgn0033184/FBgn0038947/FBgn0004636/FBgn0265605/FBgn0016701/FBgn0000115/FBgn0284257/FBgn0031882/FBgn0015790/FBgn0010333/FBgn0038106/FBgn0039532/FBgn0003205/FBgn0015797/FBgn0013726/FBgn0001123/FBgn0038723/FBgn0014010/FBgn0004463/FBgn0010348/FBgn0283666/FBgn0039140/FBgn0014009/FBgn0285937/FBgn0016693/FBgn0020443/FBgn0026479/FBg…	49		H3K27ac	GO:0040034	regulation of development, heterochronic	3/252	12/12275	0.00163975	0.0134263	0.0100686	FBgn0000546/FBgn0000567/FBgn0000448	3		H3K4me3	GO:1902562	H4 histone acetyltransferase complex	23/1909	47/11938	1.37709e-07	1.30433e-06	7.19312e-07	FBgn0034537/FBgn0026577/FBgn0005617/FBgn0027490/FBgn0040066/FBgn0038016/FBgn0005616/FBgn0028926/FBgn0027378/FBgn0036483/FBgn0039654/FBgn0039280/FBgn0040075/FBgn0052343/FBgn0040078/FBgn0002775/FBgn0025716/FBgn0033341/FBgn0039710/FBgn0039585/FBgn0030891/FBgn0263738/FBgn0035624	23
H3K4me3	GO:0008276	protein methyltransferase activity	27/1815	65/12127	1.94439e-07	5.9662e-06	4.03959e-06	FBgn0031454/FBgn0086768/FBgn0052732/FBgn0040066/FBgn0028507/FBgn0000629/FBgn0263979/FBgn0034817/FBgn0038871/FBgn0011474/FBgn0039559/FBgn0086908/FBgn0005386/FBgn0015925/FBgn0264495/FBgn0020887/FBgn0032391/FBgn0031817/FBgn0031485/FBgn0263740/FBgn0040022/FBgn0032030/FBgn0263667/FBgn0030486/FBgn0053230/FBgn0038815/FBgn0023518	27		H3K27ac	GO:0045944	positive regulation of transcription by RNA polymerase II	16/252	342/12275	0.00187851	0.0153158	0.0114856	FBgn0035542/FBgn0003396/FBgn0263392/FBgn0001297/FBgn0000546/FBgn0000568/FBgn0033636/FBgn0052296/FBgn0041111/FBgn0015371/FBgn0011766/FBgn0259211/FBgn0016917/FBgn0041092/FBgn0000567/FBgn0000448	16		H3K4me3	GO:0016592	mediator complex	18/1909	32/11938	2.12184e-07	1.97253e-06	1.08781e-06	FBgn0038760/FBgn0024330/FBgn0035851/FBgn0004597/FBgn0036811/FBgn0003415/FBgn0001324/FBgn0035754/FBgn0036761/FBgn0260401/FBgn0039337/FBgn0035145/FBgn0038578/FBgn0051390/FBgn0035149/FBgn0039923/FBgn0001276/FBgn0034707	18
H3K4me3	GO:0003713	transcription coactivator activity	28/1815	69/12127	2.09007e-07	6.09256e-06	4.12514e-06	FBgn0052732/FBgn0024909/FBgn0028926/FBgn0024330/FBgn0011715/FBgn0036811/FBgn0020496/FBgn0001324/FBgn0035754/FBgn0028387/FBgn0013753/FBgn0011291/FBgn0034970/FBgn0025463/FBgn0001291/FBgn0040078/FBgn0030034/FBgn0015240/FBgn0000370/FBgn0038578/FBgn0263667/FBgn0030891/FBgn0011648/FBgn0043900/FBgn0263738/FBgn0262732/FBgn0038043/FBgn0023518	28		H3K27ac	GO:0046579	positive regulation of Ras protein signal transduction	5/252	44/12275	0.00197981	0.0159383	0.0119524	FBgn0050440/FBgn0035802/FBgn0086779/FBgn0261547/FBgn0026179	5		H3K4me3	GO:1990204	oxidoreductase complex	37/1909	100/11938	2.58135e-07	2.35607e-06	1.29932e-06	FBgn0039112/FBgn0030605/FBgn0019957/FBgn0001989/FBgn0033570/FBgn0034576/FBgn0025839/FBgn0030292/FBgn0034645/FBgn0283658/FBgn0031436/FBgn0011455/FBgn0039909/FBgn0027945/FBgn0039689/FBgn0036762/FBgn0261439/FBgn0031971/FBgn0033961/FBgn0031771/FBgn0037891/FBgn0031505/FBgn0011361/FBgn0250814/FBgn0035600/FBgn0039635/FBgn0010352/FBgn0037873/FBgn0021906/FBgn0027785/FBgn0266582/FBgn0014028/FBgn0030853/FBg…	37
H3K4me3	GO:0061630	ubiquitin protein ligase activity	36/1815	102/12127	2.71734e-07	7.54386e-06	5.10779e-06	FBgn0261119/FBgn0035059/FBgn0036897/FBgn0002932/FBgn0024728/FBgn0263601/FBgn0005616/FBgn0031384/FBgn0032812/FBgn0029006/FBgn0032467/FBgn0262517/FBgn0032635/FBgn0002431/FBgn0038627/FBgn0030915/FBgn0039554/FBgn0267351/FBgn0037653/FBgn0283649/FBgn0039668/FBgn0034231/FBgn0015247/FBgn0028467/FBgn0037442/FBgn0039875/FBgn0039767/FBgn0053144/FBgn0037655/FBgn0025781/FBgn0061469/FBgn0003330/FBgn0032877/FBg…	36		H3K27ac	GO:0051057	positive regulation of small GTPase mediated signal transduction	5/252	44/12275	0.00197981	0.0159383	0.0119524	FBgn0050440/FBgn0035802/FBgn0086779/FBgn0261547/FBgn0026179	5		H3K4me3	GO:0022627	cytosolic small ribosomal subunit	22/1909	45/11938	2.63348e-07	2.36073e-06	1.30189e-06	FBgn0034138/FBgn0038834/FBgn0010265/FBgn0261596/FBgn0033699/FBgn0020618/FBgn0261597/FBgn0033912/FBgn0003517/FBgn0039300/FBgn0039713/FBgn0027525/FBgn0030136/FBgn0004867/FBgn0015521/FBgn0086472/FBgn0017545/FBgn0011284/FBgn0034743/FBgn0010408/FBgn0039757/FBgn0037135	22
H3K4me3	GO:0044877	protein-containing complex binding	69/1815	254/12127	2.85296e-07	7.56035e-06	5.11895e-06	FBgn0284252/FBgn0034259/FBgn0002593/FBgn0035088/FBgn0020618/FBgn0263979/FBgn0000543/FBgn0017429/FBgn0262517/FBgn0003517/FBgn0011289/FBgn0021814/FBgn0034087/FBgn0262716/FBgn0024273/FBgn0021796/FBgn0015790/FBgn0001197/FBgn0036309/FBgn0010280/FBgn0038206/FBgn0260442/FBgn0038106/FBgn0000183/FBgn0034915/FBgn0000384/FBgn0001123/FBgn0015521/FBgn0024248/FBgn0035947/FBgn0036372/FBgn0003169/FBgn0033816/FBg…	69		H3K27ac	GO:0051302	regulation of cell division	5/252	44/12275	0.00197981	0.0159383	0.0119524	FBgn0027598/FBgn0013718/FBgn0031952/FBgn0052296/FBgn0015396	5		H3K4me3	GO:0000151	ubiquitin ligase complex	49/1909	150/11938	2.92599e-07	2.57692e-06	1.42112e-06	FBgn0033337/FBgn0017551/FBgn0033784/FBgn0031834/FBgn0029006/FBgn0034527/FBgn0038056/FBgn0032467/FBgn0015509/FBgn0046301/FBgn0026316/FBgn0026238/FBgn0010313/FBgn0027609/FBgn0030228/FBgn0003042/FBgn0266711/FBgn0037760/FBgn0037814/FBgn0039554/FBgn0032956/FBgn0264848/FBgn0028475/FBgn0051855/FBgn0036500/FBgn0025394/FBgn0034231/FBgn0039632/FBgn0003334/FBgn0261268/FBgn0041171/FBgn0004436/FBgn0028467/FBg…	49
H3K4me3	GO:0001882	nucleoside binding	49/1815	161/12127	4.17695e-07	1.04863e-05	7.10003e-06	FBgn0033272/FBgn0261276/FBgn0042712/FBgn0039020/FBgn0010747/FBgn0027493/FBgn0033184/FBgn0038947/FBgn0004636/FBgn0265605/FBgn0016701/FBgn0000115/FBgn0284257/FBgn0031882/FBgn0015790/FBgn0010333/FBgn0038106/FBgn0039532/FBgn0003205/FBgn0015797/FBgn0013726/FBgn0001123/FBgn0038723/FBgn0014010/FBgn0004463/FBgn0010348/FBgn0283666/FBgn0039140/FBgn0014009/FBgn0285937/FBgn0016693/FBgn0020443/FBgn0026479/FBg…	49		H3K27ac	GO:0040012	regulation of locomotion	8/252	111/12275	0.00202111	0.0162027	0.0121507	FBgn0000578/FBgn0000097/FBgn0001297/FBgn0011260/FBgn0000464/FBgn0024836/FBgn0013759/FBgn0041092	8		H3K4me3	GO:1904949	ATPase complex	30/1909	74/11938	3.53082e-07	3.05599e-06	1.68531e-06	FBgn0034537/FBgn0026577/FBgn0002921/FBgn0033015/FBgn0027503/FBgn0263979/FBgn0261885/FBgn0011715/FBgn0020496/FBgn0030093/FBgn0000212/FBgn0040075/FBgn0016687/FBgn0000577/FBgn0027620/FBgn0030877/FBgn0038576/FBgn0042085/FBgn0025463/FBgn0052831/FBgn0040078/FBgn0000541/FBgn0020887/FBgn0039227/FBgn0027951/FBgn0025716/FBgn0011604/FBgn0086613/FBgn0262519/FBgn0032348	30
H3K4me3	GO:0016741	transferase activity, transferring one-carbon groups	45/1815	143/12127	4.31682e-07	1.04863e-05	7.10003e-06	FBgn0031454/FBgn0086768/FBgn0029857/FBgn0052732/FBgn0040066/FBgn0037021/FBgn0028507/FBgn0000629/FBgn0263979/FBgn0034817/FBgn0035035/FBgn0035323/FBgn0038871/FBgn0011474/FBgn0039559/FBgn0259704/FBgn0086908/FBgn0037778/FBgn0052281/FBgn0036889/FBgn0005386/FBgn0015925/FBgn0038737/FBgn0264495/FBgn0037435/FBgn0034351/FBgn0020887/FBgn0026309/FBgn0034748/FBgn0032391/FBgn0031817/FBgn0031485/FBgn0263740/FBg…	45		H3K27ac	GO:1904748	regulation of apoptotic process involved in development	3/252	13/12275	0.00209952	0.0167611	0.0125695	FBgn0260945/FBgn0086676/FBgn0011766	3		H3K4me3	GO:1905368	peptidase complex	34/1909	90/11938	4.43344e-07	3.77218e-06	2.08027e-06	FBgn0023175/FBgn0262801/FBgn0028689/FBgn0032884/FBgn0028687/FBgn0015282/FBgn0250746/FBgn0086134/FBgn0039172/FBgn0002787/FBgn0030457/FBgn0028688/FBgn0028692/FBgn0261396/FBgn0030306/FBgn0031281/FBgn0028691/FBgn0016697/FBgn0040623/FBgn0010417/FBgn0028694/FBgn0261394/FBgn0028695/FBgn0028693/FBgn0010590/FBgn0033698/FBgn0036374/FBgn0028690/FBgn0030891/FBgn0002284/FBgn0037981/FBgn0023174/FBgn0039067/FBg…	34
H3K4me3	GO:0043021	ribonucleoprotein complex binding	24/1815	56/12127	4.61391e-07	1.07596e-05	7.28512e-06	FBgn0284252/FBgn0034259/FBgn0002593/FBgn0035088/FBgn0020618/FBgn0000543/FBgn0017429/FBgn0262517/FBgn0003517/FBgn0034087/FBgn0038106/FBgn0034915/FBgn0015521/FBgn0035947/FBgn0033816/FBgn0035980/FBgn0029514/FBgn0032515/FBgn0035423/FBgn0021875/FBgn0033712/FBgn0032486/FBgn0037135/FBgn0250753	24		H3K27ac	GO:0050790	regulation of catalytic activity	16/252	347/12275	0.00217501	0.0172918	0.0129674	FBgn0038286/FBgn0261261/FBgn0263395/FBgn0020304/FBgn0001297/FBgn0010909/FBgn0264357/FBgn0086779/FBgn0024956/FBgn0033988/FBgn0028509/FBgn0034606/FBgn0023083/FBgn0053121/FBgn0003089/FBgn0015399	16		H3K4me3	GO:0098687	chromosomal region	60/1909	204/11938	8.77562e-07	7.34227e-06	4.0491e-06	FBgn0026400/FBgn0015602/FBgn0026577/FBgn0026427/FBgn0038016/FBgn0035407/FBgn0262975/FBgn0262524/FBgn0013325/FBgn0039019/FBgn0261850/FBgn0039559/FBgn0031696/FBgn0003598/FBgn0086908/FBgn0001197/FBgn0005596/FBgn0003511/FBgn0026326/FBgn0003042/FBgn0026373/FBgn0266711/FBgn0020616/FBgn0003261/FBgn0027835/FBgn0024509/FBgn0014269/FBgn0003612/FBgn0265193/FBgn0259876/FBgn0027948/FBgn0024183/FBgn0000283/FBg…	60
H3K4me3	GO:0030695	GTPase regulator activity	32/1815	88/12127	5.73792e-07	1.28662e-05	8.71142e-06	FBgn0040005/FBgn0039466/FBgn0038129/FBgn0262125/FBgn0035916/FBgn0033349/FBgn0020620/FBgn0261111/FBgn0015269/FBgn0036518/FBgn0031233/FBgn0050372/FBgn0027509/FBgn0029736/FBgn0026056/FBgn0004868/FBgn0003346/FBgn0022960/FBgn0038401/FBgn0031304/FBgn0028292/FBgn0020655/FBgn0031779/FBgn0040080/FBgn0039110/FBgn0034009/FBgn0039056/FBgn0038747/FBgn0038304/FBgn0033539/FBgn0005198/FBgn0051935	32		H3K27ac	GO:0051301	cell division	14/252	284/12275	0.00221547	0.0175407	0.0131541	FBgn0004875/FBgn0003165/FBgn0260440/FBgn0027598/FBgn0011666/FBgn0010397/FBgn0266418/FBgn0013718/FBgn0031952/FBgn0052296/FBgn0015396/FBgn0003459/FBgn0016917/FBgn0010300	14		H3K4me3	GO:0035097	histone methyltransferase complex	26/1909	62/11938	9.73474e-07	8.01121e-06	4.41801e-06	FBgn0035036/FBgn0031759/FBgn0040066/FBgn0000629/FBgn0263979/FBgn0027378/FBgn0052133/FBgn0086655/FBgn0010313/FBgn0005386/FBgn0034062/FBgn0052831/FBgn0264495/FBgn0053182/FBgn0032814/FBgn0050020/FBgn0020887/FBgn0259785/FBgn0032391/FBgn0032293/FBgn0040022/FBgn0032030/FBgn0034114/FBgn0260243/FBgn0263667/FBgn0023518	26
H3K4me3	GO:0005525	GTP binding	47/1815	154/12127	6.54269e-07	1.36228e-05	9.22371e-06	FBgn0033272/FBgn0261276/FBgn0042712/FBgn0039020/FBgn0010747/FBgn0027493/FBgn0033184/FBgn0038947/FBgn0004636/FBgn0265605/FBgn0016701/FBgn0000115/FBgn0284257/FBgn0031882/FBgn0015790/FBgn0010333/FBgn0038106/FBgn0039532/FBgn0003205/FBgn0015797/FBgn0013726/FBgn0001123/FBgn0038723/FBgn0014010/FBgn0010348/FBgn0283666/FBgn0039140/FBgn0014009/FBgn0285937/FBgn0016693/FBgn0020443/FBgn0026479/FBgn0020255/FBg…	47		H3K27ac	GO:0051235	maintenance of location	8/252	113/12275	0.00226195	0.0177619	0.0133199	FBgn0261836/FBgn0264357/FBgn0002567/FBgn0263120/FBgn0035101/FBgn0027492/FBgn0052451/FBgn0004611	8		H3K4me3	GO:0030135	coated vesicle	27/1909	66/11938	1.09036e-06	8.75277e-06	4.82696e-06	FBgn0035909/FBgn0027496/FBgn0264751/FBgn0262125/FBgn0260862/FBgn0038947/FBgn0034849/FBgn0015790/FBgn0033339/FBgn0024833/FBgn0036309/FBgn0045866/FBgn0040087/FBgn0000183/FBgn0027561/FBgn0024814/FBgn0024509/FBgn0033460/FBgn0036489/FBgn0039160/FBgn0052069/FBgn0086372/FBgn0031990/FBgn0028582/FBgn0028968/FBgn0025725/FBgn0039450	27
H3K4me3	GO:0032550	purine ribonucleoside binding	47/1815	154/12127	6.54269e-07	1.36228e-05	9.22371e-06	FBgn0033272/FBgn0261276/FBgn0042712/FBgn0039020/FBgn0010747/FBgn0027493/FBgn0033184/FBgn0038947/FBgn0004636/FBgn0265605/FBgn0016701/FBgn0000115/FBgn0284257/FBgn0031882/FBgn0015790/FBgn0010333/FBgn0038106/FBgn0039532/FBgn0003205/FBgn0015797/FBgn0013726/FBgn0001123/FBgn0038723/FBgn0014010/FBgn0010348/FBgn0283666/FBgn0039140/FBgn0014009/FBgn0285937/FBgn0016693/FBgn0020443/FBgn0026479/FBgn0020255/FBg…	47		H3K27ac	GO:0051270	regulation of cellular component movement	8/252	113/12275	0.00226195	0.0177619	0.0133199	FBgn0000578/FBgn0000097/FBgn0001297/FBgn0011260/FBgn0000464/FBgn0015589/FBgn0024836/FBgn0041092	8		H3K4me3	GO:0005730	nucleolus	63/1909	219/11938	1.09846e-06	8.75277e-06	4.82696e-06	FBgn0026400/FBgn0034138/FBgn0010265/FBgn0033699/FBgn0036916/FBgn0042092/FBgn0010926/FBgn0026417/FBgn0031764/FBgn0261111/FBgn0015527/FBgn0034933/FBgn0035035/FBgn0019938/FBgn0033261/FBgn0038597/FBgn0013325/FBgn0034423/FBgn0034631/FBgn0033507/FBgn0026196/FBgn0052344/FBgn0259704/FBgn0002626/FBgn0038146/FBgn0036018/FBgn0034939/FBgn0027334/FBgn0261602/FBgn0037561/FBgn0003042/FBgn0039735/FBgn0034915/FBg…	63
H3K4me3	GO:0016278	lysine N-methyltransferase activity	20/1815	43/12127	8.54544e-07	1.66066e-05	1.1244e-05	FBgn0052732/FBgn0040066/FBgn0000629/FBgn0263979/FBgn0038871/FBgn0011474/FBgn0039559/FBgn0086908/FBgn0005386/FBgn0264495/FBgn0020887/FBgn0032391/FBgn0031485/FBgn0040022/FBgn0032030/FBgn0263667/FBgn0030486/FBgn0053230/FBgn0038815/FBgn0023518	20		H3K27ac	GO:0046677	response to antibiotic	7/252	89/12275	0.00233033	0.0182241	0.0136666	FBgn0263395/FBgn0023129/FBgn0036428/FBgn0003165/FBgn0259243/FBgn0027932/FBgn0013759	7		H3K4me3	GO:0000428	DNA-directed RNA polymerase complex	34/1909	94/11938	1.43406e-06	1.1168e-05	6.1589e-06	FBgn0261938/FBgn0024909/FBgn0042092/FBgn0036188/FBgn0019938/FBgn0261850/FBgn0011289/FBgn0033929/FBgn0028398/FBgn0010280/FBgn0004855/FBgn0026373/FBgn0032688/FBgn0032634/FBgn0031281/FBgn0004463/FBgn0011291/FBgn0024956/FBgn0010417/FBgn0010287/FBgn0010421/FBgn0010750/FBgn0262955/FBgn0026441/FBgn0015829/FBgn0003687/FBgn0010356/FBgn0035318/FBgn0037657/FBgn0026262/FBgn0010282/FBgn0033571/FBgn0037981/FBg…	34
H3K4me3	GO:0016279	protein-lysine N-methyltransferase activity	20/1815	43/12127	8.54544e-07	1.66066e-05	1.1244e-05	FBgn0052732/FBgn0040066/FBgn0000629/FBgn0263979/FBgn0038871/FBgn0011474/FBgn0039559/FBgn0086908/FBgn0005386/FBgn0264495/FBgn0020887/FBgn0032391/FBgn0031485/FBgn0040022/FBgn0032030/FBgn0263667/FBgn0030486/FBgn0053230/FBgn0038815/FBgn0023518	20		H3K27ac	GO:0051247	positive regulation of protein metabolic process	14/252	286/12275	0.00236284	0.0184032	0.0138009	FBgn0263395/FBgn0003165/FBgn0026238/FBgn0017581/FBgn0010909/FBgn0032671/FBgn0086779/FBgn0024956/FBgn0034606/FBgn0023083/FBgn0033773/FBgn0003089/FBgn0015589/FBgn0264493	14		H3K4me3	GO:0030134	COPII-coated ER to Golgi transport vesicle	16/1909	29/11938	1.44605e-06	1.1168e-05	6.1589e-06	FBgn0035909/FBgn0264751/FBgn0262125/FBgn0260862/FBgn0038947/FBgn0034849/FBgn0033339/FBgn0045866/FBgn0040087/FBgn0024509/FBgn0033460/FBgn0036489/FBgn0039160/FBgn0052069/FBgn0031990/FBgn0039450	16
H3K4me3	GO:0001883	purine nucleoside binding	47/1815	157/12127	1.20809e-06	2.27198e-05	1.53831e-05	FBgn0033272/FBgn0261276/FBgn0042712/FBgn0039020/FBgn0010747/FBgn0027493/FBgn0033184/FBgn0038947/FBgn0004636/FBgn0265605/FBgn0016701/FBgn0000115/FBgn0284257/FBgn0031882/FBgn0015790/FBgn0010333/FBgn0038106/FBgn0039532/FBgn0003205/FBgn0015797/FBgn0013726/FBgn0001123/FBgn0038723/FBgn0014010/FBgn0010348/FBgn0283666/FBgn0039140/FBgn0014009/FBgn0285937/FBgn0016693/FBgn0020443/FBgn0026479/FBgn0020255/FBg…	47		H3K27ac	GO:0042659	regulation of cell fate specification	4/252	28/12275	0.00240945	0.018615	0.0139597	FBgn0000097/FBgn0000547/FBgn0015371/FBgn0003963	4		H3K4me3	GO:0016591	RNA polymerase II, holoenzyme	28/1909	71/11938	1.67002e-06	1.27023e-05	7.00504e-06	FBgn0024909/FBgn0261850/FBgn0011289/FBgn0033929/FBgn0028398/FBgn0010280/FBgn0004855/FBgn0026373/FBgn0032688/FBgn0032634/FBgn0031281/FBgn0011291/FBgn0024956/FBgn0010417/FBgn0010287/FBgn0010421/FBgn0010750/FBgn0262955/FBgn0026441/FBgn0015829/FBgn0003687/FBgn0010356/FBgn0035318/FBgn0037657/FBgn0026262/FBgn0010282/FBgn0033571/FBgn0037981	28
H3K4me3	GO:0032561	guanyl ribonucleotide binding	47/1815	158/12127	1.47409e-06	2.61646e-05	1.77155e-05	FBgn0033272/FBgn0261276/FBgn0042712/FBgn0039020/FBgn0010747/FBgn0027493/FBgn0033184/FBgn0038947/FBgn0004636/FBgn0265605/FBgn0016701/FBgn0000115/FBgn0284257/FBgn0031882/FBgn0015790/FBgn0010333/FBgn0038106/FBgn0039532/FBgn0003205/FBgn0015797/FBgn0013726/FBgn0001123/FBgn0038723/FBgn0014010/FBgn0010348/FBgn0283666/FBgn0039140/FBgn0014009/FBgn0285937/FBgn0016693/FBgn0020443/FBgn0026479/FBgn0020255/FBg…	47		H3K27ac	GO:0043467	regulation of generation of precursor metabolites and energy	4/252	28/12275	0.00240945	0.018615	0.0139597	FBgn0036428/FBgn0260945/FBgn0000546/FBgn0250906	4		H3K4me3	GO:0044440	endosomal part	30/1909	79/11938	1.83493e-06	1.37483e-05	7.58186e-06	FBgn0038427/FBgn0033272/FBgn0026369/FBgn0285911/FBgn0264751/FBgn0034744/FBgn0027565/FBgn0039402/FBgn0036141/FBgn0260862/FBgn0037539/FBgn0015477/FBgn0260940/FBgn0021814/FBgn0035589/FBgn0086785/FBgn0022027/FBgn0027525/FBgn0035983/FBgn0031310/FBgn0031534/FBgn0003310/FBgn0086656/FBgn0086676/FBgn0039702/FBgn0036932/FBgn0039492/FBgn0000257/FBgn0000482/FBgn0015795	30
H3K4me3	GO:0005096	GTPase activator activity	30/1815	83/12127	1.48778e-06	2.61646e-05	1.77155e-05	FBgn0040005/FBgn0039466/FBgn0038129/FBgn0262125/FBgn0035916/FBgn0033349/FBgn0020620/FBgn0261111/FBgn0015269/FBgn0036518/FBgn0031233/FBgn0050372/FBgn0027509/FBgn0029736/FBgn0026056/FBgn0003346/FBgn0022960/FBgn0038401/FBgn0031304/FBgn0028292/FBgn0020655/FBgn0031779/FBgn0039110/FBgn0034009/FBgn0039056/FBgn0038747/FBgn0038304/FBgn0033539/FBgn0005198/FBgn0051935	30		H3K27ac	GO:0060341	regulation of cellular localization	9/252	141/12275	0.00249985	0.0192358	0.0144253	FBgn0004875/FBgn0027932/FBgn0260003/FBgn0001316/FBgn0015589/FBgn0264493/FBgn0013759/FBgn0010300/FBgn0261547	9		H3K4me3	GO:0030880	RNA polymerase complex	34/1909	95/11938	1.89419e-06	1.38852e-05	7.65739e-06	FBgn0261938/FBgn0024909/FBgn0042092/FBgn0036188/FBgn0019938/FBgn0261850/FBgn0011289/FBgn0033929/FBgn0028398/FBgn0010280/FBgn0004855/FBgn0026373/FBgn0032688/FBgn0032634/FBgn0031281/FBgn0004463/FBgn0011291/FBgn0024956/FBgn0010417/FBgn0010287/FBgn0010421/FBgn0010750/FBgn0262955/FBgn0026441/FBgn0015829/FBgn0003687/FBgn0010356/FBgn0035318/FBgn0037657/FBgn0026262/FBgn0010282/FBgn0033571/FBgn0037981/FBg…	34
H3K4me3	GO:0034212	peptide N-acetyltransferase activity	25/1815	63/12127	1.5259e-06	2.61646e-05	1.77155e-05	FBgn0026577/FBgn0027490/FBgn0031759/FBgn0040066/FBgn0033015/FBgn0028926/FBgn0027378/FBgn0024188/FBgn0033155/FBgn0031020/FBgn0039280/FBgn0040075/FBgn0028387/FBgn0052343/FBgn0034982/FBgn0040078/FBgn0032516/FBgn0039585/FBgn0030891/FBgn0243511/FBgn0037981/FBgn0036039/FBgn0263738/FBgn0039067/FBgn0035624	25		H3K27ac	GO:0046533	negative regulation of photoreceptor cell differentiation	3/252	14/12275	0.00263185	0.0201705	0.0151262	FBgn0004876/FBgn0000097/FBgn0000547	3		H3K4me3	GO:0000139	Golgi membrane	33/1909	91/11938	1.90853e-06	1.38852e-05	7.65739e-06	FBgn0035909/FBgn0039188/FBgn0037603/FBgn0036141/FBgn0260862/FBgn0034849/FBgn0037884/FBgn0039427/FBgn0044871/FBgn0031882/FBgn0040087/FBgn0033814/FBgn0067102/FBgn0031284/FBgn0034697/FBgn0036489/FBgn0250820/FBgn0264561/FBgn0020655/FBgn0052380/FBgn0039160/FBgn0052069/FBgn0031106/FBgn0037609/FBgn0037688/FBgn0033052/FBgn0028968/FBgn0028500/FBgn0031061/FBgn0039450/FBgn0036039/FBgn0051158/FBgn0026179	33
H3K4me3	GO:0019001	guanyl nucleotide binding	48/1815	163/12127	1.57567e-06	2.62461e-05	1.77707e-05	FBgn0033272/FBgn0261276/FBgn0042712/FBgn0039020/FBgn0010747/FBgn0027493/FBgn0033184/FBgn0038947/FBgn0004636/FBgn0265605/FBgn0016701/FBgn0000115/FBgn0284257/FBgn0031882/FBgn0015790/FBgn0010333/FBgn0038106/FBgn0039532/FBgn0000384/FBgn0003205/FBgn0015797/FBgn0013726/FBgn0001123/FBgn0038723/FBgn0014010/FBgn0010348/FBgn0283666/FBgn0039140/FBgn0014009/FBgn0285937/FBgn0016693/FBgn0020443/FBgn0026479/FBg…	48		H3K27ac	GO:0030100	regulation of endocytosis	6/252	68/12275	0.00266572	0.0203487	0.0152599	FBgn0263289/FBgn0027598/FBgn0010105/FBgn0086779/FBgn0013759/FBgn0010300	6		H3K4me3	GO:0099023	tethering complex	20/1909	43/11938	2.49033e-06	1.78592e-05	9.84897e-06	FBgn0285911/FBgn0261787/FBgn0266671/FBgn0033401/FBgn0024689/FBgn0266722/FBgn0031536/FBgn0266673/FBgn0038593/FBgn0032361/FBgn0039702/FBgn0266669/FBgn0032258/FBgn0000257/FBgn0000482/FBgn0037998/FBgn0004643/FBgn0266672/FBgn0031598/FBgn0011232	20
H3K4me3	GO:0003724	RNA helicase activity	22/1815	52/12127	1.80224e-06	2.91863e-05	1.97614e-05	FBgn0030855/FBgn0052533/FBgn0026713/FBgn0032883/FBgn0010220/FBgn0014189/FBgn0033160/FBgn0052344/FBgn0036104/FBgn0037561/FBgn0263599/FBgn0035720/FBgn0003261/FBgn0037232/FBgn0001986/FBgn0034496/FBgn0015075/FBgn0037573/FBgn0015331/FBgn0039117/FBgn0086444/FBgn0032690	22		H3K27ac	GO:0040017	positive regulation of locomotion	6/252	69/12275	0.00287047	0.0218247	0.0163667	FBgn0000578/FBgn0000097/FBgn0001297/FBgn0011260/FBgn0024836/FBgn0041092	6		H3K4me3	GO:0055029	nuclear DNA-directed RNA polymerase complex	33/1909	93/11938	3.31922e-06	2.34475e-05	1.29308e-05	FBgn0024909/FBgn0042092/FBgn0036188/FBgn0019938/FBgn0261850/FBgn0011289/FBgn0033929/FBgn0028398/FBgn0010280/FBgn0004855/FBgn0026373/FBgn0032688/FBgn0032634/FBgn0031281/FBgn0004463/FBgn0011291/FBgn0024956/FBgn0010417/FBgn0010287/FBgn0010421/FBgn0010750/FBgn0262955/FBgn0026441/FBgn0015829/FBgn0003687/FBgn0010356/FBgn0035318/FBgn0037657/FBgn0026262/FBgn0010282/FBgn0033571/FBgn0037981/FBgn0036775	33
H3K4me3	GO:0004843	thiol-dependent ubiquitin-specific protease activity	18/1815	38/12127	2.17123e-06	3.33112e-05	2.25543e-05	FBgn0005632/FBgn0052479/FBgn0035593/FBgn0016756/FBgn0036913/FBgn0039773/FBgn0037734/FBgn0035402/FBgn0028694/FBgn0037270/FBgn0033916/FBgn0260936/FBgn0032216/FBgn0026738/FBgn0039214/FBgn0050421/FBgn0033738/FBgn0038862	18		H3K27ac	GO:0007306	eggshell chorion assembly	7/252	93/12275	0.00299038	0.0225574	0.0169162	FBgn0263929/FBgn0000547/FBgn0026238/FBgn0261285/FBgn0262582/FBgn0011766/FBgn0038826	7		H3K4me3	GO:0022625	cytosolic large ribosomal subunit	24/1909	58/11938	3.36298e-06	2.34475e-05	1.29308e-05	FBgn0036825/FBgn0285950/FBgn0002593/FBgn0015288/FBgn0013325/FBgn0002626/FBgn0030878/FBgn0011272/FBgn0261602/FBgn0034968/FBgn0037351/FBgn0003274/FBgn0035753/FBgn0026372/FBgn0003279/FBgn0024733/FBgn0037686/FBgn0037899/FBgn0039857/FBgn0032050/FBgn0010078/FBgn0000100/FBgn0030616/FBgn0032518	24
H3K4me3	GO:0036459	thiol-dependent ubiquitinyl hydrolase activity	18/1815	38/12127	2.17123e-06	3.33112e-05	2.25543e-05	FBgn0005632/FBgn0052479/FBgn0035593/FBgn0016756/FBgn0036913/FBgn0039773/FBgn0037734/FBgn0035402/FBgn0028694/FBgn0037270/FBgn0033916/FBgn0260936/FBgn0032216/FBgn0026738/FBgn0039214/FBgn0050421/FBgn0033738/FBgn0038862	18		H3K27ac	GO:0042051	compound eye photoreceptor development	7/252	93/12275	0.00299038	0.0225574	0.0169162	FBgn0283521/FBgn0001316/FBgn0000464/FBgn0010473/FBgn0041111/FBgn0259211/FBgn0024836	7		H3K4me3	GO:0005795	Golgi stack	25/1909	62/11938	3.7083e-06	2.51563e-05	1.38732e-05	FBgn0039188/FBgn0039738/FBgn0262125/FBgn0266464/FBgn0044871/FBgn0034025/FBgn0037218/FBgn0033339/FBgn0038360/FBgn0040087/FBgn0037881/FBgn0034697/FBgn0264560/FBgn0010348/FBgn0264561/FBgn0020655/FBgn0036446/FBgn0001970/FBgn0267378/FBgn0037979/FBgn0050463/FBgn0004643/FBgn0027558/FBgn0033713/FBgn0011232	25
H3K4me3	GO:0018024	histone-lysine N-methyltransferase activity	17/1815	35/12127	2.69284e-06	4.02545e-05	2.72555e-05	FBgn0052732/FBgn0040066/FBgn0000629/FBgn0263979/FBgn0011474/FBgn0039559/FBgn0086908/FBgn0005386/FBgn0264495/FBgn0020887/FBgn0032391/FBgn0040022/FBgn0032030/FBgn0263667/FBgn0030486/FBgn0038815/FBgn0023518	17		H3K27ac	GO:0042127	regulation of cell proliferation	12/252	232/12275	0.00305242	0.0229351	0.0171994	FBgn0260745/FBgn0262081/FBgn0263289/FBgn0036844/FBgn0010453/FBgn0000546/FBgn0013576/FBgn0011766/FBgn0259211/FBgn0263995/FBgn0016917/FBgn0010300	12		H3K4me3	GO:0010008	endosome membrane	25/1909	62/11938	3.7083e-06	2.51563e-05	1.38732e-05	FBgn0038427/FBgn0026369/FBgn0264751/FBgn0034744/FBgn0027565/FBgn0039402/FBgn0036141/FBgn0260862/FBgn0037539/FBgn0015477/FBgn0260940/FBgn0021814/FBgn0035589/FBgn0086785/FBgn0022027/FBgn0027525/FBgn0035983/FBgn0031310/FBgn0031534/FBgn0003310/FBgn0086656/FBgn0086676/FBgn0036932/FBgn0039492/FBgn0015795	25
H3K4me3	GO:0019904	protein domain specific binding	28/1815	78/12127	3.85513e-06	5.61885e-05	3.8044e-05	FBgn0000578/FBgn0001139/FBgn0032153/FBgn0011592/FBgn0037884/FBgn0011715/FBgn0020238/FBgn0019972/FBgn0000115/FBgn0027598/FBgn0024248/FBgn0013764/FBgn0025463/FBgn0003882/FBgn0004907/FBgn0000283/FBgn0016794/FBgn0000464/FBgn0267698/FBgn0013263/FBgn0002781/FBgn0004436/FBgn0025825/FBgn0040080/FBgn0036184/FBgn0026262/FBgn0000499/FBgn0038747	28		H3K27ac	GO:0016318	ommatidial rotation	4/252	30/12275	0.00312315	0.0233748	0.0175292	FBgn0000547/FBgn0015778/FBgn0024836/FBgn0259212	4		H3K4me3	GO:0005798	Golgi-associated vesicle	23/1909	55/11938	4.32523e-06	2.89502e-05	1.59654e-05	FBgn0035909/FBgn0027496/FBgn0264751/FBgn0262125/FBgn0260862/FBgn0038947/FBgn0034849/FBgn0015790/FBgn0033339/FBgn0024833/FBgn0045866/FBgn0040087/FBgn0024814/FBgn0024509/FBgn0033460/FBgn0036489/FBgn0039160/FBgn0052069/FBgn0264978/FBgn0031990/FBgn0028968/FBgn0025725/FBgn0039450	23
H3K4me3	GO:0005048	signal sequence binding	13/1815	23/12127	4.74281e-06	6.7336e-05	4.55918e-05	FBgn0010747/FBgn0023516/FBgn0038722/FBgn0086357/FBgn0035947/FBgn0038808/FBgn0033460/FBgn0087013/FBgn0036928/FBgn0039120/FBgn0024889/FBgn0037924/FBgn0267330	13		H3K27ac	GO:0009719	response to endogenous stimulus	13/252	264/12275	0.00318213	0.0236962	0.0177702	FBgn0035542/FBgn0003396/FBgn0000097/FBgn0042693/FBgn0000546/FBgn0086779/FBgn0000568/FBgn0035499/FBgn0085450/FBgn0086676/FBgn0259211/FBgn0027492/FBgn0041092	13		H3K4me3	GO:0005801	cis-Golgi network	10/1909	14/11938	5.74867e-06	3.79715e-05	2.09405e-05	FBgn0044871/FBgn0032465/FBgn0034697/FBgn0264560/FBgn0266722/FBgn0031536/FBgn0264978/FBgn0028968/FBgn0039450/FBgn0267330	10
H3K4me3	GO:0060589	nucleoside-triphosphatase regulator activity	35/1815	109/12127	4.85097e-06	6.7336e-05	4.55918e-05	FBgn0040005/FBgn0039466/FBgn0038129/FBgn0036173/FBgn0262125/FBgn0035916/FBgn0033349/FBgn0020620/FBgn0261111/FBgn0015269/FBgn0036518/FBgn0031233/FBgn0050372/FBgn0027509/FBgn0033918/FBgn0029736/FBgn0026056/FBgn0004868/FBgn0003346/FBgn0022960/FBgn0038401/FBgn0031304/FBgn0028292/FBgn0020655/FBgn0031779/FBgn0250791/FBgn0040080/FBgn0039110/FBgn0034009/FBgn0039056/FBgn0038747/FBgn0038304/FBgn0033539/FBg…	35		H3K27ac	GO:0030335	positive regulation of cell migration	5/252	49/12275	0.00319942	0.0236962	0.0177702	FBgn0000578/FBgn0000097/FBgn0001297/FBgn0011260/FBgn0041092	5		H3K4me3	GO:0000228	nuclear chromosome	87/1909	346/11938	5.94441e-06	3.87545e-05	2.13723e-05	FBgn0034138/FBgn0034537/FBgn0015602/FBgn0026577/FBgn0026427/FBgn0005617/FBgn0010265/FBgn0025808/FBgn0052732/FBgn0037741/FBgn0031759/FBgn0033699/FBgn0005616/FBgn0026417/FBgn0000629/FBgn0033015/FBgn0027503/FBgn0263979/FBgn0261885/FBgn0013325/FBgn0011715/FBgn0034423/FBgn0039559/FBgn0020496/FBgn0031696/FBgn0031377/FBgn0002626/FBgn0030093/FBgn0034939/FBgn0001197/FBgn0261602/FBgn0023097/FBgn0000212/FBg…	87
H3K4me3	GO:0101005	ubiquitinyl hydrolase activity	18/1815	40/12127	5.43131e-06	7.36384e-05	4.9859e-05	FBgn0005632/FBgn0052479/FBgn0035593/FBgn0016756/FBgn0036913/FBgn0039773/FBgn0037734/FBgn0035402/FBgn0028694/FBgn0037270/FBgn0033916/FBgn0260936/FBgn0032216/FBgn0026738/FBgn0039214/FBgn0050421/FBgn0033738/FBgn0038862	18		H3K27ac	GO:0007303	cytoplasmic transport, nurse cell to oocyte	3/252	15/12275	0.00324029	0.0236962	0.0177702	FBgn0000578/FBgn0261836/FBgn0261285	3		H3K4me3	GO:0000790	nuclear chromatin	67/1909	251/11938	8.70855e-06	5.60473e-05	3.09089e-05	FBgn0034537/FBgn0015602/FBgn0026577/FBgn0026427/FBgn0025808/FBgn0052732/FBgn0037741/FBgn0031759/FBgn0000629/FBgn0033015/FBgn0027503/FBgn0263979/FBgn0261885/FBgn0011715/FBgn0034423/FBgn0020496/FBgn0031377/FBgn0030093/FBgn0001197/FBgn0023097/FBgn0000212/FBgn0028406/FBgn0003042/FBgn0040075/FBgn0038128/FBgn0016687/FBgn0024491/FBgn0028387/FBgn0032688/FBgn0000577/FBgn0027620/FBgn0030877/FBgn0038546/FBg…	67
H3K4me3	GO:0003682	chromatin binding	62/1815	239/12127	5.90165e-06	7.81969e-05	5.29455e-05	FBgn0015602/FBgn0005617/FBgn0025808/FBgn0263933/FBgn0038016/FBgn0005616/FBgn0037027/FBgn0033998/FBgn0263979/FBgn0040283/FBgn0027378/FBgn0039740/FBgn0039019/FBgn0039559/FBgn0039488/FBgn0036483/FBgn0003598/FBgn0010313/FBgn0021796/FBgn0051151/FBgn0023097/FBgn0003042/FBgn0039735/FBgn0020616/FBgn0032475/FBgn0005386/FBgn0024509/FBgn0034853/FBgn0015075/FBgn0011787/FBgn0000283/FBgn0015391/FBgn0002775/FBg…	62		H3K27ac	GO:0007522	visceral muscle development	3/252	15/12275	0.00324029	0.0236962	0.0177702	FBgn0024189/FBgn0261836/FBgn0001316	3		H3K4me3	GO:0044445	cytosolic part	68/1909	256/11938	8.94482e-06	5.68392e-05	3.13456e-05	FBgn0034138/FBgn0038834/FBgn0036825/FBgn0010265/FBgn0261596/FBgn0285950/FBgn0002593/FBgn0033699/FBgn0036118/FBgn0086605/FBgn0015288/FBgn0020618/FBgn0261597/FBgn0013325/FBgn0033973/FBgn0033912/FBgn0003517/FBgn0039300/FBgn0037632/FBgn0002626/FBgn0284436/FBgn0010621/FBgn0028692/FBgn0030878/FBgn0039713/FBgn0011272/FBgn0261602/FBgn0027525/FBgn0034968/FBgn0030136/FBgn0037351/FBgn0003274/FBgn0035753/FBg…	68
H3K4me3	GO:0004812	aminoacyl-tRNA ligase activity	17/1815	37/12127	6.99881e-06	8.87023e-05	6.00585e-05	FBgn0275436/FBgn0002069/FBgn0039175/FBgn0027082/FBgn0030007/FBgn0036629/FBgn0027094/FBgn0034401/FBgn0021750/FBgn0005674/FBgn0027079/FBgn0027080/FBgn0028962/FBgn0035942/FBgn0284253/FBgn0027085/FBgn0036763	17		H3K27ac	GO:0030720	oocyte localization involved in germarium-derived egg chamber formation	3/252	15/12275	0.00324029	0.0236962	0.0177702	FBgn0263929/FBgn0015589/FBgn0016917	3		H3K4me3	GO:0008541	proteasome regulatory particle, lid subcomplex	9/1909	12/11938	9.31468e-06	5.7024e-05	3.14475e-05	FBgn0028689/FBgn0002787/FBgn0028688/FBgn0261396/FBgn0028691/FBgn0028694/FBgn0028693/FBgn0028690/FBgn0033886	9
H3K4me3	GO:0016875	ligase activity, forming carbon-oxygen bonds	17/1815	37/12127	6.99881e-06	8.87023e-05	6.00585e-05	FBgn0275436/FBgn0002069/FBgn0039175/FBgn0027082/FBgn0030007/FBgn0036629/FBgn0027094/FBgn0034401/FBgn0021750/FBgn0005674/FBgn0027079/FBgn0027080/FBgn0028962/FBgn0035942/FBgn0284253/FBgn0027085/FBgn0036763	17		H3K27ac	GO:0045467	R7 cell development	3/252	15/12275	0.00324029	0.0236962	0.0177702	FBgn0283521/FBgn0000464/FBgn0010473	3		H3K4me3	GO:0016586	RSC-type complex	9/1909	12/11938	9.31468e-06	5.7024e-05	3.14475e-05	FBgn0011715/FBgn0030093/FBgn0000212/FBgn0000577/FBgn0042085/FBgn0025463/FBgn0020887/FBgn0039227/FBgn0025716	9
H3K4me3	GO:0005543	phospholipid binding	34/1815	107/12127	8.52056e-06	0.000105691	7.15612e-05	FBgn0002932/FBgn0004387/FBgn0052226/FBgn0037884/FBgn0035533/FBgn0050372/FBgn0032476/FBgn0284257/FBgn0040475/FBgn0086785/FBgn0036309/FBgn0033244/FBgn0027561/FBgn0036372/FBgn0032421/FBgn0032005/FBgn0031534/FBgn0030641/FBgn0086372/FBgn0033935/FBgn0266669/FBgn0053094/FBgn0267378/FBgn0032191/FBgn0038588/FBgn0039187/FBgn0033316/FBgn0038659/FBgn0000499/FBgn0038065/FBgn0039056/FBgn0038747/FBgn0051158/FBg…	34		H3K27ac	GO:0050767	regulation of neurogenesis	13/252	265/12275	0.00328658	0.0239433	0.0179555	FBgn0004876/FBgn0000097/FBgn0000547/FBgn0010105/FBgn0010113/FBgn0000546/FBgn0011260/FBgn0053208/FBgn0000464/FBgn0010473/FBgn0259211/FBgn0024836/FBgn0010300	13		H3K4me3	GO:0035060	brahma complex	9/1909	12/11938	9.31468e-06	5.7024e-05	3.14475e-05	FBgn0261885/FBgn0011715/FBgn0030093/FBgn0000212/FBgn0042085/FBgn0025463/FBgn0040078/FBgn0039227/FBgn0025716	9
H3K4me3	GO:0004402	histone acetyltransferase activity	20/1815	49/12127	1.01868e-05	0.000120503	8.15903e-05	FBgn0026577/FBgn0027490/FBgn0031759/FBgn0040066/FBgn0033015/FBgn0028926/FBgn0027378/FBgn0033155/FBgn0039280/FBgn0040075/FBgn0028387/FBgn0052343/FBgn0040078/FBgn0032516/FBgn0039585/FBgn0030891/FBgn0037981/FBgn0263738/FBgn0039067/FBgn0035624	20		H3K27ac	GO:0051272	positive regulation of cellular component movement	6/252	71/12275	0.003315	0.0240589	0.0180422	FBgn0000578/FBgn0000097/FBgn0001297/FBgn0011260/FBgn0024836/FBgn0041092	6		H3K4me3	GO:0000502	proteasome complex	24/1909	62/11938	1.32456e-05	7.91584e-05	4.36541e-05	FBgn0023175/FBgn0028689/FBgn0032884/FBgn0028687/FBgn0015282/FBgn0250746/FBgn0086134/FBgn0002787/FBgn0030457/FBgn0028688/FBgn0028692/FBgn0261396/FBgn0028691/FBgn0016697/FBgn0028694/FBgn0261394/FBgn0028695/FBgn0028693/FBgn0010590/FBgn0033698/FBgn0028690/FBgn0002284/FBgn0023174/FBgn0033886	24
H3K4me3	GO:0042054	histone methyltransferase activity	20/1815	49/12127	1.01868e-05	0.000120503	8.15903e-05	FBgn0052732/FBgn0040066/FBgn0000629/FBgn0263979/FBgn0034817/FBgn0011474/FBgn0039559/FBgn0086908/FBgn0005386/FBgn0015925/FBgn0264495/FBgn0020887/FBgn0032391/FBgn0263740/FBgn0040022/FBgn0032030/FBgn0263667/FBgn0030486/FBgn0038815/FBgn0023518	20		H3K27ac	GO:0012501	programmed cell death	15/252	331/12275	0.00348988	0.0250908	0.0188161	FBgn0085397/FBgn0262081/FBgn0263395/FBgn0042693/FBgn0260945/FBgn0036165/FBgn0041094/FBgn0010113/FBgn0000546/FBgn0283521/FBgn0086676/FBgn0015589/FBgn0011766/FBgn0264493/FBgn0000567	15		H3K4me3	GO:1905369	endopeptidase complex	24/1909	62/11938	1.32456e-05	7.91584e-05	4.36541e-05	FBgn0023175/FBgn0028689/FBgn0032884/FBgn0028687/FBgn0015282/FBgn0250746/FBgn0086134/FBgn0002787/FBgn0030457/FBgn0028688/FBgn0028692/FBgn0261396/FBgn0028691/FBgn0016697/FBgn0028694/FBgn0261394/FBgn0028695/FBgn0028693/FBgn0010590/FBgn0033698/FBgn0028690/FBgn0002284/FBgn0023174/FBgn0033886	24
H3K4me3	GO:0008170	N-methyltransferase activity	25/1815	69/12127	1.04214e-05	0.000120503	8.15903e-05	FBgn0052732/FBgn0040066/FBgn0000629/FBgn0263979/FBgn0034817/FBgn0035323/FBgn0038871/FBgn0011474/FBgn0039559/FBgn0086908/FBgn0037778/FBgn0005386/FBgn0015925/FBgn0264495/FBgn0020887/FBgn0032391/FBgn0031485/FBgn0040022/FBgn0032030/FBgn0263667/FBgn0030486/FBgn0053230/FBgn0261381/FBgn0038815/FBgn0023518	25		H3K27ac	GO:0035166	post-embryonic hemopoiesis	5/252	50/12275	0.00349648	0.0250908	0.0188161	FBgn0283521/FBgn0011766/FBgn0003963/FBgn0003459/FBgn0016917	5		H3K4me3	GO:0005769	early endosome	24/1909	64/11938	2.47254e-05	0.000146025	8.05298e-05	FBgn0026369/FBgn0004387/FBgn0036299/FBgn0039402/FBgn0036141/FBgn0261064/FBgn0032732/FBgn0267849/FBgn0035983/FBgn0004380/FBgn0028541/FBgn0014010/FBgn0015277/FBgn0039204/FBgn0005671/FBgn0034793/FBgn0036566/FBgn0013750/FBgn0039492/FBgn0032191/FBgn0019968/FBgn0033692/FBgn0038065/FBgn0000119	24
H3K4me3	GO:0042393	histone binding	29/1815	86/12127	1.07419e-05	0.000120503	8.15903e-05	FBgn0015268/FBgn0026577/FBgn0034259/FBgn0040066/FBgn0033015/FBgn0263979/FBgn0027378/FBgn0039019/FBgn0037377/FBgn0034282/FBgn0000212/FBgn0003042/FBgn0039735/FBgn0028387/FBgn0038546/FBgn0032475/FBgn0033526/FBgn0000541/FBgn0002775/FBgn0002183/FBgn0032516/FBgn0039585/FBgn0026573/FBgn0263667/FBgn0086613/FBgn0016917/FBgn0043900/FBgn0032348/FBgn0023518	29		H3K27ac	GO:0035167	larval lymph gland hemopoiesis	5/252	50/12275	0.00349648	0.0250908	0.0188161	FBgn0283521/FBgn0011766/FBgn0003963/FBgn0003459/FBgn0016917	5		H3K4me3	GO:0005838	proteasome regulatory particle	14/1909	28/11938	2.94571e-05	0.000169656	9.35613e-05	FBgn0028689/FBgn0028687/FBgn0015282/FBgn0002787/FBgn0030457/FBgn0028688/FBgn0028692/FBgn0261396/FBgn0028691/FBgn0028694/FBgn0028695/FBgn0028693/FBgn0028690/FBgn0033886	14
H3K4me3	GO:0035091	phosphatidylinositol binding	24/1815	65/12127	1.07482e-05	0.000120503	8.15903e-05	FBgn0002932/FBgn0004387/FBgn0052226/FBgn0037884/FBgn0050372/FBgn0032476/FBgn0284257/FBgn0040475/FBgn0086785/FBgn0036309/FBgn0033244/FBgn0027561/FBgn0036372/FBgn0032421/FBgn0032005/FBgn0031534/FBgn0086372/FBgn0033935/FBgn0266669/FBgn0267378/FBgn0032191/FBgn0038588/FBgn0038065/FBgn0031457	24		H3K27ac	GO:0007526	larval somatic muscle development	4/252	31/12275	0.00352884	0.0251348	0.018849	FBgn0010825/FBgn0283521/FBgn0015371/FBgn0016917	4		H3K4me3	GO:0005747	mitochondrial respiratory chain complex I	21/1909	53/11938	3.00784e-05	0.000169656	9.35613e-05	FBgn0030605/FBgn0019957/FBgn0001989/FBgn0033570/FBgn0034576/FBgn0025839/FBgn0030292/FBgn0034645/FBgn0031436/FBgn0011455/FBgn0039909/FBgn0039689/FBgn0033961/FBgn0031771/FBgn0031505/FBgn0011361/FBgn0027785/FBgn0266582/FBgn0030853/FBgn0037001/FBgn0032511	21
H3K4me3	GO:0003924	GTPase activity	42/1815	146/12127	1.31402e-05	0.000144542	9.78661e-05	FBgn0033272/FBgn0261276/FBgn0042712/FBgn0039020/FBgn0010747/FBgn0033184/FBgn0038947/FBgn0004636/FBgn0265605/FBgn0016701/FBgn0000115/FBgn0031882/FBgn0015790/FBgn0010333/FBgn0039532/FBgn0000384/FBgn0003205/FBgn0015797/FBgn0013726/FBgn0001123/FBgn0014010/FBgn0010348/FBgn0283666/FBgn0039140/FBgn0014009/FBgn0285937/FBgn0020443/FBgn0026479/FBgn0020255/FBgn0013750/FBgn0041191/FBgn0026259/FBgn0037478/FBg…	42		H3K27ac	GO:0048520	positive regulation of behavior	4/252	31/12275	0.00352884	0.0251348	0.018849	FBgn0000546/FBgn0259243/FBgn0263490/FBgn0266418	4		H3K4me3	GO:0030964	NADH dehydrogenase complex	21/1909	53/11938	3.00784e-05	0.000169656	9.35613e-05	FBgn0030605/FBgn0019957/FBgn0001989/FBgn0033570/FBgn0034576/FBgn0025839/FBgn0030292/FBgn0034645/FBgn0031436/FBgn0011455/FBgn0039909/FBgn0039689/FBgn0033961/FBgn0031771/FBgn0031505/FBgn0011361/FBgn0027785/FBgn0266582/FBgn0030853/FBgn0037001/FBgn0032511	21
H3K4me3	GO:0000149	SNARE binding	19/1815	46/12127	1.3791e-05	0.000148892	0.000100812	FBgn0285911/FBgn0264751/FBgn0260862/FBgn0266671/FBgn0266720/FBgn0034913/FBgn0267849/FBgn0032499/FBgn0031106/FBgn0086372/FBgn0039212/FBgn0250791/FBgn0039379/FBgn0264978/FBgn0000257/FBgn0000482/FBgn0036341/FBgn0004574/FBgn0011232	19		H3K27ac	GO:0009948	anterior/posterior axis specification	9/252	149/12275	0.00361925	0.0256833	0.0192604	FBgn0004875/FBgn0263929/FBgn0263289/FBgn0003165/FBgn0003475/FBgn0026238/FBgn0263102/FBgn0262582/FBgn0001316	9		H3K4me3	GO:0045271	respiratory chain complex I	21/1909	53/11938	3.00784e-05	0.000169656	9.35613e-05	FBgn0030605/FBgn0019957/FBgn0001989/FBgn0033570/FBgn0034576/FBgn0025839/FBgn0030292/FBgn0034645/FBgn0031436/FBgn0011455/FBgn0039909/FBgn0039689/FBgn0033961/FBgn0031771/FBgn0031505/FBgn0011361/FBgn0027785/FBgn0266582/FBgn0030853/FBgn0037001/FBgn0032511	21
H3K4me3	GO:0061733	peptide-lysine-N-acetyltransferase activity	20/1815	51/12127	2.06773e-05	0.000219179	0.000148401	FBgn0026577/FBgn0027490/FBgn0031759/FBgn0040066/FBgn0033015/FBgn0028926/FBgn0027378/FBgn0033155/FBgn0039280/FBgn0040075/FBgn0028387/FBgn0052343/FBgn0040078/FBgn0032516/FBgn0039585/FBgn0030891/FBgn0037981/FBgn0263738/FBgn0039067/FBgn0035624	20		H3K27ac	GO:0009950	dorsal/ventral axis specification	6/252	73/12275	0.0038089	0.0269293	0.0201948	FBgn0004875/FBgn0263929/FBgn0262582/FBgn0003089/FBgn0015778/FBgn0038826	6		H3K4me3	GO:0000314	organellar small ribosomal subunit	15/1909	32/11938	4.04614e-05	0.000223205	0.000123092	FBgn0033907/FBgn0260407/FBgn0033480/FBgn0034986/FBgn0285951/FBgn0037529/FBgn0039555/FBgn0036557/FBgn0032236/FBgn0011787/FBgn0034727/FBgn0036774/FBgn0035374/FBgn0035534/FBgn0051450	15
H3K4me3	GO:0008092	cytoskeletal protein binding	70/1815	294/12127	3.52787e-05	0.000367276	0.000248675	FBgn0067864/FBgn0267795/FBgn0265512/FBgn0051961/FBgn0261276/FBgn0004387/FBgn0036118/FBgn0001301/FBgn0004381/FBgn0032153/FBgn0262872/FBgn0029157/FBgn0016070/FBgn0013733/FBgn0261985/FBgn0037884/FBgn0011745/FBgn0283724/FBgn0000253/FBgn0027509/FBgn0262716/FBgn0003475/FBgn0024273/FBgn0036309/FBgn0033244/FBgn0038206/FBgn0260442/FBgn0264694/FBgn0000183/FBgn0040208/FBgn0000308/FBgn0004380/FBgn0013726/FBg…	70		H3K27ac	GO:0007392	initiation of dorsal closure	3/252	16/12275	0.00392808	0.0274679	0.0205987	FBgn0033033/FBgn0003963/FBgn0259212	3		H3K4me3	GO:0005763	mitochondrial small ribosomal subunit	15/1909	32/11938	4.04614e-05	0.000223205	0.000123092	FBgn0033907/FBgn0260407/FBgn0033480/FBgn0034986/FBgn0285951/FBgn0037529/FBgn0039555/FBgn0036557/FBgn0032236/FBgn0011787/FBgn0034727/FBgn0036774/FBgn0035374/FBgn0035534/FBgn0051450	15
H3K4me3	GO:0035064	methylated histone binding	10/1815	17/12127	3.89393e-05	0.000391408	0.000265014	FBgn0027378/FBgn0039019/FBgn0003042/FBgn0038546/FBgn0032475/FBgn0000541/FBgn0002775/FBgn0032516/FBgn0026573/FBgn0043900	10		H3K27ac	GO:0014041	regulation of neuron maturation	3/252	16/12275	0.00392808	0.0274679	0.0205987	FBgn0010113/FBgn0000546/FBgn0053208	3		H3K4me3	GO:0070847	core mediator complex	8/1909	11/11938	4.41121e-05	0.000240698	0.00013274	FBgn0024330/FBgn0003415/FBgn0001324/FBgn0035754/FBgn0035145/FBgn0038578/FBgn0051390/FBgn0039923	8
H3K4me3	GO:0140034	methylation-dependent protein binding	10/1815	17/12127	3.89393e-05	0.000391408	0.000265014	FBgn0027378/FBgn0039019/FBgn0003042/FBgn0038546/FBgn0032475/FBgn0000541/FBgn0002775/FBgn0032516/FBgn0026573/FBgn0043900	10		H3K27ac	GO:1904799	regulation of neuron remodeling	3/252	16/12275	0.00392808	0.0274679	0.0205987	FBgn0010113/FBgn0000546/FBgn0053208	3		H3K4me3	GO:0022624	proteasome accessory complex	14/1909	29/11938	4.85986e-05	0.000262328	0.000144668	FBgn0028689/FBgn0028687/FBgn0015282/FBgn0002787/FBgn0030457/FBgn0028688/FBgn0028692/FBgn0261396/FBgn0028691/FBgn0028694/FBgn0028695/FBgn0028693/FBgn0028690/FBgn0033886	14
H3K4me3	GO:0019783	ubiquitin-like protein-specific protease activity	19/1815	49/12127	3.9914e-05	0.000394405	0.000267043	FBgn0005632/FBgn0052479/FBgn0035593/FBgn0016756/FBgn0036913/FBgn0039773/FBgn0037734/FBgn0035402/FBgn0028694/FBgn0037270/FBgn0033916/FBgn0260936/FBgn0032216/FBgn0026738/FBgn0039214/FBgn0050421/FBgn0033738/FBgn0038862/FBgn0027053	19		H3K27ac	GO:0044719	regulation of imaginal disc-derived wing size	4/252	32/12275	0.0039689	0.0276524	0.020737	FBgn0035539/FBgn0283521/FBgn0264442/FBgn0004652	4		H3K4me3	GO:0005773	vacuole	43/1909	149/11938	4.93236e-05	0.000263409	0.000145264	FBgn0038427/FBgn0033272/FBgn0283536/FBgn0028662/FBgn0285911/FBgn0052484/FBgn0283535/FBgn0020618/FBgn0028663/FBgn0028664/FBgn0052226/FBgn0037671/FBgn0015790/FBgn0030521/FBgn0027525/FBgn0000416/FBgn0038376/FBgn0262736/FBgn0039636/FBgn0036998/FBgn0015277/FBgn0033247/FBgn0034970/FBgn0022097/FBgn0005671/FBgn0038593/FBgn0034793/FBgn0027779/FBgn0262512/FBgn0031399/FBgn0031106/FBgn0250791/FBgn0036932/FBg…	43
H3K4me3	GO:0043022	ribosome binding	13/1815	27/12127	4.61654e-05	0.000448574	0.00030372	FBgn0284252/FBgn0034259/FBgn0035088/FBgn0020618/FBgn0017429/FBgn0003517/FBgn0034087/FBgn0034915/FBgn0015521/FBgn0033712/FBgn0032486/FBgn0037135/FBgn0250753	13		H3K27ac	GO:0042462	eye photoreceptor cell development	7/252	98/12275	0.00400647	0.027813	0.0208575	FBgn0283521/FBgn0001316/FBgn0000464/FBgn0010473/FBgn0041111/FBgn0259211/FBgn0024836	7		H3K4me3	GO:0005938	cell cortex	50/1909	182/11938	5.23275e-05	0.000276509	0.000152489	FBgn0067864/FBgn0032633/FBgn0263601/FBgn0011745/FBgn0266671/FBgn0262716/FBgn0003475/FBgn0024273/FBgn0004197/FBgn0026238/FBgn0040475/FBgn0261456/FBgn0027598/FBgn0036309/FBgn0038167/FBgn0020510/FBgn0040208/FBgn0010909/FBgn0000308/FBgn0034180/FBgn0011739/FBgn0013726/FBgn0034372/FBgn0260934/FBgn0014010/FBgn0024248/FBgn0024814/FBgn0003520/FBgn0036372/FBgn0034970/FBgn0082582/FBgn0261854/FBgn0266673/FBg…	50
H3K4me3	GO:0003954	NADH dehydrogenase activity	17/1815	42/12127	5.3143e-05	0.000499716	0.000338347	FBgn0030605/FBgn0019957/FBgn0001989/FBgn0033570/FBgn0025839/FBgn0034645/FBgn0031436/FBgn0011455/FBgn0039909/FBgn0033961/FBgn0031771/FBgn0031505/FBgn0263051/FBgn0266582/FBgn0030853/FBgn0037001/FBgn0032511	17		H3K27ac	GO:0007616	long-term memory	6/252	74/12275	0.00407536	0.0281891	0.0211395	FBgn0003165/FBgn0000546/FBgn0263490/FBgn0016917/FBgn0013759/FBgn0000119	6		H3K4me3	GO:0000315	organellar large ribosomal subunit	20/1909	51/11938	5.51457e-05	0.000285393	0.000157388	FBgn0001995/FBgn0035122/FBgn0033480/FBgn0031231/FBgn0036335/FBgn0030552/FBgn0033208/FBgn0083983/FBgn0014023/FBgn0026741/FBgn0038319/FBgn0011787/FBgn0261380/FBgn0035272/FBgn0037608/FBgn0263863/FBgn0053002/FBgn0032261/FBgn0031660/FBgn0028648	20
H3K4me3	GO:1901981	phosphatidylinositol phosphate binding	17/1815	42/12127	5.3143e-05	0.000499716	0.000338347	FBgn0002932/FBgn0004387/FBgn0052226/FBgn0037884/FBgn0050372/FBgn0040475/FBgn0086785/FBgn0036309/FBgn0027561/FBgn0036372/FBgn0032005/FBgn0031534/FBgn0086372/FBgn0033935/FBgn0266669/FBgn0267378/FBgn0038065	17		H3K27ac	GO:0008219	cell death	16/252	371/12275	0.00419658	0.0287531	0.0215625	FBgn0085397/FBgn0262081/FBgn0263395/FBgn0042693/FBgn0260945/FBgn0036165/FBgn0041094/FBgn0010113/FBgn0000546/FBgn0002567/FBgn0283521/FBgn0086676/FBgn0015589/FBgn0011766/FBgn0264493/FBgn0000567	16		H3K4me3	GO:0005762	mitochondrial large ribosomal subunit	20/1909	51/11938	5.51457e-05	0.000285393	0.000157388	FBgn0001995/FBgn0035122/FBgn0033480/FBgn0031231/FBgn0036335/FBgn0030552/FBgn0033208/FBgn0083983/FBgn0014023/FBgn0026741/FBgn0038319/FBgn0011787/FBgn0261380/FBgn0035272/FBgn0037608/FBgn0263863/FBgn0053002/FBgn0032261/FBgn0031660/FBgn0028648	20
H3K4me3	GO:0140030	modification-dependent protein binding	14/1815	31/12127	5.76094e-05	0.000533115	0.000360961	FBgn0027378/FBgn0039019/FBgn0027609/FBgn0037734/FBgn0003042/FBgn0041205/FBgn0038546/FBgn0032475/FBgn0035793/FBgn0000541/FBgn0002775/FBgn0032516/FBgn0026573/FBgn0043900	14		H3K27ac	GO:0032870	cellular response to hormone stimulus	8/252	125/12275	0.00421692	0.0287531	0.0215625	FBgn0035542/FBgn0042693/FBgn0000546/FBgn0086779/FBgn0000568/FBgn0035499/FBgn0027492/FBgn0041092	8		H3K4me3	GO:0033181	plasma membrane proton-transporting V-type ATPase complex	10/1909	17/11938	7.01234e-05	0.000359204	0.000198093	FBgn0283536/FBgn0028662/FBgn0283535/FBgn0028663/FBgn0262736/FBgn0022097/FBgn0005671/FBgn0027779/FBgn0262512/FBgn0262515	10
H3K4me3	GO:0001067	regulatory region nucleic acid binding	83/1815	369/12127	6.20436e-05	0.000556483	0.000376783	FBgn0005617/FBgn0027514/FBgn0030240/FBgn0085405/FBgn0035036/FBgn0261938/FBgn0031597/FBgn0034650/FBgn0024909/FBgn0001222/FBgn0030659/FBgn0035213/FBgn0015520/FBgn0030963/FBgn0263979/FBgn0028926/FBgn0004101/FBgn0034946/FBgn0001138/FBgn0032512/FBgn0003651/FBgn0000492/FBgn0000576/FBgn0037877/FBgn0037466/FBgn0004915/FBgn0038787/FBgn0036396/FBgn0032223/FBgn0035993/FBgn0035137/FBgn0052343/FBgn0021872/FBg…	83		H3K27ac	GO:0050804	modulation of chemical synaptic transmission	8/252	125/12275	0.00421692	0.0287531	0.0215625	FBgn0262081/FBgn0003165/FBgn0260945/FBgn0260003/FBgn0013759/FBgn0038826/FBgn0261547/FBgn0004611	8		H3K4me3	GO:0030662	coated vesicle membrane	16/1909	37/11938	7.62539e-05	0.000386661	0.000213235	FBgn0027496/FBgn0264751/FBgn0262125/FBgn0260862/FBgn0038947/FBgn0033339/FBgn0024833/FBgn0036309/FBgn0040087/FBgn0000183/FBgn0024814/FBgn0024509/FBgn0033460/FBgn0028582/FBgn0028968/FBgn0025725	16
H3K4me3	GO:0044212	transcription regulatory region DNA binding	83/1815	369/12127	6.20436e-05	0.000556483	0.000376783	FBgn0005617/FBgn0027514/FBgn0030240/FBgn0085405/FBgn0035036/FBgn0261938/FBgn0031597/FBgn0034650/FBgn0024909/FBgn0001222/FBgn0030659/FBgn0035213/FBgn0015520/FBgn0030963/FBgn0263979/FBgn0028926/FBgn0004101/FBgn0034946/FBgn0001138/FBgn0032512/FBgn0003651/FBgn0000492/FBgn0000576/FBgn0037877/FBgn0037466/FBgn0004915/FBgn0038787/FBgn0036396/FBgn0032223/FBgn0035993/FBgn0035137/FBgn0052343/FBgn0021872/FBg…	83		H3K27ac	GO:0099177	regulation of trans-synaptic signaling	8/252	125/12275	0.00421692	0.0287531	0.0215625	FBgn0262081/FBgn0003165/FBgn0260945/FBgn0260003/FBgn0013759/FBgn0038826/FBgn0261547/FBgn0004611	8		H3K4me3	GO:0016469	proton-transporting two-sector ATPase complex	22/1909	60/11938	7.92169e-05	0.000397669	0.000219306	FBgn0283536/FBgn0010612/FBgn0028662/FBgn0011211/FBgn0283535/FBgn0028663/FBgn0028664/FBgn0037671/FBgn0019644/FBgn0262736/FBgn0022097/FBgn0005671/FBgn0038224/FBgn0027779/FBgn0262512/FBgn0016119/FBgn0035032/FBgn0262515/FBgn0039830/FBgn0016691/FBgn0034081/FBgn0020235	22
H3K4me3	GO:0140101	catalytic activity, acting on a tRNA	28/1815	89/12127	6.32143e-05	0.000558393	0.000378076	FBgn0029857/FBgn0029858/FBgn0032750/FBgn0275436/FBgn0002069/FBgn0039175/FBgn0027082/FBgn0030007/FBgn0036629/FBgn0052281/FBgn0026566/FBgn0027094/FBgn0038107/FBgn0034401/FBgn0021750/FBgn0005674/FBgn0027079/FBgn0037435/FBgn0034351/FBgn0034748/FBgn0027080/FBgn0028962/FBgn0031189/FBgn0035942/FBgn0284253/FBgn0027085/FBgn0038953/FBgn0036763	28		H3K27ac	GO:0033043	regulation of organelle organization	17/252	406/12275	0.00431316	0.029305	0.0219763	FBgn0000578/FBgn0285911/FBgn0010825/FBgn0000547/FBgn0003475/FBgn0027932/FBgn0086779/FBgn0263102/FBgn0010397/FBgn0027339/FBgn0033773/FBgn0031952/FBgn0041111/FBgn0015589/FBgn0016917/FBgn0037525/FBgn0265276	17		H3K4me3	GO:0012507	ER to Golgi transport vesicle membrane	8/1909	12/11938	0.000113707	0.000559616	0.000308616	FBgn0264751/FBgn0262125/FBgn0260862/FBgn0038947/FBgn0033339/FBgn0040087/FBgn0024509/FBgn0033460	8
H3K4me3	GO:0002161	aminoacyl-tRNA editing activity	8/1815	12/12127	6.9764e-05	0.000607051	0.000411021	FBgn0039175/FBgn0030007/FBgn0027094/FBgn0027079/FBgn0028962/FBgn0035942/FBgn0284253/FBgn0027085	8		H3K27ac	GO:0007424	open tracheal system development	12/252	243/12275	0.00442818	0.0296699	0.0222499	FBgn0000097/FBgn0000547/FBgn0053556/FBgn0036844/FBgn0010113/FBgn0005771/FBgn0001316/FBgn0052296/FBgn0010415/FBgn0259211/FBgn0024836/FBgn0016917	12		H3K4me3	GO:0031010	ISWI-type complex	8/1909	12/11938	0.000113707	0.000559616	0.000308616	FBgn0026577/FBgn0263979/FBgn0020496/FBgn0016687/FBgn0027620/FBgn0052831/FBgn0000541/FBgn0011604	8
H3K4me3	GO:0009055	electron transfer activity	23/1815	68/12127	8.11261e-05	0.000695537	0.000470933	FBgn0004465/FBgn0019624/FBgn0032509/FBgn0031436/FBgn0040529/FBgn0263911/FBgn0015031/FBgn0036762/FBgn0261439/FBgn0015582/FBgn0031830/FBgn0250814/FBgn0034877/FBgn0263051/FBgn0035600/FBgn0037873/FBgn0021906/FBgn0014028/FBgn0032833/FBgn0036728/FBgn0040773/FBgn0038271/FBgn0030584	23		H3K27ac	GO:0007300	ovarian nurse cell to oocyte transport	4/252	33/12275	0.00444465	0.0296699	0.0222499	FBgn0000578/FBgn0261836/FBgn0261285/FBgn0033988	4		H3K4me3	GO:0005721	pericentric heterochromatin	9/1909	15/11938	0.000133669	0.000651472	0.000359273	FBgn0039559/FBgn0003598/FBgn0020616/FBgn0014269/FBgn0265193/FBgn0013263/FBgn0038578/FBgn0026573/FBgn0039923	9
H3K4me3	GO:0001047	core promoter binding	14/1815	32/12127	8.83873e-05	0.000746809	0.000505648	FBgn0035036/FBgn0034650/FBgn0028926/FBgn0004915/FBgn0038499/FBgn0034062/FBgn0010287/FBgn0032814/FBgn0050020/FBgn0259785/FBgn0003687/FBgn0015664/FBgn0034114/FBgn0260243	14		H3K27ac	GO:0045665	negative regulation of neuron differentiation	4/252	33/12275	0.00444465	0.0296699	0.0222499	FBgn0004876/FBgn0000097/FBgn0000547/FBgn0011260	4		H3K4me3	GO:0032154	cleavage furrow	15/1909	35/11938	0.000144193	0.000696008	0.000383833	FBgn0032633/FBgn0035533/FBgn0015790/FBgn0027598/FBgn0267975/FBgn0036476/FBgn0013726/FBgn0010348/FBgn0285937/FBgn0265434/FBgn0032876/FBgn0013750/FBgn0053094/FBgn0267378/FBgn0265101	15
H3K4me3	GO:0016410	N-acyltransferase activity	26/1815	82/12127	9.86828e-05	0.000821886	0.000556482	FBgn0026577/FBgn0027490/FBgn0031759/FBgn0040066/FBgn0033015/FBgn0028926/FBgn0027378/FBgn0024188/FBgn0033155/FBgn0031020/FBgn0039280/FBgn0040075/FBgn0028387/FBgn0052343/FBgn0034982/FBgn0040078/FBgn0032516/FBgn0039585/FBgn0030891/FBgn0243511/FBgn0037981/FBgn0036039/FBgn0263738/FBgn0020764/FBgn0039067/FBgn0035624	26		H3K27ac	GO:0007548	sex differentiation	7/252	100/12275	0.00447897	0.0296699	0.0222499	FBgn0000578/FBgn0000097/FBgn0010453/FBgn0283521/FBgn0261563/FBgn0033033/FBgn0004652	7		H3K4me3	GO:0031519	PcG protein complex	13/1909	28/11938	0.000149697	0.000715693	0.000394689	FBgn0000629/FBgn0263979/FBgn0086655/FBgn0010313/FBgn0003042/FBgn0032475/FBgn0003334/FBgn0020887/FBgn0032391/FBgn0035997/FBgn0002283/FBgn0003330/FBgn0036624	13
H3K4me3	GO:0008289	lipid binding	43/1815	163/12127	0.000100305	0.000823629	0.000557661	FBgn0002932/FBgn0004387/FBgn0052226/FBgn0037884/FBgn0035533/FBgn0050372/FBgn0027572/FBgn0032476/FBgn0004197/FBgn0284257/FBgn0040475/FBgn0086785/FBgn0036309/FBgn0033244/FBgn0032513/FBgn0033463/FBgn0035849/FBgn0027561/FBgn0036372/FBgn0032421/FBgn0032005/FBgn0031534/FBgn0030641/FBgn0086372/FBgn0020626/FBgn0033935/FBgn0266669/FBgn0053094/FBgn0267378/FBgn0032191/FBgn0038588/FBgn0039187/FBgn0033316/FBg…	43		H3K27ac	GO:0008406	gonad development	5/252	53/12275	0.00450623	0.0296699	0.0222499	FBgn0000578/FBgn0000097/FBgn0010453/FBgn0283521/FBgn0261563	5		H3K4me3	GO:0008023	transcription elongation factor complex	17/1909	43/11938	0.000175489	0.000831087	0.000458327	FBgn0038872/FBgn0026238/FBgn0266711/FBgn0034853/FBgn0039066/FBgn0017430/FBgn0010750/FBgn0026441/FBgn0033166/FBgn0037093/FBgn0031604/FBgn0002183/FBgn0025674/FBgn0037657/FBgn0025455/FBgn0033356/FBgn0023212	17
H3K4me3	GO:0008080	N-acetyltransferase activity	25/1815	78/12127	0.000109806	0.000889126	0.000602008	FBgn0026577/FBgn0027490/FBgn0031759/FBgn0040066/FBgn0033015/FBgn0028926/FBgn0027378/FBgn0024188/FBgn0033155/FBgn0031020/FBgn0039280/FBgn0040075/FBgn0028387/FBgn0052343/FBgn0034982/FBgn0040078/FBgn0032516/FBgn0039585/FBgn0030891/FBgn0243511/FBgn0037981/FBgn0036039/FBgn0263738/FBgn0039067/FBgn0035624	25		H3K27ac	GO:0045137	development of primary sexual characteristics	5/252	53/12275	0.00450623	0.0296699	0.0222499	FBgn0000578/FBgn0000097/FBgn0010453/FBgn0283521/FBgn0261563	5		H3K4me3	GO:0044437	vacuolar part	24/1909	72/11938	0.000214045	0.00100421	0.0005538	FBgn0038427/FBgn0033272/FBgn0283536/FBgn0028662/FBgn0052484/FBgn0283535/FBgn0028663/FBgn0028664/FBgn0052226/FBgn0037671/FBgn0027525/FBgn0038376/FBgn0262736/FBgn0015277/FBgn0022097/FBgn0005671/FBgn0038593/FBgn0027779/FBgn0262512/FBgn0250791/FBgn0030346/FBgn0039705/FBgn0032456/FBgn0015795	24
H3K4me3	GO:0015078	proton transmembrane transporter activity	32/1815	111/12127	0.000129395	0.00103339	0.000699684	FBgn0283536/FBgn0010612/FBgn0028662/FBgn0284252/FBgn0011211/FBgn0283535/FBgn0028663/FBgn0028664/FBgn0019624/FBgn0028703/FBgn0040529/FBgn0019644/FBgn0263911/FBgn0263006/FBgn0262736/FBgn0015031/FBgn0022097/FBgn0005671/FBgn0031830/FBgn0038224/FBgn0034877/FBgn0027779/FBgn0262512/FBgn0036566/FBgn0016119/FBgn0262515/FBgn0032833/FBgn0039830/FBgn0040773/FBgn0026787/FBgn0016691/FBgn0020235	32		H3K27ac	GO:0048190	wing disc dorsal/ventral pattern formation	5/252	53/12275	0.00450623	0.0296699	0.0222499	FBgn0003396/FBgn0040071/FBgn0262582/FBgn0013718/FBgn0041111	5		H3K4me3	GO:0012506	vesicle membrane	23/1909	68/11938	0.000225435	0.00104786	0.00057787	FBgn0027496/FBgn0264751/FBgn0262125/FBgn0036141/FBgn0260862/FBgn0038947/FBgn0035533/FBgn0266720/FBgn0015790/FBgn0033339/FBgn0261722/FBgn0024833/FBgn0036309/FBgn0040087/FBgn0000183/FBgn0024814/FBgn0024509/FBgn0033460/FBgn0030346/FBgn0028582/FBgn0028968/FBgn0000352/FBgn0025725	23
H3K4me3	GO:0044769	ATPase activity, coupled to transmembrane movement of ions, rotational mechanism	18/1815	49/12127	0.000144164	0.00113578	0.000769012	FBgn0283536/FBgn0010612/FBgn0028662/FBgn0011211/FBgn0283535/FBgn0028663/FBgn0028664/FBgn0019644/FBgn0262736/FBgn0022097/FBgn0005671/FBgn0038224/FBgn0027779/FBgn0262512/FBgn0262515/FBgn0039830/FBgn0016691/FBgn0020235	18		H3K27ac	GO:2000147	positive regulation of cell motility	5/252	53/12275	0.00450623	0.0296699	0.0222499	FBgn0000578/FBgn0000097/FBgn0001297/FBgn0011260/FBgn0041092	5		H3K4me3	GO:0030660	Golgi-associated vesicle membrane	13/1909	29/11938	0.000231839	0.00106774	0.000588833	FBgn0027496/FBgn0264751/FBgn0262125/FBgn0260862/FBgn0038947/FBgn0033339/FBgn0024833/FBgn0040087/FBgn0024814/FBgn0024509/FBgn0033460/FBgn0028968/FBgn0025725	13
H3K4me3	GO:0016772	transferase activity, transferring phosphorus-containing groups	98/1815	462/12127	0.000152765	0.00118749	0.000804025	FBgn0033392/FBgn0037098/FBgn0261938/FBgn0053156/FBgn0004407/FBgn0039306/FBgn0042092/FBgn0013762/FBgn0052484/FBgn0037315/FBgn0044826/FBgn0036188/FBgn0014006/FBgn0032054/FBgn0038463/FBgn0019938/FBgn0264959/FBgn0039846/FBgn0261850/FBgn0027504/FBgn0263278/FBgn0033929/FBgn0031696/FBgn0030556/FBgn0261984/FBgn0260972/FBgn0021796/FBgn0037578/FBgn0038649/FBgn0037218/FBgn0261456/FBgn0038167/FBgn0004855/FBg…	98		H3K27ac	GO:2000243	positive regulation of reproductive process	5/252	53/12275	0.00450623	0.0296699	0.0222499	FBgn0000097/FBgn0260945/FBgn0001297/FBgn0011766/FBgn0041092	5		H3K4me3	GO:0005847	mRNA cleavage and polyadenylation specificity factor complex	8/1909	13/11938	0.00025411	0.00115967	0.000639531	FBgn0015621/FBgn0036570/FBgn0046222/FBgn0037371/FBgn0032030/FBgn0037255/FBgn0024698/FBgn0027841	8
H3K4me3	GO:0000979	RNA polymerase II core promoter sequence-specific DNA binding	11/1815	23/12127	0.000193375	0.00146413	0.00099133	FBgn0035036/FBgn0004915/FBgn0034062/FBgn0010287/FBgn0032814/FBgn0050020/FBgn0259785/FBgn0003687/FBgn0015664/FBgn0034114/FBgn0260243	11		H3K27ac	GO:0042692	muscle cell differentiation	8/252	127/12275	0.00464102	0.030207	0.0226527	FBgn0024189/FBgn0000097/FBgn0261822/FBgn0033988/FBgn0053208/FBgn0265991/FBgn0250906/FBgn0026179	8		H3K4me3	GO:0016607	nuclear speck	14/1909	33/11938	0.000272526	0.00123251	0.000679701	FBgn0260944/FBgn0011305/FBgn0030479/FBgn0036018/FBgn0039626/FBgn0001234/FBgn0016978/FBgn0283477/FBgn0267790/FBgn0028554/FBgn0263396/FBgn0011640/FBgn0265298/FBgn0051211	14
H3K4me3	GO:0140223	general transcription initiation factor activity	11/1815	23/12127	0.000193375	0.00146413	0.00099133	FBgn0034186/FBgn0024909/FBgn0011289/FBgn0028398/FBgn0010280/FBgn0011291/FBgn0032988/FBgn0010417/FBgn0010287/FBgn0003687/FBgn0010356	11		H3K27ac	GO:0007267	cell-cell signaling	19/252	479/12275	0.00468345	0.030207	0.0226527	FBgn0262081/FBgn0000097/FBgn0003165/FBgn0042693/FBgn0260945/FBgn0010453/FBgn0259243/FBgn0002945/FBgn0260003/FBgn0016930/FBgn0263120/FBgn0250906/FBgn0015589/FBgn0263995/FBgn0013759/FBgn0038826/FBgn0261547/FBgn0004611/FBgn0000119	19		H3K4me3	GO:0070069	cytochrome complex	13/1909	30/11938	0.000349655	0.0015672	0.000864279	FBgn0019624/FBgn0040529/FBgn0263911/FBgn0015031/FBgn0031830/FBgn0250814/FBgn0034877/FBgn0035600/FBgn0021906/FBgn0032833/FBgn0036728/FBgn0040773/FBgn0038271	13
H3K4me3	GO:0001085	RNA polymerase II transcription factor binding	16/1815	43/12127	0.000281425	0.00210347	0.00142421	FBgn0033183/FBgn0011289/FBgn0010280/FBgn0000575/FBgn0013764/FBgn0003612/FBgn0025463/FBgn0010287/FBgn0010421/FBgn0000370/FBgn0015799/FBgn0015829/FBgn0003687/FBgn0011648/FBgn0010282/FBgn0029094	16		H3K27ac	GO:0007629	flight behavior	3/252	17/12275	0.00469816	0.030207	0.0226527	FBgn0011260/FBgn0010473/FBgn0004611	3		H3K4me3	GO:0030659	cytoplasmic vesicle membrane	21/1909	62/11938	0.000407679	0.0018111	0.000998785	FBgn0027496/FBgn0264751/FBgn0262125/FBgn0036141/FBgn0260862/FBgn0038947/FBgn0266720/FBgn0015790/FBgn0033339/FBgn0261722/FBgn0024833/FBgn0036309/FBgn0040087/FBgn0000183/FBgn0024814/FBgn0024509/FBgn0033460/FBgn0030346/FBgn0028582/FBgn0028968/FBgn0025725	21
H3K4me3	GO:0016251	RNA polymerase II general transcription initiation factor activity	9/1815	17/12127	0.000286497	0.00211427	0.00143153	FBgn0024909/FBgn0011289/FBgn0028398/FBgn0010280/FBgn0011291/FBgn0010417/FBgn0010287/FBgn0003687/FBgn0010356	9		H3K27ac	GO:0008594	photoreceptor cell morphogenesis	3/252	17/12275	0.00469816	0.030207	0.0226527	FBgn0010909/FBgn0261822/FBgn0000464	3		H3K4me3	GO:0036452	ESCRT complex	10/1909	20/11938	0.00041924	0.00184613	0.0010181	FBgn0034744/FBgn0027565/FBgn0039402/FBgn0037539/FBgn0260940/FBgn0021814/FBgn0035589/FBgn0086785/FBgn0022027/FBgn0086656	10
H3K4me3	GO:0016407	acetyltransferase activity	27/1815	92/12127	0.000307596	0.00224161	0.00151774	FBgn0026577/FBgn0027490/FBgn0031759/FBgn0040066/FBgn0033015/FBgn0028926/FBgn0027378/FBgn0283658/FBgn0024188/FBgn0033155/FBgn0031020/FBgn0039280/FBgn0040075/FBgn0028387/FBgn0052343/FBgn0034982/FBgn0040078/FBgn0031604/FBgn0032516/FBgn0039585/FBgn0030891/FBgn0243511/FBgn0037981/FBgn0036039/FBgn0263738/FBgn0039067/FBgn0035624	27		H3K27ac	GO:0035025	positive regulation of Rho protein signal transduction	3/252	17/12275	0.00469816	0.030207	0.0226527	FBgn0050440/FBgn0035802/FBgn0261547	3		H3K4me3	GO:0031461	cullin-RING ubiquitin ligase complex	30/1909	102/11938	0.000454626	0.00198454	0.00109443	FBgn0033337/FBgn0017551/FBgn0031834/FBgn0034527/FBgn0038056/FBgn0015509/FBgn0046301/FBgn0026238/FBgn0027609/FBgn0030228/FBgn0266711/FBgn0037760/FBgn0037814/FBgn0039554/FBgn0032956/FBgn0051855/FBgn0036500/FBgn0025394/FBgn0034231/FBgn0039632/FBgn0261268/FBgn0041171/FBgn0283468/FBgn0030555/FBgn0036196/FBgn0043010/FBgn0261477/FBgn0033260/FBgn0020257/FBgn0034641	30
H3K4me3	GO:0001091	RNA polymerase II basal transcription factor binding	7/1815	11/12127	0.000314804	0.00226581	0.00153413	FBgn0011289/FBgn0010280/FBgn0010287/FBgn0010421/FBgn0015829/FBgn0003687/FBgn0010282	7		H3K27ac	GO:0045571	negative regulation of imaginal disc growth	3/252	17/12275	0.00469816	0.030207	0.0226527	FBgn0262081/FBgn0263289/FBgn0015778	3		H3K4me3	GO:0048471	perinuclear region of cytoplasm	23/1909	71/11938	0.000458797	0.00198548	0.00109495	FBgn0039562/FBgn0002932/FBgn0015622/FBgn0033784/FBgn0032812/FBgn0028703/FBgn0034282/FBgn0026238/FBgn0037102/FBgn0040475/FBgn0015790/FBgn0020510/FBgn0003346/FBgn0037760/FBgn0000308/FBgn0032956/FBgn0267487/FBgn0265003/FBgn0015247/FBgn0005671/FBgn0003310/FBgn0020626/FBgn0033692	23
H3K4me3	GO:0001046	core promoter sequence-specific DNA binding	12/1815	28/12127	0.000356747	0.00253638	0.00171733	FBgn0035036/FBgn0004915/FBgn0038499/FBgn0034062/FBgn0010287/FBgn0032814/FBgn0050020/FBgn0259785/FBgn0003687/FBgn0015664/FBgn0034114/FBgn0260243	12		H3K27ac	GO:0045938	positive regulation of circadian sleep/wake cycle, sleep	3/252	17/12275	0.00469816	0.030207	0.0226527	FBgn0000546/FBgn0263490/FBgn0266418	3		H3K4me3	GO:0005849	mRNA cleavage factor complex	9/1909	17/11938	0.000478252	0.00204427	0.00112737	FBgn0015621/FBgn0036570/FBgn0046222/FBgn0037371/FBgn0032030/FBgn0037255/FBgn0024698/FBgn0039867/FBgn0027841	9
H3K4me3	GO:0008234	cysteine-type peptidase activity	24/1815	79/12127	0.000371052	0.00260631	0.00176467	FBgn0005632/FBgn0052479/FBgn0035593/FBgn0016756/FBgn0036913/FBgn0019972/FBgn0039773/FBgn0030521/FBgn0037734/FBgn0038325/FBgn0035402/FBgn0028694/FBgn0025866/FBgn0037270/FBgn0033916/FBgn0260936/FBgn0032216/FBgn0003464/FBgn0026738/FBgn0039214/FBgn0050421/FBgn0033738/FBgn0038862/FBgn0027053	24		H3K27ac	GO:0048675	axon extension	5/252	54/12275	0.00488459	0.0313006	0.0234729	FBgn0010113/FBgn0011260/FBgn0000464/FBgn0024836/FBgn0041092	5		H3K4me3	GO:0070971	endoplasmic reticulum exit site	7/1909	11/11938	0.000480525	0.00204427	0.00112737	FBgn0262125/FBgn0038947/FBgn0032465/FBgn0033339/FBgn0024689/FBgn0031842/FBgn0039450	7
H3K4me3	GO:0008135	translation factor activity, RNA binding	23/1815	75/12127	0.000419813	0.00291247	0.00197197	FBgn0032646/FBgn0027619/FBgn0033184/FBgn0034237/FBgn0032198/FBgn0034915/FBgn0037270/FBgn0035423/FBgn0020443/FBgn0040227/FBgn0026259/FBgn0263740/FBgn0284245/FBgn0033712/FBgn0015834/FBgn0032261/FBgn0032486/FBgn0263133/FBgn0053100/FBgn0024556/FBgn0037135/FBgn0034258/FBgn0025582	23		H3K27ac	GO:0009755	hormone-mediated signaling pathway	4/252	34/12275	0.00495738	0.0315559	0.0236643	FBgn0035542/FBgn0000546/FBgn0000568/FBgn0035499	4		H3K4me3	GO:0044454	nuclear chromosome part	73/1909	316/11938	0.000539897	0.00227755	0.00125602	FBgn0034537/FBgn0015602/FBgn0026577/FBgn0026427/FBgn0025808/FBgn0052732/FBgn0037741/FBgn0031759/FBgn0026417/FBgn0000629/FBgn0033015/FBgn0027503/FBgn0263979/FBgn0261885/FBgn0011715/FBgn0034423/FBgn0020496/FBgn0031696/FBgn0031377/FBgn0030093/FBgn0001197/FBgn0023097/FBgn0000212/FBgn0028406/FBgn0003042/FBgn0040075/FBgn0038128/FBgn0016687/FBgn0024491/FBgn0028387/FBgn0020616/FBgn0032688/FBgn0000577/FBg…	73
H3K4me3	GO:0016651	oxidoreductase activity, acting on NAD(P)H	21/1815	66/12127	0.000424631	0.00291247	0.00197197	FBgn0000318/FBgn0030605/FBgn0019957/FBgn0001989/FBgn0033570/FBgn0028436/FBgn0025839/FBgn0034645/FBgn0031436/FBgn0011455/FBgn0039909/FBgn0036762/FBgn0033961/FBgn0031771/FBgn0031505/FBgn0263051/FBgn0266582/FBgn0031670/FBgn0030853/FBgn0037001/FBgn0032511	21		H3K27ac	GO:0045747	positive regulation of Notch signaling pathway	4/252	34/12275	0.00495738	0.0315559	0.0236643	FBgn0052479/FBgn0000547/FBgn0260440/FBgn0027932	4		H3K4me3	GO:0000118	histone deacetylase complex	11/1909	24/11938	0.000557451	0.002332	0.00128605	FBgn0263933/FBgn0031759/FBgn0263979/FBgn0031377/FBgn0024491/FBgn0038546/FBgn0262714/FBgn0027951/FBgn0025825/FBgn0030434/FBgn0262519	11
H3K4me3	GO:0016887	ATPase activity	65/1815	291/12127	0.000457906	0.00310417	0.00210177	FBgn0283536/FBgn0032450/FBgn0010612/FBgn0086362/FBgn0025808/FBgn0002921/FBgn0028662/FBgn0004387/FBgn0032229/FBgn0028687/FBgn0015282/FBgn0266464/FBgn0004381/FBgn0011211/FBgn0283535/FBgn0263979/FBgn0028663/FBgn0028664/FBgn0033929/FBgn0013563/FBgn0033734/FBgn0019644/FBgn0263006/FBgn0000212/FBgn0001220/FBgn0266557/FBgn0038376/FBgn0262736/FBgn0016687/FBgn0040208/FBgn0004380/FBgn0027620/FBgn0022787/FBg…	65		H3K27ac	GO:0007304	chorion-containing eggshell formation	8/252	129/12275	0.00509715	0.0323382	0.024251	FBgn0263929/FBgn0000547/FBgn0003475/FBgn0026238/FBgn0261285/FBgn0262582/FBgn0011766/FBgn0038826	8		H3K4me3	GO:0005669	transcription factor TFIID complex	12/1909	28/11938	0.000665413	0.00276064	0.00152243	FBgn0024909/FBgn0028398/FBgn0010280/FBgn0031281/FBgn0011291/FBgn0010417/FBgn0010287/FBgn0026441/FBgn0003687/FBgn0010356/FBgn0026262/FBgn0037981	12
H3K4me3	GO:0019829	cation-transporting ATPase activity	20/1815	62/12127	0.000472599	0.00316696	0.00214428	FBgn0283536/FBgn0010612/FBgn0002921/FBgn0028662/FBgn0011211/FBgn0283535/FBgn0028663/FBgn0028664/FBgn0019644/FBgn0263006/FBgn0262736/FBgn0022097/FBgn0005671/FBgn0038224/FBgn0027779/FBgn0262512/FBgn0262515/FBgn0039830/FBgn0016691/FBgn0020235	20		H3K27ac	GO:0007274	neuromuscular synaptic transmission	6/252	78/12275	0.00528073	0.0333924	0.0250415	FBgn0042693/FBgn0259243/FBgn0260003/FBgn0013759/FBgn0038826/FBgn0004611	6		H3K4me3	GO:0005774	vacuolar membrane	20/1909	60/11938	0.000701276	0.00288558	0.00159133	FBgn0038427/FBgn0033272/FBgn0283536/FBgn0052484/FBgn0283535/FBgn0052226/FBgn0037671/FBgn0027525/FBgn0038376/FBgn0015277/FBgn0022097/FBgn0005671/FBgn0038593/FBgn0027779/FBgn0262512/FBgn0250791/FBgn0030346/FBgn0039705/FBgn0032456/FBgn0015795	20
H3K4me3	GO:0008173	RNA methyltransferase activity	17/1815	50/12127	0.000626493	0.00415051	0.00281022	FBgn0029857/FBgn0037021/FBgn0035035/FBgn0035323/FBgn0037778/FBgn0052281/FBgn0036889/FBgn0038737/FBgn0037435/FBgn0034351/FBgn0026309/FBgn0034748/FBgn0031189/FBgn0038953/FBgn0037543/FBgn0261381/FBgn0266195	17		H3K27ac	GO:0031401	positive regulation of protein modification process	9/252	158/12275	0.00531305	0.0334862	0.0251119	FBgn0263395/FBgn0017581/FBgn0010909/FBgn0086779/FBgn0024956/FBgn0034606/FBgn0023083/FBgn0033773/FBgn0264493	9		H3K4me3	GO:0035327	transcriptionally active chromatin	13/1909	32/11938	0.000741225	0.00302516	0.00166831	FBgn0260944/FBgn0038016/FBgn0040283/FBgn0020616/FBgn0034853/FBgn0039066/FBgn0010750/FBgn0032487/FBgn0263510/FBgn0040022/FBgn0036184/FBgn0262519/FBgn0263738	13
H3K4me3	GO:0005085	guanyl-nucleotide exchange factor activity	24/1815	82/12127	0.00067832	0.00444338	0.00300852	FBgn0264324/FBgn0001965/FBgn0034158/FBgn0000247/FBgn0262937/FBgn0264707/FBgn0261111/FBgn0261787/FBgn0032198/FBgn0010638/FBgn0027561/FBgn0264560/FBgn0028292/FBgn0031779/FBgn0034230/FBgn0028538/FBgn0029756/FBgn0036932/FBgn0027505/FBgn0265082/FBgn0028500/FBgn0051158/FBgn0037116/FBgn0026179	24		H3K27ac	GO:0048732	gland development	10/252	188/12275	0.00545907	0.0342937	0.0257174	FBgn0003396/FBgn0010113/FBgn0010453/FBgn0000546/FBgn0283521/FBgn0011766/FBgn0003963/FBgn0003459/FBgn0016917/FBgn0000567	10		H3K4me3	GO:0031227	intrinsic component of endoplasmic reticulum membrane	24/1909	78/11938	0.000806684	0.00324653	0.00179039	FBgn0034791/FBgn0034066/FBgn0036141/FBgn0034849/FBgn0032732/FBgn0265174/FBgn0033187/FBgn0021872/FBgn0035333/FBgn0040623/FBgn0036489/FBgn0250820/FBgn0031260/FBgn0003310/FBgn0052380/FBgn0031779/FBgn0000370/FBgn0034176/FBgn0035586/FBgn0037199/FBgn0052441/FBgn0033088/FBgn0267972/FBgn0038535	24
H3K4me3	GO:0022853	active ion transmembrane transporter activity	20/1815	64/12127	0.000747348	0.00478795	0.00324182	FBgn0283536/FBgn0010612/FBgn0002921/FBgn0028662/FBgn0011211/FBgn0283535/FBgn0028663/FBgn0028664/FBgn0019644/FBgn0263006/FBgn0262736/FBgn0022097/FBgn0005671/FBgn0038224/FBgn0027779/FBgn0262512/FBgn0262515/FBgn0039830/FBgn0016691/FBgn0020235	20		H3K27ac	GO:0007097	nuclear migration	4/252	35/12275	0.00550833	0.0344334	0.0258222	FBgn0263929/FBgn0261836/FBgn0010909/FBgn0001316	4		H3K4me3	GO:0032155	cell division site part	16/1909	44/11938	0.000810886	0.00324653	0.00179039	FBgn0032633/FBgn0035533/FBgn0015790/FBgn0027598/FBgn0267975/FBgn0036476/FBgn0013726/FBgn0010348/FBgn0285937/FBgn0265434/FBgn0026432/FBgn0032876/FBgn0013750/FBgn0053094/FBgn0267378/FBgn0265101	16
H3K4me3	GO:0042625	ATPase coupled ion transmembrane transporter activity	20/1815	64/12127	0.000747348	0.00478795	0.00324182	FBgn0283536/FBgn0010612/FBgn0002921/FBgn0028662/FBgn0011211/FBgn0283535/FBgn0028663/FBgn0028664/FBgn0019644/FBgn0263006/FBgn0262736/FBgn0022097/FBgn0005671/FBgn0038224/FBgn0027779/FBgn0262512/FBgn0262515/FBgn0039830/FBgn0016691/FBgn0020235	20		H3K27ac	GO:0007417	central nervous system development	13/252	282/12275	0.00553287	0.0344334	0.0258222	FBgn0000546/FBgn0259243/FBgn0005771/FBgn0264442/FBgn0086676/FBgn0015589/FBgn0011766/FBgn0004652/FBgn0259211/FBgn0024836/FBgn0010300/FBgn0000448/FBgn0026179	13		H3K4me3	GO:0035267	NuA4 histone acetyltransferase complex	9/1909	18/11938	0.000821333	0.00324653	0.00179039	FBgn0034537/FBgn0027378/FBgn0039654/FBgn0040075/FBgn0040078/FBgn0002775/FBgn0025716/FBgn0033341/FBgn0035624	9
H3K4me3	GO:0017022	myosin binding	15/1815	43/12127	0.000953028	0.00603929	0.00408908	FBgn0067864/FBgn0262872/FBgn0016070/FBgn0000253/FBgn0040208/FBgn0025394/FBgn0283649/FBgn0025463/FBgn0261397/FBgn0261854/FBgn0265434/FBgn0037255/FBgn0010078/FBgn0024698/FBgn0035087	15		H3K27ac	GO:0035332	positive regulation of hippo signaling	3/252	18/12275	0.00555319	0.0344334	0.0258222	FBgn0262081/FBgn0263395/FBgn0000547	3		H3K4me3	GO:0043189	H4/H2A histone acetyltransferase complex	9/1909	18/11938	0.000821333	0.00324653	0.00179039	FBgn0034537/FBgn0027378/FBgn0039654/FBgn0040075/FBgn0040078/FBgn0002775/FBgn0025716/FBgn0033341/FBgn0035624	9
H3K4me3	GO:0000049	tRNA binding	10/1815	23/12127	0.000968445	0.00607101	0.00411055	FBgn0275436/FBgn0030007/FBgn0036629/FBgn0034351/FBgn0034748/FBgn0033351/FBgn0027080/FBgn0263740/FBgn0031189/FBgn0037135	10		H3K27ac	GO:0090175	regulation of establishment of planar polarity	3/252	18/12275	0.00555319	0.0344334	0.0258222	FBgn0000097/FBgn0027932/FBgn0024836	3		H3K4me3	GO:0030684	preribosome	22/1909	70/11938	0.000957411	0.00375485	0.00207072	FBgn0039306/FBgn0010926/FBgn0031764/FBgn0034933/FBgn0038597/FBgn0026196/FBgn0022069/FBgn0038146/FBgn0030878/FBgn0027525/FBgn0038275/FBgn0034915/FBgn0036500/FBgn0036514/FBgn0038617/FBgn0039757/FBgn0052075/FBgn0030177/FBgn0010770/FBgn0262560/FBgn0030000/FBgn0038964	22
H3K4me3	GO:0061650	ubiquitin-like protein conjugating enzyme activity	12/1815	31/12127	0.00107127	0.00664413	0.0044986	FBgn0034989/FBgn0015320/FBgn0026316/FBgn0027609/FBgn0264848/FBgn0004436/FBgn0035601/FBgn0031896/FBgn0010602/FBgn0015321/FBgn0038515/FBgn0266717	12		H3K27ac	GO:0048588	developmental cell growth	6/252	79/12275	0.00561898	0.0347289	0.0260438	FBgn0010113/FBgn0001297/FBgn0011260/FBgn0000464/FBgn0024836/FBgn0041092	6		H3K4me3	GO:0045169	fusome	13/1909	33/11938	0.00104588	0.00407001	0.00224452	FBgn0013733/FBgn0015790/FBgn0086357/FBgn0000416/FBgn0262736/FBgn0041775/FBgn0260934/FBgn0035771/FBgn0082582/FBgn0053113/FBgn0263391/FBgn0086656/FBgn0021760	13
H3K4me3	GO:0003690	double-stranded DNA binding	81/1815	391/12127	0.00115821	0.00710776	0.00481251	FBgn0027514/FBgn0030240/FBgn0085405/FBgn0035036/FBgn0031597/FBgn0001222/FBgn0030659/FBgn0035213/FBgn0015520/FBgn0030963/FBgn0004870/FBgn0004101/FBgn0034946/FBgn0001138/FBgn0032512/FBgn0003651/FBgn0000492/FBgn0000576/FBgn0037877/FBgn0037578/FBgn0037466/FBgn0004915/FBgn0038787/FBgn0038300/FBgn0036396/FBgn0026869/FBgn0032223/FBgn0035993/FBgn0035137/FBgn0021872/FBgn0000577/FBgn0034425/FBgn0038499/FBg…	81		H3K27ac	GO:0017148	negative regulation of translation	5/252	56/12275	0.00570801	0.035053	0.0262869	FBgn0003165/FBgn0011666/FBgn0037351/FBgn0052062/FBgn0010300	5		H3K4me3	GO:0032153	cell division site	16/1909	45/11938	0.00107397	0.0041351	0.00228042	FBgn0032633/FBgn0035533/FBgn0015790/FBgn0027598/FBgn0267975/FBgn0036476/FBgn0013726/FBgn0010348/FBgn0285937/FBgn0265434/FBgn0026432/FBgn0032876/FBgn0013750/FBgn0053094/FBgn0267378/FBgn0265101	16
H3K4me3	GO:0000976	transcription regulatory region sequence-specific DNA binding	70/1815	329/12127	0.00117357	0.00712702	0.00482555	FBgn0027514/FBgn0030240/FBgn0085405/FBgn0035036/FBgn0031597/FBgn0001222/FBgn0030659/FBgn0035213/FBgn0015520/FBgn0030963/FBgn0004101/FBgn0034946/FBgn0001138/FBgn0032512/FBgn0003651/FBgn0000492/FBgn0000576/FBgn0037877/FBgn0037466/FBgn0004915/FBgn0038787/FBgn0036396/FBgn0032223/FBgn0035993/FBgn0035137/FBgn0021872/FBgn0000577/FBgn0034425/FBgn0038499/FBgn0030400/FBgn0030316/FBgn0031573/FBgn0034062/FBg…	70		H3K27ac	GO:0071900	regulation of protein serine/threonine kinase activity	5/252	56/12275	0.00570801	0.035053	0.0262869	FBgn0001297/FBgn0010909/FBgn0264357/FBgn0086779/FBgn0024956	5		H3K4me3	GO:0033178	proton-transporting two-sector ATPase complex, catalytic domain	10/1909	22/11938	0.00107908	0.0041351	0.00228042	FBgn0011211/FBgn0283535/FBgn0022097/FBgn0005671/FBgn0027779/FBgn0262512/FBgn0016119/FBgn0262515/FBgn0016691/FBgn0020235	10
H3K4me3	GO:0005548	phospholipid transporter activity	7/1815	13/12127	0.00124158	0.00746227	0.00505254	FBgn0032513/FBgn0052485/FBgn0029161/FBgn0035390/FBgn0052056/FBgn0030641/FBgn0033413	7		H3K27ac	GO:0065009	regulation of molecular function	17/252	418/12275	0.00574677	0.0351783	0.0263808	FBgn0038286/FBgn0261261/FBgn0263395/FBgn0020304/FBgn0001297/FBgn0010909/FBgn0264357/FBgn0086779/FBgn0024956/FBgn0033988/FBgn0028509/FBgn0034606/FBgn0023083/FBgn0053121/FBgn0003089/FBgn0015399/FBgn0003963	17		H3K4me3	GO:0005776	autophagosome	12/1909	30/11938	0.00138601	0.00523139	0.002885	FBgn0285911/FBgn0020618/FBgn0052226/FBgn0015790/FBgn0000416/FBgn0039636/FBgn0015277/FBgn0033247/FBgn0031399/FBgn0039705/FBgn0028582/FBgn0034009	12
H3K4me3	GO:0070615	nucleosome-dependent ATPase activity	6/1815	10/12127	0.00135919	0.00808581	0.00547473	FBgn0263979/FBgn0016687/FBgn0027620/FBgn0000541/FBgn0011604/FBgn0262519	6		H3K27ac	GO:0030703	eggshell formation	8/252	132/12275	0.00584475	0.0356641	0.0267452	FBgn0263929/FBgn0000547/FBgn0003475/FBgn0026238/FBgn0261285/FBgn0262582/FBgn0011766/FBgn0038826	8		H3K4me3	GO:0030120	vesicle coat	12/1909	30/11938	0.00138601	0.00523139	0.002885	FBgn0027496/FBgn0262125/FBgn0038947/FBgn0033339/FBgn0024833/FBgn0036309/FBgn0024814/FBgn0024509/FBgn0033460/FBgn0028582/FBgn0028968/FBgn0025725	12
H3K4me3	GO:0016773	phosphotransferase activity, alcohol group as acceptor	69/1815	327/12127	0.00158909	0.009358	0.0063361	FBgn0037098/FBgn0053156/FBgn0039306/FBgn0013762/FBgn0052484/FBgn0037315/FBgn0044826/FBgn0014006/FBgn0038463/FBgn0264959/FBgn0261850/FBgn0027504/FBgn0033929/FBgn0031696/FBgn0261984/FBgn0260972/FBgn0021796/FBgn0037578/FBgn0037218/FBgn0261456/FBgn0038167/FBgn0031265/FBgn0016696/FBgn0262617/FBgn0038961/FBgn0010909/FBgn0036402/FBgn0011739/FBgn0004373/FBgn0260934/FBgn0051643/FBgn0015277/FBgn0011737/FBg…	69		H3K27ac	GO:0060541	respiratory system development	12/252	252/12275	0.0058904	0.0358286	0.0268685	FBgn0000097/FBgn0000547/FBgn0053556/FBgn0036844/FBgn0010113/FBgn0005771/FBgn0001316/FBgn0052296/FBgn0010415/FBgn0259211/FBgn0024836/FBgn0016917	12		H3K4me3	GO:0030658	transport vesicle membrane	13/1909	34/11938	0.00144838	0.005426	0.00299232	FBgn0264751/FBgn0262125/FBgn0036141/FBgn0260862/FBgn0038947/FBgn0033339/FBgn0261722/FBgn0024833/FBgn0040087/FBgn0024814/FBgn0024509/FBgn0033460/FBgn0030346	13
H3K4me3	GO:0003714	transcription corepressor activity	14/1815	41/12127	0.00176679	0.0101984	0.0069051	FBgn0034537/FBgn0263933/FBgn0001139/FBgn0033183/FBgn0028926/FBgn0020496/FBgn0036827/FBgn0040075/FBgn0000575/FBgn0024491/FBgn0032429/FBgn0032817/FBgn0030530/FBgn0032763	14		H3K27ac	GO:0051493	regulation of cytoskeleton organization	9/252	161/12275	0.00599651	0.0363586	0.0272659	FBgn0000578/FBgn0000547/FBgn0003475/FBgn0027932/FBgn0086779/FBgn0010397/FBgn0041111/FBgn0015589/FBgn0037525	9		H3K4me3	GO:0045277	respiratory chain complex IV	8/1909	16/11938	0.00161724	0.00597001	0.00329233	FBgn0019624/FBgn0040529/FBgn0263911/FBgn0015031/FBgn0031830/FBgn0034877/FBgn0032833/FBgn0040773	8
H3K4me3	GO:0019843	rRNA binding	14/1815	41/12127	0.00176679	0.0101984	0.0069051	FBgn0010265/FBgn0034933/FBgn0036335/FBgn0034968/FBgn0038106/FBgn0032236/FBgn0026741/FBgn0033816/FBgn0010408/FBgn0011638/FBgn0035534/FBgn0010078/FBgn0000100/FBgn0051450	14		H3K27ac	GO:0045879	negative regulation of smoothened signaling pathway	4/252	36/12275	0.00609872	0.0368494	0.027634	FBgn0010825/FBgn0036922/FBgn0027492/FBgn0264493	4		H3K4me3	GO:0000792	heterochromatin	18/1909	55/11938	0.00161737	0.00597001	0.00329233	FBgn0026427/FBgn0039559/FBgn0003598/FBgn0003042/FBgn0020616/FBgn0027835/FBgn0014269/FBgn0265193/FBgn0259876/FBgn0013263/FBgn0004436/FBgn0038578/FBgn0020309/FBgn0000412/FBgn0026573/FBgn0039923/FBgn0034217/FBgn0010328	18
H3K4me3	GO:0001098	basal transcription machinery binding	13/1815	37/12127	0.00190468	0.0106772	0.00722932	FBgn0264962/FBgn0011289/FBgn0004915/FBgn0010280/FBgn0032688/FBgn0010287/FBgn0010421/FBgn0010750/FBgn0015829/FBgn0003687/FBgn0035318/FBgn0037657/FBgn0010282	13		H3K27ac	GO:0010506	regulation of autophagy	7/252	106/12275	0.00615073	0.0368494	0.027634	FBgn0035542/FBgn0034476/FBgn0260945/FBgn0000546/FBgn0002567/FBgn0031869/FBgn0024698	7		H3K4me3	GO:0070822	Sin3-type complex	7/1909	13/11938	0.00185736	0.00680579	0.00375324	FBgn0031759/FBgn0263979/FBgn0031377/FBgn0024491/FBgn0038546/FBgn0262714/FBgn0030434	7
H3K4me3	GO:0001099	basal RNA polymerase II transcription machinery binding	13/1815	37/12127	0.00190468	0.0106772	0.00722932	FBgn0264962/FBgn0011289/FBgn0004915/FBgn0010280/FBgn0032688/FBgn0010287/FBgn0010421/FBgn0010750/FBgn0015829/FBgn0003687/FBgn0035318/FBgn0037657/FBgn0010282	13		H3K27ac	GO:0007450	dorsal/ventral pattern formation, imaginal disc	5/252	57/12275	0.00615439	0.0368494	0.027634	FBgn0003396/FBgn0040071/FBgn0262582/FBgn0013718/FBgn0041111	5		H3K4me3	GO:0000138	Golgi trans cisterna	6/1909	10/11938	0.00194354	0.00691955	0.00381598	FBgn0044871/FBgn0037881/FBgn0264561/FBgn0037979/FBgn0033713/FBgn0011232	6
H3K4me3	GO:0003727	single-stranded RNA binding	13/1815	37/12127	0.00190468	0.0106772	0.00722932	FBgn0015520/FBgn0024285/FBgn0039016/FBgn0034802/FBgn0052423/FBgn0017457/FBgn0015075/FBgn0004401/FBgn0031224/FBgn0028577/FBgn0024987/FBgn0028471/FBgn0004838	13		H3K27ac	GO:1990138	neuron projection extension	5/252	57/12275	0.00615439	0.0368494	0.027634	FBgn0010113/FBgn0011260/FBgn0000464/FBgn0024836/FBgn0041092	5		H3K4me3	GO:0017101	aminoacyl-tRNA synthetase multienzyme complex	6/1909	10/11938	0.00194354	0.00691955	0.00381598	FBgn0002069/FBgn0034401/FBgn0005674/FBgn0033351/FBgn0027080/FBgn0284253	6
H3K4me3	GO:0005484	SNAP receptor activity	10/1815	25/12127	0.0020808	0.0115534	0.00782257	FBgn0264751/FBgn0260862/FBgn0044871/FBgn0266720/FBgn0034913/FBgn0267849/FBgn0031106/FBgn0039212/FBgn0036341/FBgn0037383	10		H3K27ac	GO:0008582	regulation of synaptic growth at neuromuscular junction	7/252	107/12275	0.00646927	0.0386088	0.0289534	FBgn0000578/FBgn0003165/FBgn0086676/FBgn0010415/FBgn0013759/FBgn0010300/FBgn0038826	7		H3K4me3	GO:0030027	lamellipodium	6/1909	10/11938	0.00194354	0.00691955	0.00381598	FBgn0000578/FBgn0262716/FBgn0020510/FBgn0036372/FBgn0031437/FBgn0243511	6
H3K4me3	GO:1990837	sequence-specific double-stranded DNA binding	74/1815	359/12127	0.00212439	0.0116842	0.00791109	FBgn0027514/FBgn0030240/FBgn0085405/FBgn0035036/FBgn0031597/FBgn0001222/FBgn0030659/FBgn0035213/FBgn0015520/FBgn0030963/FBgn0004870/FBgn0004101/FBgn0034946/FBgn0001138/FBgn0032512/FBgn0003651/FBgn0000492/FBgn0000576/FBgn0037877/FBgn0037466/FBgn0004915/FBgn0038787/FBgn0036396/FBgn0032223/FBgn0035993/FBgn0035137/FBgn0021872/FBgn0000577/FBgn0034425/FBgn0038499/FBgn0030400/FBgn0030316/FBgn0027835/FBg…	74		H3K27ac	GO:0060249	anatomical structure homeostasis	9/252	163/12275	0.00648853	0.0386088	0.0289534	FBgn0262081/FBgn0260945/FBgn0285963/FBgn0036844/FBgn0260003/FBgn0250906/FBgn0003963/FBgn0041092/FBgn0004611	9		H3K4me3	GO:0035098	ESC/E(Z) complex	6/1909	10/11938	0.00194354	0.00691955	0.00381598	FBgn0000629/FBgn0263979/FBgn0086655/FBgn0010313/FBgn0020887/FBgn0032391	6
H3K4me3	GO:0032266	phosphatidylinositol-3-phosphate binding	7/1815	14/12127	0.00216383	0.0117899	0.00798266	FBgn0004387/FBgn0052226/FBgn0086785/FBgn0032005/FBgn0031534/FBgn0267378/FBgn0038065	7		H3K27ac	GO:0002376	immune system process	18/252	460/12275	0.0067069	0.0397846	0.0298351	FBgn0260745/FBgn0034476/FBgn0264707/FBgn0036844/FBgn0001297/FBgn0010453/FBgn0029114/FBgn0000546/FBgn0013576/FBgn0000568/FBgn0283521/FBgn0052185/FBgn0011766/FBgn0003963/FBgn0263995/FBgn0003459/FBgn0016917/FBgn0261547	18		H3K4me3	GO:0031985	Golgi cisterna	13/1909	35/11938	0.00197134	0.00696911	0.00384331	FBgn0039188/FBgn0039738/FBgn0044871/FBgn0038360/FBgn0037881/FBgn0034697/FBgn0264560/FBgn0264561/FBgn0267378/FBgn0037979/FBgn0050463/FBgn0033713/FBgn0011232	13
H3K4me3	GO:0030234	enzyme regulator activity	73/1815	354/12127	0.00224187	0.0121019	0.00819396	FBgn0040005/FBgn0039466/FBgn0038129/FBgn0036173/FBgn0016698/FBgn0002593/FBgn0262125/FBgn0035916/FBgn0033349/FBgn0020620/FBgn0261111/FBgn0027378/FBgn0015269/FBgn0028429/FBgn0036518/FBgn0031233/FBgn0050372/FBgn0004597/FBgn0027509/FBgn0033918/FBgn0028688/FBgn0029736/FBgn0026056/FBgn0028692/FBgn0261396/FBgn0023517/FBgn0038167/FBgn0004868/FBgn0003346/FBgn0033266/FBgn0041184/FBgn0086370/FBgn0032378/FBg…	73		H3K27ac	GO:0001763	morphogenesis of a branching structure	5/252	59/12275	0.00711974	0.0414071	0.0310519	FBgn0000547/FBgn0053556/FBgn0036844/FBgn0010113/FBgn0005771	5		H3K4me3	GO:0016604	nuclear body	26/1909	92/11938	0.00199762	0.00701263	0.00386732	FBgn0260944/FBgn0011305/FBgn0030479/FBgn0034423/FBgn0011335/FBgn0036018/FBgn0039626/FBgn0036248/FBgn0027616/FBgn0036249/FBgn0001234/FBgn0016978/FBgn0036641/FBgn0042111/FBgn0283477/FBgn0085444/FBgn0267790/FBgn0031739/FBgn0028554/FBgn0034763/FBgn0037371/FBgn0263396/FBgn0011640/FBgn0265298/FBgn0031740/FBgn0051211	26
H3K4me3	GO:0003730	mRNA 3'-UTR binding	13/1815	38/12127	0.0025044	0.0132733	0.00898708	FBgn0016070/FBgn0086785/FBgn0263352/FBgn0003520/FBgn0052423/FBgn0027835/FBgn0052062/FBgn0267790/FBgn0263396/FBgn0024987/FBgn0024698/FBgn0284256/FBgn0004838	13		H3K27ac	GO:0048754	branching morphogenesis of an epithelial tube	5/252	59/12275	0.00711974	0.0414071	0.0310519	FBgn0000547/FBgn0053556/FBgn0036844/FBgn0010113/FBgn0005771	5		H3K4me3	GO:0030176	integral component of endoplasmic reticulum membrane	22/1909	75/11938	0.00258073	0.00899671	0.00496149	FBgn0034791/FBgn0034066/FBgn0034849/FBgn0032732/FBgn0265174/FBgn0033187/FBgn0021872/FBgn0035333/FBgn0040623/FBgn0036489/FBgn0250820/FBgn0031260/FBgn0003310/FBgn0052380/FBgn0031779/FBgn0000370/FBgn0034176/FBgn0035586/FBgn0037199/FBgn0052441/FBgn0267972/FBgn0038535	22
H3K4me3	GO:0031072	heat shock protein binding	13/1815	38/12127	0.0025044	0.0132733	0.00898708	FBgn0032474/FBgn0037728/FBgn0002174/FBgn0024352/FBgn0263278/FBgn0001220/FBgn0037878/FBgn0038195/FBgn0035878/FBgn0035243/FBgn0029174/FBgn0010602/FBgn0027052	13		H3K27ac	GO:0060446	branching involved in open tracheal system development	5/252	59/12275	0.00711974	0.0414071	0.0310519	FBgn0000547/FBgn0053556/FBgn0036844/FBgn0010113/FBgn0005771	5		H3K4me3	GO:0031228	intrinsic component of Golgi membrane	12/1909	32/11938	0.0026533	0.00918591	0.00506583	FBgn0037603/FBgn0036141/FBgn0260862/FBgn0034849/FBgn0039427/FBgn0033814/FBgn0036489/FBgn0250820/FBgn0052380/FBgn0052069/FBgn0037609/FBgn0039450	12
H3K4me3	GO:0043024	ribosomal small subunit binding	6/1815	11/12127	0.00261246	0.0137213	0.0092904	FBgn0038106/FBgn0033816/FBgn0035423/FBgn0021875/FBgn0033712/FBgn0250753	6		H3K27ac	GO:0061138	morphogenesis of a branching epithelium	5/252	59/12275	0.00711974	0.0414071	0.0310519	FBgn0000547/FBgn0053556/FBgn0036844/FBgn0010113/FBgn0005771	5		H3K4me3	GO:0005703	polytene chromosome puff	16/1909	49/11938	0.00295627	0.0101647	0.00560562	FBgn0035407/FBgn0262975/FBgn0013325/FBgn0261850/FBgn0026373/FBgn0003261/FBgn0024509/FBgn0024183/FBgn0039120/FBgn0004401/FBgn0037093/FBgn0263396/FBgn0002183/FBgn0025455/FBgn0030891/FBgn0023518	16
H3K4me3	GO:0061631	ubiquitin conjugating enzyme activity	11/1815	30/12127	0.00285377	0.0147804	0.0100075	FBgn0034989/FBgn0015320/FBgn0026316/FBgn0027609/FBgn0264848/FBgn0004436/FBgn0035601/FBgn0031896/FBgn0015321/FBgn0038515/FBgn0266717	11		H3K27ac	GO:1901617	organic hydroxy compound biosynthetic process	5/252	59/12275	0.00711974	0.0414071	0.0310519	FBgn0263490/FBgn0037153/FBgn0030029/FBgn0034644/FBgn0004611	5		H3K4me3	GO:0019898	extrinsic component of membrane	22/1909	76/11938	0.00309461	0.010568	0.00582802	FBgn0001965/FBgn0037340/FBgn0264959/FBgn0034087/FBgn0032644/FBgn0010333/FBgn0033266/FBgn0000384/FBgn0041184/FBgn0001123/FBgn0039636/FBgn0015277/FBgn0044452/FBgn0010398/FBgn0029174/FBgn0261108/FBgn0086372/FBgn0264325/FBgn0052649/FBgn0004574/FBgn0000017/FBgn0020622	22
H3K4me3	GO:0019209	kinase activator activity	9/1815	22/12127	0.00289017	0.0147804	0.0100075	FBgn0002593/FBgn0023517/FBgn0038167/FBgn0024956/FBgn0015402/FBgn0025674/FBgn0000307/FBgn0038965/FBgn0025455	9		H3K27ac	GO:0007315	pole plasm assembly	6/252	83/12275	0.0071317	0.0414071	0.0310519	FBgn0004875/FBgn0263289/FBgn0003475/FBgn0026238/FBgn0263102/FBgn0001316	6		H3K4me3	GO:0044448	cell cortex part	30/1909	114/11938	0.00316168	0.010578	0.00583352	FBgn0067864/FBgn0263601/FBgn0011745/FBgn0266671/FBgn0262716/FBgn0024273/FBgn0004197/FBgn0261456/FBgn0027598/FBgn0036309/FBgn0020510/FBgn0011739/FBgn0013726/FBgn0034372/FBgn0024814/FBgn0003520/FBgn0036372/FBgn0034970/FBgn0261854/FBgn0266673/FBgn0265434/FBgn0001308/FBgn0266669/FBgn0040080/FBgn0000499/FBgn0030530/FBgn0266672/FBgn0053193/FBgn0000017/FBgn0033539	30
H3K4me3	GO:0030295	protein kinase activator activity	9/1815	22/12127	0.00289017	0.0147804	0.0100075	FBgn0002593/FBgn0023517/FBgn0038167/FBgn0024956/FBgn0015402/FBgn0025674/FBgn0000307/FBgn0038965/FBgn0025455	9		H3K27ac	GO:0048640	negative regulation of developmental growth	6/252	83/12275	0.0071317	0.0414071	0.0310519	FBgn0000578/FBgn0262081/FBgn0263289/FBgn0011260/FBgn0015778/FBgn0038826	6		H3K4me3	GO:0000276	mitochondrial proton-transporting ATP synthase complex, coupling factor F(o)	7/1909	14/11938	0.00320489	0.010578	0.00583352	FBgn0010612/FBgn0019644/FBgn0038224/FBgn0016119/FBgn0035032/FBgn0039830/FBgn0034081	7
H3K4me3	GO:0016667	oxidoreductase activity, acting on a sulfur group of donors	16/1815	52/12127	0.00292187	0.0148126	0.0100293	FBgn0000318/FBgn0035334/FBgn0004465/FBgn0032509/FBgn0025678/FBgn0033814/FBgn0036579/FBgn0267376/FBgn0034914/FBgn0033663/FBgn0036762/FBgn0261274/FBgn0035631/FBgn0031670/FBgn0262467/FBgn0030584	16		H3K27ac	GO:0006897	endocytosis	10/252	196/12275	0.00726201	0.0420363	0.0315238	FBgn0000097/FBgn0263289/FBgn0027598/FBgn0010105/FBgn0004167/FBgn0000546/FBgn0086779/FBgn0086676/FBgn0013759/FBgn0010300	10		H3K4me3	GO:0005671	Ada2/Gcn5/Ada3 transcription activator complex	7/1909	14/11938	0.00320489	0.010578	0.00583352	FBgn0027490/FBgn0040066/FBgn0028926/FBgn0039280/FBgn0052343/FBgn0030891/FBgn0263738	7
H3K4me3	GO:0044389	ubiquitin-like protein ligase binding	16/1815	53/12127	0.00361488	0.0181679	0.0123011	FBgn0005617/FBgn0039348/FBgn0015509/FBgn0026316/FBgn0027609/FBgn0032956/FBgn0013726/FBgn0015247/FBgn0039632/FBgn0038868/FBgn0261268/FBgn0015321/FBgn0039767/FBgn0033260/FBgn0264493/FBgn0000352	16		H3K27ac	GO:0007310	oocyte dorsal/ventral axis specification	4/252	38/12275	0.0074025	0.0427205	0.0320368	FBgn0004875/FBgn0263929/FBgn0262582/FBgn0038826	4		H3K4me3	GO:0032039	integrator complex	7/1909	14/11938	0.00320489	0.010578	0.00583352	FBgn0031314/FBgn0036570/FBgn0038168/FBgn0026679/FBgn0034964/FBgn0262117/FBgn0025830	7
H3K4me3	GO:0004721	phosphoprotein phosphatase activity	25/1815	97/12127	0.0037391	0.0186316	0.012615	FBgn0029157/FBgn0261985/FBgn0016641/FBgn0035228/FBgn0030556/FBgn0024734/FBgn0038504/FBgn0036844/FBgn0032702/FBgn0023517/FBgn0267487/FBgn0004103/FBgn0000464/FBgn0040077/FBgn0086361/FBgn0260439/FBgn0031044/FBgn0028497/FBgn0031194/FBgn0025742/FBgn0035425/FBgn0005777/FBgn0004177/FBgn0027506/FBgn0003134	25		H3K27ac	GO:0030522	intracellular receptor signaling pathway	3/252	20/12275	0.00752739	0.0431381	0.03235	FBgn0035542/FBgn0000546/FBgn0035499	3		H3K4me3	GO:0045263	proton-transporting ATP synthase complex, coupling factor F(o)	7/1909	14/11938	0.00320489	0.010578	0.00583352	FBgn0010612/FBgn0019644/FBgn0038224/FBgn0016119/FBgn0035032/FBgn0039830/FBgn0034081	7
H3K4me3	GO:0046933	proton-transporting ATP synthase activity, rotational mechanism	8/1815	19/12127	0.00399654	0.0197456	0.0133693	FBgn0010612/FBgn0011211/FBgn0019644/FBgn0038224/FBgn0262515/FBgn0039830/FBgn0016691/FBgn0020235	8		H3K27ac	GO:0048608	reproductive structure development	6/252	84/12275	0.00755183	0.0431381	0.03235	FBgn0000578/FBgn0000097/FBgn0010453/FBgn0283521/FBgn0261563/FBgn0033033	6		H3K4me3	GO:0005635	nuclear envelope	31/1909	119/11938	0.00322396	0.010578	0.00583352	FBgn0067864/FBgn0027868/FBgn0037728/FBgn0030946/FBgn0284254/FBgn0038722/FBgn0033766/FBgn0036248/FBgn0015790/FBgn0026326/FBgn0267975/FBgn0028411/FBgn0033247/FBgn0024509/FBgn0265003/FBgn0266449/FBgn0004049/FBgn0004907/FBgn0039120/FBgn0045862/FBgn0010774/FBgn0003330/FBgn0039110/FBgn0026207/FBgn0030122/FBgn0033316/FBgn0033692/FBgn0024889/FBgn0037924/FBgn0037719/FBgn0038274	31
H3K4me3	GO:0008137	NADH dehydrogenase (ubiquinone) activity	9/1815	23/12127	0.00412556	0.0198777	0.0134588	FBgn0030605/FBgn0019957/FBgn0025839/FBgn0031436/FBgn0033961/FBgn0031771/FBgn0031505/FBgn0263051/FBgn0266582	9		H3K27ac	GO:0061458	reproductive system development	6/252	84/12275	0.00755183	0.0431381	0.03235	FBgn0000578/FBgn0000097/FBgn0010453/FBgn0283521/FBgn0261563/FBgn0033033	6		H3K4me3	GO:0022626	cytosolic ribosome	47/1909	200/11938	0.00344424	0.0110944	0.00611833	FBgn0034138/FBgn0038834/FBgn0036825/FBgn0010265/FBgn0261596/FBgn0285950/FBgn0002593/FBgn0033699/FBgn0015288/FBgn0020618/FBgn0261597/FBgn0013325/FBgn0033912/FBgn0003517/FBgn0039300/FBgn0002626/FBgn0030878/FBgn0039713/FBgn0011272/FBgn0261602/FBgn0027525/FBgn0034968/FBgn0030136/FBgn0037351/FBgn0003274/FBgn0035753/FBgn0004867/FBgn0015521/FBgn0026372/FBgn0086472/FBgn0003279/FBgn0024733/FBgn0017545/FBg…	47
H3K4me3	GO:0019905	syntaxin binding	9/1815	23/12127	0.00412556	0.0198777	0.0134588	FBgn0285911/FBgn0266720/FBgn0034913/FBgn0250791/FBgn0039379/FBgn0264978/FBgn0000257/FBgn0000482/FBgn0011232	9		H3K27ac	GO:0007351	tripartite regional subdivision	8/252	138/12275	0.00758745	0.0431381	0.03235	FBgn0004875/FBgn0263289/FBgn0003165/FBgn0003475/FBgn0026238/FBgn0263102/FBgn0262582/FBgn0001316	8		H3K4me3	GO:0005753	mitochondrial proton-transporting ATP synthase complex	10/1909	25/11938	0.00344767	0.0110944	0.00611833	FBgn0010612/FBgn0011211/FBgn0019644/FBgn0038224/FBgn0016119/FBgn0035032/FBgn0039830/FBgn0016691/FBgn0034081/FBgn0020235	10
H3K4me3	GO:0050136	NADH dehydrogenase (quinone) activity	9/1815	23/12127	0.00412556	0.0198777	0.0134588	FBgn0030605/FBgn0019957/FBgn0025839/FBgn0031436/FBgn0033961/FBgn0031771/FBgn0031505/FBgn0263051/FBgn0266582	9		H3K27ac	GO:0008595	anterior/posterior axis specification, embryo	8/252	138/12275	0.00758745	0.0431381	0.03235	FBgn0004875/FBgn0263289/FBgn0003165/FBgn0003475/FBgn0026238/FBgn0263102/FBgn0262582/FBgn0001316	8		H3K4me3	GO:0045259	proton-transporting ATP synthase complex	10/1909	25/11938	0.00344767	0.0110944	0.00611833	FBgn0010612/FBgn0011211/FBgn0019644/FBgn0038224/FBgn0016119/FBgn0035032/FBgn0039830/FBgn0016691/FBgn0034081/FBgn0020235	10
H3K4me3	GO:0003678	DNA helicase activity	13/1815	40/12127	0.00416699	0.0199128	0.0134825	FBgn0032883/FBgn0261850/FBgn0040075/FBgn0030877/FBgn0038576/FBgn0022787/FBgn0037232/FBgn0011774/FBgn0040078/FBgn0261530/FBgn0011604/FBgn0086613/FBgn0038344	13		H3K27ac	GO:0045466	R7 cell differentiation	5/252	60/12275	0.00764	0.0433084	0.0324777	FBgn0004876/FBgn0000097/FBgn0283521/FBgn0000464/FBgn0010473	5		H3K4me3	GO:0000932	P-body	13/1909	37/11938	0.0034841	0.0111403	0.00614361	FBgn0036239/FBgn0266053/FBgn0016070/FBgn0036735/FBgn0033029/FBgn0041775/FBgn0003520/FBgn0034921/FBgn0017550/FBgn0283682/FBgn0031047/FBgn0031098/FBgn0030530	13
H3K4me3	GO:0003700	DNA-binding transcription factor activity	90/1815	462/12127	0.0043076	0.0204173	0.0138241	FBgn0032940/FBgn0027514/FBgn0030240/FBgn0035036/FBgn0031597/FBgn0024909/FBgn0001222/FBgn0030659/FBgn0035213/FBgn0262975/FBgn0000629/FBgn0004870/FBgn0004865/FBgn0004101/FBgn0034946/FBgn0001138/FBgn0003651/FBgn0266411/FBgn0000576/FBgn0000289/FBgn0037877/FBgn0033186/FBgn0037466/FBgn0038787/FBgn0036396/FBgn0010280/FBgn0038805/FBgn0032223/FBgn0028579/FBgn0035849/FBgn0000575/FBgn0035993/FBgn0035137/FBg…	90		H3K27ac	GO:0034249	negative regulation of cellular amide metabolic process	5/252	61/12275	0.00818614	0.0462674	0.0346967	FBgn0003165/FBgn0011666/FBgn0037351/FBgn0052062/FBgn0010300	5		H3K4me3	GO:0031201	SNARE complex	11/1909	29/11938	0.0035725	0.0113506	0.00625961	FBgn0264751/FBgn0260862/FBgn0044871/FBgn0266720/FBgn0034913/FBgn0267849/FBgn0031106/FBgn0039212/FBgn0250791/FBgn0036341/FBgn0037383	11
H3K4me3	GO:0042277	peptide binding	19/1815	69/12127	0.0049998	0.0235071	0.0159162	FBgn0010747/FBgn0023516/FBgn0038722/FBgn0034753/FBgn0052473/FBgn0086357/FBgn0031285/FBgn0035947/FBgn0038808/FBgn0033460/FBgn0087013/FBgn0250732/FBgn0036928/FBgn0039120/FBgn0024889/FBgn0037924/FBgn0283499/FBgn0267330/FBgn0036020	19		H3K27ac	GO:0051146	striated muscle cell differentiation	7/252	112/12275	0.00824934	0.0464875	0.0348618	FBgn0024189/FBgn0000097/FBgn0261822/FBgn0053208/FBgn0265991/FBgn0250906/FBgn0026179	7		H3K4me3	GO:0005942	phosphatidylinositol 3-kinase complex	6/1909	11/11938	0.00369915	0.0116061	0.00640051	FBgn0033266/FBgn0041184/FBgn0039636/FBgn0015277/FBgn0264325/FBgn0020622	6
H3K4me3	GO:0008187	poly-pyrimidine tract binding	7/1815	16/12127	0.0054837	0.025373	0.0171795	FBgn0015520/FBgn0024285/FBgn0052423/FBgn0017457/FBgn0028577/FBgn0024987/FBgn0004838	7		H3K27ac	GO:1901700	response to oxygen-containing compound	15/252	365/12275	0.00843241	0.0473798	0.0355309	FBgn0035542/FBgn0263395/FBgn0023129/FBgn0036428/FBgn0003165/FBgn0042693/FBgn0000546/FBgn0259243/FBgn0027932/FBgn0086779/FBgn0000568/FBgn0041229/FBgn0027492/FBgn0016917/FBgn0013759	15		H3K4me3	GO:0072487	MSL complex	6/1909	11/11938	0.00369915	0.0116061	0.00640051	FBgn0026577/FBgn0005617/FBgn0005616/FBgn0036483/FBgn0002775/FBgn0039585	6
H3K4me3	GO:0042800	histone methyltransferase activity (H3-K4 specific)	7/1815	16/12127	0.0054837	0.025373	0.0171795	FBgn0052732/FBgn0040066/FBgn0005386/FBgn0040022/FBgn0032030/FBgn0263667/FBgn0023518	7		H3K27ac	GO:0000578	embryonic axis specification	8/252	141/12275	0.00859317	0.0479032	0.0359234	FBgn0004875/FBgn0263289/FBgn0003165/FBgn0003475/FBgn0026238/FBgn0263102/FBgn0262582/FBgn0001316	8		H3K4me3	GO:0019005	SCF ubiquitin ligase complex	20/1909	68/11938	0.0038262	0.0119301	0.00657921	FBgn0033337/FBgn0017551/FBgn0031834/FBgn0038056/FBgn0015509/FBgn0046301/FBgn0026238/FBgn0027609/FBgn0037760/FBgn0039554/FBgn0032956/FBgn0039632/FBgn0261268/FBgn0041171/FBgn0283468/FBgn0030555/FBgn0036196/FBgn0043010/FBgn0033260/FBgn0020257	20
H3K4me3	GO:0000987	proximal promoter sequence-specific DNA binding	24/1815	95/12127	0.00582145	0.0265149	0.0179527	FBgn0027514/FBgn0085405/FBgn0001222/FBgn0035213/FBgn0004101/FBgn0034946/FBgn0001138/FBgn0000576/FBgn0037877/FBgn0037466/FBgn0038787/FBgn0032223/FBgn0035137/FBgn0034425/FBgn0031573/FBgn0010287/FBgn0001291/FBgn0039078/FBgn0037540/FBgn0035997/FBgn0003687/FBgn0029711/FBgn0001133/FBgn0016917	24		H3K27ac	GO:0032269	negative regulation of cellular protein metabolic process	10/252	201/12275	0.00860345	0.0479032	0.0359234	FBgn0003165/FBgn0036844/FBgn0011666/FBgn0037351/FBgn0033988/FBgn0053121/FBgn0052062/FBgn0015399/FBgn0027492/FBgn0010300	10		H3K4me3	GO:0005770	late endosome	21/1909	73/11938	0.00412094	0.0127698	0.00704229	FBgn0038427/FBgn0045063/FBgn0264751/FBgn0039402/FBgn0036141/FBgn0260862/FBgn0035589/FBgn0086785/FBgn0027525/FBgn0000416/FBgn0035983/FBgn0034970/FBgn0031310/FBgn0003310/FBgn0086656/FBgn0086676/FBgn0036932/FBgn0284421/FBgn0031458/FBgn0015795/FBgn0000119	21
H3K4me3	GO:0019900	kinase binding	24/1815	95/12127	0.00582145	0.0265149	0.0179527	FBgn0067864/FBgn0020618/FBgn0032246/FBgn0260972/FBgn0040475/FBgn0010333/FBgn0023517/FBgn0039532/FBgn0032378/FBgn0034970/FBgn0003882/FBgn0039858/FBgn0261108/FBgn0033935/FBgn0026597/FBgn0015402/FBgn0038965/FBgn0015296/FBgn0019960/FBgn0000352/FBgn0259483/FBgn0036980/FBgn0005198/FBgn0020622	24		H3K27ac	GO:0007447	imaginal disc pattern formation	7/252	113/12275	0.00864473	0.0479032	0.0359234	FBgn0003396/FBgn0040071/FBgn0262582/FBgn0013718/FBgn0041111/FBgn0015589/FBgn0000119	7		H3K4me3	GO:0030117	membrane coat	12/1909	34/11938	0.00473008	0.0144786	0.00798466	FBgn0027496/FBgn0262125/FBgn0038947/FBgn0033339/FBgn0024833/FBgn0036309/FBgn0024814/FBgn0024509/FBgn0033460/FBgn0028582/FBgn0028968/FBgn0025725	12
H3K4me3	GO:0033218	amide binding	23/1815	90/12127	0.00590375	0.0265761	0.0179941	FBgn0010747/FBgn0023516/FBgn0038722/FBgn0034753/FBgn0052473/FBgn0086357/FBgn0031285/FBgn0035947/FBgn0034432/FBgn0038808/FBgn0033460/FBgn0087013/FBgn0250732/FBgn0011361/FBgn0030641/FBgn0036928/FBgn0039120/FBgn0031061/FBgn0024889/FBgn0037924/FBgn0283499/FBgn0267330/FBgn0036020	23		H3K27ac	GO:1904396	regulation of neuromuscular junction development	7/252	113/12275	0.00864473	0.0479032	0.0359234	FBgn0000578/FBgn0003165/FBgn0086676/FBgn0010415/FBgn0013759/FBgn0010300/FBgn0038826	7		H3K4me3	GO:0048475	coated membrane	12/1909	34/11938	0.00473008	0.0144786	0.00798466	FBgn0027496/FBgn0262125/FBgn0038947/FBgn0033339/FBgn0024833/FBgn0036309/FBgn0024814/FBgn0024509/FBgn0033460/FBgn0028582/FBgn0028968/FBgn0025725	12
H3K4me3	GO:0016627	oxidoreductase activity, acting on the CH-CH group of donors	12/1815	37/12127	0.00592607	0.0265761	0.0179941	FBgn0039112/FBgn0035471/FBgn0032750/FBgn0027572/FBgn0261439/FBgn0031971/FBgn0034432/FBgn0032014/FBgn0037873/FBgn0086712/FBgn0033883/FBgn0014028	12		H3K27ac	GO:0018990	ecdysis, chitin-based cuticle	3/252	21/12275	0.00865057	0.0479032	0.0359234	FBgn0000546/FBgn0000568/FBgn0013763	3		H3K4me3	GO:0005751	mitochondrial respiratory chain complex IV	7/1909	15/11938	0.00518692	0.0157808	0.00870277	FBgn0019624/FBgn0040529/FBgn0015031/FBgn0031830/FBgn0034877/FBgn0032833/FBgn0040773	7
H3K4me3	GO:0016779	nucleotidyltransferase activity	21/1815	80/12127	0.00598703	0.0266446	0.0180405	FBgn0261938/FBgn0004407/FBgn0042092/FBgn0036188/FBgn0032054/FBgn0019938/FBgn0039846/FBgn0263278/FBgn0030556/FBgn0004855/FBgn0026373/FBgn0032634/FBgn0035889/FBgn0004463/FBgn0010350/FBgn0035632/FBgn0262955/FBgn0015949/FBgn0039254/FBgn0033571/FBgn0036775	21		H3K27ac	GO:0051248	negative regulation of protein metabolic process	10/252	202/12275	0.0088932	0.0491048	0.0368246	FBgn0003165/FBgn0036844/FBgn0011666/FBgn0037351/FBgn0033988/FBgn0053121/FBgn0052062/FBgn0015399/FBgn0027492/FBgn0010300	10		H3K4me3	GO:0033267	axon part	27/1909	103/11938	0.00523242	0.0158233	0.00872623	FBgn0000578/FBgn0013733/FBgn0011592/FBgn0004197/FBgn0040475/FBgn0015790/FBgn0260934/FBgn0003520/FBgn0036372/FBgn0039862/FBgn0053208/FBgn0014009/FBgn0053113/FBgn0016693/FBgn0001308/FBgn0250791/FBgn0053094/FBgn0038659/FBgn0259483/FBgn0040752/FBgn0243511/FBgn0020440/FBgn0023081/FBgn0266672/FBgn0250753/FBgn0004574/FBgn0021760	27
H3K4me3	GO:0031625	ubiquitin protein ligase binding	15/1815	51/12127	0.00622977	0.0275148	0.0186297	FBgn0005617/FBgn0039348/FBgn0015509/FBgn0026316/FBgn0027609/FBgn0032956/FBgn0013726/FBgn0015247/FBgn0039632/FBgn0261268/FBgn0015321/FBgn0039767/FBgn0033260/FBgn0264493/FBgn0000352	15		H3K27me3	GO:0001708	cell fate specification	67/2767	99/12275	8.90926e-22	2.54092e-18	2.06695e-18	FBgn0003731/FBgn0285896/FBgn0001319/FBgn0000180/FBgn0033649/FBgn0003118/FBgn0263289/FBgn0000547/FBgn0000492/FBgn0000320/FBgn0000014/FBgn0002945/FBgn0000490/FBgn0000015/FBgn0004644/FBgn0004862/FBgn0002941/FBgn0003944/FBgn0000606/FBgn0003984/FBgn0001077/FBgn0033652/FBgn0015904/FBgn0015371/FBgn0016660/FBgn0003963/FBgn0003900/FBgn0284084/FBgn0000964/FBgn0000179/FBgn0261648/FBgn0004595/FBgn0262614/FBg…	67		H3K4me3	GO:0031300	intrinsic component of organelle membrane	26/1909	99/11938	0.00590884	0.0177619	0.0097953	FBgn0035805/FBgn0037603/FBgn0036141/FBgn0260862/FBgn0034849/FBgn0038400/FBgn0039427/FBgn0026409/FBgn0035483/FBgn0033918/FBgn0267976/FBgn0261722/FBgn0033814/FBgn0062440/FBgn0036484/FBgn0027615/FBgn0036489/FBgn0039140/FBgn0250820/FBgn0052380/FBgn0036928/FBgn0052069/FBgn0034058/FBgn0036726/FBgn0037609/FBgn0039450	26
H3K4me3	GO:0003899	DNA-directed 5'-3' RNA polymerase activity	11/1815	33/12127	0.00658948	0.0284568	0.0192675	FBgn0261938/FBgn0042092/FBgn0036188/FBgn0019938/FBgn0004855/FBgn0026373/FBgn0032634/FBgn0004463/FBgn0262955/FBgn0033571/FBgn0036775	11		H3K27me3	GO:0007155	cell adhesion	108/2767	211/12275	4.90048e-20	6.98808e-17	5.68455e-17	FBgn0038092/FBgn0260745/FBgn0267348/FBgn0003731/FBgn0000180/FBgn0023095/FBgn0034709/FBgn0034391/FBgn0010894/FBgn0243514/FBgn0263118/FBgn0260660/FBgn0038247/FBgn0263289/FBgn0000547/FBgn0037963/FBgn0036844/FBgn0031866/FBgn0003391/FBgn0261822/FBgn0265296/FBgn0011829/FBgn0036715/FBgn0284247/FBgn0086359/FBgn0260799/FBgn0003255/FBgn0261800/FBgn0039089/FBgn0083975/FBgn0004364/FBgn0038084/FBgn0265991/FBg…	108		H3K4me3	GO:0033176	proton-transporting V-type ATPase complex	12/1909	35/11938	0.00616942	0.0184348	0.0101664	FBgn0283536/FBgn0028662/FBgn0283535/FBgn0028663/FBgn0028664/FBgn0037671/FBgn0262736/FBgn0022097/FBgn0005671/FBgn0027779/FBgn0262512/FBgn0262515	12
H3K4me3	GO:0034062	5'-3' RNA polymerase activity	11/1815	33/12127	0.00658948	0.0284568	0.0192675	FBgn0261938/FBgn0042092/FBgn0036188/FBgn0019938/FBgn0004855/FBgn0026373/FBgn0032634/FBgn0004463/FBgn0262955/FBgn0033571/FBgn0036775	11		H3K27me3	GO:0022610	biological adhesion	108/2767	214/12275	1.95897e-19	1.86232e-16	1.51493e-16	FBgn0038092/FBgn0260745/FBgn0267348/FBgn0003731/FBgn0000180/FBgn0023095/FBgn0034709/FBgn0034391/FBgn0010894/FBgn0243514/FBgn0263118/FBgn0260660/FBgn0038247/FBgn0263289/FBgn0000547/FBgn0037963/FBgn0036844/FBgn0031866/FBgn0003391/FBgn0261822/FBgn0265296/FBgn0011829/FBgn0036715/FBgn0284247/FBgn0086359/FBgn0260799/FBgn0003255/FBgn0261800/FBgn0039089/FBgn0083975/FBgn0004364/FBgn0038084/FBgn0265991/FBg…	108		H3K4me3	GO:0061174	type I terminal bouton	10/1909	27/11938	0.00656369	0.0194969	0.0107521	FBgn0000578/FBgn0040475/FBgn0260934/FBgn0003520/FBgn0036372/FBgn0039862/FBgn0016693/FBgn0053094/FBgn0038659/FBgn0020440	10
H3K4me3	GO:0097747	RNA polymerase activity	11/1815	33/12127	0.00658948	0.0284568	0.0192675	FBgn0261938/FBgn0042092/FBgn0036188/FBgn0019938/FBgn0004855/FBgn0026373/FBgn0032634/FBgn0004463/FBgn0262955/FBgn0033571/FBgn0036775	11		H3K27me3	GO:0045165	cell fate commitment	141/2767	314/12275	5.29602e-19	3.77606e-16	3.07169e-16	FBgn0020299/FBgn0003731/FBgn0285896/FBgn0001319/FBgn0000180/FBgn0045852/FBgn0004858/FBgn0039938/FBgn0013733/FBgn0031879/FBgn0033649/FBgn0004360/FBgn0003267/FBgn0013469/FBgn0003118/FBgn0003300/FBgn0003651/FBgn0263289/FBgn0000547/FBgn0000492/FBgn0000320/FBgn0004197/FBgn0001180/FBgn0002573/FBgn0010453/FBgn0000014/FBgn0011666/FBgn0259984/FBgn0002945/FBgn0000577/FBgn0000490/FBgn0003482/FBgn0000015/FBg…	141		H3K4me3	GO:0031301	integral component of organelle membrane	25/1909	95/11938	0.00667424	0.0197086	0.0108689	FBgn0035805/FBgn0037603/FBgn0036141/FBgn0260862/FBgn0034849/FBgn0038400/FBgn0026409/FBgn0035483/FBgn0033918/FBgn0267976/FBgn0261722/FBgn0033814/FBgn0062440/FBgn0036484/FBgn0027615/FBgn0036489/FBgn0039140/FBgn0250820/FBgn0052380/FBgn0036928/FBgn0052069/FBgn0034058/FBgn0036726/FBgn0037609/FBgn0039450	25
H3K4me3	GO:0042623	ATPase activity, coupled	51/1815	243/12127	0.00673788	0.0288837	0.0195565	FBgn0283536/FBgn0010612/FBgn0086362/FBgn0025808/FBgn0002921/FBgn0028662/FBgn0004387/FBgn0032229/FBgn0028687/FBgn0015282/FBgn0011211/FBgn0283535/FBgn0263979/FBgn0028663/FBgn0028664/FBgn0033929/FBgn0013563/FBgn0019644/FBgn0263006/FBgn0000212/FBgn0001220/FBgn0266557/FBgn0038376/FBgn0262736/FBgn0016687/FBgn0040208/FBgn0027620/FBgn0022787/FBgn0035878/FBgn0022097/FBgn0261397/FBgn0005671/FBgn0036892/FBg…	51		H3K27me3	GO:0007186	G protein-coupled receptor signaling pathway	109/2767	222/12275	1.88935e-18	1.07769e-15	8.76659e-16	FBgn0038542/FBgn0037546/FBgn0085390/FBgn0264002/FBgn0033058/FBgn0039747/FBgn0038201/FBgn0045038/FBgn0000037/FBgn0053696/FBgn0085410/FBgn0036789/FBgn0051760/FBgn0003034/FBgn0033312/FBgn0035789/FBgn0038197/FBgn0024944/FBgn0085413/FBgn0040508/FBgn0038139/FBgn0063368/FBgn0015721/FBgn0019940/FBgn0036260/FBgn0040510/FBgn0038874/FBgn0039821/FBgn0016650/FBgn0003255/FBgn0031275/FBgn0035010/FBgn0012344/FBg…	109		H3K4me3	GO:0005705	polytene chromosome interband	14/1909	44/11938	0.00682217	0.0200277	0.0110448	FBgn0015602/FBgn0026577/FBgn0038016/FBgn0035407/FBgn0039019/FBgn0261850/FBgn0003511/FBgn0266711/FBgn0284249/FBgn0259785/FBgn0026573/FBgn0030891/FBgn0043456/FBgn0010328	14
H3K4me3	GO:0036442	proton-exporting ATPase activity	12/1815	38/12127	0.0075053	0.0319386	0.021625	FBgn0283536/FBgn0028662/FBgn0283535/FBgn0028663/FBgn0028664/FBgn0263006/FBgn0262736/FBgn0022097/FBgn0005671/FBgn0027779/FBgn0262512/FBgn0262515	12		H3K27me3	GO:0006935	chemotaxis	133/2767	298/12275	1.02316e-17	4.1953e-15	3.41273e-15	FBgn0038092/FBgn0015773/FBgn0023095/FBgn0035379/FBgn0024277/FBgn0013733/FBgn0016797/FBgn0039617/FBgn0011592/FBgn0003435/FBgn0001138/FBgn0260660/FBgn0003300/FBgn0033155/FBgn0086655/FBgn0014343/FBgn0000320/FBgn0002573/FBgn0010453/FBgn0003090/FBgn0003391/FBgn0259984/FBgn0261822/FBgn0263930/FBgn0000577/FBgn0265296/FBgn0004369/FBgn0000490/FBgn0265974/FBgn0029123/FBgn0003888/FBgn0261526/FBgn0001325/FBg…	133		H3K4me3	GO:0099568	cytoplasmic region	55/1909	250/11938	0.00723411	0.0211135	0.0116436	FBgn0067864/FBgn0032633/FBgn0265512/FBgn0263601/FBgn0011745/FBgn0266671/FBgn0262716/FBgn0003475/FBgn0024273/FBgn0004197/FBgn0026238/FBgn0040475/FBgn0261456/FBgn0027598/FBgn0036309/FBgn0038167/FBgn0022959/FBgn0020510/FBgn0040208/FBgn0010909/FBgn0000308/FBgn0041775/FBgn0034180/FBgn0011739/FBgn0013726/FBgn0034372/FBgn0260934/FBgn0014010/FBgn0024248/FBgn0024814/FBgn0003520/FBgn0036372/FBgn0034970/FBg…	55
H3K4me3	GO:0004672	protein kinase activity	53/1815	256/12127	0.00770455	0.0325489	0.0220382	FBgn0037098/FBgn0039306/FBgn0013762/FBgn0044826/FBgn0014006/FBgn0264959/FBgn0261850/FBgn0027504/FBgn0033929/FBgn0031696/FBgn0261984/FBgn0260972/FBgn0021796/FBgn0037218/FBgn0261456/FBgn0038167/FBgn0016696/FBgn0262617/FBgn0038961/FBgn0010909/FBgn0011739/FBgn0260934/FBgn0051643/FBgn0011737/FBgn0024846/FBgn0003169/FBgn0024956/FBgn0265998/FBgn0283472/FBgn0003882/FBgn0261854/FBgn0037327/FBgn0039858/FBg…	53		H3K27me3	GO:0007600	sensory perception	156/2767	370/12275	1.0297e-17	4.1953e-15	3.41273e-15	FBgn0035785/FBgn0039684/FBgn0037590/FBgn0026398/FBgn0034470/FBgn0261290/FBgn0026389/FBgn0086690/FBgn0045477/FBgn0013810/FBgn0261293/FBgn0035934/FBgn0051320/FBgn0041624/FBgn0026396/FBgn0037399/FBgn0041250/FBgn0033404/FBgn0036080/FBgn0041240/FBgn0028963/FBgn0029961/FBgn0261291/FBgn0037295/FBgn0033573/FBgn0015721/FBgn0051163/FBgn0019940/FBgn0039682/FBgn0036260/FBgn0262624/FBgn0020300/FBgn0000287/FBg…	156		H3K4me3	GO:0005643	nuclear pore	15/1909	49/11938	0.00771196	0.0223781	0.012341	FBgn0027868/FBgn0038722/FBgn0033766/FBgn0028411/FBgn0033247/FBgn0024509/FBgn0266449/FBgn0039120/FBgn0039110/FBgn0026207/FBgn0030122/FBgn0033316/FBgn0024889/FBgn0037924/FBgn0038274	15
H3K4me3	GO:0016655	oxidoreductase activity, acting on NAD(P)H, quinone or similar compound as acceptor	9/1815	25/12127	0.0077939	0.0326895	0.0221334	FBgn0030605/FBgn0019957/FBgn0025839/FBgn0031436/FBgn0033961/FBgn0031771/FBgn0031505/FBgn0263051/FBgn0266582	9		H3K27me3	GO:0042330	taxis	155/2767	370/12275	2.67728e-17	9.54452e-15	7.76413e-15	FBgn0038092/FBgn0015773/FBgn0023095/FBgn0035379/FBgn0024277/FBgn0037163/FBgn0013733/FBgn0016797/FBgn0039617/FBgn0035934/FBgn0011592/FBgn0003435/FBgn0001138/FBgn0260660/FBgn0003300/FBgn0003651/FBgn0033155/FBgn0086655/FBgn0014343/FBgn0000320/FBgn0005619/FBgn0002573/FBgn0010453/FBgn0003090/FBgn0003391/FBgn0259984/FBgn0085382/FBgn0261822/FBgn0263930/FBgn0000577/FBgn0265296/FBgn0000024/FBgn0004369/FBg…	155		H3K4me3	GO:0005852	eukaryotic translation initiation factor 3 complex	7/1909	16/11938	0.00796333	0.0228434	0.0125976	FBgn0027619/FBgn0034237/FBgn0037270/FBgn0040227/FBgn0015834/FBgn0034258/FBgn0025582	7
H3K4me3	GO:0004129	cytochrome-c oxidase activity	8/1815	21/12127	0.0081566	0.0332538	0.0225155	FBgn0019624/FBgn0040529/FBgn0263911/FBgn0015031/FBgn0031830/FBgn0034877/FBgn0032833/FBgn0040773	8		H3K27me3	GO:0007411	axon guidance	126/2767	280/12275	3.38132e-17	1.0715e-14	8.71628e-15	FBgn0038092/FBgn0015773/FBgn0023095/FBgn0035379/FBgn0024277/FBgn0013733/FBgn0016797/FBgn0039617/FBgn0011592/FBgn0003435/FBgn0001138/FBgn0260660/FBgn0003300/FBgn0033155/FBgn0086655/FBgn0014343/FBgn0000320/FBgn0002573/FBgn0010453/FBgn0003090/FBgn0003391/FBgn0259984/FBgn0261822/FBgn0263930/FBgn0000577/FBgn0265296/FBgn0004369/FBgn0265974/FBgn0029123/FBgn0003888/FBgn0261526/FBgn0001325/FBgn0033438/FBg…	126		H3K4me3	GO:0016471	vacuolar proton-transporting V-type ATPase complex	7/1909	16/11938	0.00796333	0.0228434	0.0125976	FBgn0283536/FBgn0283535/FBgn0037671/FBgn0022097/FBgn0005671/FBgn0027779/FBgn0262512	7
H3K4me3	GO:0015002	heme-copper terminal oxidase activity	8/1815	21/12127	0.0081566	0.0332538	0.0225155	FBgn0019624/FBgn0040529/FBgn0263911/FBgn0015031/FBgn0031830/FBgn0034877/FBgn0032833/FBgn0040773	8		H3K27me3	GO:0097485	neuron projection guidance	128/2767	289/12275	9.06559e-17	2.5855e-14	2.10322e-14	FBgn0038092/FBgn0015773/FBgn0023095/FBgn0035379/FBgn0024277/FBgn0013733/FBgn0016797/FBgn0039617/FBgn0011592/FBgn0003435/FBgn0001138/FBgn0260660/FBgn0003300/FBgn0033155/FBgn0086655/FBgn0014343/FBgn0000320/FBgn0002573/FBgn0010453/FBgn0003090/FBgn0003391/FBgn0259984/FBgn0261822/FBgn0263930/FBgn0000577/FBgn0265296/FBgn0004369/FBgn0265974/FBgn0029123/FBgn0003888/FBgn0261526/FBgn0001325/FBgn0033438/FBg…	128		H3K4me3	GO:0033177	proton-transporting two-sector ATPase complex, proton-transporting domain	11/1909	32/11938	0.00841515	0.0240023	0.0132367	FBgn0010612/FBgn0028662/FBgn0028663/FBgn0028664/FBgn0019644/FBgn0262736/FBgn0038224/FBgn0016119/FBgn0035032/FBgn0039830/FBgn0034081	11
H3K4me3	GO:0016675	oxidoreductase activity, acting on a heme group of donors	8/1815	21/12127	0.0081566	0.0332538	0.0225155	FBgn0019624/FBgn0040529/FBgn0263911/FBgn0015031/FBgn0031830/FBgn0034877/FBgn0032833/FBgn0040773	8		H3K27me3	GO:0061564	axon development	148/2767	360/12275	1.0076e-15	2.61244e-13	2.12513e-13	FBgn0038092/FBgn0015773/FBgn0260745/FBgn0285896/FBgn0010379/FBgn0023095/FBgn0035379/FBgn0024277/FBgn0013733/FBgn0016797/FBgn0039617/FBgn0003041/FBgn0011592/FBgn0003435/FBgn0004360/FBgn0001138/FBgn0260660/FBgn0003300/FBgn0034720/FBgn0033155/FBgn0086655/FBgn0014343/FBgn0000320/FBgn0002573/FBgn0010113/FBgn0010453/FBgn0003090/FBgn0003391/FBgn0285926/FBgn0259984/FBgn0261822/FBgn0263930/FBgn0000577/FBg…	148		H3K4me3	GO:0031902	late endosome membrane	10/1909	28/11938	0.00877357	0.0248832	0.0137226	FBgn0264751/FBgn0260862/FBgn0086785/FBgn0027525/FBgn0035983/FBgn0031310/FBgn0003310/FBgn0086676/FBgn0036932/FBgn0015795	10
H3K4me3	GO:0016676	oxidoreductase activity, acting on a heme group of donors, oxygen as acceptor	8/1815	21/12127	0.0081566	0.0332538	0.0225155	FBgn0019624/FBgn0040529/FBgn0263911/FBgn0015031/FBgn0031830/FBgn0034877/FBgn0032833/FBgn0040773	8		H3K27me3	GO:0051606	detection of stimulus	110/2767	243/12275	2.14392e-15	4.98379e-13	4.05414e-13	FBgn0035785/FBgn0037590/FBgn0026398/FBgn0050125/FBgn0026389/FBgn0045477/FBgn0261293/FBgn0040849/FBgn0037163/FBgn0035934/FBgn0041624/FBgn0026396/FBgn0037399/FBgn0041250/FBgn0033404/FBgn0036080/FBgn0033301/FBgn0033651/FBgn0028963/FBgn0036010/FBgn0029961/FBgn0015721/FBgn0019940/FBgn0036260/FBgn0260004/FBgn0045476/FBgn0026385/FBgn0026384/FBgn0033041/FBgn0037594/FBgn0034865/FBgn0261292/FBgn0034473/FBg…	110		H3K4me3	GO:0010369	chromocenter	9/1909	24/11938	0.00891844	0.025152	0.0138708	FBgn0003598/FBgn0086908/FBgn0001197/FBgn0027835/FBgn0265193/FBgn0002775/FBgn0026573/FBgn0039923/FBgn0034217	9
H3K4me3	GO:0016301	kinase activity	70/1815	355/12127	0.00824551	0.0333829	0.0226028	FBgn0037098/FBgn0053156/FBgn0039306/FBgn0013762/FBgn0052484/FBgn0037315/FBgn0044826/FBgn0014006/FBgn0038463/FBgn0264959/FBgn0261850/FBgn0027504/FBgn0033929/FBgn0031696/FBgn0261984/FBgn0260972/FBgn0021796/FBgn0037578/FBgn0037218/FBgn0261456/FBgn0038167/FBgn0016696/FBgn0262617/FBgn0038961/FBgn0263398/FBgn0010909/FBgn0011739/FBgn0004373/FBgn0260934/FBgn0051643/FBgn0015277/FBgn0011737/FBgn0024846/FBg…	70		H3K27me3	GO:0098609	cell-cell adhesion	70/2767	128/12275	2.27172e-15	4.98379e-13	4.05414e-13	FBgn0038092/FBgn0003731/FBgn0000180/FBgn0023095/FBgn0038247/FBgn0263289/FBgn0000547/FBgn0037963/FBgn0036844/FBgn0031866/FBgn0003391/FBgn0261822/FBgn0265296/FBgn0036715/FBgn0284247/FBgn0260799/FBgn0003255/FBgn0039089/FBgn0083975/FBgn0038084/FBgn0039584/FBgn0263219/FBgn0261053/FBgn0024836/FBgn0029082/FBgn0052087/FBgn0017590/FBgn0005775/FBgn0011642/FBgn0262733/FBgn0038087/FBgn0000636/FBgn0262614/FBg…	70		H3K4me3	GO:0036464	cytoplasmic ribonucleoprotein granule	23/1909	88/11938	0.00983561	0.0275837	0.0152118	FBgn0036621/FBgn0041188/FBgn0036239/FBgn0266053/FBgn0016070/FBgn0003891/FBgn0036735/FBgn0011230/FBgn0022959/FBgn0003978/FBgn0033029/FBgn0036451/FBgn0041775/FBgn0003520/FBgn0034921/FBgn0015075/FBgn0017550/FBgn0283682/FBgn0045862/FBgn0031047/FBgn0031098/FBgn0030530/FBgn0004838	23
H3K4me3	GO:0051082	unfolded protein binding	23/1815	93/12127	0.00896136	0.0360309	0.0243957	FBgn0039562/FBgn0032474/FBgn0038745/FBgn0015622/FBgn0037340/FBgn0002174/FBgn0261984/FBgn0034753/FBgn0037632/FBgn0284436/FBgn0010621/FBgn0037439/FBgn0001220/FBgn0037482/FBgn0039689/FBgn0035878/FBgn0037718/FBgn0003676/FBgn0039875/FBgn0039254/FBgn0032444/FBgn0010741/FBgn0036020	23		H3K27me3	GO:0031175	neuron projection development	186/2767	492/12275	4.40782e-15	8.97937e-13	7.30439e-13	FBgn0038092/FBgn0015773/FBgn0260745/FBgn0285896/FBgn0001319/FBgn0010379/FBgn0023095/FBgn0003396/FBgn0035379/FBgn0024277/FBgn0045852/FBgn0013733/FBgn0016797/FBgn0039617/FBgn0003041/FBgn0011592/FBgn0003435/FBgn0004360/FBgn0001138/FBgn0260660/FBgn0003300/FBgn0034720/FBgn0033155/FBgn0086655/FBgn0014343/FBgn0000320/FBgn0038197/FBgn0004859/FBgn0002573/FBgn0010113/FBgn0010453/FBgn0003090/FBgn0003391/FBg…	186		H3K4me3	GO:0150034	distal axon	25/1909	98/11938	0.0100925	0.028147	0.0155224	FBgn0000578/FBgn0013733/FBgn0011592/FBgn0040475/FBgn0015790/FBgn0260934/FBgn0003520/FBgn0036372/FBgn0039862/FBgn0053208/FBgn0014009/FBgn0053113/FBgn0016693/FBgn0250791/FBgn0053094/FBgn0038659/FBgn0259483/FBgn0040752/FBgn0243511/FBgn0020440/FBgn0023081/FBgn0266672/FBgn0250753/FBgn0004574/FBgn0021760	25
H3K4me3	GO:0015036	disulfide oxidoreductase activity	12/1815	39/12127	0.00939643	0.0375214	0.0254049	FBgn0000318/FBgn0035334/FBgn0004465/FBgn0032509/FBgn0025678/FBgn0034914/FBgn0033663/FBgn0261274/FBgn0035631/FBgn0031670/FBgn0262467/FBgn0030584	12		H3K27me3	GO:0007409	axonogenesis	142/2767	347/12275	6.13501e-15	1.16647e-12	9.48882e-13	FBgn0038092/FBgn0015773/FBgn0260745/FBgn0285896/FBgn0023095/FBgn0035379/FBgn0024277/FBgn0013733/FBgn0016797/FBgn0039617/FBgn0003041/FBgn0011592/FBgn0003435/FBgn0004360/FBgn0001138/FBgn0260660/FBgn0003300/FBgn0034720/FBgn0033155/FBgn0086655/FBgn0014343/FBgn0000320/FBgn0002573/FBgn0010113/FBgn0010453/FBgn0003090/FBgn0003391/FBgn0259984/FBgn0261822/FBgn0263930/FBgn0000577/FBgn0265296/FBgn0004369/FBg…	142		H3K4me3	GO:0031011	Ino80 complex	6/1909	13/11938	0.0103016	0.0282589	0.0155842	FBgn0027503/FBgn0040075/FBgn0030877/FBgn0038576/FBgn0040078/FBgn0086613	6
H3K4me3	GO:0016635	oxidoreductase activity, acting on the CH-CH group of donors, quinone or related compound as acceptor	5/1815	10/12127	0.00974916	0.038665	0.0261793	FBgn0039112/FBgn0261439/FBgn0031971/FBgn0037873/FBgn0014028	5		H3K27me3	GO:0048858	cell projection morphogenesis	176/2767	462/12275	1.09733e-14	1.95599e-12	1.59113e-12	FBgn0038092/FBgn0015773/FBgn0260745/FBgn0285896/FBgn0001319/FBgn0023095/FBgn0003396/FBgn0035379/FBgn0024277/FBgn0045852/FBgn0013733/FBgn0016797/FBgn0039617/FBgn0003041/FBgn0011592/FBgn0003435/FBgn0004360/FBgn0001138/FBgn0260660/FBgn0003300/FBgn0034720/FBgn0033155/FBgn0086655/FBgn0014343/FBgn0000320/FBgn0038197/FBgn0004859/FBgn0002573/FBgn0010113/FBgn0010453/FBgn0003090/FBgn0003391/FBgn0003129/FBg…	176		H3K4me3	GO:0033180	proton-transporting V-type ATPase, V1 domain	6/1909	13/11938	0.0103016	0.0282589	0.0155842	FBgn0283535/FBgn0022097/FBgn0005671/FBgn0027779/FBgn0262512/FBgn0262515	6
H3K4me3	GO:0016791	phosphatase activity	39/1815	181/12127	0.0106734	0.0418361	0.0283263	FBgn0034689/FBgn0029157/FBgn0261985/FBgn0016641/FBgn0037305/FBgn0035228/FBgn0030556/FBgn0024734/FBgn0038504/FBgn0037578/FBgn0036844/FBgn0032702/FBgn0023517/FBgn0031836/FBgn0267487/FBgn0004103/FBgn0016672/FBgn0031048/FBgn0000464/FBgn0040077/FBgn0086361/FBgn0039698/FBgn0033426/FBgn0260439/FBgn0259178/FBgn0031044/FBgn0028497/FBgn0031194/FBgn0034688/FBgn0025742/FBgn0039137/FBgn0035425/FBgn0005777/FBg…	39		H3K27me3	GO:0007606	sensory perception of chemical stimulus	117/2767	272/12275	2.52494e-14	4.23596e-12	3.4458e-12	FBgn0039684/FBgn0037590/FBgn0026398/FBgn0034470/FBgn0261290/FBgn0026389/FBgn0045477/FBgn0261293/FBgn0035934/FBgn0041624/FBgn0026396/FBgn0037399/FBgn0041250/FBgn0033404/FBgn0036080/FBgn0041240/FBgn0028963/FBgn0029961/FBgn0261291/FBgn0037295/FBgn0033573/FBgn0051163/FBgn0039682/FBgn0020300/FBgn0260004/FBgn0045476/FBgn0026385/FBgn0026384/FBgn0053516/FBgn0033041/FBgn0041239/FBgn0037594/FBgn0034865/FBg…	117		H3K4me3	GO:0033202	DNA helicase complex	6/1909	13/11938	0.0103016	0.0282589	0.0155842	FBgn0027503/FBgn0040075/FBgn0030877/FBgn0038576/FBgn0040078/FBgn0086613	6
H3K4me3	GO:0046961	proton-transporting ATPase activity, rotational mechanism	11/1815	35/12127	0.0106923	0.0418361	0.0283263	FBgn0283536/FBgn0028662/FBgn0283535/FBgn0028663/FBgn0028664/FBgn0262736/FBgn0022097/FBgn0005671/FBgn0027779/FBgn0262512/FBgn0262515	11		H3K27me3	GO:0120039	plasma membrane bounded cell projection morphogenesis	174/2767	460/12275	3.32834e-14	5.27357e-12	4.28986e-12	FBgn0038092/FBgn0015773/FBgn0260745/FBgn0285896/FBgn0001319/FBgn0023095/FBgn0003396/FBgn0035379/FBgn0024277/FBgn0045852/FBgn0013733/FBgn0016797/FBgn0039617/FBgn0003041/FBgn0011592/FBgn0003435/FBgn0004360/FBgn0001138/FBgn0260660/FBgn0003300/FBgn0034720/FBgn0033155/FBgn0086655/FBgn0014343/FBgn0000320/FBgn0038197/FBgn0004859/FBgn0002573/FBgn0010113/FBgn0010453/FBgn0003090/FBgn0003391/FBgn0003129/FBg…	174		H3K4me3	GO:0099738	cell cortex region	20/1909	74/11938	0.0105838	0.0288753	0.0159241	FBgn0067864/FBgn0263601/FBgn0011745/FBgn0004197/FBgn0261456/FBgn0027598/FBgn0020510/FBgn0011739/FBgn0034372/FBgn0024814/FBgn0003520/FBgn0034970/FBgn0261854/FBgn0265434/FBgn0040080/FBgn0000499/FBgn0030530/FBgn0053193/FBgn0000017/FBgn0033539	20
H3K4me3	GO:0017112	Rab guanyl-nucleotide exchange factor activity	8/1815	22/12127	0.011166	0.0433985	0.0293842	FBgn0000247/FBgn0262937/FBgn0261787/FBgn0027561/FBgn0029756/FBgn0027505/FBgn0028500/FBgn0037116	8		H3K27me3	GO:0048812	neuron projection morphogenesis	173/2767	459/12275	5.7639e-14	8.65191e-12	7.03802e-12	FBgn0038092/FBgn0015773/FBgn0260745/FBgn0285896/FBgn0001319/FBgn0023095/FBgn0003396/FBgn0035379/FBgn0024277/FBgn0045852/FBgn0013733/FBgn0016797/FBgn0039617/FBgn0003041/FBgn0011592/FBgn0003435/FBgn0004360/FBgn0001138/FBgn0260660/FBgn0003300/FBgn0034720/FBgn0033155/FBgn0086655/FBgn0014343/FBgn0000320/FBgn0038197/FBgn0004859/FBgn0002573/FBgn0010113/FBgn0010453/FBgn0003090/FBgn0003391/FBgn0003129/FBg…	173		H3K4me3	GO:0000775	chromosome, centromeric region	22/1909	84/11938	0.0111313	0.030205	0.0166574	FBgn0026400/FBgn0026427/FBgn0039559/FBgn0031696/FBgn0003598/FBgn0005596/FBgn0026326/FBgn0020616/FBgn0014269/FBgn0265193/FBgn0259876/FBgn0027948/FBgn0025457/FBgn0013263/FBgn0038578/FBgn0010602/FBgn0026573/FBgn0039923/FBgn0004643/FBgn0034217/FBgn0265101/FBgn0021760	22
H3K4me3	GO:0048365	Rac GTPase binding	6/1815	14/12127	0.0113577	0.0438513	0.0296908	FBgn0001965/FBgn0044826/FBgn0267698/FBgn0265082/FBgn0038747/FBgn0011771	6		H3K27me3	GO:0009593	detection of chemical stimulus	81/2767	166/12275	7.31318e-14	1.04286e-11	8.48328e-12	FBgn0037590/FBgn0026398/FBgn0050125/FBgn0026389/FBgn0045477/FBgn0261293/FBgn0040849/FBgn0035934/FBgn0041624/FBgn0026396/FBgn0037399/FBgn0041250/FBgn0033404/FBgn0036080/FBgn0033651/FBgn0028963/FBgn0036010/FBgn0029961/FBgn0260004/FBgn0045476/FBgn0026385/FBgn0026384/FBgn0033041/FBgn0037594/FBgn0034865/FBgn0261292/FBgn0034473/FBgn0038789/FBgn0036009/FBgn0034458/FBgn0000028/FBgn0032096/FBgn0039033/FBg…	81		H3K4me3	GO:0035770	ribonucleoprotein granule	23/1909	89/11938	0.0113087	0.0305213	0.0168319	FBgn0036621/FBgn0041188/FBgn0036239/FBgn0266053/FBgn0016070/FBgn0003891/FBgn0036735/FBgn0011230/FBgn0022959/FBgn0003978/FBgn0033029/FBgn0036451/FBgn0041775/FBgn0003520/FBgn0034921/FBgn0015075/FBgn0017550/FBgn0283682/FBgn0045862/FBgn0031047/FBgn0031098/FBgn0030530/FBgn0004838	23
H3K4me3	GO:0036002	pre-mRNA binding	7/1815	18/12127	0.0116175	0.0443447	0.0300248	FBgn0041186/FBgn0039626/FBgn0027616/FBgn0017457/FBgn0031628/FBgn0033688/FBgn0261792	7		H3K27me3	GO:0032990	cell part morphogenesis	176/2767	471/12275	8.56327e-14	1.16297e-11	9.46037e-12	FBgn0038092/FBgn0015773/FBgn0260745/FBgn0285896/FBgn0001319/FBgn0023095/FBgn0003396/FBgn0035379/FBgn0024277/FBgn0045852/FBgn0013733/FBgn0016797/FBgn0039617/FBgn0003041/FBgn0011592/FBgn0003435/FBgn0004360/FBgn0001138/FBgn0260660/FBgn0003300/FBgn0034720/FBgn0033155/FBgn0086655/FBgn0014343/FBgn0000320/FBgn0038197/FBgn0004859/FBgn0002573/FBgn0010113/FBgn0010453/FBgn0003090/FBgn0003391/FBgn0003129/FBg…	176		H3K4me3	GO:0005778	peroxisomal membrane	8/1909	21/11938	0.0121381	0.0319022	0.0175934	FBgn0037019/FBgn0023516/FBgn0033812/FBgn0013563/FBgn0267351/FBgn0036484/FBgn0035233/FBgn0034058	8
H3K4me3	GO:0004725	protein tyrosine phosphatase activity	12/1815	40/12127	0.0116376	0.0443447	0.0300248	FBgn0029157/FBgn0261985/FBgn0016641/FBgn0030556/FBgn0024734/FBgn0267487/FBgn0000464/FBgn0040077/FBgn0031044/FBgn0028497/FBgn0025742/FBgn0027506	12		H3K27me3	GO:0007560	imaginal disc morphogenesis	163/2767	428/12275	1.13456e-13	1.40686e-11	1.14443e-11	FBgn0003731/FBgn0050115/FBgn0000157/FBgn0001319/FBgn0000180/FBgn0003396/FBgn0024277/FBgn0020378/FBgn0013733/FBgn0004870/FBgn0036518/FBgn0004101/FBgn0035533/FBgn0262029/FBgn0263118/FBgn0003118/FBgn0263289/FBgn0000547/FBgn0000492/FBgn0086655/FBgn0014343/FBgn0050456/FBgn0000320/FBgn0004197/FBgn0026238/FBgn0010313/FBgn0267728/FBgn0036844/FBgn0053542/FBgn0003090/FBgn0003175/FBgn0000061/FBgn0003391/FBg…	163		H3K4me3	GO:0005793	endoplasmic reticulum-Golgi intermediate compartment	8/1909	21/11938	0.0121381	0.0319022	0.0175934	FBgn0035909/FBgn0052190/FBgn0045866/FBgn0036446/FBgn0039160/FBgn0028968/FBgn0025725/FBgn0039450	8
[truncated: 2,501 more rows]

## Sheet: 2.PersistentMod_female
Table name	Analysis		List Description
Genes with modification that persist across all three time points in fru P1 neurons in females	ClusterProfiler		Full GO table corresponding to Supplemental Figure 6B: molecular function, biological process, and cellular component for genes with modifications that persist across all three time points in fru P1 neurons
Gene lists in table: H3K27ac, H3K27me3, H3K36me3, H3K4me3, H3K9me3
GeneRatio=Number of genes belonging to particular GO category in database/total number of genes in our list recognized within the database	BgRatio= Bg Ratio indicates the number of genes annotated to a pathway within the specific list of differential genes among the major contributors that are included in the database versus the number of genes annotated to a pathway within the background. Background considers all differential genes included in GO term database.
			Molecular Function											Biological Process											Cellular Component
[truncated: 2,419 more rows]

## Sheet: 3. fru P1 48hr Male bivalent
Table name	Analysis	# of Genes	List Description
[truncated: 892 more rows]

## Sheet: 4. fru P1 1-day Male bivalent
Table name	Analysis	# of Genes	List Description
[truncated: 437 more rows]

[truncated: 39 more sheets: 5. fru P1 10-12d Male bivalent, 6. fru P1 48hr APF Female bival, 7. fru P1 1-day Female bivalent, 8. fru P1 10-12d Female bivalen, 9.fru P1 1-day Male cluster 1 , 10.fru P1 1-day Femalecluster3 , 11. elav 1-day Male cluster 1, 12. elav 1-day female cluster11, 13.10-12 day adultmalecluster14, 14.10-12day adultfemalecluster8, 15.Enriched in 48APF Maletotal , 16.Enriched in 48APFFemaletotal, 17.Enriched in 48APF Male TRAP, 18.Enriched in48APF Female TRAP, 19.Male-biased 48APF total mRNA, 20.Female-biased48APFtotal mRNA, 21.Male-biased 48hrAPF TRAP, 22.Female-biased 48hrAPF TRAP, 23.48 APF Common TRAP genes, 24.Enriched in10-12dMale total  …]
