# Supplementary material for: Analysis of cell-type-specific chromatin modifications and gene expression in Drosophila neurons that direct reproductive behavior
Source: PLoS Genet. 2021 Apr 26;17(4):e1009240. doi: 10.1371/journal.pgen.1009240 (PMC8102012; doi:10.1371/journal.pgen.1009240)
Supplement: S5 Table — Excel data table with 7 sheets containing all overlap testing results from analyses performed using the GeneOverlap package in R. (XLSX) [file pgen.1009240.s016.xlsx]

## Sheet: README
S5 Table: All gene list overlap testing
All overlap testing performed using GeneOverlap package in R to perform hypergeometric distributions and create contingency tables
Genome size is based on Drosophila BDGP6 release: 17,428 genes
Sheets:
Sheet number	Sheet name	Description of overlap test
1	48hrWholeGenomeheatmapoverlap	Overlap testing between male (Fig 3A) and female (Fig 3B) whole genome chromatin heatmap cluster matrices (S4 Table) in fru P1 neurons at 48hr APF. Data shown Fig 3I.
2	1dWholeGenomeheatmapoverlap	Overlap testing between male (Fig 3C) and female (Fig 3D) whole genome chromatin heatmap cluster matrices (S4 Table) in fru P1 neurons from 1-day adults. Data shown in Fig 3J.
3	10dWholeGenomeheatmapoverlap	Overlap testing between male (Fig 3E) and female (Fig 3F) whole genome chromatin heatmap cluster matrices (S4 Table) in fru P1 neurons from 10-12 day adults. Data shown in Fig 3K.
4	1delavWholeGenomeheatmapoverlap	Overlap testing between male (Fig 3G) and female (Fig 3H) whole genome chromatin heatmap cluster matrices (S4 Table) in elav neurons from 1-day adults. Data shown in Fig 3L.
5	FruMbindingwithfruP1TRAP	Overlap testing of FruM binding motif containing genes (Dalton et al. 2013) and FruM DAM-ID binding containing genes (Neville et al. 2014) with those enriched in fru P1 TRAP (vs. sex-specific total mRNA, S6 Table and S7 Table) and those sex-biased in TRAP (vs. opposite sex fru P1 TRAP, S9 Table and S10 Table) at 48hr APF, 1-day adult (Newell et al. 2016), and 10-12 day adult stages
6	FruMbindingwithfruP1TRAPclusters	Overlap testing of FruM binding motif containing genes (Dalton et al. 2013) and FruM DAM-ID binding containing genes (Neville et al. 2014) with those enriched in fru P1 TRAP (vs. sex-specific total mRNA, S6 Table and S7 Table) subset using matrices for heatmap clusters in Fig 5 A-F at 48hr APF, 1-day adult (Newell et al. 2016), and 10-12 day adult stages
7	FruMbindingandSE overlap	Overlap testing of FruM binding motif containing genes (Dalton et al. 2013) and FruM DAM-ID binding containing genes (Neville et al. 2014) with those containing H3K27ac super-enhancers (SEs) at 48hr APF, 1-day adult (Newell et al. 2016), and 10-12 day adult stages

## Sheet: 1.48hrWholeGenomeheatmapoverlap
Overlap testing between male (Fig 3C) and female (Fig 3D) whole genome chromatin heatmap cluster matrices (S4 Table) in fru P1 neurons from 1-day adults
######	Number of intersecting genes	######
	female48hrcluster.1	cluster.2	cluster.3	cluster.4	cluster.5	cluster.6	cluster.7	cluster.8	cluster.9	cluster.10	cluster.11	cluster.12	cluster.13	cluster.14	cluster.15
male48hrcluster.1	10	23	179	49	116	2	9	10	2	19	15	18	14	42	26
cluster.2	12	116	881	289	448	1	9	23	5	43	49	69	78	90	80
cluster.3	43	378	508	94	36	1	6	8	3	12	9	12	24	26	29
cluster.4	189	184	66	13	3	1	11	9	4	19	6	6	4	16	4
cluster.5	33	6	2	1	1	14	28	5	26	26	20	6	2	1	7
cluster.6	12	3	3	4	4	24	185	310	422	85	1159	28	28	11	41
cluster.7	1	2	1	1	4	14	130	49	68	25	237	6	11	7	16
cluster.8	9	1	3	4	4	43	495	96	167	132	878	41	34	16	25
cluster.9	33	6	18	30	13	21	356	771	242	255	1419	74	54	36	69
cluster.10	20	12	35	16	13	4	20	77	15	44	116	306	314	76	36
cluster.11	8	4	39	27	42	1	21	31	10	41	61	17	41	30	277
cluster.12	25	4	10	4	1	8	14	4	4	54	11	6	7	6	9
cluster.13	15	16	44	92	74	1	88	60	11	207	186	43	37	194	45
cluster.14	2	2	1	1	1	98	70	15	18	4	32	3	2	1	3
cluster.15	14	3	8	22	5	59	356	178	86	118	511	35	32	22	54
######	P-value	######
	female48hrcluster.1	cluster.2	cluster.3	cluster.4	cluster.5	cluster.6	cluster.7	cluster.8	cluster.9	cluster.10	cluster.11	cluster.12	cluster.13	cluster.14	cluster.15
male48hrcluster.1	0.7938	0.472641	6.52122e-52	1.1795e-09	5.70549e-51	0.99809	1	1	1	0.99624	1	0.682238	0.940277	4.73562e-08	0.163652
cluster.2	1	0.00748027	0	1.25522e-98	1.29181e-219	1	1	1	1	1	1	0.952631	0.767467	0.00741896	0.853754
cluster.3	0.00307167	1.21189e-255	1.42113e-210	2.80386e-13	0.990873	1	1	1	1	1	1	1	0.999888	0.986434	0.99916
cluster.4	7.77337e-185	6.45396e-122	0.0418427	0.945124	1	0.999807	1	1	1	0.996355	1	0.999938	0.999998	0.615772	0.999999
cluster.5	2.10646e-21	0.715329	1	0.997853	0.999333	4.36912e-07	0.00515612	0.999716	8.56642e-06	8.70911e-06	0.999999	0.593516	0.988377	0.995593	0.50792
cluster.6	1	1	1	1	1	0.99399	0.999956	4.76023e-11	1.32043e-110	1	2.91055e-145	1	1	1	1
cluster.7	0.999999	1	1	1	1	0.0664824	8.73444e-20	0.763481	4.76825e-08	0.965977	1.16202e-15	0.99998	0.996194	0.999205	0.947994
cluster.8	1	1	1	1	1	0.0164228	4.86803e-96	1	2.35178e-06	0.104271	4.99235e-76	0.999995	1	1	1
cluster.9	1	1	1	1	1	1	0.467456	1.80965e-147	0.0113993	0.00057149	6.91798e-90	1	1	1	1
cluster.10	0.908338	1	1	0.999997	1	0.999983	1	0.998941	1	0.999389	1	5.19224e-200	5.15255e-207	1.32368e-10	0.922249
cluster.11	0.985281	1	0.999927	0.231924	0.00427557	0.999972	1	0.999997	1	0.401604	1	0.950417	0.000878824	0.0244667	1.59099e-228
cluster.12	2.75421e-14	0.900984	0.960367	0.816045	0.998912	0.00340774	0.720449	0.999846	0.987062	4.05762e-27	1	0.525733	0.379094	0.376329	0.175332
cluster.13	0.994413	1	1	3.68358e-14	9.0499e-05	1	0.996106	1	1	4.06578e-51	1	0.424585	0.822693	6.70764e-94	0.503307
cluster.14	0.979005	0.9997	1	0.999871	0.999977	1.79514e-116	1.8838e-16	0.974913	0.2218	0.999822	1	0.994838	0.999165	0.999632	0.997155
cluster.15	0.999994	1	1	1	1	5.32496e-11	4.56344e-58	0.000914138	0.752054	0.00240509	7.48445e-11	0.999484	0.999954	0.999996	0.83517
######	Odds	Ratio	######
	female48hrcluster.1	cluster.2	cluster.3	cluster.4	cluster.5	cluster.6	cluster.7	cluster.8	cluster.9	cluster.10	cluster.11	cluster.12	cluster.13	cluster.14	cluster.15
male48hrcluster.1	0.801432	1.03234	4.98579	2.89619	7.3269	0.231364	0.149769	0.180115	0.057124	0.570465	0.0771347	0.911044	0.685151	2.76841	1.24957
cluster.2	0.204946	1.30188	10.7588	6.59981	12.7116	0.0247305	0.0314487	0.088241	0.0306048	0.278349	0.0522484	0.814934	0.920265	1.35099	0.886898
cluster.3	1.62901	20.3791	8.91586	2.52757	0.685234	0.0489243	0.0417231	0.0602522	0.0364285	0.147911	0.0189569	0.249464	0.504117	0.664223	0.579893
cluster.4	42.226	15.795	1.2787	0.669766	0.124697	0.114837	0.183627	0.161353	0.11475	0.569295	0.0301736	0.290353	0.188601	0.949257	0.177725
cluster.5	11.1023	0.841398	0.106534	0.160189	0.134059	5.94552	1.80363	0.293353	2.90562	2.90266	0.369921	0.962933	0.305308	0.181869	1.04675
cluster.6	0.192045	0.0252043	0.00976175	0.0399734	0.033382	0.613182	0.737159	1.57537	5.00248	0.548701	3.29344	0.283225	0.277693	0.126997	0.392304
cluster.7	0.0716052	0.0776925	0.0151602	0.0459801	0.155339	1.60946	2.78546	0.905613	2.19293	0.708184	2.04033	0.27031	0.494531	0.373467	0.688829
cluster.8	0.174537	0.0102256	0.0119593	0.0488733	0.0408294	1.46924	3.78455	0.462632	1.52612	1.1347	2.52845	0.52282	0.418503	0.228693	0.283831
cluster.9	0.344462	0.0310214	0.0361257	0.193601	0.0675419	0.324621	1.00678	4.18454	1.19389	1.28285	2.25769	0.501977	0.344367	0.269327	0.424601
cluster.10	0.757602	0.236088	0.276281	0.378586	0.254548	0.21494	0.154184	0.704316	0.201943	0.626499	0.304237	17.752	18.1884	2.44705	0.795435
cluster.11	0.514589	0.136493	0.561984	1.18012	1.59871	0.0934244	0.290423	0.473889	0.236703	1.05267	0.276663	0.691951	1.77043	1.51335	29.1616
cluster.12	8.43143	0.593313	0.606392	0.704517	0.143798	3.43743	0.875372	0.250338	0.405468	8.6304	0.20592	1.03519	1.19492	1.22124	1.47175
cluster.13	0.553384	0.314944	0.349118	2.65798	1.66476	0.0525554	0.749724	0.52851	0.145648	4.14833	0.531153	1.04116	0.864447	9.31012	1.00781
cluster.14	0.343038	0.185481	0.0361518	0.109463	0.0916093	64.7075	3.71438	0.626971	1.24364	0.256092	0.411575	0.32003	0.208154	0.124215	0.295964
cluster.15	0.368863	0.0411177	0.0429566	0.374751	0.0683745	2.9407	3.18129	1.31432	0.929426	1.35018	1.45644	0.59145	0.526421	0.427531	0.877469
######	Jaccard	Index	######
	female48hrcluster.1	cluster.2	cluster.3	cluster.4	cluster.5	cluster.6	cluster.7	cluster.8	cluster.9	cluster.10	cluster.11	cluster.12	cluster.13	cluster.14	cluster.15
male48hrcluster.1	0.0108225	0.0184739	0.0841561	0.0443038	0.100259	0.00250627	0.00391815	0.00459137	0.00125865	0.0120788	0.00287632	0.0155172	0.0119048	0.0403846	0.0216126
cluster.2	0.00464936	0.0412665	0.285668	0.114455	0.180354	0.000406835	0.00227502	0.00601464	0.00154083	0.013404	0.00716374	0.0249277	0.0281487	0.0339495	0.02849
cluster.3	0.0278137	0.24466	0.207093	0.0547786	0.0190275	0.000687758	0.00203046	0.00282187	0.00133749	0.00536913	0.00153165	0.00658979	0.0131796	0.0151958	0.0156334
cluster.4	0.253351	0.169585	0.0294511	0.0113736	0.00236035	0.00125	0.00479094	0.00412844	0.00251889	0.0120712	0.00114832	0.00511509	0.00336984	0.0149953	0.00326264
cluster.5	0.0605505	0.00662252	0.00102669	0.00125313	0.0010917	0.0325581	0.0145682	0.00273673	0.0215054	0.0214876	0.00412031	0.00735294	0.00240385	0.00137931	0.00808314
cluster.6	0.00443295	0.000983607	0.000733855	0.0013624	0.00130976	0.00937134	0.047363	0.0846301	0.142857	0.0258202	0.197917	0.00954003	0.00950119	0.00385154	0.0137908
cluster.7	0.00102987	0.00153374	0.000426803	0.000838926	0.00306044	0.0169903	0.0587173	0.022508	0.0435618	0.0155763	0.0471079	0.00495868	0.00903862	0.00628931	0.0127898
cluster.8	0.0038478	0.000372995	0.000807103	0.00155945	0.00149087	0.0198065	0.153488	0.0273816	0.0588443	0.045929	0.152272	0.0160721	0.0132296	0.00645161	0.00954927
cluster.9	0.00859599	0.00142857	0.00344432	0.00738371	0.00309671	0.00564972	0.0728314	0.177038	0.0564497	0.0596491	0.210253	0.0183078	0.0132548	0.00903615	0.0168375
cluster.10	0.0134771	0.00657174	0.0123196	0.0093622	0.00710383	0.00292826	0.0070028	0.0287206	0.00698975	0.0207743	0.0204082	0.212205	0.217151	0.0482233	0.0204197
cluster.11	0.00767754	0.00289855	0.0163659	0.0217042	0.0311804	0.0010929	0.00874636	0.0136384	0.00589275	0.0245951	0.0115421	0.0133125	0.0324111	0.0256849	0.259363
cluster.12	0.0461255	0.00445931	0.00518403	0.00510204	0.00110497	0.0188235	0.00727273	0.00220143	0.00327869	0.0461144	0.00226711	0.00745342	0.00857843	0.00846262	0.010551
cluster.13	0.0100134	0.00873839	0.0154875	0.0560292	0.0416198	0.000725689	0.0314623	0.0221648	0.00509495	0.105397	0.0330784	0.0250875	0.0213626	0.132243	0.0255247
cluster.14	0.0030722	0.00203046	0.000494071	0.00114548	0.00100908	0.232779	0.0358056	0.00792812	0.0139319	0.00306044	0.00650803	0.00335571	0.00220507	0.00125	0.0031746
cluster.15	0.00740349	0.00134168	0.00244723	0.0104563	0.00223314	0.0344626	0.121876	0.0597115	0.0347334	0.0482618	0.0898067	0.0165563	0.0150305	0.0108321	0.0251631

## Sheet: 2.1dWholeGenomeheatmapoverlap
Overlap testing between male (Fig 3C) and female (Fig 3D) whole genome chromatin heatmap cluster matrices (S4 Table) in fru P1 neurons from 1-day adults
######	Number of intersecting genes	######
	female1dcluster.1.cluster.1	cluster.2	cluster.3	cluster.4	cluster.5	cluster.6	cluster.7	cluster.8	cluster.9	cluster.10	cluster.11	cluster.12	cluster.13	cluster.14	cluster.15
male1dcluster.1	56	141	220	6	3	11	3	54	11	1	3	1	1	1	1
cluster.2	243	946	238	32	19	56	36	529	53	1	10	1	4	5	3
cluster.3	270	566	116	40	15	26	33	351	25	1	11	1	1	1	5
cluster.4	188	1112	131	54	61	112	79	859	216	4	73	8	13	14	7
cluster.5	2	0	1	3	23	3	5	7	1	8	86	97	66	200	62
cluster.6	2	4	5	14	38	38	48	30	46	3	296	381	424	144	197
cluster.7	8	8	1	14	70	28	46	81	48	2	831	198	342	188	91
cluster.8	2	8	8	2	33	4	3	9	5	102	1	1	6	14	7
cluster.9	12	25	2	6	29	21	17	102	136	1	262	52	71	16	99
cluster.10	27	117	15	30	22	279	140	204	77	1	21	15	75	6	16
cluster.11	55	149	24	57	116	70	54	297	214	9	69	27	41	22	69
cluster.12	6	17	7	8	26	17	156	55	36	2	32	115	29	21	17
cluster.13	10	55	31	18	53	38	40	139	179	6	247	50	60	21	36
cluster.14	6	12	21	15	95	15	11	60	42	25	120	74	113	104	151
cluster.15	57	62	18	81	75	50	28	96	30	25	11	12	47	31	17
######	P-value	######
	female1dcluster.1.cluster.1	cluster.2	cluster.3	cluster.4	cluster.5	cluster.6	cluster.7	cluster.8	cluster.9	cluster.10	cluster.11	cluster.12	cluster.13	cluster.14	cluster.15
male1dcluster.1	1.24239e-07	1.21484e-07	1.99005e-162	0.95517	0.999999	0.996646	1	0.999884	0.999997	0.994529	1	1	1	1	1
cluster.2	1.22597e-31	3.35019e-184	1.96093e-38	0.990988	1	0.999998	1	6.67749e-25	1	1	1	1	1	1	1
cluster.3	6.26655e-82	4.24462e-80	1.02582e-08	0.0486772	1	1	0.999897	9.64981e-16	1	1	1	1	1	1	1
cluster.4	0.00533966	1.15587e-157	0.827274	0.902041	1	0.956008	0.999984	7.07642e-81	0.0132252	1	1	1	1	1	1
cluster.5	1	1	1	0.99943	0.358584	1	0.999997	1	1	0.202764	0.00412779	5.02712e-23	5.46908e-05	9.26048e-133	8.91255e-12
cluster.6	1	1	1	0.999992	0.999891	0.999999	0.992662	1	1	0.999997	2.19807e-14	1.05802e-139	7.71635e-135	1.32365e-15	6.99605e-41
cluster.7	1	1	1	1	0.7166	1	0.999978	1	1	1	6.733660e-312	1.0239e-15	4.80967e-59	3.80841e-26	0.267305
cluster.8	0.999702	1	0.693552	0.915753	3.2635e-13	0.969191	0.982658	1	0.994669	1.84312e-163	1	0.999991	0.996079	0.0479225	0.743434
cluster.9	1	1	1	0.99971	0.734689	0.998398	0.999461	0.999823	5.71158e-25	0.999852	7.17524e-54	0.349201	0.113549	0.999985	8.95813e-20
cluster.10	0.999996	1	1	0.0475388	0.999375	3.45252e-155	5.72906e-40	0.00194019	0.0760163	0.999982	1	1	0.557345	1	1
cluster.11	0.955335	1	1	3.5269e-08	2.21039e-19	0.0185973	0.274216	6.74126e-12	5.12444e-43	0.90386	1	1	1	1	0.0327805
cluster.12	1	1	0.999997	0.876506	0.116349	0.925761	8.78911e-95	0.99998	0.364009	0.97378	0.999998	8.12632e-36	0.966407	0.741626	0.934147
cluster.13	1	1	0.994092	0.747876	0.00539692	0.765374	0.40282	0.969782	1.22346e-40	0.935704	7.58804e-34	0.847282	0.934313	0.999966	0.874831
cluster.14	1	1	0.999816	0.799224	1.47981e-21	0.999993	0.999999	1	0.967954	1.88508e-06	0.0215938	0.000394618	3.68839e-10	1.9223e-21	3.71424e-52
cluster.15	6.05552e-05	1	0.993482	5.4655e-41	8.00783e-19	2.42478e-05	0.271167	0.792711	0.961459	5.65047e-09	1	1	0.463886	0.295668	0.989866
######	Odds	Ratio	######
	female1dcluster.1.cluster.1	cluster.2	cluster.3	cluster.4	cluster.5	cluster.6	cluster.7	cluster.8	cluster.9	cluster.10	cluster.11	cluster.12	cluster.13	cluster.14	cluster.15
male1dcluster.1	2.31379	1.73201	21.1871	0.555828	0.148324	0.48932	0.143577	0.60885	0.325275	0.189651	0.0436347	0.031298	0.0245289	0.0418383	0.0424121
cluster.2	2.67818	4.32033	3.08765	0.666502	0.200342	0.553259	0.380162	1.79192	0.33866	0.0393634	0.0299111	0.00646214	0.0203168	0.0435725	0.0264365
cluster.3	5.30665	3.14664	1.87421	1.35459	0.246697	0.382232	0.546989	1.71453	0.241965	0.0616355	0.0520082	0.0101424	0.00794018	0.0135716	0.0693428
cluster.4	1.24901	3.4173	0.916334	0.835204	0.481602	0.843045	0.624354	2.53426	1.19724	0.110853	0.158362	0.0359323	0.0458314	0.0853549	0.0427546
cluster.5	0.062513	0	0.0354326	0.247666	1.10155	0.117394	0.2178	0.0632021	0.0259604	1.44784	1.39624	3.69224	1.75566	16.147	2.91676
cluster.6	0.0193194	0.00928013	0.0551879	0.371111	0.56692	0.492815	0.707615	0.08425	0.396291	0.161653	1.72689	7.06935	5.99012	2.28344	3.61093
cluster.7	0.0652313	0.0154784	0.00916562	0.310226	0.935266	0.296826	0.562475	0.198729	0.345413	0.0896322	8.66663	2.02396	3.31272	2.71854	1.07977
cluster.8	0.184781	0.186265	0.873774	0.485203	5.45152	0.467052	0.384708	0.247947	0.391856	255.3	0.0385648	0.0833016	0.404177	1.70267	0.822554
cluster.9	0.247744	0.126468	0.0458577	0.323297	0.899213	0.555296	0.492818	0.694458	3.11937	0.110773	3.74129	1.0677	1.17765	0.406004	3.20273
cluster.10	0.460416	0.537099	0.283818	1.42238	0.533675	12.3839	4.55545	1.27339	1.20408	0.0888612	0.146265	0.225887	0.987982	0.118844	0.328998
cluster.11	0.796807	0.560683	0.372534	2.41568	2.88464	1.32955	1.10067	1.63555	3.50311	0.681057	0.412538	0.334655	0.40528	0.363804	1.28786
cluster.12	0.197347	0.138729	0.262598	0.702663	1.30991	0.724175	12.8414	0.580015	1.07578	0.359203	0.470196	4.88356	0.72254	0.881583	0.714051
cluster.13	0.175735	0.247607	0.651326	0.870182	1.49644	0.895119	1.05278	0.843722	3.79118	0.589331	2.75941	0.867765	0.823564	0.460899	0.831622
cluster.14	0.120156	0.0584749	0.496393	0.82465	3.52832	0.38401	0.308517	0.372915	0.756964	3.24859	1.23852	1.57358	2.02177	3.2999	5.60713
cluster.15	1.82215	0.464998	0.585773	8.53374	3.73297	1.97834	1.14679	0.917382	0.73437	4.51778	0.128572	0.305723	1.02315	1.12254	0.598091
######	Jaccard	Index	######
	female1dcluster.1.cluster.1	cluster.2	cluster.3	cluster.4	cluster.5	cluster.6	cluster.7	cluster.8	cluster.9	cluster.10	cluster.11	cluster.12	cluster.13	cluster.14	cluster.15
male1dcluster.1	0.0407273	0.0388537	0.199095	0.00696056	0.00258176	0.00884244	0.00253593	0.0163241	0.00689655	0.0014771	0.00117325	0.000658328	0.000562113	0.000784929	0.000791139
cluster.2	0.0851735	0.210737	0.0864826	0.0127949	0.00675916	0.0195531	0.0127886	0.117608	0.0164699	0.000426986	0.00237248	0.00031407	0.00116245	0.00170358	0.00102494
cluster.3	0.127962	0.136287	0.0537535	0.0225098	0.00714626	0.0119376	0.0156993	0.0886364	0.00988142	0.000615006	0.00314465	0.000405186	0.000366569	0.000449843	0.00226347
cluster.4	0.0506739	0.216976	0.0357826	0.0164584	0.0170821	0.0310249	0.0221041	0.172837	0.0560021	0.00127348	0.0147356	0.00201056	0.00307038	0.00375536	0.00187919
cluster.5	0.00135135	0	0.000727273	0.00327511	0.0192791	0.00230238	0.00405844	0.0020552	0.000603865	0.0110957	0.0340594	0.0658073	0.0373938	0.17762	0.0494418
cluster.6	0.000773395	0.000812513	0.00201857	0.00696171	0.0166375	0.0160067	0.020915	0.006683	0.0169304	0.00163755	0.0865244	0.165941	0.168723	0.0629371	0.0885393
cluster.7	0.00279135	0.00153698	0.000361402	0.00609491	0.0275808	0.0104869	0.0178088	0.0171465	0.0159947	0.000943841	0.26198	0.0716094	0.118709	0.0743083	0.0347726
cluster.8	0.00178412	0.00231616	0.00792864	0.00358423	0.0400485	0.00424178	0.00342857	0.00295567	0.00386698	0.380597	0.000444247	0.000825764	0.00409277	0.0146905	0.00736842
cluster.9	0.00682982	0.00612295	0.00120409	0.005	0.0196744	0.0133588	0.0112807	0.0283491	0.0752212	0.000985222	0.099393	0.0287929	0.0346849	0.0100188	0.0658245
cluster.10	0.0139463	0.027957	0.00814332	0.0218978	0.0131343	0.185013	0.0887199	0.0552846	0.0373605	0.00082713	0.00683816	0.00736377	0.033527	0.00333148	0.00898372
cluster.11	0.0257491	0.0340105	0.0116448	0.0362826	0.0641238	0.0359897	0.0285412	0.0776471	0.0994424	0.00629811	0.0212242	0.011984	0.0164066	0.010929	0.0352761
cluster.12	0.00412088	0.0044926	0.00518903	0.00897868	0.0222222	0.0133964	0.147031	0.0164769	0.0224859	0.00282885	0.0125049	0.0800836	0.0162738	0.0163424	0.0132916
cluster.13	0.00528821	0.0131422	0.0175737	0.0136364	0.0335019	0.0225252	0.0247525	0.0376388	0.0943595	0.00525394	0.0887531	0.0257732	0.0273973	0.012181	0.0211889
cluster.14	0.00337838	0.00292042	0.0126888	0.0124585	0.0668543	0.00942803	0.00720839	0.0164249	0.0219321	0.0249004	0.0429953	0.0411797	0.055996	0.0683311	0.103072
cluster.15	0.0379747	0.0161669	0.0125523	0.0886214	0.061627	0.0375375	0.0217899	0.0282935	0.017616	0.0320513	0.00411061	0.00733945	0.0252688	0.0226112	0.0123636

## Sheet: 3.10dWholeGenomeheatmapoverlap
Overlap testing between male (Fig 3E) and female (Fig 3F) whole genome chromatin heatmap cluster matrices (S4 Table) in fru P1 neurons from 10-12 day adults
######	Number of intersecting genes	######
	female10dcluster.1	cluster.2	cluster.3	cluster.4	cluster.5	cluster.6	cluster.7	cluster.8	cluster.9	cluster.10	cluster.11	cluster.12	cluster.13	cluster.14	cluster.15
male10dcluster.1	11	1	1	4	6	7	8	5	13	261	151	48	284	24	31
cluster.2	19	3	6	6	70	75	29	16	131	364	661	79	154	314	137
cluster.3	16	1	4	5	8	9	14	1	49	116	82	107	33	8	19
cluster.4	11	1	3	9	12	4	5	4	25	74	95	76	37	7	15
cluster.5	9	1	3	16	47	28	24	67	325	197	668	432	23	28	30
cluster.6	66	85	70	55	347	36	22	1	18	1	5	2	8	19	16
cluster.7	67	19	86	57	480	16	14	1	25	7	7	15	38	13	24
cluster.8	101	208	209	94	180	34	66	1	13	1	1	2	8	8	52
cluster.9	188	93	690	192	409	18	76	1	24	2	14	3	30	6	102
cluster.10	9	2	11	22	41	35	131	11	332	20	458	45	12	23	46
cluster.11	57	26	26	76	169	196	70	4	182	34	120	23	93	281	158
cluster.12	167	25	71	18	73	6	26	4	6	5	9	14	11	8	56
cluster.13	152	19	73	30	129	26	113	3	31	21	69	18	32	65	433
cluster.14	1	1	1	2	1	3	3	298	58	4	68	6	4	1	1
cluster.15	15	5	18	73	56	144	178	73	1397	39	304	308	9	25	16
######	P-value	######
	female10dcluster.1	cluster.2	cluster.3	cluster.4	cluster.5	cluster.6	cluster.7	cluster.8	cluster.9	cluster.10	cluster.11	cluster.12	cluster.13	cluster.14	cluster.15
male10dcluster.1	1	1	1	1	1	1	1	0.999999	1	2.67981e-112	0.0536508	0.895073	9.87581e-187	0.997767	0.99988
cluster.2	1	1	1	1	1	0.440609	1	1	1	2.15486e-80	2.35013e-87	1	6.06301e-12	4.13145e-91	0.335663
cluster.3	0.955682	0.999997	1	0.999869	1	0.985118	0.944814	0.999998	0.997519	1.32697e-38	0.132742	3.16396e-31	0.00370103	0.999812	0.98778
cluster.4	0.978136	0.999964	1	0.928019	1	0.999212	0.999717	0.990831	1	8.06433e-19	3.559e-07	2.62483e-19	1.89011e-06	0.998532	0.979678
cluster.5	1	1	1	1	1	1	1	0.0152216	0.0025828	3.79626e-12	3.81231e-110	5.29281e-136	1	1	1
cluster.6	3.77245e-06	2.64212e-30	0.0114015	6.64108e-07	1.20113e-135	0.0375638	0.982151	1	1	1	1	1	1	0.999011	1
cluster.7	0.000204974	0.856414	0.0010858	1.32486e-05	7.05398e-237	0.999054	0.999999	1	1	1	1	1	0.488944	1	1
cluster.8	1.15937e-12	7.29927e-137	3.55086e-50	3.77694e-18	2.33175e-11	0.564939	0.000231789	1	1	1	1	1	1	1	0.928109
cluster.9	1.81634e-22	2.64433e-09	0	4.01976e-43	4.48682e-44	1	0.729518	1	1	1	1	1	1	1	0.955963
cluster.10	1	1	1	0.999983	1	0.940104	6.33313e-22	0.999999	1.23977e-29	1	1.60235e-80	0.999999	1	1	0.999994
cluster.11	0.99236	0.996858	1	0.00324333	0.665739	2.98909e-62	0.318563	1	0.999666	1	1	1	0.000380615	1.27914e-101	2.50212e-10
cluster.12	4.53793e-96	0.00199095	8.93498e-09	0.535822	0.0113732	0.999627	0.175022	0.999345	1	1	1	0.99995	0.995781	0.999927	1.65945e-05
cluster.13	3.14489e-27	0.997615	0.952937	0.993693	0.833515	0.99866	5.77939e-15	1	1	1	1	1	0.999486	0.12415	8.98559e-231
cluster.14	1	0.999996	1	0.999999	1	0.999986	1	0	0.873117	1	0.609359	1	0.999996	1	1
cluster.15	1	1	1	0.998703	1	1.0901e-07	1.90263e-09	0.509986	0	1	1	1.24684e-24	1	1	1
######	Odds	Ratio	######
	female10dcluster.1	cluster.2	cluster.3	cluster.4	cluster.5	cluster.6	cluster.7	cluster.8	cluster.9	cluster.10	cluster.11	cluster.12	cluster.13	cluster.14	cluster.15
male10dcluster.1	0.240589	0.0402561	0.0144929	0.11855	0.0520788	0.216983	0.20031	0.203952	0.0842447	8.09392	1.16692	0.837188	17.1067	0.584353	0.542368
cluster.2	0.158431	0.0460565	0.0330734	0.0675638	0.244035	1.02514	0.284911	0.254406	0.353968	4.09848	2.99638	0.527192	1.96855	5.34467	1.04471
cluster.3	0.676525	0.0756745	0.110082	0.280548	0.132245	0.53184	0.678454	0.0756745	0.670531	5.3035	1.15707	4.57072	1.72315	0.354342	0.620583
cluster.4	0.581878	0.095759	0.104303	0.651911	0.255606	0.293874	0.297538	0.388646	0.410711	3.84292	1.89485	3.85737	2.53814	0.392355	0.617119
cluster.5	0.0812129	0.0168092	0.0181498	0.202655	0.176397	0.378155	0.25726	1.36023	1.20506	1.82114	3.51533	6.00604	0.247108	0.281967	0.213819
cluster.6	1.92541	5.41009	1.36612	2.19331	7.99248	1.40428	0.658538	0.0462327	0.135612	0.0186545	0.0344002	0.036301	0.231309	0.5263	0.311964
cluster.7	1.65452	0.798668	1.46618	1.93577	12.502	0.50017	0.349802	0.0395626	0.162343	0.113108	0.0412636	0.239199	1.01541	0.302451	0.406144
cluster.8	2.36628	16.5393	4.05769	3.11044	1.82775	0.982509	1.65313	0.0348521	0.072715	0.0140537	0.00513926	0.0273383	0.17393	0.161762	0.818518
cluster.9	2.47274	2.11437	15.9041	3.89672	2.49777	0.245008	0.933189	0.0173246	0.066476	0.0139612	0.0358599	0.0203565	0.336958	0.0597967	0.840039
cluster.10	0.130232	0.053838	0.108008	0.454149	0.248257	0.775459	2.9183	0.304384	2.24946	0.223835	3.56338	0.510785	0.202477	0.369371	0.544989
cluster.11	0.727627	0.604438	0.209921	1.43577	0.966999	5.43275	1.06968	0.0872419	0.764295	0.312483	0.43563	0.20133	1.50288	6.60656	1.82243
cluster.12	11.9778	1.97833	2.26852	0.999136	1.36523	0.330191	1.2375	0.28896	0.0686442	0.145741	0.097041	0.406945	0.498568	0.333769	1.93755
cluster.13	3.10243	0.553474	0.820766	0.649278	0.915003	0.578335	2.47678	0.0832289	0.139836	0.241914	0.305661	0.200054	0.580295	1.17745	12.6959
cluster.14	0.0420595	0.0792258	0.0285608	0.116155	0.0169848	0.181368	0.146334	197.605	0.858821	0.129182	0.970428	0.18927	0.196638	0.0452653	0.0322988
cluster.15	0.0916059	0.0570435	0.0742674	0.699063	0.140622	1.70359	1.72942	1.00328	12.2911	0.185994	0.644622	2.12554	0.0631033	0.167433	0.074683
######	Jaccard	Index	######
	female10dcluster.1	cluster.2	cluster.3	cluster.4	cluster.5	cluster.6	cluster.7	cluster.8	cluster.9	cluster.10	cluster.11	cluster.12	cluster.13	cluster.14	cluster.15
male10dcluster.1	0.00644405	0.000758725	0.00047619	0.00269542	0.00210452	0.00479781	0.005	0.00380518	0.00377358	0.152275	0.0436669	0.0245023	0.214989	0.0146789	0.016029
cluster.2	0.0065337	0.00118812	0.00181598	0.00222965	0.0175175	0.0288462	0.0104017	0.00636943	0.0288801	0.129078	0.159009	0.0251833	0.0578947	0.122944	0.0451103
cluster.3	0.0121304	0.00106952	0.00233372	0.00454546	0.00324412	0.00837989	0.0115607	0.00106952	0.016193	0.0785908	0.0260814	0.0705339	0.0277544	0.00630915	0.0121561
cluster.4	0.00894309	0.00118906	0.00185071	0.00898204	0.00506757	0.00406091	0.0044405	0.00477327	0.00845737	0.0519663	0.0312809	0.0522696	0.0339138	0.00595745	0.0101833
cluster.5	0.00327035	0.000423549	0.00095511	0.00636183	0.0121983	0.0112858	0.0091359	0.0291939	0.0778257	0.0698334	0.167671	0.165011	0.00876191	0.0104712	0.0100739
cluster.6	0.0426357	0.0752212	0.0363259	0.0413845	0.144223	0.0271493	0.0148448	0.000823723	0.00539568	0.000534759	0.00142857	0.00105208	0.00535834	0.0123698	0.00867209
cluster.7	0.0402402	0.0144597	0.0423854	0.0394464	0.200753	0.010929	0.00870647	0.000750751	0.00725268	0.00353179	0.00193584	0.00747757	0.0240354	0.00783133	0.0122762
cluster.8	0.058046	0.168558	0.103722	0.0619644	0.0642857	0.021865	0.0396396	0.000693962	0.0036435	0.000476872	0.000268025	0.00093985	0.00465116	0.00450958	0.0255403
cluster.9	0.0745145	0.0419108	0.287022	0.0838794	0.118861	0.00737403	0.030099	0.000432713	0.00542128	0.000674309	0.00305144	0.001001	0.0116822	0.00226757	0.0357143
cluster.10	0.0042898	0.00117233	0.00443727	0.0118598	0.0127925	0.0192308	0.0702036	0.00648203	0.0944523	0.00853242	0.129379	0.0191408	0.00605449	0.011358	0.0199307
cluster.11	0.0245584	0.0133129	0.0095064	0.0366795	0.0504779	0.101554	0.0318471	0.00202532	0.0462398	0.0130719	0.0289226	0.00869894	0.0428177	0.13788	0.0640454
cluster.12	0.139749	0.0266525	0.0424134	0.016158	0.0300659	0.00543478	0.0212072	0.00417101	0.00193798	0.00309789	0.00277435	0.00855223	0.0088853	0.00617761	0.0360592
cluster.13	0.078961	0.0114527	0.0305823	0.0165107	0.0417881	0.0144525	0.0609493	0.00179104	0.00818806	0.00907912	0.0176968	0.0076661	0.0165631	0.0332821	0.228979
cluster.14	0.000761035	0.0010929	0.000589275	0.00184672	0.000407664	0.00283019	0.00249584	0.482201	0.0193527	0.00255102	0.0216699	0.00375469	0.0033389	0.000796813	0.000640615
cluster.15	0.00426015	0.00159642	0.0046142	0.0225796	0.0121238	0.0458599	0.054803	0.0238251	0.360144	0.0103889	0.0593402	0.0875746	0.0026362	0.00724218	0.00424741

## Sheet: 4.1delavWholeGenomeheatmapover
Overlap testing between male (Fig 3G) and female (Fig 3H) whole genome chromatin heatmap cluster matrices (S4 Table) in elav from 1-day adults
######	Number of intersecting genes	######
	femaleelavcluster.1	cluster.2	cluster.3	cluster.4	cluster.5	cluster.6	cluster.7	cluster.8	cluster.9	cluster.10	cluster.11	cluster.12	cluster.13	cluster.14	cluster.15
maleelavcluster.1	1	3	1	1	1	1	10	1	1	3	588	23	64	1	5
cluster.2	3	6	4	8	1	2	179	93	18	40	31	974	813	7	494
cluster.3	1	5	4	1	1	1	30	16	5	8	179	322	1569	2	219
cluster.4	1	2	3	5	1	1	13	22	2	1	1	12	5	82	99
cluster.5	4	2	1	1	1	1	18	18	50	4	2	70	709	9	894
cluster.6	566	9	3	19	87	17	5	4	81	28	1	6	2	1	2
cluster.7	622	36	11	51	49	97	7	39	28	57	1	1	0	3	5
cluster.8	93	12	32	98	151	413	9	6	9	4	1	1	0	3	2
cluster.9	213	42	9	245	805	1031	57	5	5	7	1	1	0	1	1
cluster.10	26	316	52	56	12	17	28	13	2	32	1	1	0	6	4
cluster.11	21	254	3	24	8	10	24	18	5	139	7	9	5	4	6
cluster.12	26	32	8	40	1	3	49	456	278	438	15	48	19	5	44
cluster.13	3	101	5	40	10	3	689	5	5	13	5	24	6	2	30
cluster.14	8	2	69	16	9	14	62	93	25	8	1	1	3	24	42
cluster.15	10	29	53	254	46	24	370	24	24	40	1	3	0	5	4
######	P-value	######
	femaleelavcluster.1	cluster.2	cluster.3	cluster.4	cluster.5	cluster.6	cluster.7	cluster.8	cluster.9	cluster.10	cluster.11	cluster.12	cluster.13	cluster.14	cluster.15
maleelavcluster.1	1	1	0.999954	1	1	1	1	1	1	1	0	1	1	0.996876	1
cluster.2	1	1	1	1	1	1	0.999999	0.999664	1	1	1	0	2.17417e-57	0.999985	4.60435e-39
cluster.3	1	1	1	1	1	1	1	1	1	1	1.67436e-11	7.50359e-19	0	1	0.983985
cluster.4	1	0.999897	0.650571	0.990933	1	1	0.979578	0.00139056	0.994278	0.999988	0.99999	0.987093	1	4.97147e-120	4.1043e-36
cluster.5	1	1	1	1	1	1	1	1	0.70952	1	1	1	1.77433e-114	0.958685	0
cluster.6	0	1	0.999381	0.999949	1.18281e-05	1	1	1	1.1854e-21	0.967266	1	1	1	0.998946	1
cluster.7	0	0.973598	0.832162	0.359585	0.993231	0.323013	1	0.868337	0.672122	0.0571667	1	1	1	0.98918	1
cluster.8	0.015249	1	1.72654e-07	7.15531e-17	3.84506e-31	4.41315e-217	1	1	0.999943	1	1	1	1	0.966157	1
cluster.9	0.692906	1	1	4.15133e-32	0	0	1	1	1	1	1	1	1	1	1
cluster.10	0.999974	1.89837e-286	2.59162e-28	1.52804e-07	1	1	0.999747	0.998123	0.999999	0.117536	1	1	1	0.296286	1
cluster.11	0.999998	3.10389e-201	0.979549	0.646048	1	1	0.999943	0.922623	0.999644	1.12817e-67	0.999996	1	1	0.621781	1
cluster.12	1	1	0.999622	0.999988	1	1	1	6.94737e-299	7.75762e-164	9.63104e-273	1	1	1	0.993321	1
cluster.13	1	5.94567e-15	0.997122	0.806765	1	1	0	1	1	1	1	1	1	0.996299	1
cluster.14	1	1	7.00525e-59	0.694533	0.999934	0.999983	3.35555e-07	7.51367e-44	0.000118719	0.995329	1	1	1	2.20024e-15	0.290471
cluster.15	1	0.989106	6.78339e-20	1.97953e-134	0.969598	1	6.60444e-169	0.998373	0.710478	0.56147	1	1	1	0.845759	1
######	Odds	Ratio	######
	femaleelavcluster.1	cluster.2	cluster.3	cluster.4	cluster.5	cluster.6	cluster.7	cluster.8	cluster.9	cluster.10	cluster.11	cluster.12	cluster.13	cluster.14	cluster.15
maleelavcluster.1	0.0138695	0.0830442	0.0979958	0.0272652	0.0193071	0.0135199	0.146274	0.0289183	0.0448553	0.0861908	401.59	0.353908	0.443596	0.17059	0.0592671
cluster.2	0.00911482	0.0366471	0.087875	0.0485274	0.00423522	0.0059126	0.68802	0.696674	0.185459	0.268875	0.20159	14.7047	2.1874	0.276841	2.19047
cluster.3	0.00362808	0.0364648	0.104975	0.00717379	0.0050673	0.00353555	0.116455	0.124992	0.0596971	0.0608886	1.85081	1.86152	16.6092	0.0908913	0.85434
cluster.4	0.0417749	0.166505	0.897918	0.419005	0.058103	0.0407251	0.596634	2.15855	0.271246	0.0859474	0.0845196	0.559962	0.0945971	150.139	6.37386
cluster.5	0.0201795	0.0200574	0.0357114	0.00990718	0.00700455	0.00489382	0.0955758	0.195327	0.928587	0.0417579	0.0204708	0.40724	3.5367	0.59621	15.8824
cluster.6	34.3149	0.211785	0.248979	0.453842	1.70625	0.198426	0.0605329	0.0976312	4.00117	0.718332	0.0235465	0.0743835	0.0103096	0.142969	0.0197366
cluster.7	26.8369	0.732487	0.774709	1.06392	0.708315	1.05721	0.0690906	0.841057	0.929463	1.26856	0.0191573	0.00998575	0	0.354898	0.0402725
cluster.8	1.29415	0.283404	3.12125	2.87356	3.44721	12.8881	0.109386	0.146626	0.34565	0.0961122	0.0234559	0.0122327	0	0.434519	0.0196603
cluster.9	0.964268	0.316907	0.234797	2.71441	20.1363	18.2504	0.221598	0.037197	0.0579679	0.0516388	0.00718147	0.00372592	0	0.0437938	0.00297975
cluster.10	0.484703	41.736	8.96829	2.29407	0.301067	0.301764	0.543104	0.492118	0.113482	1.27249	0.0354354	0.018495	0	1.35004	0.0597574
cluster.11	0.409501	26.2722	0.39647	0.939097	0.210046	0.184569	0.488296	0.733387	0.303555	8.74559	0.2673	0.179736	0.0414196	0.934563	0.0952999
cluster.12	0.16901	0.42514	0.368769	0.534439	0.00875232	0.0184189	0.340863	20.8582	15.1123	18.218	0.196668	0.340982	0.0535649	0.400413	0.24763
cluster.13	0.0306116	2.61179	0.367024	0.87709	0.144062	0.0298381	53.173	0.10702	0.166481	0.28031	0.103992	0.268847	0.0271649	0.252403	0.271486
cluster.14	0.220697	0.107247	22.4205	0.899269	0.347279	0.384492	2.16969	7.93831	2.44283	0.45627	0.0545207	0.0284724	0.0361177	10.1314	1.1088
cluster.15	0.110081	0.667975	5.50021	11.0415	0.762685	0.264272	9.67725	0.574126	0.904715	0.984493	0.0219579	0.0344976	0	0.689487	0.0368887
######	Jaccard	Index	######
	femaleelavcluster.1	cluster.2	cluster.3	cluster.4	cluster.5	cluster.6	cluster.7	cluster.8	cluster.9	cluster.10	cluster.11	cluster.12	cluster.13	cluster.14	cluster.15
maleelavcluster.1	0.00043956	0.00196592	0.00106952	0.000651042	0.000537634	0.000432526	0.00450857	0.000671141	0.000823045	0.00200401	0.635676	0.0105747	0.0167452	0.00120192	0.00198098
cluster.2	0.000695088	0.00168256	0.00134454	0.00223964	0.000256213	0.000459348	0.0437439	0.027027	0.00555384	0.0114188	0.00879433	0.298133	0.158913	0.00243987	0.121138
cluster.3	0.000254194	0.00157085	0.00154381	0.000312989	0.000284172	0.000251826	0.00777807	0.0051053	0.00174216	0.00253888	0.0598062	0.0910891	0.394618	0.000803213	0.0551776
cluster.4	0.000549149	0.00186393	0.00626305	0.00463822	0.000711238	0.000538213	0.00738217	0.0216749	0.00263158	0.000956938	0.00094518	0.00692841	0.001459	0.276094	0.0501012
cluster.5	0.00119332	0.000767165	0.000496278	0.000382263	0.000340136	0.000294811	0.00547113	0.00705053	0.0222618	0.0015528	0.000771903	0.0218204	0.166549	0.00472689	0.329282
cluster.6	0.308111	0.00546448	0.00283019	0.0115502	0.0457654	0.0070161	0.00212766	0.00247831	0.0641838	0.0175109	0.000610128	0.00258732	0.000498629	0.00104275	0.00075358
cluster.7	0.317833	0.0200445	0.00895765	0.0285075	0.0231678	0.0385073	0.00277338	0.0222222	0.0187793	0.032646	0.000550964	0.0004	0	0.00264784	0.00176866
cluster.8	0.0402075	0.00728597	0.0309478	0.0624602	0.0820652	0.203448	0.00383142	0.00371517	0.00673149	0.00246002	0.000609013	0.000429738	0	0.003125	0.000752729
cluster.9	0.0563194	0.0131004	0.00340136	0.0813683	0.29009	0.343552	0.014653	0.00156006	0.00170648	0.00217933	0.000309502	0.000255363	0	0.000392003	0.00023546
cluster.10	0.0123106	0.293953	0.0697051	0.0416977	0.00701344	0.00787766	0.013579	0.00970149	0.00185874	0.0240602	0.000727802	0.000485673	0	0.00870827	0.00167574
cluster.11	0.0100575	0.229242	0.00391645	0.0178306	0.00474496	0.00468165	0.011782	0.0137825	0.00478927	0.116415	0.00522778	0.00445104	0.00134626	0.0060423	0.00254669
cluster.12	0.00864362	0.0141907	0.00474496	0.0177384	0.000381971	0.000977836	0.0166837	0.254322	0.163915	0.240659	0.00664894	0.0165062	0.00410811	0.00315259	0.0135677
cluster.13	0.00119522	0.0606607	0.00428082	0.0230681	0.00478927	0.00117786	0.38795	0.00290192	0.00345304	0.0075406	0.00286533	0.00995438	0.00145737	0.00187266	0.0109649
cluster.14	0.00412159	0.00166667	0.127778	0.0134003	0.00590164	0.00709939	0.033714	0.0868347	0.0289352	0.00686695	0.000843882	0.000534759	0.000843645	0.0497925	0.0194444
cluster.15	0.0040833	0.0172311	0.0497186	0.173261	0.023023	0.00970874	0.181284	0.0145455	0.0174545	0.0243457	0.000589971	0.00126156	0	0.0049456	0.0014771

## Sheet: 5.FruMbindingwithfruP1TRAP
Overlap testing of FruM binding motif containing genes (Dalton et al. 2013) and FruM DAM-ID binding containing genes (Neville et al. 2014) with those enriched in fru P1 TRAP (vs. sex-specific total mRNA, S6 Table and S7 Table) and those sex-biased in TRAP (vs. opposite sex fru P1 TRAP, S9 Table and S10 Table) at 48hr APF, 1-day adult (Newell et al. 2016), and 10-12 day adult stages
######	Number of intersecting genes	######
	Dalton_FruMA	Dalton_FruMB	Dalton_FruMC	MA.Larve.FDR1	MA.Pupae.FDR11	MA.Adult.FDR13	MB.Larve.FDR1	MB.Pupae.FDR1	MB.Adult.FDR1	MC.Larve.FDR1	MC.Pupae.FDR1	MC.Adult.FDR1
Male.48.APF.TRAP	3024	1468	944	186	844	1302	949	893	347	709	1211	1650
Female.48.APF.TRAP	2256	1126	746	170	628	1004	736	714	289	586	916	1257
Male.1.day.TRAP	575	314	193	51	126	186	165	164	66	122	208	256
Female.1.day.TRAP	300	152	91	25	55	83	82	92	37	63	92	117
Male.10.12.day.TRAP	2248	1077	647	134	354	529	534	593	213	424	700	784
Female.10.12.day.TRAP	2651	1252	761	153	436	659	621	686	260	496	841	958
Male.biased.48.APF.TRAP	1623	753	486	79	348	545	366	384	135	281	546	703
Female.biased.48.APF.TRAP	1236	522	314	56	346	531	292	268	82	165	440	651
Male.biased.1.day.TRAP	936	445	268	57	246	383	257	246	114	196	366	501
Female.biased.1.day.TRAP	238	104	52	12	71	105	63	49	17	36	79	116
Male.biased.10.12.day.TRAP	105	59	37	9	45	52	19	33	11	15	47	51
Female.biased.10.12.day.TRAP	124	64	38	16	36	50	37	43	21	35	55	51
######	P-value	######
	Dalton_FruMA	Dalton_FruMB	Dalton_FruMC	MA.Larve.FDR1	MA.Pupae.FDR11	MA.Adult.FDR13	MB.Larve.FDR1	MB.Pupae.FDR1	MB.Adult.FDR1	MC.Larve.FDR1	MC.Pupae.FDR1	MC.Adult.FDR1
Male.48.APF.TRAP	7.60704e-206	1.26072e-140	6.68502e-117	1.01572e-26	3.33072e-130	9.05126e-234	6.82663e-124	5.96762e-97	9.1635e-35	2.23337e-119	2.30949e-145	2.27944e-248
Female.48.APF.TRAP	2.59684e-148	3.14335e-111	3.29522e-100	8.44732e-35	3.00596e-88	1.32279e-178	1.26732e-98	3.9168e-88	1.38593e-36	2.44423e-113	2.5962e-106	1.58904e-185
Male.1.day.TRAP	6.25535e-35	2.52254e-36	6.7609e-24	2.66243e-12	1.23985e-08	2.90152e-12	3.05289e-14	6.38414e-14	1.71522e-06	1.56387e-13	1.73197e-15	8.99756e-17
Female.1.day.TRAP	3.23411e-17	4.51615e-14	4.78009e-09	5.03443e-06	0.0126433	0.00150313	1.56398e-06	1.11522e-09	0.000104817	3.36028e-07	0.000309064	6.90094e-05
Male.10.12.day.TRAP	6.16108e-67	2.29716e-60	5.63651e-40	6.29497e-13	0.131576	0.070378	8.84051e-14	1.24172e-26	1.12912e-06	5.49228e-25	2.56613e-16	3.48512e-05
Female.10.12.day.TRAP	2.09643e-83	3.41471e-69	5.61451e-49	5.84556e-14	0.0082706	0.000271099	3.17774e-15	2.00429e-29	9.32867e-10	1.18055e-29	4.6304e-23	1.28897e-09
Male.biased.48.APF.TRAP	1.09523e-37	6.96981e-31	1.65041e-30	0.000545666	2.59374e-12	1.38289e-24	7.04121e-06	2.13075e-08	0.0382134	3.22891e-10	3.03655e-17	1.87705e-22
Female.biased.48.APF.TRAP	3.40461e-36	9.77868e-15	5.52759e-11	0.00936117	1.39553e-34	1.85873e-60	1.31155e-07	0.000298559	0.720015	0.0656995	1.24447e-20	6.04786e-54
Male.biased.1.day.TRAP	2.08994e-66	7.60563e-37	1.86715e-23	7.68191e-08	1.26807e-28	4.64611e-52	1.15816e-20	2.80864e-17	8.95557e-13	4.95259e-22	7.2656e-37	5.64182e-63
Female.biased.1.day.TRAP	8.00618e-09	7.64021e-05	0.0678884	0.0888967	3.21451e-09	1.74747e-13	0.000542133	0.132841	0.470937	0.0691156	0.000650522	2.14496e-08
Male.biased.10.12.day.TRAP	7.75897e-05	6.16961e-07	2.61103e-05	0.00712133	1.19474e-11	2.28032e-09	0.46978	0.000526151	0.105065	0.242058	3.68373e-06	0.00016583
Female.biased.10.12.day.TRAP	0.0017215	7.79685e-05	0.001854	6.94653e-06	0.00017112	4.4362e-05	0.00270447	4.22714e-05	0.000314238	4.26699e-06	8.68056e-06	0.0343142
######	Odds	Ratio	######
	Dalton_FruMA	Dalton_FruMB	Dalton_FruMC	MA.Larve.FDR1	MA.Pupae.FDR11	MA.Adult.FDR13	MB.Larve.FDR1	MB.Pupae.FDR1	MB.Adult.FDR1	MC.Larve.FDR1	MC.Pupae.FDR1	MC.Adult.FDR1
Male.48.APF.TRAP	3.17211	2.79763	3.10734	3.12113	3.63381	4.37955	3.22869	2.83179	2.53103	3.86154	3.13285	3.93078
Female.48.APF.TRAP	3.00237	2.71749	3.09073	3.88433	3.13107	3.99773	3.08078	2.90809	2.75611	4.0111	2.88688	3.61975
Male.1.day.TRAP	2.64459	2.69548	2.55061	3.44075	1.82472	1.88461	2.08016	2.06295	1.97683	2.2662	2.01108	1.97028
Female.1.day.TRAP	2.45667	2.2575	2.11996	3.00382	1.42134	1.47858	1.87762	2.18547	2.07065	2.14603	1.54384	1.55658
Male.10.12.day.TRAP	1.97251	2.0502	2.02773	2.25902	1.07519	1.08302	1.50894	1.787	1.49638	1.93307	1.49792	1.2035
Female.10.12.day.TRAP	2.04637	2.07865	2.11236	2.26814	1.15393	1.18895	1.51158	1.79132	1.61807	1.99032	1.58606	1.29653
Male.biased.48.APF.TRAP	1.76287	1.76915	1.97562	1.55777	1.58673	1.76825	1.31973	1.41312	1.19528	1.5759	1.58822	1.62911
Female.biased.48.APF.TRAP	1.88949	1.54666	1.56714	1.44499	2.36062	2.66009	1.44217	1.28409	0.938402	1.14552	1.765	2.33045
Male.biased.1.day.TRAP	3.01972	2.27627	2.17169	2.35014	2.483	2.88774	2.08054	1.95593	2.25782	2.38062	2.42164	2.91606
Female.biased.1.day.TRAP	1.90038	1.6	1.27437	1.5904	2.37044	2.5354	1.63843	1.20543	1.04197	1.33146	1.55407	1.94201
Male.biased.10.12.day.TRAP	1.92574	2.3625	2.33249	2.80109	3.84923	2.99893	1.04266	2.03778	1.58277	1.25294	2.354	1.9329
Female.biased.10.12.day.TRAP	1.55846	1.85069	1.77753	4.09627	2.08733	2.01516	1.74549	2.11614	2.5065	2.57117	2.10211	1.37471
######	Jaccard	Index	######
	Dalton_FruMA	Dalton_FruMB	Dalton_FruMC	MA.Larve.FDR1	MA.Pupae.FDR11	MA.Adult.FDR13	MB.Larve.FDR1	MB.Pupae.FDR1	MB.Adult.FDR1	MC.Larve.FDR1	MC.Pupae.FDR1	MC.Adult.FDR1
Male.48.APF.TRAP	0.291723	0.232462	0.179161	0.0432759	0.169274	0.242052	0.181245	0.168745	0.0759632	0.148233	0.213505	0.272772
Female.48.APF.TRAP	0.223876	0.201071	0.169161	0.0521953	0.151508	0.217316	0.167577	0.161758	0.0809751	0.152247	0.186558	0.233426
Male.1.day.TRAP	0.0605901	0.0757722	0.0716141	0.0460289	0.0529634	0.0586751	0.0612245	0.0608309	0.0433071	0.0596577	0.0620896	0.0621661
Female.1.day.TRAP	0.0319115	0.0385591	0.0374024	0.0324675	0.0263663	0.0285321	0.0339685	0.0382695	0.0311186	0.0362069	0.0296583	0.0300539
Male.10.12.day.TRAP	0.215635	0.17983	0.13343	0.0368841	0.0743854	0.0973321	0.108229	0.121641	0.0534504	0.0974489	0.128064	0.126492
Female.10.12.day.TRAP	0.249623	0.195259	0.142696	0.0363248	0.082654	0.111638	0.11405	0.127509	0.0573192	0.101702	0.141989	0.144669
Male.biased.48.APF.TRAP	0.159681	0.138751	0.117847	0.0281942	0.0897138	0.120229	0.0868121	0.0914721	0.0424929	0.0778825	0.115336	0.130354
Female.biased.48.APF.TRAP	0.124811	0.104192	0.0860746	0.0257235	0.107021	0.136189	0.0801757	0.0731042	0.0317583	0.0536411	0.104962	0.13571
Male.biased.1.day.TRAP	0.097673	0.0996194	0.0871828	0.0366324	0.0906745	0.11176	0.0840693	0.0801825	0.0590674	0.0808247	0.100384	0.115785
Female.biased.1.day.TRAP	0.0253111	0.0264631	0.0215589	0.0165975	0.0353234	0.0371418	0.0265487	0.0205279	0.0147955	0.0210896	0.0258593	0.0302556
Male.biased.10.12.day.TRAP	0.011242	0.0156126	0.0165845	0.0169811	0.0244565	0.0193741	0.0085547	0.0149524	0.0114703	0.00979112	0.0162574	0.0137726
Female.biased.10.12.day.TRAP	0.013245	0.0167759	0.0167327	0.0283688	0.0190476	0.0183352	0.0164884	0.0192136	0.0212121	0.022537	0.0188098	0.0136218

## Sheet: 6.FruMbindingwithfruP1TRAPclust
Overlap testing of FruM binding motif containing genes (Dalton et al. 2013) and FruM DAM-ID binding containing genes (Neville et al. 2014) with those enriched in fru P1 TRAP (vs. sex-specific total mRNA, S6 Table and S7 Table) subset using matrices for heatmap clusters in Fig 5 A-F at 48hr APF, 1-day adult (Newell et al. 2016), and 10-12 day adult stages
######	Number of intersecting genes	######
	Dalton_FruMA	Dalton_FruMB	Dalton_FruMC	MA.Larve.FDR1	MA.Pupae.FDR11	MA.Adult.FDR13	MB.Larve.FDR1	MB.Pupae.FDR1	MB.Adult.FDR1	MC.Larve.FDR1	MC.Pupae.FDR1	MC.Adult.FDR1
Male.48.APF.TRAP	3024	1468	944	186	844	1302	949	893	347	709	1211	1650
Male_48.APF_Heatmap_cluster.1	376	164	96	3	55	85	56	54	17	23	108	122
Male_48.APF_Heatmap_cluster.2	485	182	129	5	66	123	79	70	8	29	123	185
Male_48.APF_Heatmap_cluster.3	541	309	177	59	127	184	211	223	101	199	223	270
Male_48.APF_Heatmap_cluster.4	1622	817	546	123	600	914	607	550	225	462	761	1077
Female.48.APF.TRAP	2256	1126	746	170	628	1004	736	714	289	586	916	1257
Female_48.APF_Heatmap_cluster.1	1205	667	426	122	368	572	461	471	208	415	546	723
Female_48.APF_Heatmap_cluster.2	516	264	186	42	172	288	183	166	62	129	204	322
Female_48.APF_Heatmap_cluster.3	176	68	54	3	24	42	22	22	5	9	49	52
Female_48.APF_Heatmap_cluster.4	359	130	83	6	67	105	73	58	17	36	120	163
Male.1.day.TRAP	575	314	193	51	126	186	165	164	66	122	208	256
Male_1.day_Heatmap_cluster.1	112	71	43	14	30	31	42	49	24	40	46	48
Male_1.day_Heatmap_cluster.2	154	103	62	22	50	74	54	57	22	45	71	89
Male_1.day_Heatmap_cluster.3	28	11	5	3	5	10	5	3	2	3	4	7
Male_1.day_Heatmap_cluster.4	261	121	83	15	42	72	62	55	21	36	87	112
Female.1.day.TRAP	300	152	91	25	55	83	82	92	37	63	92	117
Female_1.day_Heatmap_cluster.1	113	61	37	10	22	34	36	44	20	32	37	38
Female_1.day_Heatmap_cluster.2	139	68	50	16	30	44	42	43	17	29	48	69
Female_1.day_Heatmap_cluster.3	30	15	4	1	5	7	4	6	2	4	9	11
Male.10.12.day.TRAP	2248	1077	647	134	354	529	534	593	213	424	700	784
Male_10.12day_Heatmap_cluster.1	252	100	62	2	19	36	28	35	7	11	57	55
Male_10.12day_Heatmap_cluster.2	357	163	85	9	33	45	21	51	4	15	77	52
Male_10.12day_Heatmap_cluster.3	314	130	62	4	24	30	30	38	9	13	62	53
Male_10.12day_Heatmap_cluster.4	563	360	236	78	125	192	258	271	125	251	244	296
Male_10.12day_Heatmap_cluster.5	313	102	67	8	39	74	62	67	18	38	92	127
Male_10.12day_Heatmap_cluster.6	449	227	140	38	119	157	140	136	55	101	173	206
Female.10.12.day.TRAP	2651	1252	761	153	436	659	621	686	260	496	841	958
Female_10.12day_Heatmap_cluster.1	375	197	128	33	125	180	133	126	51	110	138	206
Female_10.12day_Heatmap_cluster.2	146	56	35	3	19	36	28	28	13	27	45	74
Female_10.12day_Heatmap_cluster.3	702	454	280	100	176	268	331	345	167	306	337	392
Female_10.12day_Heatmap_cluster.4	578	234	126	11	40	58	41	77	9	14	126	90
Female_10.12day_Heatmap_cluster.5	364	140	92	3	32	43	29	52	9	12	72	63
Female_10.12day_Heatmap_cluster.6	486	176	105	8	49	79	64	63	16	32	128	138
######	P-value	######
	Dalton_FruMA	Dalton_FruMB	Dalton_FruMC	MA.Larve.FDR1	MA.Pupae.FDR11	MA.Adult.FDR13	MB.Larve.FDR1	MB.Pupae.FDR1	MB.Adult.FDR1	MC.Larve.FDR1	MC.Pupae.FDR1	MC.Adult.FDR1
Male.48.APF.TRAP	7.60704e-206	1.26072e-140	6.68502e-117	1.01572e-26	3.33072e-130	9.05126e-234	6.82663e-124	5.96762e-97	9.1635e-35	2.23337e-119	2.30949e-145	2.27944e-248
Male_48.APF_Heatmap_cluster.1	2.35157e-10	6.67106e-06	0.000468529	0.999758	0.608443	0.486682	0.954441	0.975516	0.984806	0.99996	0.0288898	0.336552
Male_48.APF_Heatmap_cluster.2	0.000595107	0.261037	0.00126772	0.999954	0.977284	0.480724	0.988481	0.999587	1	1	0.813742	0.105395
Male_48.APF_Heatmap_cluster.3	1.65331e-61	2.6324e-53	7.96848e-27	1.14594e-20	2.80081e-14	8.60794e-20	1.67056e-45	8.91148e-53	2.43234e-27	3.86607e-67	4.31599e-32	2.11852e-35
Male_48.APF_Heatmap_cluster.4	4.6226e-142	2.18094e-93	4.88463e-82	3.69196e-26	3.76302e-157	3.69791e-270	4.22376e-118	1.74294e-86	2.9761e-36	6.52446e-109	1.07115e-137	1.12599e-257
Female.48.APF.TRAP	2.59684e-148	3.14335e-111	3.29522e-100	8.44732e-35	3.00596e-88	1.32279e-178	1.26732e-98	3.9168e-88	1.38593e-36	2.44423e-113	2.5962e-106	1.58904e-185
Female_48.APF_Heatmap_cluster.1	3.75145e-118	2.61314e-102	1.12634e-72	3.34478e-39	6.00595e-68	4.05697e-123	2.22361e-94	2.03163e-100	9.25118e-50	7.33353e-131	5.81177e-93	1.25963e-140
Female_48.APF_Heatmap_cluster.2	4.54753e-37	1.25141e-27	1.11864e-28	1.511e-09	1.15136e-32	1.03876e-71	5.30679e-28	1.35744e-20	2.93111e-07	2.83979e-21	2.10941e-21	4.68766e-58
Female_48.APF_Heatmap_cluster.3	0.311837	0.515403	0.00787265	0.974823	0.947899	0.832064	0.999173	0.999173	0.999378	0.999976	0.66128	0.982631
Female_48.APF_Heatmap_cluster.4	4.23184e-08	0.108939	0.0270805	0.985559	0.057173	0.0048215	0.218954	0.890479	0.980254	0.92819	0.000274008	6.33365e-07
Male.1.day.TRAP	6.25535e-35	2.52254e-36	6.7609e-24	2.66243e-12	1.23985e-08	2.90152e-12	3.05289e-14	6.38414e-14	1.71522e-06	1.56387e-13	1.73197e-15	8.99756e-17
Male_1.day_Heatmap_cluster.1	2.50906e-12	2.01091e-15	1.92524e-09	2.16752e-06	2.55878e-05	0.00944704	4.35862e-09	3.99222e-13	2.13611e-08	2.35257e-13	2.83975e-07	6.45081e-05
Male_1.day_Heatmap_cluster.2	2.03196e-22	2.39067e-27	1.34923e-15	5.51331e-11	3.67456e-12	1.66621e-18	2.71165e-11	6.31265e-13	2.65152e-05	1.39401e-12	6.53896e-15	9.41181e-19
Male_1.day_Heatmap_cluster.3	0.736834	0.660184	0.825712	0.127172	0.66553	0.313231	0.816461	0.970836	0.745318	0.836103	0.985079	0.960281
Male_1.day_Heatmap_cluster.4	3.85261e-11	2.22804e-07	2.5568e-08	0.020055	0.221677	0.0107875	0.00484106	0.0619134	0.226414	0.141527	0.000136407	1.14512e-05
Female.1.day.TRAP	3.23411e-17	4.51615e-14	4.78009e-09	5.03443e-06	0.0126433	0.00150313	1.56398e-06	1.11522e-09	0.000104817	3.36028e-07	0.000309064	6.90094e-05
Female_1.day_Heatmap_cluster.1	4.12146e-12	1.30052e-09	2.45374e-06	0.00107026	0.0189446	0.00182142	4.85839e-06	6.06749e-10	7.55874e-06	3.67503e-08	0.000904701	0.0355341
Female_1.day_Heatmap_cluster.2	4.04872e-08	3.306e-06	9.64332e-08	6.08479e-06	0.00840548	0.00178683	7.10244e-05	3.25687e-05	0.00899459	0.000664414	0.000805608	6.44087e-07
Female_1.day_Heatmap_cluster.3	0.210386	0.0900831	0.871751	0.674195	0.563287	0.625695	0.864719	0.562735	0.686818	0.574833	0.405542	0.462844
Male.10.12.day.TRAP	6.16108e-67	2.29716e-60	5.63651e-40	6.29497e-13	0.131576	0.070378	8.84051e-14	1.24172e-26	1.12912e-06	5.49228e-25	2.56613e-16	3.48512e-05
Male_10.12day_Heatmap_cluster.1	0.00364399	0.103738	0.0607136	0.99923	0.999989	0.999967	0.99991	0.994196	0.999786	0.999999	0.92905	0.999984
Male_10.12day_Heatmap_cluster.2	0.752246	0.0472974	0.429703	0.969628	1	1	1	0.99997	1	1	0.999871	1
Male_10.12day_Heatmap_cluster.3	0.588675	0.334114	0.911843	0.999251	1	1	1	0.999998	0.999994	1	0.999967	1
Male_10.12day_Heatmap_cluster.4	1.97397e-83	3.19795e-88	1.55883e-61	3.58597e-36	4.62512e-14	8.00418e-24	2.46884e-78	2.67487e-88	1.45661e-44	2.51628e-113	5.9105e-44	3.82408e-50
Male_10.12day_Heatmap_cluster.5	5.41003e-14	0.184243	0.0344453	0.770885	0.816062	0.149103	0.110201	0.0269144	0.77026	0.354766	0.00441867	3.46968e-05
Male_10.12day_Heatmap_cluster.6	8.85986e-27	6.19096e-21	1.39934e-14	8.13338e-09	1.84218e-13	3.20544e-13	4.76111e-15	1.26992e-13	2.10884e-06	7.80528e-13	1.38718e-15	5.4066e-15
Female.10.12.day.TRAP	2.09643e-83	3.41471e-69	5.61451e-49	5.84556e-14	0.0082706	0.000271099	3.17774e-15	2.00429e-29	9.32867e-10	1.18055e-29	4.6304e-23	1.28897e-09
Female_10.12day_Heatmap_cluster.1	2.15077e-39	5.74248e-27	1.14133e-20	2.55864e-09	6.05189e-27	6.3408e-39	1.24851e-23	3.17111e-20	7.67377e-09	1.11428e-26	8.10002e-15	7.94734e-33
Female_10.12day_Heatmap_cluster.2	1.39037e-13	0.001874	0.00448315	0.777535	0.465949	0.0468017	0.108435	0.108435	0.0924222	0.00154977	0.00184966	9.99532e-10
Female_10.12day_Heatmap_cluster.3	3.53717e-86	5.12551e-106	1.76653e-63	1.97736e-46	2.02695e-23	3.36839e-39	6.96745e-100	1.18743e-110	3.53635e-62	7.10526e-131	5.57872e-69	8.34989e-70
Female_10.12day_Heatmap_cluster.4	0.538198	0.38086	0.724791	0.999283	1	1	1	1	1	1	0.99999	1
Female_10.12day_Heatmap_cluster.5	0.00075429	0.14435	0.0156157	0.999893	0.999993	1	1	0.997806	0.999997	1	0.998757	1
Female_10.12day_Heatmap_cluster.6	0.000296664	0.4308	0.294005	0.998017	0.999988	0.999998	0.999973	0.999985	0.999993	1	0.637522	0.998128
######	Odds	Ratio	######
	Dalton_FruMA	Dalton_FruMB	Dalton_FruMC	MA.Larve.FDR1	MA.Pupae.FDR11	MA.Adult.FDR13	MB.Larve.FDR1	MB.Pupae.FDR1	MB.Adult.FDR1	MC.Larve.FDR1	MC.Pupae.FDR1	MC.Adult.FDR1
Male.48.APF.TRAP	3.17211	2.79763	3.10734	3.12113	3.63381	4.37955	3.22869	2.83179	2.53103	3.86154	3.13285	3.93078
Male_48.APF_Heatmap_cluster.1	1.73552	1.53391	1.49175	0.228023	0.968714	1.00964	0.796982	0.764679	0.618205	0.475891	1.2411	1.04968
Male_48.APF_Heatmap_cluster.2	1.26659	1.06023	1.36617	0.259963	0.780725	1.00884	0.77081	0.671423	0.191422	0.407259	0.919003	1.11773
Male_48.APF_Heatmap_cluster.3	4.68272	3.62965	2.88408	5.04795	2.30915	2.38231	3.84408	4.20869	4.14988	5.79194	2.91872	2.89156
Male_48.APF_Heatmap_cluster.4	3.6986	2.85933	3.16665	3.64238	5.15965	6.53277	3.91393	3.2723	3.05643	4.4714	3.85565	5.56245
Female.48.APF.TRAP	3.00237	2.7175	3.09073	3.88433	3.13107	3.99773	3.08077	2.90809	2.75611	4.01109	2.88688	3.61975
Female_48.APF_Heatmap_cluster.1	4.0751	3.46026	3.37089	5.28517	3.49707	4.30483	3.93495	4.08757	4.07665	5.88686	3.53048	4.26531
Female_48.APF_Heatmap_cluster.2	2.96843	2.50938	2.929	3.1698	3.33677	4.7002	2.90665	2.52312	2.14663	2.89768	2.38317	3.75887
Female_48.APF_Heatmap_cluster.3	1.06402	1.00242	1.47643	0.411956	0.728564	0.862949	0.535982	0.535982	0.31754	0.327464	0.946223	0.7385
Female_48.APF_Heatmap_cluster.4	1.61113	1.1404	1.27871	0.472581	1.24874	1.34925	1.11258	0.850255	0.632416	0.789374	1.46374	1.61638
Male.1.day.TRAP	2.64459	2.69548	2.55061	3.44075	1.82472	1.88461	2.08016	2.06295	1.97683	2.2662	2.01108	1.97028
Male_1.day_Heatmap_cluster.1	3.95791	4.07072	3.35944	5.17547	2.56781	1.68899	3.29552	4.16724	4.41793	4.85294	2.68537	2.0853
Male_1.day_Heatmap_cluster.2	6.21502	5.38395	4.0263	6.62606	3.6728	4.26279	3.31295	3.59142	2.95692	4.04937	3.62176	4.00181
Male_1.day_Heatmap_cluster.3	0.875224	0.911382	0.709147	2.51062	0.888139	1.25033	0.720002	0.415254	0.752426	0.650356	0.403604	0.547684
Male_1.day_Heatmap_cluster.4	2.05179	1.81016	2.10847	1.87881	1.15006	1.38078	1.47479	1.27459	1.21505	1.23103	1.61292	1.66196
Female.1.day.TRAP	2.45667	2.2575	2.11996	3.00382	1.42133	1.47858	1.87762	2.18548	2.07065	2.14603	1.54385	1.55658
Female_1.day_Heatmap_cluster.1	3.8396	2.94863	2.65509	3.48645	1.71302	1.87234	2.59654	3.4556	3.47729	3.49679	1.91927	1.44937
Female_1.day_Heatmap_cluster.2	2.31585	2.06479	2.5867	4.1433	1.6901	1.72084	2.07984	2.14483	1.9957	2.06851	1.76573	2.17647
Female_1.day_Heatmap_cluster.3	1.31438	1.60073	0.628894	0.900774	1.00695	0.935406	0.638516	1.00238	0.846785	1.00019	1.15461	1.08327
Male.10.12.day.TRAP	1.97251	2.0502	2.02773	2.25902	1.07519	1.08302	1.50894	1.787	1.49638	1.93307	1.49792	1.2035
Male_10.12day_Heatmap_cluster.1	1.31411	1.16636	1.25794	0.20664	0.421994	0.53088	0.517257	0.660844	0.338115	0.303108	0.819657	0.570482
Male_10.12day_Heatmap_cluster.2	0.951108	1.1722	1.02677	0.577962	0.448178	0.393546	0.224688	0.581085	0.115097	0.249446	0.656391	0.305407
Male_10.12day_Heatmap_cluster.3	0.984922	1.04887	0.840714	0.292513	0.373577	0.298105	0.382834	0.494099	0.305695	0.250832	0.605134	0.367562
Male_10.12day_Heatmap_cluster.4	7.02606	5.26277	4.6701	7.46652	2.30664	2.59823	5.56781	6.10463	5.67861	8.90043	3.48149	3.54167
Male_10.12day_Heatmap_cluster.5	2.12996	1.1155	1.29608	0.806084	0.869724	1.1538	1.19894	1.3165	0.855914	1.07873	1.38695	1.55796
Male_10.12day_Heatmap_cluster.6	2.58014	2.31459	2.25847	3.16667	2.30385	2.07485	2.29512	2.20546	2.10365	2.40184	2.17348	2.03675
Female.10.12.day.TRAP	2.04637	2.07866	2.11236	2.26814	1.15393	1.18895	1.51158	1.79132	1.61807	1.99032	1.58606	1.29653
Female_10.12day_Heatmap_cluster.1	4.18161	2.94016	2.94278	3.67267	3.61022	3.95377	3.16434	2.92248	2.66408	3.88428	2.34836	3.29528
Female_10.12day_Heatmap_cluster.2	3.40147	1.64132	1.71244	0.729682	1.04404	1.40356	1.32368	1.32368	1.55444	1.99731	1.71363	2.61597
Female_10.12day_Heatmap_cluster.3	5.23683	5.03602	4.11883	7.84555	2.61385	2.95832	5.64066	6.10419	6.20765	8.37281	3.97589	3.76036
Female_10.12day_Heatmap_cluster.4	0.995995	1.02593	0.947117	0.435703	0.331118	0.308747	0.274155	0.544158	0.160665	0.141602	0.675421	0.330227
Female_10.12day_Heatmap_cluster.5	1.30762	1.11529	1.29888	0.212092	0.492359	0.426316	0.357997	0.676981	0.296733	0.224144	0.695798	0.432308
Female_10.12day_Heatmap_cluster.6	1.28516	1.01853	1.065	0.422488	0.56285	0.599673	0.609504	0.598852	0.39222	0.453981	0.969745	0.766907
######	Jaccard	Index	######
	Dalton_FruMA	Dalton_FruMB	Dalton_FruMC	MA.Larve.FDR1	MA.Pupae.FDR11	MA.Adult.FDR13	MB.Larve.FDR1	MB.Pupae.FDR1	MB.Adult.FDR1	MC.Larve.FDR1	MC.Pupae.FDR1	MC.Adult.FDR1
Male.48.APF.TRAP	0.291723	0.232462	0.179161	0.0432759	0.169274	0.242052	0.181245	0.168745	0.0759632	0.148233	0.213505	0.272772
Male_48.APF_Heatmap_cluster.1	0.0396415	0.0400978	0.0370943	0.00315126	0.024488	0.0277144	0.0215385	0.0207533	0.0124178	0.0118557	0.0332717	0.0301383
Male_48.APF_Heatmap_cluster.2	0.0503582	0.0420615	0.0459075	0.00414938	0.026506	0.0374543	0.0278955	0.0246392	0.00489896	0.0132481	0.035284	0.0436321
Male_48.APF_Heatmap_cluster.3	0.0575654	0.0768084	0.068472	0.0605749	0.0563943	0.0604071	0.0836306	0.0888092	0.0741012	0.108035	0.0694921	0.0678733
Male_48.APF_Heatmap_cluster.4	0.166667	0.16572	0.150372	0.0529032	0.187852	0.244975	0.171372	0.15282	0.0847777	0.154309	0.186246	0.234845
Female.48.APF.TRAP	0.223876	0.201071	0.169161	0.0521953	0.151508	0.217316	0.167577	0.161758	0.0809751	0.152247	0.186558	0.233426
Female_48.APF_Heatmap_cluster.1	0.125796	0.147894	0.13392	0.0694761	0.128852	0.163289	0.147851	0.151544	0.0990005	0.167948	0.146341	0.165446
Female_48.APF_Heatmap_cluster.2	0.0546032	0.0644689	0.071456	0.0412574	0.0769919	0.0970024	0.0709853	0.0639692	0.043387	0.0665291	0.0626728	0.0814571
Female_48.APF_Heatmap_cluster.3	0.01865	0.0172676	0.02267	0.00426136	0.0118285	0.0146751	0.00922045	0.00922045	0.00441306	0.0052755	0.0160288	0.0134367
Female_48.APF_Heatmap_cluster.4	0.0378293	0.0316148	0.0320587	0.00640341	0.030153	0.0345964	0.0283936	0.0224285	0.0125276	0.018799	0.0372439	0.040801
Male.1.day.TRAP	0.0605901	0.0757722	0.0716141	0.0460289	0.0529634	0.0586751	0.0612245	0.0608309	0.0433071	0.0596577	0.0620896	0.0621661
Male_1.day_Heatmap_cluster.1	0.012021	0.0189283	0.0194658	0.0275049	0.0163132	0.0115284	0.0192484	0.0225287	0.0258065	0.0268276	0.0159944	0.0130081
Male_1.day_Heatmap_cluster.2	0.0165343	0.0274082	0.0278152	0.0407407	0.0269107	0.0275605	0.0244455	0.0258386	0.0226571	0.0295082	0.0245675	0.0241323
Male_1.day_Heatmap_cluster.3	0.00300429	0.00294906	0.0023084	0.00683371	0.00280426	0.00380373	0.00233863	0.00140187	0.00229621	0.00207325	0.00140994	0.00191781
Male_1.day_Heatmap_cluster.4	0.0277512	0.0307263	0.0344971	0.0201342	0.0203488	0.0249567	0.0258441	0.0228595	0.0179487	0.0207852	0.0283203	0.028993
Female.1.day.TRAP	0.0319115	0.0385591	0.0374024	0.0324675	0.0263663	0.0285321	0.0339685	0.0382696	0.0311186	0.0362069	0.0296583	0.0300539
Female_1.day_Heatmap_cluster.1	0.0121271	0.0162105	0.0166892	0.0194175	0.0118983	0.0126488	0.0164384	0.020165	0.0213675	0.0213191	0.0128161	0.0102647
Female_1.day_Heatmap_cluster.2	0.0148743	0.0178525	0.0221533	0.0284698	0.0158395	0.0161113	0.0187751	0.0192308	0.0171371	0.0186256	0.0163878	0.0185285
Female_1.day_Heatmap_cluster.3	0.00322165	0.00403226	0.001851	0.00229885	0.00281373	0.00266565	0.00187529	0.00281558	0.00231214	0.00277778	0.00318471	0.00302198
Male.10.12.day.TRAP	0.215635	0.17983	0.13343	0.0368841	0.0743854	0.0973321	0.108229	0.121641	0.0534504	0.0974489	0.128064	0.126492
Male_10.12day_Heatmap_cluster.1	0.0266357	0.0249626	0.0250606	0.00248447	0.00890347	0.0121294	0.0112903	0.0141529	0.00568643	0.00609756	0.018101	0.0138644
Male_10.12day_Heatmap_cluster.2	0.0371102	0.0387449	0.0313076	0.00847458	0.0138423	0.0139621	0.00763359	0.0187431	0.00267023	0.00726744	0.0226938	0.0122815
Male_10.12day_Heatmap_cluster.3	0.0328074	0.0313404	0.0234316	0.00410256	0.0104302	0.00953592	0.0113208	0.014383	0.00642398	0.00658561	0.0186972	0.0127988
Male_10.12day_Heatmap_cluster.4	0.060111	0.0908632	0.0937997	0.0825397	0.0557041	0.0634082	0.104623	0.110477	0.0940557	0.141011	0.0767778	0.0750888
Male_10.12day_Heatmap_cluster.5	0.0332166	0.025329	0.026886	0.00973236	0.0182499	0.0250593	0.0251114	0.0271916	0.0144811	0.0211111	0.0293274	0.0324145
Male_10.12day_Heatmap_cluster.6	0.0475183	0.0558563	0.0542425	0.0398323	0.0536278	0.051781	0.0548374	0.0531873	0.0402047	0.0531859	0.0537601	0.0514871
Female.10.12.day.TRAP	0.249623	0.195259	0.142696	0.0363248	0.082654	0.111638	0.11405	0.127509	0.0573192	0.101702	0.141989	0.144669
Female_10.12day_Heatmap_cluster.1	0.0400085	0.0499493	0.0523946	0.0407911	0.0605914	0.0629591	0.0551867	0.0521307	0.0417349	0.0632184	0.0444731	0.0534926
Female_10.12day_Heatmap_cluster.2	0.0156484	0.0146866	0.0154594	0.005291	0.0100158	0.013182	0.0124833	0.0124833	0.0131579	0.0174081	0.0153899	0.0199407
Female_10.12day_Heatmap_cluster.3	0.074546	0.111878	0.105184	0.0898473	0.0738565	0.085296	0.128146	0.134293	0.113067	0.159791	0.102901	0.0971259
Female_10.12day_Heatmap_cluster.4	0.0589796	0.0515759	0.0409756	0.00752909	0.0143988	0.016062	0.0130907	0.0248708	0.00475185	0.00567721	0.0336449	0.019578
Female_10.12day_Heatmap_cluster.5	0.0381631	0.0336943	0.0349411	0.00302115	0.0138528	0.0136508	0.0108696	0.0196597	0.00634697	0.0060241	0.0216672	0.015188
Female_10.12day_Heatmap_cluster.6	0.050483	0.0406467	0.0370894	0.00667223	0.0195687	0.0237594	0.0225035	0.0221441	0.00986436	0.0146587	0.0368028	0.0322129

## Sheet: 7.FruMbindingandSE overlap
Overlap testing of FruM binding motif containing genes (Dalton et al. 2013) and FruM DAM-ID binding containing genes (Neville et al. 2014) with those containing H3K27ac super-enhancers (SEs) at 48hr APF, 1-day adult (Newell et al. 2016), and 10-12 day adult stages
######	Number of intersecting genes	######
	Dalton_FruMA	Dalton_FruMB	Dalton_FruMC	MA.Larve.FDR1	MA.Pupae.FDR11	MA.Adult.FDR13	MB.Larve.FDR1	MB.Pupae.FDR1	MB.Adult.FDR1	MC.Larve.FDR1	MC.Pupae.FDR1	MC.Adult.FDR1
Male_48hr.APF.SE	39	29	17	9	18	32	27	30	17	21	31	35
Male_1.day.SE	66	46	31	11	20	32	36	39	27	32	30	35
Male_10.12day.SE	189	131	84	22	71	91	89	86	50	95	91	112
Female_48hr.APF.SE	36	27	20	9	19	33	33	34	16	19	35	38
Female_1.day.SE	61	35	18	9	25	32	26	28	20	24	29	30
Female_10.12day.SE	127	88	66	25	57	78	76	69	42	74	78	88
######	P-value	######
	Dalton_FruMA	Dalton_FruMB	Dalton_FruMC	MA.Larve.FDR1	MA.Pupae.FDR11	MA.Adult.FDR13	MB.Larve.FDR1	MB.Pupae.FDR1	MB.Adult.FDR1	MC.Larve.FDR1	MC.Pupae.FDR1	MC.Adult.FDR1
Male_48hr.APF.SE	0.0613633	3.90275e-06	0.00070471	7.32548e-06	1.64962e-05	6.41115e-12	2.89251e-10	1.00325e-12	1.66349e-09	4.28644e-09	2.83395e-10	3.58941e-10
Male_1.day.SE	0.00473783	1.57126e-08	3.56597e-07	1.20152e-05	0.00156795	8.77255e-06	2.98795e-10	3.03033e-12	4.82024e-14	2.79121e-12	0.000259499	0.000492639
Male_10.12day.SE	2.56127e-10	2.22629e-25	9.71352e-18	9.72165e-08	1.62811e-15	5.32135e-16	5.61377e-21	3.17007e-19	1.21791e-17	1.22889e-38	5.60706e-14	3.24976e-16
Female_48hr.APF.SE	0.181641	2.91633e-05	1.46924e-05	6.36766e-06	3.03299e-06	5.13197e-13	1.00977e-15	1.0673e-16	1.01313e-08	1.08336e-07	8.9604e-14	8.61842e-13
Female_1.day.SE	0.0150855	0.000250752	0.0325101	0.000236577	3.32694e-06	2.52916e-06	2.86029e-05	2.99699e-06	1.05569e-08	2.38537e-07	0.000232336	0.00686107
Female_10.12day.SE	4.01005e-08	4.22409e-18	1.40949e-18	9.28942e-14	7.73748e-17	1.09352e-21	4.00438e-26	6.05595e-21	4.90869e-19	5.62775e-36	1.17594e-19	9.02049e-19
######	Odds	Ratio	######
	Dalton_FruMA	Dalton_FruMB	Dalton_FruMC	MA.Larve.FDR1	MA.Pupae.FDR11	MA.Adult.FDR13	MB.Larve.FDR1	MB.Pupae.FDR1	MB.Adult.FDR1	MC.Larve.FDR1	MC.Pupae.FDR1	MC.Adult.FDR1
Male_48hr.APF.SE	1.55447	3.39813	2.81167	7.79813	3.82215	6.40764	5.89972	7.19974	8.00008	6.11395	5.48224	5.20916
Male_1.day.SE	1.7565	3.26472	3.33439	5.64998	2.30923	2.7667	4.25638	4.84932	7.84993	5.59842	2.29987	2.11061
Male_10.12day.SE	2.29305	3.82966	3.51658	4.2303	3.46959	3.13333	3.90459	3.70282	5.04114	6.94695	2.8586	2.92671
Female_48hr.APF.SE	1.31458	3.06622	3.6448	7.95122	4.23486	7.101	9.10977	9.75275	7.51952	5.38903	7.44153	6.69139
Female_1.day.SE	1.62256	2.2239	1.72085	4.76184	3.31655	2.9907	2.83318	3.14694	5.60666	3.99506	2.3598	1.80654
Female_10.12day.SE	2.43681	3.93066	4.57711	7.90293	4.57002	4.83404	5.93816	5.0088	6.81655	9.02122	4.41211	4.04938
######	Jaccard	Index	######
	Dalton_FruMA	Dalton_FruMB	Dalton_FruMC	MA.Larve.FDR1	MA.Pupae.FDR11	MA.Adult.FDR13	MB.Larve.FDR1	MB.Pupae.FDR1	MB.Adult.FDR1	MC.Larve.FDR1	MC.Pupae.FDR1	MC.Adult.FDR1
Male_48hr.APF.SE	0.00418725	0.00780199	0.00787402	0.0205479	0.0101408	0.0122512	0.0127298	0.0141643	0.0197445	0.0146444	0.0110124	0.00964985
Male_1.day.SE	0.00707775	0.012306	0.0142006	0.0232068	0.0110436	0.0120755	0.0167442	0.0181649	0.0303712	0.0219028	0.0105116	0.00954979
Male_10.12day.SE	0.0201815	0.0343291	0.0366332	0.0351438	0.0369215	0.0330428	0.0393805	0.0380026	0.0485909	0.0608584	0.0307848	0.0298587
Female_48hr.APF.SE	0.00386432	0.00726197	0.00928074	0.020595	0.0107163	0.0126437	0.0156102	0.0160909	0.018583	0.0132404	0.0124555	0.0104885
Female_1.day.SE	0.00654156	0.00934829	0.00821543	0.0191083	0.0138812	0.0120983	0.012065	0.0130051	0.0224467	0.0163934	0.0101754	0.00818554
Female_10.12day.SE	0.0136003	0.0233422	0.029703	0.0468165	0.0308442	0.0291262	0.0347985	0.0314925	0.0443038	0.0495646	0.0270833	0.0238741
