# Supplementary material for: Analysis of cell-type-specific chromatin modifications and gene expression in Drosophila neurons that direct reproductive behavior
Source: PLoS Genet. 2021 Apr 26;17(4):e1009240. doi: 10.1371/journal.pgen.1009240 (PMC8102012; doi:10.1371/journal.pgen.1009240)
Supplement: S8 Table — Excel data table with 8 sheets containing all EdgeR outputs for all exon level differential expression testing between sex-specific 48hr APF and 10–12 day adult fru P1 TRAP and total mRNA. (XLSX) [file pgen.1009240.s019.xlsx]

## Sheet: README
S8 Table: Differentially expressed exons genes with higher expression in total mRNA
Sheets:
Sheet number	List	# of exons/genes in list	List Description
	Expression differences between 48hr APF male and female fru P1 TRAP and sex-specific whole pupae total mRNA
1	48hrAPFExonsEnrichedMaletotalmRNA	9,466 exons	The list of exons that are significantly differentially expressed between male TRAP and male whole pupae total mRNA and have higher expression in male whole pupae total mRNA (male total mRNA-enriched exons)
2	48hrAPFGenesEnrichedMaletotalmRNA	4,718 genes	The list of genes that are significantly differentially expressed between male TRAP and male whole pupae total mRNA and have higher expression in male whole pupae total mRNA (male total mRNA-enriched genes)
3	48hrAPFExonsEnrichedFemaletotalmRNA	7,355 exons	The list of exons that are significantly differentially expressed between female TRAP and female whole pupae total mRNA and have higher expression in female whole pupae total mRNA (female total mRNA-enriched exons)
4	48hrAPFGenesEnrichedFemaletotalmRNA	3,811 genes	The list of genes that are significantly differentially expressed between female TRAP and female whole pupae total mRNA and have higher expression in female whole pupae total mRNA (female total mRNA-enriched genes)
	Expression differences between 10-12 day adult male and female fru P1 TRAP and sex-specific whole head total mRNA
5	10dExonsEnrichedMaletotalmRNA	8,082 exons	The list of exons that are significantly differentially expressed between male TRAP and male whole head total mRNA and have higher expression in male whole head total mRNA (male total mRNA-enriched exons)
6	10dGenesEnrichedMaletotalmRNA	2,819 genes	The list of genes that are significantly differentially expressed between male TRAP and male whole head total mRNA and have higher expression in male whole head total mRNA (male total mRNA-enriched genes)
7	10dExonsEnrichedFemaletotalmRNA	8,851 exons	The list of exons that are significantly differentially expressed between female TRAP and female whole head total mRNA and have higher expression in female whole head total mRNA (female total mRNA-enriched exons)
8	10dGenesEnrichedFemaletotalmRNA	3,141 genes	The list of genes that are significantly differentially expressed between female TRAP and female whole head total mRNA and have higher expression in female whole head total mRNA (female total mRNA-enriched genes)
TRAP indicates fru P1 TRAP and total mRNA is indicated as "Input" for all expression information in sheets above
A gene was considered differentially enriched in TRAP or total mRNA, if at least one exon had differential expression (FDR <0.2)
EdgeR outputs for all exon differential expression testing provided

## Sheet: 1.48hrAPFExonsEnrichMaletotal
Exon_id	Chr	Start	End	Strand	Length	Gene_id	Gene_name	Transcript_id	logFC	logCPM	PValue	FDR	Male_Input_1_48h	Male_Input_2_48h	Male_Input_3_48h	Male_Input_5_48h	Male_Input_6_48h	Male_TRAP_1_48h	Male_TRAP_2_48h	Male_TRAP_3_48h	Male_TRAP_5_48h	Male_TRAP_6_48h	Male_Input_Average	Male_TRAP_Average	Fold Change (male TRAP/male input)
FBtr0339957-E6	chr2R;chr2R;chr2R;chr2R	13975434;13975434;13975434;13975434	13977304;13977304;13977304;13977304	-;-;-;-	1871	FBgn0033889	CG6701	FBtr0339957	-0.190589	3.59763	0.151927	0.196528	12.3608	12.7491	13.3004	12.0821	13.745	11.142	11.8266	11.6972	10.1319	11.4593	12.8475	11.2514	0.875768
FBtr0305980-E7	chr2L;chr2L	2979699;2979699	2980377;2980377	-;-	679	FBgn0250786	Chd1	FBtr0305980	-0.194349	4.29198	0.151451	0.196006	21.9906	20.9012	20.3217	19.508	21.5043	18.7056	18.1006	18.0931	17.2123	18.9905	20.8452	18.2204	0.874085
FBtr0345992-E5	chrX	19689697	19691635	-	1939	FBgn0086384	Mer	FBtr0345992	-0.193832	3.85996	0.15327	0.19808	15.3954	16.2429	16.9811	13.5944	15.024	13.4599	12.548	14.0914	13.4203	13.9516	15.4476	13.4943	0.873551
FBtr0084555-E4	chr3R	24195330	24196493	+	1164	FBgn0039165	CG6204	FBtr0084555	-0.197663	1.8977	0.149981	0.194375	3.70218	4.01475	3.77359	4.23127	3.87111	3.25315	3.23538	3.59126	3.61429	3.41341	3.91858	3.4215	0.873147
FBtr0078205-E2	chr3L;chr3L	20510030;20510030	20510779;20510779	+;+	750	FBgn0052425	CG32425	FBtr0078205	-0.194504	3.3212	0.148271	0.192431	11.3898	10.6958	10.3619	9.90695	10.7095	8.2142	10.1871	9.06365	9.24311	9.56298	10.6128	9.2542	0.871986
FBtr0339685-E2	chrX	15711512	15712309	+	798	FBgn0030673	CG15601	FBtr0339685	-0.203496	2.73328	0.147362	0.191311	7.60667	7.01815	6.61925	7.25603	6.75313	6.70962	5.57447	5.95123	5.65844	6.79974	7.05065	6.1387	0.870658
FBtr0072522-E13	chr3L;chr3L;chr3L;chr3L;chr3L;chr3L	234568;234568;234568;234568;234568;234568	234652;234652;234652;234652;234652;234652	-;-;-;-;-;-	85	FBgn0000541	E(bx)	FBtr0072522	-0.203149	2.28167	0.148934	0.193172	5.88708	5.11804	4.20662	5.21687	5.23538	4.26976	4.72191	4.37791	4.26605	4.68667	5.1328	4.46446	0.869791
FBtr0332101-E13	chr3L	234568	234652	-	85	FBgn0000541	E(bx)	FBtr0332101	-0.203149	2.28167	0.148943	0.193172	5.88708	5.11804	4.20662	5.21687	5.23538	4.26976	4.72191	4.37791	4.26605	4.68667	5.1328	4.46446	0.869791
FBtr0309217-E2	chrX	19699820	19701488	-	1669	FBgn0031060	CG14231	FBtr0309217	-0.200503	3.28469	0.154298	0.199243	10.621	10.2667	10.764	9.70303	10.4708	8.25486	9.18148	10.637	7.70259	9.29207	10.3651	9.01359	0.869609
FBtr0079635-E5	chr2L;chr2L	8209626;8209626	8210103;8210103	-;-	478	FBgn0003607	Su(var)205	FBtr0079635	-0.204158	4.4104	0.1398	0.182323	22.9009	22.5255	20.7547	22.5158	24.7785	21.4301	19.7183	19.9742	18.7825	18.6925	22.6951	19.7195	0.868889
FBtr0073947-E2	chrX;chrX	14833144;14833144	14836262;14836262	+;+	3119	FBgn0030582	CG14411	FBtr0073947	-0.203088	4.69807	0.141934	0.184892	27.1493	25.7434	30.1268	26.934	28.6497	24.4393	23.2379	25.5492	22.8708	24.3273	27.7207	24.0849	0.868843
FBtr0070311-E2	chrX	1874361	1876474	+	2114	FBgn0014411	Vps26	FBtr0070311	-0.204159	4.94919	0.143008	0.186184	33.0566	33.8342	33.3127	31.5561	33.3223	29.319	28.9873	30.7138	26.1888	28.0929	33.0164	28.6604	0.868064
FBtr0078506-E2	chr3L	22471867	22473509	+	1643	FBgn0037166	CG11426	FBtr0078506	-0.203861	1.89902	0.143986	0.18734	4.14725	3.80022	3.89731	3.9084	3.90522	3.33448	3.47585	3.52285	2.93291	3.79268	3.93168	3.41175	0.867759
FBtr0343568-E4	chrX	4536016	4537431	-	1416	FBgn0003210	rb	FBtr0343568	-0.206187	3.67952	0.12154	0.160833	13.4128	13.8524	13.6097	13.4755	13.9667	12.1993	10.821	13.0311	11.228	12.0011	13.6634	11.8561	0.867727
FBtr0084835-E4	chr3R	25474169	25475756	+	1588	FBgn0039335	Vps33B	FBtr0084835	-0.207954	3.16773	0.134616	0.176322	10.9852	9.16344	8.53697	9.94093	9.17471	8.86483	8.21961	7.90077	8.02847	8.45226	9.56024	8.29319	0.867466
FBtr0344705-E2	chr4;chr4	1029711;1029711	1030777;1030777	-;-	1067	FBgn0039929	CG11076	FBtr0344705	-0.205136	5.20013	0.153218	0.198043	39.0449	39.8717	36.9626	40.3585	40.2971	34.0767	36.4417	30.8848	36.9132	32.1565	39.307	34.0946	0.867394
FBtr0084533-E6	chr3R	24040879	24042654	+	1776	FBgn0039141	spas	FBtr0084533	-0.208424	4.22451	0.153236	0.198052	21.4039	19.1237	18.7133	20.2387	20.3617	20.3322	16.4392	19.0166	15.6126	15.1707	19.9683	17.3143	0.867089
FBtr0089221-E1	chr4	1029711	1030975	-	1265	FBgn0039929	CG11076	FBtr0089221	-0.205647	5.20174	0.151947	0.196544	39.1056	39.9636	36.9935	40.3925	40.3312	34.1174	36.4636	30.9532	36.9132	32.1836	39.3573	34.1262	0.867087
FBtr0084782-E2	chr3R	25126567	25126873	-	307	FBgn0039280	Mocs2B	FBtr0084782	-0.205983	2.25519	0.118138	0.156748	4.83509	5.20998	4.9799	5.31882	4.92842	4.31042	4.24097	4.37791	4.59193	4.38867	5.05444	4.38198	0.866956
FBtr0300637-E2	chr3R	25126567	25126873	-	307	FBgn0260229	Mocs2A	FBtr0300637	-0.205983	2.25519	0.118154	0.156762	4.83509	5.20998	4.9799	5.31882	4.92842	4.31042	4.24097	4.37791	4.59193	4.38867	5.05444	4.38198	0.866956
FBtr0075314-E1	chr3L	16612486	16612950	+	465	FBgn0025558	CG4101	FBtr0075314	-0.209539	3.06091	0.148538	0.192746	9.42741	8.06015	9.18652	8.95534	8.78249	9.39346	8.11031	7.14831	7.02121	6.82683	8.88238	7.70003	0.866887
FBtr0331622-E8	chr2L	16830524	16832093	+	1570	FBgn0051739	AspRS-m	FBtr0331622	-0.206006	3.98564	0.14337	0.186626	15.9214	16.0897	17.9709	17.4009	17.1727	13.4192	15.8053	16.9986	13.835	13.2202	16.9111	14.6557	0.866629
FBtr0307162-E4	chrX	19599803	19600561	-	759	FBgn0031036	CG14220	FBtr0307162	-0.199331	2.12439	0.143585	0.186866	4.81486	4.90351	4.73245	4.06134	4.55325	3.45647	3.91306	4.27531	4.11793	4.22613	4.61308	3.99778	0.866618
FBtr0086531-E12	chr2R	19441226	19441898	+	673	FBgn0040273	Spt5	FBtr0086531	-0.204418	3.21866	0.151289	0.195825	8.86096	9.96026	10.9187	10.2468	9.60105	7.31958	9.1159	9.7477	7.67297	9.07534	9.91755	8.5863	0.865768
FBtr0088651-E2	chr2R	8915065	8918234	+	3170	FBgn0002552	lin	FBtr0088651	-0.209585	3.99742	0.123336	0.162928	17.4387	17.3155	17.043	16.7042	16.8317	16.5911	13.4225	14.1256	14.6349	15.0895	17.0666	14.7727	0.865591
FBtr0333346-E7	chr2L;chr2L	6719896;6719896	6720942;6720942	-;-	1047	FBgn0025777	homer	FBtr0333346	-0.209366	4.21222	0.125457	0.165463	20.1698	20.1657	19.2391	19.2021	20.2935	16.9977	15.8053	18.7429	18.1011	16.0918	19.8141	17.1478	0.865434
FBtr0081879-E3	chr3R;chr3R;chr3R	8653546;8653546;8653546	8653847;8653847;8653847	+;+;+	302	FBgn0037603	CG11753	FBtr0081879	-0.199353	2.24066	0.145241	0.188726	4.69348	5.60839	5.01083	4.894	4.8261	3.65979	4.6126	4.61733	4.02905	4.74085	5.00656	4.33193	0.86525
FBtr0084237-E4	chr3R	22365019	22365220	-	202	FBgn0038950	CG5382	FBtr0084237	-0.212733	2.06668	0.150444	0.194853	4.83509	4.07605	4.39221	4.894	3.95638	4.02577	3.47585	3.59126	3.46617	4.6054	4.43074	3.83289	0.865066
FBtr0343115-E3	chr2L	18706010	18706739	-	730	FBgn0025608	Faf2	FBtr0343115	-0.209404	4.29752	0.124381	0.164216	20.2507	22.0658	21.6827	19.9838	21.1803	18.7463	16.5704	19.0166	18.4862	18.1507	21.0327	18.194	0.865037
FBtr0079179-E2	chr2L	5987616	5988854	+	1239	FBgn0001941	ifc	FBtr0079179	-0.208336	4.21843	0.14429	0.187679	18.5311	21.1158	19.1463	19.9498	20.754	14.2325	17.5541	19.6664	16.8568	17.7443	19.8994	17.2108	0.864893
FBtr0332599-E2	chr2L	5987616	5988854	+	1239	FBgn0001941	ifc	FBtr0332599	-0.208336	4.21843	0.144292	0.187679	18.5311	21.1158	19.1463	19.9498	20.754	14.2325	17.5541	19.6664	16.8568	17.7443	19.8994	17.2108	0.864893
FBtr0331443-E2	chr2L	16258249	16259511	+	1263	FBgn0028515	EndoGI	FBtr0331443	-0.212255	4.09816	0.135208	0.177041	19.6843	17.7752	17.8163	18.3865	17.906	17.9736	13.3787	16.896	15.8496	15.0895	18.3137	15.8375	0.864791
FBtr0332288-E3	chrX	1345175	1346120	-	946	FBgn0024360	MTPAP	FBtr0332288	-0.211213	3.84275	0.133652	0.175217	16.6295	15.9671	15.1253	14.8689	14.0861	15.8998	12.6136	12.3471	13.0944	12.3533	15.3354	13.2616	0.864775
FBtr0076770-E3	chr3L	7913664	7913997	-	334	FBgn0035825	CG8111	FBtr0076770	-0.216579	2.5599	0.133681	0.175237	6.67606	5.45516	6.24807	6.08351	6.85545	5.815	5.00609	5.98543	4.85856	5.41812	6.26365	5.41664	0.864773
FBtr0074754-E5	chrX	19690594	19691635	-	1042	FBgn0086384	Mer	FBtr0074754	-0.208659	3.82332	0.122744	0.162253	15.0717	15.9058	16.6718	13.3395	14.6659	13.1346	12.2857	13.5784	12.9463	13.464	15.131	13.0818	0.864572
FBtr0330615-E3	chr2R	10436598	10437019	-	422	FBgn0033523	CG12895	FBtr0330615	-0.213514	2.93388	0.154894	0.199981	7.42459	7.38592	7.54718	7.86778	10.4196	7.36025	7.43263	7.07991	6.22133	7.04355	8.12902	7.02753	0.8645
FBtr0085955-E5	chr2L	22257653	22257902	+	250	FBgn0032988	Tif-IA	FBtr0085955	-0.213693	3.68737	0.1193	0.158122	14.303	12.5653	12.6817	14.9369	14.2907	12.9313	11.2582	11.6288	12.5019	11.1342	13.7555	11.8909	0.864446
FBtr0073533-E2	chrX	11677344	11678349	-	1006	FBgn0030323	Vlet	FBtr0073533	-0.212991	3.04165	0.133006	0.174434	9.71064	8.24403	8.59883	8.75142	8.56079	8.53951	7.95729	7.79816	6.28058	7.34155	8.77314	7.58342	0.86439
FBtr0074974-E13	chr3L	19544605	19544772	-	168	FBgn0262517	Ltn1	FBtr0074974	-0.214807	2.33499	0.122242	0.161658	5.2397	4.96481	5.25828	5.59071	5.69583	5.00171	4.89679	4.78834	3.91055	4.52413	5.34986	4.6243	0.864378
FBtr0078714-E2	chr3R	5660925	5661248	+	324	FBgn0046222	Wdr33	FBtr0078714	-0.199761	2.11099	0.1521	0.196722	4.00564	4.84222	5.16549	4.6391	4.22924	3.45647	4.41586	4.34371	3.82167	3.7385	4.57634	3.95524	0.864281
FBtr0333051-E6	chr3L	14042448	14043686	+	1239	FBgn0026418	Hsc70Cb	FBtr0333051	-0.210647	6.03843	0.150374	0.194804	72.2836	69.8751	73.0901	67.0036	70.0382	64.697	60.2262	65.5319	57.1177	56.8902	70.4581	60.8926	0.864238
FBtr0088314-E3	chr2R	10436672	10437019	-	348	FBgn0033523	CG12895	FBtr0088314	-0.214076	2.92895	0.154157	0.199085	7.40436	7.35527	7.51625	7.8168	10.4196	7.27892	7.41077	7.07991	6.22133	7.01646	8.10246	7.00148	0.864118
FBtr0307345-E4	chr3R	20018582	20019167	-	586	FBgn0038763	PIG-L	FBtr0307345	-0.210187	2.60114	0.128344	0.168855	6.39284	6.68104	6.00062	6.66127	6.49733	4.87972	5.70564	6.36166	5.51032	5.39103	6.44662	5.56967	0.863967
FBtr0083843-E4	chr3R	20018582	20019163	-	582	FBgn0038763	PIG-L	FBtr0083843	-0.210187	2.60114	0.128366	0.168876	6.39284	6.68104	6.00062	6.66127	6.49733	4.87972	5.70564	6.36166	5.51032	5.39103	6.44662	5.56967	0.863967
FBtr0088911-E12	chr2R;chr2R	7594257;7594257	7595242;7595242	+;+	986	FBgn0261385	scra	FBtr0088911	-0.216164	3.24378	0.145156	0.188648	11.4707	8.5505	9.03187	10.1109	11.3234	8.86483	7.97915	9.7819	7.96922	9.02116	10.0975	8.72325	0.863905
FBtr0073534-E1	chrX	11677344	11678589	-	1246	FBgn0030323	Vlet	FBtr0073534	-0.214038	3.04923	0.129785	0.170562	9.7511	8.33597	8.62976	8.81939	8.57784	8.53951	7.95729	7.90077	6.3102	7.39573	8.82282	7.6207	0.863749
FBtr0078648-E2	chr3R	6010573	6011378	-	806	FBgn0037395	CG10280	FBtr0078648	-0.212804	2.97433	0.131297	0.172385	7.95059	8.85697	9.09373	7.69785	8.32204	8.49885	6.4489	6.9773	7.05084	7.23319	8.38424	7.24181	0.863742
FBtr0309318-E2	chr3R	6010573	6011396	-	824	FBgn0037395	CG10280	FBtr0309318	-0.212804	2.97433	0.131374	0.172467	7.95059	8.85697	9.09373	7.69785	8.32204	8.49885	6.4489	6.9773	7.05084	7.23319	8.38424	7.24181	0.863742
FBtr0070371-E7	chrX;chrX	1859871;1859871	1859982;1859982	-;-	112	FBgn0028969	deltaCOP	FBtr0070371	-0.207377	2.12205	0.132751	0.174164	4.36979	4.44381	5.382	4.77505	4.10986	3.82245	3.7819	4.27531	3.91055	4.14486	4.6161	3.98701	0.863718
FBtr0332414-E3	chr2L;chr2L	8213337;8213337	8213529;8213529	+;+	193	FBgn0032001	CG8360	FBtr0332414	-0.21557	2.53227	0.145308	0.188803	6.39284	6.34392	6.46459	6.18547	5.40592	5.97766	4.74377	5.88282	5.59919	4.38867	6.15855	5.31842	0.863584
FBtr0082665-E1	chr3R	12689873	12691468	-	1596	FBgn0005355	Su(fu)	FBtr0082665	-0.213398	3.44041	0.133932	0.175519	11.4505	12.1975	12.0012	11.2324	11.1188	11.63	9.99033	10.9106	8.47285	9.07534	11.6001	10.0158	0.863427
FBtr0339683-E2	chrX	15711512	15712186	+	675	FBgn0030673	CG15601	FBtr0339683	-0.215376	2.70811	0.126792	0.167008	7.50552	6.95686	6.55738	7.10309	6.65081	6.66895	5.50889	5.6092	5.56957	6.66428	6.95473	6.00418	0.863323
FBtr0344023-E4	chr2L	18682445	18683300	+	856	FBgn0086909	CG31751	FBtr0344023	-0.208917	2.43788	0.129822	0.170592	5.66454	5.60839	5.96969	5.96456	5.5594	4.59507	5.53075	5.50659	4.29568	4.9034	5.75332	4.9663	0.863206
FBtr0071194-E1	chrX	8119355	8121147	-	1793	FBgn0030000	CG2260	FBtr0071194	-0.21827	2.35472	0.14215	0.185135	5.78592	5.63904	5.35107	5.23386	5.18422	5.65234	4.48144	5.16457	3.70317	4.46995	5.43882	4.69429	0.863108
FBtr0075353-E3	chr3L	16671939	16672544	-	606	FBgn0040512	zetaCOP	FBtr0075353	-0.219822	2.97398	0.138657	0.180975	8.07197	7.50851	8.50604	8.70044	9.1065	8.45818	6.03355	7.93497	6.57683	7.15191	8.37869	7.23109	0.863033
FBtr0080824-E2	chr2L;chr2L	16258249;16258249	16259433;16259433	+;+	1185	FBgn0028515	EndoGI	FBtr0080824	-0.215296	4.09067	0.131069	0.17213	19.6034	17.622	17.8163	18.3525	17.7867	17.933	13.2257	16.7592	15.7903	14.9811	18.2362	15.7379	0.863003
FBtr0071089-E1	chrX	7894031	7896786	+	2756	FBgn0040087	p115	FBtr0071089	-0.212371	3.41567	0.137463	0.179625	9.79156	12.4733	12.094	10.8246	11.835	10.0034	9.6187	11.492	8.76911	9.31916	11.4037	9.84048	0.86292
FBtr0300881-E4	chr3R	31401560	31402582	-	1023	FBgn0039846	PNPase	FBtr0300881	-0.217062	3.34782	0.130288	0.171178	11.5314	10.328	10.9187	10.7226	10.88	11.3454	8.65683	8.92684	9.83562	8.15427	10.8761	9.38378	0.862785
FBtr0084554-E2	chr3R	24186600	24187150	+	551	FBgn0029503	CHORD	FBtr0084554	-0.216892	2.79393	0.142722	0.185841	8.45635	7.38592	7.54718	6.40638	7.17947	7.5229	5.66192	6.15644	6.78421	5.77029	7.39506	6.37915	0.862624
FBtr0113297-E5	chr3R	27125438	27126621	-	1184	FBgn0039492	CG6051	FBtr0113297	-0.213402	4.77821	0.12567	0.165706	29.4151	30.126	28.4566	29.0921	29.9287	23.748	25.3147	28.9353	24.2928	24.517	29.4037	25.3615	0.862529
FBtr0300830-E2	chr2R	7494012	7495461	-	1450	FBgn0033183	CG1620	FBtr0300830	-0.214254	4.43063	0.124365	0.164213	22.6177	22.8626	22.889	23.0766	24.0453	19.6002	17.0076	20.2821	21.0636	21.6454	23.0982	19.9198	0.862394
FBtr0084293-E1	chr3R	22466905	22468157	-	1253	FBgn0038974	CG5377	FBtr0084293	-0.212546	1.61471	0.154227	0.19916	2.95365	3.18728	3.49521	3.09273	3.42773	2.56185	2.79817	3.45445	2.51816	2.6007	3.23132	2.78666	0.862391
FBtr0113205-E4	chr3R	8124823	8125273	+	451	FBgn0037549	CG7878	FBtr0113205	-0.215149	3.76883	0.126722	0.166952	16.063	14.7718	13.5478	14.58	13.9326	14.2732	13.029	11.5604	13.2425	10.755	14.5791	12.572	0.862334
FBtr0339684-E2	chrX;chrX	15711509;15711509	15712186;15712186	+;+	678	FBgn0030673	CG15601	FBtr0339684	-0.217327	2.70917	0.12315	0.162729	7.50552	6.95686	6.58831	7.12009	6.65081	6.66895	5.50889	5.6092	5.56957	6.66428	6.96432	6.00418	0.862135
FBtr0085831-E2	chr3R	31737316	31737600	+	285	FBgn0039868	CG11563	FBtr0085831	-0.234076	1.49625	0.137258	0.179395	3.09527	2.85017	2.62914	3.10973	3.17193	2.92783	2.18607	2.8046	2.37003	2.51942	2.97125	2.56159	0.862127
FBtr0100641-E8	chr3L;chr3L;chr3L	3465909;3465909;3465909	3466303;3466303;3466303	+;+;+	395	FBgn0041164	armi	FBtr0100641	-0.221372	2.3042	0.129096	0.169745	5.92754	4.62769	5.07269	5.25085	5.3377	5.36769	4.5033	4.07009	3.9698	4.68667	5.2433	4.51951	0.86196
FBtr0083661-E3	chr3R	18664609	18664997	+	389	FBgn0044871	Gos28	FBtr0083661	-0.218379	2.84382	0.132893	0.174313	8.3552	7.5698	7.42345	8.17366	6.75313	6.75028	5.33401	7.18252	6.81383	6.9081	7.65505	6.59775	0.861882
FBtr0331978-E3	chr2R	18971309	18971775	-	467	FBgn0041702	CG15107	FBtr0331978	-0.222729	2.27521	0.126296	0.166452	6.27145	4.90351	4.42314	4.80903	5.28654	4.79839	4.28469	4.48052	4.14755	4.41576	5.13874	4.42538	0.861181
FBtr0076764-E2	chr3L	7975438	7975687	-	250	FBgn0035829	HP4	FBtr0076764	-0.218382	3.28933	0.116916	0.155252	10.621	10.4506	10.6403	9.92394	10.6242	10.3287	9.07218	9.54248	8.0581	7.99172	10.452	8.99865	0.860948
FBtr0089621-E6	chr2R;chr2R;chr2R;chr2R;chr2R;chr2R	14602004;14602004;14602004;14602004;14602004;14602004	14602442;14602442;14602442;14602442;14602442;14602442	-;-;-;-;-;-	439	FBgn0003742	tra2	FBtr0089621	-0.218447	3.39624	0.136277	0.178262	10.9245	11.2781	8.87721	12.4559	12.6877	8.7835	9.90289	10.3633	9.09499	10.2402	11.2447	9.67699	0.860584
FBtr0089618-E6	chr2R	14602004	14602442	-	439	FBgn0003742	tra2	FBtr0089618	-0.218446	3.39624	0.136298	0.178272	10.9245	11.2781	8.87721	12.4559	12.6877	8.7835	9.90289	10.3633	9.09499	10.2402	11.2447	9.67699	0.860584
FBtr0085016-E5	chr3R;chr3R	26468146;26468146	26468798;26468798	+;+	653	FBgn0039430	CG5455	FBtr0085016	-0.219913	3.23067	0.116948	0.155286	11.7337	9.43926	9.5577	9.87296	9.54989	9.14948	8.37264	9.33727	8.4136	7.88336	10.0307	8.63127	0.860485
FBtr0079872-E5	chr2L;chr2L	9889048;9889048	9889405;9889405	+;+	358	FBgn0029174	Fkbp59	FBtr0079872	-0.218653	3.6352	0.137713	0.179904	14.5255	12.5653	14.7232	12.218	12.5001	12.3213	10.5806	13.7152	10.8725	9.75261	13.3064	11.4484	0.86037
FBtr0074789-E3	chrX	19732890	19734581	+	1692	FBgn0010380	AP-1-2beta	FBtr0074789	-0.21623	4.74001	0.131524	0.172637	27.999	28.4097	29.8175	27.8006	29.2977	22.6094	27.8286	27.6356	22.1301	23.1083	28.6649	24.6624	0.860369
FBtr0339535-E5	chr2R	22417703	22419001	+	1299	FBgn0022985	qkr58E-2	FBtr0339535	-0.217273	4.74714	0.115068	0.153019	28.4239	29.3598	27.0647	29.279	29.9116	24.9679	25.9923	26.1649	22.9597	23.8397	28.8078	24.7849	0.860354
FBtr0075718-E4	chr3L;chr3L;chr3L	14539553;14539553;14539553	14540441;14540441;14540441	+;+;+	889	FBgn0026409	Mpcp2	FBtr0075718	-0.217425	6.61535	0.140833	0.183555	107.768	100.675	102.506	102.723	113.064	96.3745	82.852	96.9298	88.017	88.9655	105.347	90.6277	0.860277
FBtr0078075-E1	chr2L	567089	568121	-	1033	FBgn0021874	Nle	FBtr0078075	-0.214862	1.69722	0.134909	0.176678	3.76287	3.61634	2.87659	3.38162	3.46183	2.64318	3.1698	2.90721	3.19954	2.79033	3.41985	2.94201	0.860275
FBtr0073532-E2	chrX	11677344	11678270	-	927	FBgn0030323	Vlet	FBtr0073532	-0.219586	3.02573	0.121849	0.161207	9.62972	8.12145	8.59883	8.63247	8.49258	8.33619	7.93543	7.72975	6.1917	7.20609	8.69501	7.47983	0.860245
FBtr0071985-E1	chr2R	23061420	23062593	-	1174	FBgn0010622	DCTN3-p24	FBtr0071985	-0.216861	3.61884	0.106545	0.142833	13.8174	12.7491	13.6406	13.3225	12.2102	11.5893	12.395	11.663	10.5763	10.3215	13.148	11.309	0.860134
FBtr0332693-E5	chr3L;chr3L;chr3L	20229073;20229073;20229073	20230250;20230250;20230250	+;+;+	1178	FBgn0260397	Su(var)3-3	FBtr0332693	-0.22152	2.03212	0.123255	0.162833	4.34956	4.68899	4.05197	4.11232	4.50209	3.98511	3.12608	3.42025	4.23643	3.90104	4.34098	3.73378	0.860123
FBtr0080018-E10	chr2L;chr2L;chr2L;chr2L	10417211;10417211;10417211;10417211	10418193;10418193;10418193;10418193	+;+;+;+	983	FBgn0032243	Klp31E	FBtr0080018	-0.215892	1.92509	0.145187	0.188665	4.39002	4.29057	3.83545	4.09532	3.51299	3.33448	3.76004	3.76227	3.76242	2.68197	4.02487	3.46023	0.859713
FBtr0078713-E2	chr3R	5660912	5661248	+	337	FBgn0046222	Wdr33	FBtr0078713	-0.207585	2.11918	0.135966	0.177884	4.0461	4.87287	5.19642	4.67309	4.2804	3.45647	4.41586	4.34371	3.82167	3.79268	4.61377	3.96608	0.859617
FBtr0074472-E2	chrX	17843569	17844436	-	868	FBgn0030871	CG8142	FBtr0074472	-0.227884	1.69842	0.136289	0.178269	3.86403	3.15664	3.40242	3.72148	3.01845	3.37514	2.75445	2.7362	3.22916	2.65488	3.4326	2.94996	0.859396
FBtr0082015-E3	chr3R	8943205	8943400	-	196	FBgn0037644	CG11964	FBtr0082015	-0.22007	1.85343	0.13111	0.172166	3.60103	4.29057	3.99011	3.53455	3.76879	3.70046	3.08236	3.35184	3.61429	2.73615	3.83701	3.29702	0.859267
FBtr0078200-E2	chr3L;chr3L	20475565;20475565	20477003;20477003	+;+	1439	FBgn0036999	isoQC	FBtr0078200	-0.211329	2.45633	0.129144	0.1698	5.62408	5.63904	6.80483	5.14889	6.00279	4.63574	5.61819	4.95936	5.09556	4.79503	5.84393	5.02078	0.859144
FBtr0082121-E4	chr3R	9514822	9515019	-	198	FBgn0014023	mRpL47	FBtr0082121	-0.222606	3.45841	0.131371	0.172467	12.4013	11.5233	11.3826	12.235	11.3064	12.6466	9.46567	8.24279	10.1911	9.99642	11.7697	10.1085	0.858859
FBtr0080528-E2	chr2L;chr2L;chr2L;chr2L;chr2L	13667975;13667975;13667975;13667975;13667975	13668353;13668353;13668353;13668353;13668353	+;+;+;+;+	379	FBgn0028527	CG18507	FBtr0080528	-0.209784	2.36792	0.128406	0.168919	5.42177	5.88422	5.75318	5.19987	5.20128	4.26976	5.57447	4.85675	4.0883	4.79503	5.49206	4.71686	0.858851
FBtr0082583-E1	chr3R	12406532	12408107	+	1576	FBgn0038038	CG5167	FBtr0082583	-0.217897	3.2879	0.128758	0.169335	10.1759	10.6958	12.3415	10.3488	8.73133	9.02749	8.54752	10.0897	8.35435	8.88571	10.4587	8.98096	0.85871
FBtr0088652-E2	chr2R	8923268	8925346	+	2079	FBgn0033349	CG8243	FBtr0088652	-0.221766	4.9431	0.133276	0.174761	37.1432	30.9534	31.3641	31.4371	34.3455	33.4668	25.5333	28.2512	27.285	27.3073	33.0487	28.3687	0.858392
FBtr0304035-E6	chr3L;chr3L;chr3L;chr3L;chr3L;chr3L;chr3L	14042448;14042448;14042448;14042448;14042448;14042448;14042448	14043559;14043559;14043559;14043559;14043559;14043559;14043559	+;+;+;+;+;+;+	1112	FBgn0026418	Hsc70Cb	FBtr0304035	-0.220543	6.03036	0.13212	0.173374	72.1015	69.8138	72.9045	66.8846	69.7312	64.1277	59.5266	64.9505	56.6141	56.4297	70.2871	60.3297	0.858332
FBtr0088243-E8	chr2R;chr2R;chr2R;chr2R;chr2R;chr2R;chr2R	10839102;10839102;10839102;10839102;10839102;10839102;10839102	10842850;10842850;10842850;10842850;10842850;10842850;10842850	-;-;-;-;-;-;-	3749	FBgn0050015	CG30015	FBtr0088243	-0.220396	7.23852	0.138456	0.180741	154.682	162.184	160.656	163.218	171.574	129.109	143.297	127.917	144.039	152.818	162.463	139.436	0.858264
FBtr0072522-E11	chr3L;chr3L;chr3L;chr3L;chr3L;chr3L	235410;235410;235410;235410;235410;235410	235514;235514;235514;235514;235514;235514	-;-;-;-;-;-	105	FBgn0000541	E(bx)	FBtr0072522	-0.220887	2.32358	0.146025	0.189674	4.61255	6.12939	5.4748	5.70966	4.75789	5.73367	4.56888	3.86488	4.23643	4.49704	5.33686	4.58018	0.858216
FBtr0332101-E11	chr3L	235410	235514	-	105	FBgn0000541	E(bx)	FBtr0332101	-0.220887	2.32358	0.146056	0.189705	4.61255	6.12939	5.4748	5.70966	4.75789	5.73367	4.56888	3.86488	4.23643	4.49704	5.33686	4.58018	0.858216
FBtr0339964-E2	chr2R;chr2R	14164191;14164191	14164370;14164370	-;-	180	FBgn0033902	eIF3m	FBtr0339964	-0.223061	3.55796	0.112381	0.149816	13.3319	11.6458	12.8673	13.0167	12.2273	11.0607	10.6243	12.8601	9.48012	10.1048	12.6178	10.826	0.857994
FBtr0333479-E7	chr3L;chr3L	20434087;20434087	20434344;20434344	+;+	258	FBgn0284421	Psn	FBtr0333479	-0.219507	2.27519	0.133108	0.17455	4.79463	4.84222	5.44387	5.45477	5.20128	3.90378	4.74377	5.36979	3.67354	4.38867	5.14735	4.41591	0.857899
FBtr0082883-E3	chr3R;chr3R;chr3R	13835777;13835777;13835777	13836742;13836742;13836742	-;-;-	966	FBgn0266464	Nsf2	FBtr0082883	-0.226308	2.58068	0.108461	0.145151	6.79745	6.0068	6.71204	6.30442	6.10511	6.34364	4.94051	5.33558	5.51032	5.25557	6.38516	5.47712	0.857789
FBtr0082817-E10	chr3R;chr3R	13691635;13691635	13692054;13692054	+;+	420	FBgn0024555	flfl	FBtr0082817	-0.231613	2.04238	0.145736	0.189319	3.98541	4.01475	4.45407	4.62211	4.80905	4.1071	2.84189	3.59126	4.71043	3.52178	4.37708	3.75449	0.857762
FBtr0084813-E6	chr3R;chr3R	25257122;25257122	25258129;25258129	+;+	1008	FBgn0039302	Nup358	FBtr0084813	-0.221985	4.62785	0.121085	0.160266	29.2735	25.8047	26.6626	28.2934	22.7662	24.0733	24.1123	22.9498	22.0709	20.6701	26.5601	22.7753	0.8575
FBtr0074601-E2	chrX	18648516	18649489	+	974	FBgn0030943	Nup35	FBtr0074601	-0.226199	3.02206	0.129624	0.170377	8.65865	8.82633	9.0628	8.59848	8.3391	8.70217	6.99542	8.68742	6.96196	5.93284	8.69707	7.45596	0.857296
FBtr0077134-E4	chr3L	5561701	5562871	-	1171	FBgn0029118	ScsbetaG	FBtr0077134	-0.222886	4.99097	0.111818	0.149129	36.1924	33.1907	34.2716	33.0005	34.2773	30.9049	26.6919	29.6193	29.5069	29.7996	34.1865	29.3045	0.857196
FBtr0088625-E2	chr2R;chr2R	9135765;9135765	9135995;9135995	-;-	231	FBgn0260972	alc	FBtr0088625	-0.221742	4.79007	0.114897	0.152824	31.5596	29.513	32.1992	28.6163	26.7908	25.4965	26.2765	26.7463	23.1374	25.7902	29.7358	25.4894	0.857196
FBtr0333543-E3	chr2L	1731033	1731816	-	784	FBgn0031361	CG17652	FBtr0333543	-0.220195	1.80149	0.115979	0.154107	3.37849	3.89216	3.61893	3.94239	3.63237	3.17182	3.03863	2.87301	3.14029	3.60305	3.69287	3.16536	0.857154
FBtr0073212-E3	chr3L	4140051	4141398	+	1348	FBgn0003206	Ras64B	FBtr0073212	-0.222822	4.53966	0.114938	0.15287	24.2159	25.4063	24.5283	25.0478	25.7506	19.0716	23.1505	24.5574	20.1749	20.0741	24.9898	21.4057	0.856577
FBtr0079437-E10	chr2L	7382122	7382776	+	655	FBgn0002938	ninaC	FBtr0079437	-0.222237	3.32969	0.114364	0.152197	10.9447	10.1748	10.4547	11.0795	11.1529	7.80755	9.53125	10.0555	8.23585	10.457	10.7613	9.21743	0.856534
FBtr0344756-E4	chr3L	5561783	5562871	-	1089	FBgn0029118	ScsbetaG	FBtr0344756	-0.224009	4.99031	0.110188	0.147192	36.1924	33.1907	34.2716	32.9835	34.2773	30.8642	26.6044	29.6193	29.5069	29.7996	34.1831	29.2789	0.856532
FBtr0074721-E4	chrX	19511113	19515644	+	4532	FBgn0031023	CG14200	FBtr0074721	-0.22192	3.78379	0.151452	0.196006	12.9475	17.0704	17.476	15.1748	11.3064	13.3786	13.6848	13.1337	11.465	11.649	14.795	12.6622	0.855843
FBtr0075632-E2	chr3L	15095274	15097686	+	2413	FBgn0027088	GlyRS	FBtr0075632	-0.224222	4.85639	0.110696	0.14779	28.9903	32.7616	33.2509	30.4345	30.3721	25.9845	26.3203	29.7561	25.3593	25.9257	31.1619	26.6692	0.855827
FBtr0333934-E2	chr3L	15095255	15097686	+	2432	FBgn0027088	GlyRS	FBtr0333934	-0.224222	4.85639	0.110701	0.14779	28.9903	32.7616	33.2509	30.4345	30.3721	25.9845	26.3203	29.7561	25.3593	25.9257	31.1619	26.6692	0.855827
FBtr0075633-E1	chr3L	15095142	15097686	+	2545	FBgn0027088	GlyRS	FBtr0075633	-0.224223	4.85639	0.110749	0.14783	28.9903	32.7616	33.2509	30.4345	30.3721	25.9845	26.3203	29.7561	25.3593	25.9257	31.1619	26.6692	0.855827
FBtr0333907-E6	chr3L	8988386	8989135	+	750	FBgn0035951	CG5068	FBtr0333907	-0.227248	3.66081	0.110787	0.147865	15.9214	12.0443	12.7127	13.7984	13.3528	11.4673	11.1489	13.2363	10.4578	11.7302	13.5659	11.6081	0.855684
FBtr0073150-E4	chr3L;chr3L	3812472;3812472	3813053;3813053	+;+	582	FBgn0035464	PIG-B	FBtr0073150	-0.216858	2.2162	0.120172	0.159183	4.89578	4.99546	4.79431	5.01295	4.99664	3.5378	4.94051	4.34371	3.70317	4.6054	4.93903	4.22612	0.855658
FBtr0310446-E5	chrX	16077887	16080705	-	2819	FBgn0028397	Tob	FBtr0310446	-0.22542	5.42276	0.128764	0.169335	45.8221	43.6106	42.2827	47.3596	51.757	34.8493	39.8083	43.2661	38.987	40.5546	46.1664	39.4931	0.85545
FBtr0299515-E6	chr3R	22418109	22419051	+	943	FBgn0261279	lqfR	FBtr0299515	-0.226158	4.00574	0.132341	0.173635	15.3549	15.7525	17.6926	17.6388	19.816	13.5006	14.3187	17.3406	12.3834	16.2273	17.251	14.7541	0.855263
FBtr0070121-E1	chrX	644761	645913	+	1153	FBgn0025634	CG13367	FBtr0070121	-0.220355	2.72534	0.144952	0.188428	7.04021	6.65039	7.48531	7.62988	6.49733	4.75773	6.75495	6.53267	5.12519	7.01646	7.06063	6.0374	0.85508
FBtr0079184-E4	chr2L;chr2L;chr2L	6049414;6049414;6049414	6049632;6049632;6049632	+;+;+	219	FBgn0031768	CG12393	FBtr0079184	-0.22262	2.09643	0.0991266	0.133858	4.34956	4.5664	5.07269	4.24826	4.5362	3.98511	3.7819	3.72807	4.26605	3.71141	4.55462	3.89451	0.855067
FBtr0087904-E2	chr2R	12348583	12351325	+	2743	FBgn0266111	ana3	FBtr0087904	-0.229629	3.46222	0.104023	0.139868	12.6441	11.3394	11.197	11.8442	12.0908	11.4673	9.20334	9.50828	11.3169	9.04825	11.8231	10.1088	0.855007
FBtr0087840-E3	chr2R	12634036	12634172	+	137	FBgn0028683	spt4	FBtr0087840	-0.231334	2.05384	0.0977177	0.132098	4.3091	4.19863	4.67059	4.48616	4.43388	4.43241	3.69445	3.52285	3.61429	3.63014	4.41967	3.77883	0.855002
FBtr0087863-E4	chr2R;chr2R;chr2R;chr2R	12753428;12753428;12753428;12753428	12753816;12753816;12753816;12753816	-;-;-;-	389	FBgn0026619	Taz	FBtr0087863	-0.227904	4.77708	0.118807	0.157527	33.5017	26.3564	27.7142	30.6555	29.2806	28.3431	24.1998	26.1991	25.0334	22.3226	29.5017	25.2196	0.854853
FBtr0343515-E4	chr2R;chr2R	25254128;25254128	25254535;25254535	+;+	408	FBgn0050428	CG30428	FBtr0343515	-0.237527	2.19357	0.108617	0.145328	4.71371	4.62769	4.20662	5.50575	5.28654	4.92039	4.08795	3.76227	3.94017	4.09068	4.86806	4.16029	0.854609
FBtr0076649-E4	chr3L;chr3L;chr3L	8602411;8602411;8602411	8602853;8602853;8602853	-;-;-	443	FBgn0017429	CG5989	FBtr0076649	-0.228051	4.67356	0.141254	0.184074	28.6059	27.4903	28.0235	26.5431	26.6885	30.2949	21.03	18.9482	23.8188	23.2708	27.4703	23.4725	0.85447
FBtr0334835-E10	chr2L	7382122	7382661	+	540	FBgn0002938	ninaC	FBtr0334835	-0.226149	3.3256	0.106286	0.142516	10.9447	10.1748	10.4547	11.0115	11.1359	7.80755	9.50939	9.98712	8.23585	10.3486	10.7443	9.1777	0.854192
FBtr0087246-E3	chr2R;chr2R	16194062;16194062	16195657;16195657	-;-	1596	FBgn0262166	calypso	FBtr0087246	-0.231027	3.37291	0.126767	0.166985	12.2395	10.6345	10.8259	11.4193	10.4708	11.264	8.13217	8.00337	11.1095	8.96698	11.118	9.49521	0.854041
FBtr0079889-E4	chr2L	9964147	9964867	-	721	FBgn0015664	Dref	FBtr0079889	-0.224327	2.27533	0.149895	0.194275	4.61255	5.17934	5.382	5.3698	5.25244	3.86311	5.18098	5.5408	3.37729	4.06359	5.15923	4.40515	0.85384
FBtr0076652-E3	chr3L	8523953	8524074	-	122	FBgn0035907	GstO1	FBtr0076652	-0.233378	3.02007	0.141902	0.184861	10.3176	7.87627	7.48531	8.39457	9.3623	8.37686	7.36705	7.14831	8.50248	5.68902	8.6872	7.41674	0.853755
FBtr0079682-E4	chr2L	8516362	8516755	+	394	FBgn0032052	PIG-U	FBtr0079682	-0.234703	3.03661	0.1441	0.187468	10.8233	8.0295	7.73276	8.25862	9.12355	9.51546	7.03914	6.87469	7.8211	6.28501	8.79355	7.50708	0.853703
FBtr0074149-E6	chrX;chrX;chrX;chrX;chrX;chrX;chrX	15988068;15988068;15988068;15988068;15988068;15988068;15988068	15988544;15988544;15988544;15988544;15988544;15988544;15988544	-;-;-;-;-;-;-	477	FBgn0030719	eIF5	FBtr0074149	-0.227853	5.30808	0.148556	0.19276	44.7903	41.1589	45.5924	41.497	40.3824	28.4244	38.3873	40.5983	32.3509	42.3697	42.6842	36.4261	0.853387
FBtr0452127-E6	chrX	15988068	15988544	-	477	FBgn0284228	CG46312	FBtr0452127	-0.227853	5.30808	0.148568	0.192765	44.7903	41.1589	45.5924	41.497	40.3824	28.4244	38.3873	40.5983	32.3509	42.3697	42.6842	36.4261	0.853387
FBtr0331708-E3	chrX;chrX	13738440;13738440	13738910;13738910	+;+	471	FBgn0030518	CG11134	FBtr0331708	-0.230352	3.23182	0.131476	0.172584	11.3898	10.0216	11.4445	9.38016	8.21972	10.0034	7.12658	8.72163	8.50248	8.69608	10.0911	8.61004	0.853227
FBtr0072814-E2	chr3L;chr3L	1637942;1637942	1638854;1638854	-;-	913	FBgn0035247	metl	FBtr0072814	-0.229772	3.28511	0.0861732	0.117851	10.9042	10.42	10.6403	9.68604	10.6584	8.82416	8.59125	9.85031	8.44323	8.9128	10.4618	8.92435	0.853043
FBtr0310276-E5	chr3L	19262699	19263018	-	320	FBgn0017578	Max	FBtr0310276	-0.232542	3.64384	0.115213	0.153188	14.4243	14.1895	11.7847	14.0023	12.773	14.3139	11.1052	9.85031	10.991	11.0259	13.4348	11.4573	0.852806
FBtr0112929-E11	chr2R;chr2R;chr2R;chr2R;chr2R;chr2R;chr2R;chr2R	14901475;14901475;14901475;14901475;14901475;14901475;14901475;14901475	14902140;14902140;14902140;14902140;14902140;14902140;14902140;14902140	-;-;-;-;-;-;-;-	666	FBgn0027596	Kank	FBtr0112929	-0.231121	5.31602	0.123009	0.162559	45.9232	40.9443	40.396	42.4146	45.055	43.9582	35.1738	35.3995	35.2542	33.2943	42.9466	36.616	0.852593
FBtr0301334-E8	chr2R	14901475	14902140	-	666	FBgn0027596	Kank	FBtr0301334	-0.231121	5.31602	0.123015	0.162559	45.9232	40.9443	40.396	42.4146	45.055	43.9582	35.1738	35.3995	35.2542	33.2943	42.9466	36.616	0.852593
FBtr0336783-E3	chr3R;chr3R;chr3R	11222561;11222561;11222561	11222729;11222729;11222729	+;+;+	169	FBgn0020910	RpL3	FBtr0336783	-0.230153	6.66217	0.149039	0.193278	101.314	113.026	130.096	109.588	92.4463	84.7038	88.2297	110.098	91.8979	90.8889	109.294	93.1636	0.852411
FBtr0081834-E4	chr3R	8314206	8314864	+	659	FBgn0037573	CG7483	FBtr0081834	-0.228689	3.36325	0.0954124	0.129256	9.69041	10.3587	12.7127	11.2324	11.2552	9.27147	9.53125	9.13205	9.24311	9.91515	11.0499	9.41861	0.852373
FBtr0074819-E13	chr3L;chr3L	20138379;20138379	20138549;20138549	+;+	171	FBgn0005198	gig	FBtr0074819	-0.220641	1.52153	0.117465	0.155939	2.87273	3.21793	3.09311	2.95679	3.05255	2.60252	2.95119	2.42837	2.31078	2.65488	3.03862	2.58955	0.852211
FBtr0333251-E3	chr2L;chr2L	3521368;3521368	3522555;3522555	+;+	1188	FBgn0031546	CG8851	FBtr0333251	-0.23083	6.38306	0.13459	0.176316	101.011	93.6571	81.7817	88.4828	85.3692	82.4673	73.4956	65.5319	86.2098	76.0433	90.0603	76.7496	0.852202
FBtr0073505-E2	chrX	11484046	11485060	+	1015	FBgn0030305	Uba5	FBtr0073505	-0.228442	3.65199	0.102347	0.137882	11.7135	13.3621	14.5685	13.7984	14.1031	11.0607	12.395	10.2607	10.754	13.0848	13.5091	11.511	0.852095
FBtr0445314-E4	chr3R;chr3R;chr3R	28832301;28832301;28832301	28836486;28836486;28836486	-;-;-	4186	FBgn0015589	Apc	FBtr0445314	-0.230349	5.3358	0.118787	0.157522	38.5391	46.614	44.7263	44.6068	43.2644	32.7755	39.9395	40.2905	35.4616	37.0599	43.5501	37.1054	0.852016
FBtr0335011-E8	chr3R	27932462	27933077	+	616	FBgn0027579	mino	FBtr0335011	-0.232722	4.69325	0.128481	0.169009	31.5393	27.521	25.116	27.6987	27.5241	28.8717	21.817	21.5817	26.0999	20.3992	27.8798	23.7539	0.852011
FBtr0082641-E3	chr3R	12629222	12630061	+	840	FBgn0038065	Snx3	FBtr0082641	-0.231762	6.62916	0.140332	0.18295	119.906	106.774	100.495	103.029	104.06	103.084	83.5515	98.3321	95.8084	74.3095	106.853	91.0171	0.8518
FBtr0336456-E2	chr3R;chr3R;chr3R;chr3R;chr3R	4642569;4642569;4642569;4642569;4642569	4642658;4642658;4642658;4642658;4642658	+;+;+;+;+	90	FBgn0037262	MED31	FBtr0336456	-0.218639	2.30958	0.112451	0.149884	5.32062	5.63904	6.00062	4.84302	4.67262	3.98511	4.91865	4.2069	4.56231	4.8763	5.29519	4.50985	0.851689
FBtr0333908-E6	chr3L	9000606	9001783	+	1178	FBgn0035953	CG5087	FBtr0333908	-0.22461	2.23675	0.152689	0.1974	4.34956	5.11804	6.09342	5.1319	4.48504	3.82245	4.48144	5.13037	3.31804	4.68667	5.03559	4.28779	0.851498
FBtr0301303-E41	chr3R;chr3R;chr3R	28517245;28517245;28517245	28517456;28517456;28517456	+;+;+	212	FBgn0013813	Dhc98D	FBtr0301303	-0.232628	1.96056	0.141531	0.184419	3.66172	4.5051	4.14476	3.97637	4.45093	4.14776	4.15353	3.48865	3.34767	2.51942	4.14778	3.53141	0.851397
FBtr0070800-E2	chrX;chrX;chrX	5672998;5672998;5672998	5673134;5673134;5673134	+;+;+	137	FBgn0029785	RpL35	FBtr0070800	-0.232348	7.22089	0.148575	0.192765	177.846	163.502	171.296	161.315	131.584	153.264	129.087	153.808	134.144	115.46	161.109	137.153	0.851306
FBtr0078214-E6	chr3L	20522593	20522681	-	89	FBgn0037010	CG4825	FBtr0078214	-0.236973	3.5741	0.123519	0.163147	13.3724	12.9024	10.9187	13.3056	13.5404	11.7927	7.8917	11.663	12.0575	11.1071	12.8079	10.9024	0.851228
FBtr0086891-E6	chr2R;chr2R;chr2R	17674572;17674572;17674572	17674764;17674764;17674764	-;-;-	193	FBgn0016059	Sema1b	FBtr0086891	-0.236572	2.03646	0.105598	0.141724	4.43048	4.78093	4.23755	4.33323	4.10986	4.22909	3.54143	4.1385	2.90329	3.81977	4.37841	3.72642	0.851089
FBtr0075913-E11	chr3L;chr3L	12740722;12740722	12740857;12740857	+;+	136	FBgn0014007	Ptp69D	FBtr0075913	-0.235759	1.90801	0.0838321	0.114904	4.06633	3.89216	3.86638	4.11232	4.0246	3.33448	3.54143	3.72807	3.34767	3.03415	3.99236	3.39716	0.850915
FBtr0334319-E2	chr3R;chr3R	8658015;8658015	8658387;8658387	-;-	373	FBgn0263231	bel	FBtr0334319	-0.235103	4.55038	0.153061	0.197851	25.5511	23.6901	23.755	23.1785	30.1333	27.8144	18.3411	17.8537	23.878	19.5865	25.2616	21.4947	0.850886
FBtr0082364-E5	chr3R	11232429	11233126	-	698	FBgn0037884	Arfip	FBtr0082364	-0.236984	3.35444	0.103092	0.138736	11.936	9.74573	9.61956	11.5043	12.1079	9.9221	9.79358	10.0213	7.90997	9.07534	10.9827	9.34446	0.850835
FBtr0340533-E4	chr2R;chr2R	19442801;19442801	19443098;19443098	+;+	298	FBgn0013325	RpL11	FBtr0340533	-0.233537	8.37413	0.135912	0.177828	418.832	354.585	372.936	316.309	329.983	296.768	267.924	329.028	316.814	314.197	358.529	304.946	0.850548
FBtr0079635-E4	chr2L;chr2L	8210353;8210353	8210473;8210473	-;-	121	FBgn0003607	Su(var)205	FBtr0079635	-0.234124	2.85882	0.107669	0.144215	7.08067	8.0295	8.53697	7.74883	7.53759	6.62829	6.36146	8.20859	5.9547	5.95993	7.78671	6.62259	0.850499
FBtr0076520-E6	chr3L	9000603	9001783	+	1181	FBgn0035953	CG5087	FBtr0076520	-0.226288	2.23767	0.150044	0.194407	4.34956	5.14869	6.09342	5.1319	4.48504	3.82245	4.48144	5.13037	3.31804	4.68667	5.04172	4.28779	0.850462
FBtr0086600-E3	chr2R	18971309	18971763	-	455	FBgn0041702	CG15107	FBtr0086600	-0.241718	2.26688	0.0983679	0.132919	6.27145	4.90351	4.42314	4.80903	5.28654	4.79839	4.13167	4.41212	4.11793	4.38867	5.13874	4.36976	0.850356
FBtr0074732-E3	chrX	19598433	19599806	+	1374	FBgn0285947	RpS10b	FBtr0074732	-0.234306	9.59474	0.152619	0.197331	987.693	814.627	845.191	781.986	749.564	848.543	602.983	671.873	772.067	657.218	835.812	710.537	0.850115
FBtr0100554-E3	chr2R;chr2R	22670145;22670145	22670622;22670622	+;+	478	FBgn0040658	CG13516	FBtr0100554	-0.230792	3.08705	0.128035	0.168512	9.83202	8.64244	9.37211	8.53051	9.20882	6.46563	8.72241	8.55061	6.0732	8.93989	9.11718	7.75035	0.850082
FBtr0079050-E2	chr2L;chr2L;chr2L	4970135;4970135;4970135	4970784;4970784;4970784	-;-;-	650	FBgn0010607	l(2)05714	FBtr0079050	-0.23405	2.63947	0.1055	0.141608	7.48528	7.14074	5.93876	6.3554	6.44617	6.18098	5.90238	4.65153	5.74732	5.87866	6.67327	5.67217	0.849984
FBtr0307195-E4	chrX	19511397	19515644	+	4248	FBgn0031023	CG14200	FBtr0307195	-0.23204	3.77151	0.134185	0.175832	12.8868	16.9171	17.4142	15.1068	11.2552	13.3379	13.4225	13.0653	11.228	11.4864	14.716	12.508	0.849959
FBtr0307196-E4	chrX	19511400	19515644	+	4245	FBgn0031023	CG14200	FBtr0307196	-0.23204	3.77151	0.134235	0.175879	12.8868	16.9171	17.4142	15.1068	11.2552	13.3379	13.4225	13.0653	11.228	11.4864	14.716	12.508	0.849959
FBtr0082048-E2	chr3R;chr3R	9402564;9402564	9402773;9402773	-;-	210	FBgn0037688	CG9356	FBtr0082048	-0.241003	2.69684	0.153505	0.198332	8.39566	6.5891	6.43366	6.1005	7.24768	7.92955	5.18098	4.71994	5.56957	6.14956	6.95332	5.90992	0.849942
FBtr0079723-E2	chr2L	8375502	8376563	-	1062	FBgn0032031	CG13390	FBtr0079723	-0.239165	3.02608	0.15324	0.198052	9.81179	7.72303	9.31025	8.78541	8.13446	10.2068	7.80426	7.0115	5.80657	6.36629	8.75299	7.43907	0.84989
FBtr0086735-E4	chr2R	18138841	18139442	+	602	FBgn0003044	Pcl	FBtr0086735	-0.237363	3.26918	0.0955258	0.129396	10.884	8.88762	10.3928	10.0089	11.6133	9.23081	9.40009	9.40567	8.14697	7.82918	10.3573	8.80255	0.849885
FBtr0344339-E1	chrX	19598425	19599075	+	651	FBgn0285947	RpS10b	FBtr0344339	-0.234976	9.59395	0.151489	0.196044	987.248	814.504	844.789	781.816	749.308	848.136	602.393	671.223	771.474	656.622	835.533	709.97	0.84972
FBtr0085635-E3	chr3R	30385573	30386596	-	1024	FBgn0015222	Fer1HCH	FBtr0085635	-0.23498	8.16183	0.118819	0.157535	314.989	304.723	313.424	305.263	309.587	250.492	231.898	297.39	272.82	262.752	309.597	263.07	0.849718
FBtr0302981-E7	chr3L;chr3L;chr3L;chr3L	12795458;12795458;12795458;12795458	12796084;12796084;12796084;12796084	+;+;+;+	627	FBgn0261674	CG42709	FBtr0302981	-0.235047	3.01281	0.0879064	0.119939	8.98234	8.97956	8.28952	8.29261	8.78249	6.70962	6.99542	8.07178	8.26548	6.77265	8.6653	7.36299	0.849709
FBtr0074731-E3	chrX;chrX	19598433;19598433	19599075;19599075	+;+	643	FBgn0285947	RpS10b	FBtr0074731	-0.235025	9.59393	0.151365	0.195914	987.248	814.504	844.789	781.816	749.308	848.136	602.393	671.189	771.415	656.594	835.533	709.945	0.849692
FBtr0072910-E4	chr3L	2235284	2235578	-	295	FBgn0035318	CG9018	FBtr0072910	-0.232853	2.59321	0.109056	0.145821	7.01998	6.55845	6.46459	6.38939	5.88341	6.18098	6.38332	4.68574	5.00669	5.20139	6.46316	5.49162	0.84968
FBtr0078606-E3	chr3R	6300219	6300738	+	520	FBgn0040279	Osi14	FBtr0078606	-0.234511	4.82527	0.146759	0.190557	26.7043	31.2905	32.1374	29.1601	33.6634	23.8293	28.4407	30.2008	18.901	28.5806	30.5911	25.9905	0.849608
FBtr0334836-E10	chr2L	7382122	7382432	+	311	FBgn0002938	ninaC	FBtr0334836	-0.234104	3.31603	0.093906	0.127396	10.8638	10.1441	10.3928	10.9775	11.1188	7.80755	9.40009	9.88451	8.11735	10.2402	10.6994	9.08995	0.849575
FBtr0077791-E4	chr2L;chr2L;chr2L	2372830;2372830;2372830	2373076;2373076;2373076	-;-;-	247	FBgn0031418	CG3609	FBtr0077791	-0.238268	2.85345	0.0976458	0.132008	8.49681	7.66174	7.79463	8.02072	6.82135	7.88888	6.66751	6.15644	5.92507	6.31211	7.75905	6.59	0.849331
FBtr0310024-E27	chr2R;chr2R	7579476;7579476	7579614;7579614	+;+	139	FBgn0033194	Vps13	FBtr0310024	-0.233279	2.2329	0.0962815	0.13032	4.91601	5.0261	5.50573	5.09791	4.58736	4.06643	4.21911	4.99356	3.70317	4.36158	5.02662	4.26877	0.849233
FBtr0070368-E1	chrX	1866832	1868803	-	1972	FBgn0023516	Pex5	FBtr0070368	-0.237083	4.90336	0.122707	0.162222	35.9496	33.1294	31.1476	31.709	29.6388	34.4834	23.9156	24.5916	27.9071	26.305	32.3149	27.4405	0.849161
FBtr0472957-E3	chrX	15836457	15836674	+	218	FBgn0052582	lncRNA:CR32582	FBtr0472957	-0.242657	3.01948	0.102852	0.138472	9.58926	8.24403	6.86669	8.85338	9.95917	8.2142	6.99542	7.28512	7.08046	7.36864	8.70251	7.38877	0.849039
FBtr0078752-E5	chr3R	5580382	5580510	-	129	FBgn0037344	CG2926	FBtr0078752	-0.240521	2.35111	0.0848963	0.116234	5.56339	5.11804	5.07269	5.3698	6.13921	4.96105	4.85307	4.48052	3.99942	4.84921	5.45263	4.62866	0.848885
FBtr0336762-E6	chr3R	5580382	5580510	-	129	FBgn0037344	CG2926	FBtr0336762	-0.240521	2.35111	0.0848959	0.116234	5.56339	5.11804	5.07269	5.3698	6.13921	4.96105	4.85307	4.48052	3.99942	4.84921	5.45263	4.62866	0.848885
FBtr0070367-E2	chrX	1866832	1868714	-	1883	FBgn0023516	Pex5	FBtr0070367	-0.237602	4.90312	0.122012	0.161389	35.9496	33.1294	31.1476	31.709	29.6388	34.4834	23.8937	24.5916	27.9071	26.2779	32.3149	27.4307	0.848858
FBtr0073570-E3	chrX	11887631	11888240	+	610	FBgn0030350	SelG	FBtr0073570	-0.2385	4.12926	0.140026	0.18258	23.872	17.7752	18.0328	17.112	17.582	19.0716	16.4392	17.8537	13.2129	13.5182	18.8748	16.0191	0.848704
FBtr0334774-E8	chr2L;chr2L;chr2L;chr2L;chr2L;chr2L;chr2L	2029494;2029494;2029494;2029494;2029494;2029494;2029494	2029756;2029756;2029756;2029756;2029756;2029756;2029756	+;+;+;+;+;+;+	263	FBgn0031384	CG4238	FBtr0334774	-0.246786	1.97881	0.0866945	0.118446	4.39002	3.98411	4.23755	4.07833	4.34861	4.18843	3.36654	3.83067	3.08104	3.38632	4.20772	3.5706	0.848583
FBtr0087471-E2	chr2R;chr2R	14753987;14753987	14755590;14755590	-;-	1604	FBgn0033960	CG10151	FBtr0087471	-0.239816	1.66086	0.0972026	0.131452	3.35826	3.15664	3.49521	3.48357	3.30835	2.9685	2.82003	3.00982	2.37003	3.08833	3.36041	2.85134	0.84851
FBtr0113019-E3	chr2L	3453429	3453755	+	327	FBgn0031535	CG12795	FBtr0113019	-0.242346	3.61652	0.107001	0.143405	13.696	12.3814	12.8364	13.6964	13.4722	13.9072	8.63497	11.321	11.2873	10.9175	13.2165	11.2136	0.848456
FBtr0347412-E6	chr3R	27108653	27109058	-	406	FBgn0039487	gb	FBtr0347412	-0.234761	2.81002	0.12818	0.168685	7.06044	7.87627	6.71204	7.39198	8.54374	4.6764	6.01169	6.77209	7.13971	7.28737	7.51689	6.37745	0.848416
FBtr0343426-E2	chr2L	8509069	8510178	-	1110	FBgn0032050	CG13096	FBtr0343426	-0.238002	3.72619	0.0687293	0.0959628	14.3637	14.3734	14.4139	14.5291	13.6256	12.6873	12.1764	12.3813	11.9686	11.2697	14.2611	12.0967	0.848226
FBtr0087986-E1	chr2R	12168731	12169195	+	465	FBgn0023167	SmD3	FBtr0087986	-0.239608	4.61147	0.152446	0.197117	26.7852	26.1112	26.1986	26.883	26.0405	30.6203	18.4286	18.2299	25.1816	19.5052	26.4037	22.3931	0.848105
FBtr0087473-E1	chr2R	14753987	14755655	-	1669	FBgn0033960	CG10151	FBtr0087473	-0.240483	1.66356	0.0974914	0.131821	3.35826	3.15664	3.49521	3.48357	3.34246	2.9685	2.84189	3.00982	2.37003	3.08833	3.36723	2.85571	0.848089
FBtr0087939-E1	chr2R	12515375	12517284	+	1910	FBgn0033750	CG13151	FBtr0087939	-0.23764	2.08382	0.102734	0.138349	4.63278	5.11804	4.60873	4.26525	4.0587	4.6764	3.97864	3.59126	3.43654	3.54887	4.5367	3.84634	0.847828
FBtr0071015-E2	chrX	7105794	7106345	+	552	FBgn0029937	CG8300	FBtr0071015	-0.241414	2.6569	0.113651	0.151321	7.3639	6.71168	7.05228	6.01554	6.71903	6.87227	5.70564	6.19064	4.41418	5.52648	6.77249	5.74184	0.847819
FBtr0085046-E4	chr3R	26720324	26720847	-	524	FBgn0039451	CG6420	FBtr0085046	-0.242944	3.47833	0.117671	0.15618	14.0602	10.6038	10.7331	11.4363	13.1652	12.6873	9.50939	8.72163	10.5763	9.37334	11.9997	10.1736	0.847817
FBtr0089879-E2	chr3L	9439150	9439560	-	411	FBgn0260859	Bet3	FBtr0089879	-0.228609	2.29028	0.115771	0.153872	5.15878	4.75028	5.50573	5.3698	5.32065	3.70046	5.61819	3.93328	4.35493	4.52413	5.22105	4.4262	0.84776
FBtr0079037-E2	chr2L	5009931	5010673	-	743	FBgn0031668	CG31917	FBtr0079037	-0.239997	5.20319	0.134598	0.176317	46.2469	37.7571	37.5503	39.9676	37.6027	42.4536	28.5282	29.6193	35.9652	32.1836	39.8249	33.75	0.847459
FBtr0301130-E2	chr2L	5009931	5010673	-	743	FBgn0265968	Tfb5	FBtr0301130	-0.239997	5.20319	0.134634	0.176336	46.2469	37.7571	37.5503	39.9676	37.6027	42.4536	28.5282	29.6193	35.9652	32.1836	39.8249	33.75	0.847459
FBtr0071602-E14	chr2R	21340684	21341076	+	393	FBgn0020306	dom	FBtr0071602	-0.230019	2.75684	0.109675	0.146566	7.40436	7.50851	8.35138	7.06911	5.95163	5.36769	6.97356	5.98543	6.16208	6.25792	7.257	6.14934	0.847366
FBtr0346113-E3	chr3R	13368252	13369278	+	1027	FBgn0027610	Dic1	FBtr0346113	-0.238682	4.823	0.0848567	0.116195	28.8285	33.1907	29.6319	30.9613	30.3038	24.6426	26.3203	27.3278	26.1592	25.113	30.5832	25.9126	0.847279
FBtr0072111-E1	chr2R;chr2R	23555692;23555692	23556217;23556217	-;-	526	FBgn0034879	Rrp4	FBtr0072111	-0.239486	1.98674	0.139934	0.182486	4.57209	4.41316	4.23755	4.21428	3.73469	4.63574	4.15353	2.70199	3.46617	2.97996	4.23435	3.58748	0.847231
FBtr0089549-E3	chr2R	17786794	17788556	+	1763	FBgn0026309	aft	FBtr0089549	-0.244644	3.06276	0.0909036	0.123641	8.37543	9.19409	8.28952	9.48212	9.60105	8.09221	6.05541	8.10598	8.1766	7.63954	8.98844	7.61395	0.847082
FBtr0074090-E4	chrX	15762175	15762663	+	489	FBgn0030686	mRpL3	FBtr0074090	-0.241152	3.95011	0.0821729	0.112798	15.7191	16.58	17.1358	17.4179	16.5418	16.6317	13.8815	13.7494	13.2129	13.166	16.6789	14.1283	0.847077
FBtr0088859-E4	chr2R;chr2R	7973248;7973248	7974099;7974099	+;+	852	FBgn0027054	CSN4	FBtr0088859	-0.24178	4.18366	0.11134	0.148547	20.5744	18.7559	20.4764	19.4061	18.9122	20.8608	14.8215	15.2885	18.1603	13.9787	19.625	16.622	0.846981
FBtr0075140-E4	chr3L	17849080	17849601	+	522	FBgn0036762	CG7430	FBtr0075140	-0.240417	6.25836	0.150399	0.194815	97.0862	75.3609	76.8018	78.7968	86.1536	90.1122	56.9033	65.0873	72.0193	66.6699	82.8398	70.1584	0.846916
FBtr0080313-E1	chr2L	12001234	12002266	-	1033	FBgn0032394	Hacd1	FBtr0080313	-0.240365	3.63605	0.109142	0.145913	12.4013	13.7298	15.8058	12.4049	12.7389	12.5653	10.7336	13.5442	10.4281	9.53588	13.4161	11.3614	0.846847
FBtr0078630-E1	chr3R	5791879	5793383	+	1505	FBgn0037377	CG1218	FBtr0078630	-0.244465	2.58091	0.082147	0.112784	6.87837	6.49716	6.06249	6.32141	6.34385	6.34364	5.48703	5.36979	4.91781	5.06594	6.42066	5.43684	0.846773
FBtr0333562-E1	chr3L	16265797	16268156	-	2360	FBgn0036587	CG4950	FBtr0333562	-0.254246	2.03083	0.114511	0.152352	4.3091	4.07605	3.37148	5.30183	4.72378	3.78178	3.03863	3.79647	4.0883	3.7385	4.35645	3.68874	0.846731
FBtr0072188-E4	chr2R	24044453	24044750	-	298	FBgn0011726	tsr	FBtr0072188	-0.240474	6.50566	0.105219	0.141285	98.5023	99.2962	98.1133	101.398	94.4757	91.0475	86.2185	87.4557	77.5888	74.0115	98.357	83.2644	0.846553
FBtr0073040-E2	chr3L;chr3L	3194499;3194499	3197059;3197059	+;+	2561	FBgn0001233	Hsp83	FBtr0073040	-0.240475	8.75956	0.135183	0.177018	460.77	439.018	495.113	459.662	492.297	395.217	371.522	504.349	335.537	379.972	469.372	397.32	0.846492
FBtr0072647-E9	chr3L;chr3L;chr3L;chr3L;chr3L;chr3L	998351;998351;998351;998351;998351;998351	998731;998731;998731;998731;998731;998731	-;-;-;-;-;-	381	FBgn0024277	trio	FBtr0072647	-0.240211	2.26842	0.129435	0.170147	5.32062	5.63904	4.91804	5.53973	4.38272	4.06643	4.56888	5.78021	3.49579	3.92813	5.16003	4.36789	0.846486
FBtr0333035-E1	chr3L	14175610	14177537	-	1928	FBgn0000411	D	FBtr0333035	-0.248339	2.42952	0.0938296	0.1273	5.52293	5.42451	5.69131	6.01554	6.22448	5.93699	5.09354	4.95936	4.41418	4.0365	5.77575	4.88811	0.846316
FBtr0089111-E6	chr4	436957	438918	-	1962	FBgn0039907	lgs	FBtr0089111	-0.241277	5.36811	0.0973813	0.131686	43.1921	43.7945	39.6227	46.7989	49.9493	37.0452	39.065	36.836	37.7723	38.279	44.6715	37.7995	0.846167
FBtr0100446-E5	chr3R	27710277	27710536	+	260	FBgn0039544	CG12877	FBtr0100446	-0.249698	2.08771	0.120127	0.159132	4.83509	4.47446	4.45407	4.74106	4.24629	5.32703	3.76004	3.07822	3.28842	3.79268	4.55019	3.84928	0.845959
FBtr0080865-E2	chr2L	16489649	16490182	+	534	FBgn0032585	CG4580	FBtr0080865	-0.237265	3.04152	0.135685	0.177581	7.22229	9.37797	8.84628	9.788	9.02123	5.36769	8.2852	8.3112	8.59136	6.88101	8.85115	7.48729	0.845911
FBtr0335169-E4	chr2L;chr2L	2490733;2490733	2491442;2491442	-;-	710	FBgn0264978	Slh	FBtr0335169	-0.240626	3.06432	0.081159	0.111561	9.32626	8.12145	9.99073	8.8024	8.76543	8.09221	8.41636	7.21672	7.43597	6.9081	9.00125	7.61387	0.845868
FBtr0086570-E4	chr2R;chr2R	18975893;18975893	18977262;18977262	+;+	1370	FBgn0267351	Topors	FBtr0086570	-0.243266	4.46208	0.0866359	0.118374	24.8835	23.5675	22.4869	23.9432	24.2328	23.7073	19.1062	18.0589	19.0787	20.7785	23.8228	20.1459	0.845658
FBtr0081820-E1	chr3R	8012131	8013201	-	1071	FBgn0037539	CG10435	FBtr0081820	-0.242464	3.15355	0.0763708	0.105628	9.5488	8.85697	10.1763	10.4677	8.8507	7.72623	7.43263	8.44801	8.50248	8.39808	9.5801	8.10148	0.845658
FBtr0075756-E4	chr3L	13931746	13934656	+	2911	FBgn0001108	DCTN1-p150	FBtr0075756	-0.24255	5.38695	0.0965733	0.130672	46.4492	45.8785	44.1386	45.3884	44.5775	44.3241	37.0976	37.7595	37.2391	35.0552	45.2865	38.2951	0.845619
FBtr0085249-E8	chr3R;chr3R	27932462;27932462	27932973;27932973	+;+	512	FBgn0027579	mino	FBtr0085249	-0.243794	4.67946	0.112169	0.149549	31.3775	27.3064	25.0232	27.5967	27.2513	28.5464	21.5983	21.3765	25.7444	19.8845	27.711	23.43	0.845513
FBtr0085248-E3	chr3R	27923370	27923740	+	371	FBgn0003279	RpL4	FBtr0085248	-0.242111	7.74217	0.120673	0.159779	253.508	235.307	251.593	215.914	203.549	206.819	191.412	222.419	179.53	180.505	231.974	196.137	0.845511
FBtr0079917-E2	chr2L	9791961	9792827	-	867	FBgn0032150	CG13123	FBtr0079917	-0.237498	2.26671	0.109014	0.145786	5.01716	5.27128	4.76338	5.55673	5.11601	3.98511	4.56888	3.79647	3.79205	5.60775	5.14491	4.35005	0.845505
FBtr0331285-E3	chr2L	9791961	9792827	-	867	FBgn0032150	CG13123	FBtr0331285	-0.237499	2.26671	0.109018	0.145786	5.01716	5.27128	4.76338	5.55673	5.11601	3.98511	4.56888	3.79647	3.79205	5.60775	5.14491	4.35005	0.845505
FBtr0344622-E5	chr3R;chr3R	25099942;25099942	25102146;25102146	+;+	2205	FBgn0053096	CG33096	FBtr0344622	-0.242175	4.98788	0.0864068	0.118113	35.282	32.7616	32.3229	34.4959	36.733	26.9605	31.1077	30.3718	27.759	28.8786	34.3191	29.0155	0.845463
FBtr0100204-E5	chr3R;chr3R	25099942;25099942	25102146;25102146	+;+	2205	FBgn0053095	CG33095	FBtr0100204	-0.242175	4.98788	0.0864257	0.118133	35.282	32.7616	32.3229	34.4959	36.733	26.9605	31.1077	30.3718	27.759	28.8786	34.3191	29.0155	0.845463
FBtr0079698-E2	chr2L	8509251	8510178	-	928	FBgn0032050	CG13096	FBtr0079698	-0.242897	3.72399	0.0630783	0.0888271	14.3637	14.3734	14.4139	14.5291	13.6256	12.6466	12.0452	12.3813	11.939	11.2697	14.2611	12.0564	0.845401
FBtr0086768-E1	chr2R	18275607	18277177	-	1571	FBgn0266420	Ote	FBtr0086768	-0.247586	2.94567	0.124381	0.164216	8.39566	7.90692	7.88742	8.03771	9.22587	8.2142	5.48703	6.84049	5.77695	8.72317	8.29072	7.00837	0.845327
FBtr0304117-E6	chr2L;chr2L	10424734;10424734	10424930;10424930	+;+	197	FBgn0032246	Wdfy2	FBtr0304117	-0.244713	3.00251	0.0914778	0.12436	9.69041	8.58115	8.01114	8.34359	8.49258	6.83161	6.12099	7.52454	8.65061	7.31446	8.62377	7.28844	0.845157
FBtr0339425-E5	chr2R;chr2R	9970272;9970272	9970408;9970408	+;+	137	FBgn0027619	eIF3j	FBtr0339425	-0.244677	4.50783	0.0895586	0.121972	27.1291	24.5789	23.3839	24.8948	23.0391	24.5613	18.9532	20.0768	21.1821	19.1801	24.6052	20.7907	0.844974
FBtr0080693-E3	chr2L	15006318	15006607	+	290	FBgn0040228	DCTN5-p25	FBtr0080693	-0.251225	2.92777	0.11887	0.157585	9.64995	8.12145	6.89762	7.95275	8.3391	9.06815	6.05541	6.73788	6.84346	5.90575	8.19217	6.92213	0.844969
FBtr0081143-E2	chr2L	19042380	19043614	+	1235	FBgn0002022	Catsup	FBtr0081143	-0.245518	4.18135	0.0871022	0.118953	20.1496	17.7752	18.8679	20.2047	21.0268	16.713	14.0127	18.8113	17.3308	15.9564	19.6049	16.5649	0.844936
FBtr0073601-E4	chrX	11864651	11866311	-	1661	FBgn0030344	Nrd1	FBtr0073601	-0.242351	3.74247	0.104674	0.140637	12.9678	15.1702	13.1148	16.4153	14.5295	10.1254	13.6192	14.4676	11.7613	11.0259	14.4395	12.1999	0.844896
FBtr0070830-E2	chrX	5871340	5873018	-	1679	FBgn0029818	GAA1	FBtr0070830	-0.243502	3.57393	0.0745959	0.103381	13.5747	12.8104	12.9601	12.7448	12.1591	11.6707	12.0234	11.0474	10.1319	9.40043	12.8498	10.8547	0.84474
FBtr0074031-E2	chrX	15454974	15455551	+	578	FBgn0030638	CG11655	FBtr0074031	-0.236985	2.73349	0.122978	0.162536	6.04892	7.23268	7.91835	6.81421	7.70812	4.83906	6.88611	6.77209	5.09556	6.58301	7.14446	6.03517	0.844734
FBtr0072163-E4	chr2R	24025432	24025877	+	446	FBgn0283494	Adk2	FBtr0072163	-0.242774	3.9008	0.0976212	0.131982	15.6179	13.9444	17.8781	16.3813	16.8146	10.898	13.2257	15.4253	13.9239	14.6289	16.1273	13.6204	0.844555
FBtr0070918-E2	chrX	6526106	6527676	-	1571	FBgn0029874	CG3342	FBtr0070918	-0.235503	1.96752	0.106002	0.142212	4.2484	3.95346	4.02104	4.36721	4.24629	2.68385	4.19725	3.55706	3.88092	3.27796	4.16728	3.51941	0.844533
FBtr0331340-E7	chrX;chrX;chrX	1073906;1073906;1073906	1076300;1076300;1076300	-;-;-	2395	FBgn0040397	CG3655	FBtr0331340	-0.241733	4.11318	0.117785	0.156323	15.5977	21.3916	16.7956	19.7119	19.9695	12.6873	18.5379	16.6224	14.6646	16.4169	18.6933	15.7858	0.844465
FBtr0331525-E3	chr3L;chr3L	20811524;20811524	20812197;20812197	+;+	674	FBgn0037027	HIPP1	FBtr0331525	-0.233519	2.13352	0.151656	0.196239	4.2484	4.71963	5.81504	4.19728	4.51914	3.41581	4.32841	4.51472	2.84403	4.74085	4.6999	3.96877	0.844436
FBtr0077413-E5	chr2L;chr2L	4835335;4835335	4836244;4836244	-;-	910	FBgn0031635	tank	FBtr0077413	-0.240541	3.48653	0.0958176	0.129756	11.6123	12.7185	11.5682	11.0455	13.4722	8.41752	11.3894	10.3975	9.27274	11.5406	12.0833	10.2036	0.844433
FBtr0072262-E8	chr2R	24201710	24202187	+	478	FBgn0034989	CG3356	FBtr0072262	-0.246368	4.24296	0.0930407	0.126298	22.82	19.1544	19.7031	19.542	21.1462	20.8201	15.3025	15.8699	17.8937	16.5523	20.4731	17.2877	0.844411
FBtr0085247-E1	chr3R	27916908	27918248	+	1341	FBgn0039555	mRpS22	FBtr0085247	-0.245097	5.40929	0.136052	0.177977	51.345	43.7026	48.5927	46.2891	40.246	49.6512	31.4357	36.7334	41.3274	35.1907	46.0351	38.8677	0.844306
FBtr0076165-E2	chr3L	11212819	11214097	+	1279	FBgn0064766	CG7600	FBtr0076165	-0.245762	4.03877	0.0799447	0.110056	18.5514	17.1929	17.9091	17.129	18.0425	17.4043	15.6304	14.9123	13.9832	13.0577	17.765	14.9976	0.844221
FBtr0472955-E3	chrX	15836282	15836674	+	393	FBgn0052582	lncRNA:CR32582	FBtr0472955	-0.250017	3.23971	0.0819842	0.112614	10.9447	9.40862	8.5679	10.7226	11.2382	9.59679	8.13217	8.4138	8.0581	8.75026	10.1764	8.59022	0.844132
FBtr0071628-E3	chr2R	21169969	21170238	-	270	FBgn0261067	LSm1	FBtr0071628	-0.240989	2.48648	0.0750249	0.1039	5.80615	5.57775	6.30993	6.32141	6.03689	4.87972	5.7275	4.71994	4.91781	5.12012	6.01043	5.07302	0.844036
FBtr0339991-E8	chr2R;chr2R;chr2R;chr2R	14349392;14349392;14349392;14349392	14350847;14350847;14350847;14350847	+;+;+;+	1456	FBgn0085408	Shroom	FBtr0339991	-0.241601	3.68399	0.141791	0.184735	13.4533	14.6799	15.2799	13.2546	12.7218	8.7835	12.1983	14.2282	9.09499	14.2496	13.8779	11.7109	0.843854
FBtr0077904-E3	chr2L	1731358	1731816	-	459	FBgn0031361	CG17652	FBtr0077904	-0.239253	1.71605	0.0886906	0.120929	3.25711	3.76958	3.43335	3.70448	3.34246	2.92783	2.95119	2.59939	2.96254	3.33214	3.5014	2.95462	0.84384
FBtr0073902-E5	chrX	14227566	14227949	+	384	FBgn0030552	mRpL38	FBtr0073902	-0.247092	3.9584	0.0843628	0.115561	17.6612	17.5607	16.2697	16.8911	15.655	17.445	13.5099	13.6468	13.0352	13.2744	16.8076	14.1822	0.843802
FBtr0340301-E3	chrX;chrX	13095445;13095445	13095732;13095732	+;+	288	FBgn0030447	CG2200	FBtr0340301	-0.252647	2.24998	0.0901736	0.122737	6.06915	4.47446	5.04176	4.62211	5.28654	4.71706	3.62887	4.1727	4.41418	4.57831	5.0988	4.30222	0.843771
FBtr0343290-E4	chr2R;chr2R	23880817;23880817	23881587;23881587	-;-	771	FBgn0025336	CG4882	FBtr0343290	-0.244161	4.55763	0.0821528	0.112784	26.3199	25.7741	27.3121	25.3536	22.6639	22.1621	23.7844	20.7951	19.612	21.1577	25.4847	21.5023	0.843731
FBtr0083711-E3	chr3R	19025902	19026203	+	302	FBgn0038674	CG14285	FBtr0083711	-0.255081	2.04549	0.083945	0.115027	5.15878	4.10669	4.36128	4.4012	4.07576	4.31042	3.23538	3.72807	3.88092	3.49469	4.42074	3.7299	0.843726
FBtr0332889-E3	chrX;chrX	19665252;19665252	19666866;19666866	+;+	1615	FBgn0031054	Ssu72	FBtr0332889	-0.247605	3.36147	0.064674	0.0908628	10.9852	10.6958	11.2589	10.9435	11.5622	10.2068	9.18148	9.85031	8.70986	8.83153	11.0891	9.35599	0.843709
FBtr0071688-E3	chr2R	21614763	21615737	-	975	FBgn0042180	CG18870	FBtr0071688	-0.253844	2.16863	0.110542	0.147602	4.93624	4.65834	4.42314	4.58812	5.47413	4.06643	3.10422	4.82255	3.55504	4.76794	4.816	4.06324	0.843696
FBtr0331286-E2	chr2L	9791961	9792820	-	860	FBgn0032150	CG13123	FBtr0331286	-0.241027	2.26078	0.106293	0.142518	4.99693	5.24063	4.73245	5.55673	5.11601	3.98511	4.56888	3.79647	3.67354	5.60775	5.12855	4.32635	0.843582
FBtr0087512-E3	chr2R	14571460	14572182	-	723	FBgn0010397	LamC	FBtr0087512	-0.235381	2.23362	0.138706	0.18102	4.22817	5.36322	6.15528	4.48616	4.99664	3.61913	4.72191	5.09617	3.34767	4.49704	5.04589	4.25638	0.843533
FBtr0080071-E4	chr2L;chr2L;chr2L	10297705;10297705;10297705	10297936;10297936;10297936	-;-;-	232	FBgn0032210	CYLD	FBtr0080071	-0.242658	3.0646	0.102886	0.138504	8.73958	7.75368	10.1454	9.97492	8.42436	6.18098	7.49821	7.76396	7.52484	9.02116	9.00759	7.59783	0.843493
FBtr0084659-E3	chr3R;chr3R;chr3R	24652310;24652310;24652310	24652590;24652590;24652590	+;+;+	281	FBgn0000139	ash2	FBtr0084659	-0.231978	2.10021	0.124539	0.164398	4.12702	5.0874	4.9799	4.50316	4.24629	2.8465	4.10981	4.2411	3.49579	4.65958	4.58875	3.87056	0.843488
FBtr0332877-E2	chr3L	1802008	1802753	-	746	FBgn0025820	JTBR	FBtr0332877	-0.242079	2.69143	0.103524	0.139265	7.3639	7.14074	6.09342	6.62729	7.45232	4.47308	6.58006	6.49847	5.92507	5.77029	6.93553	5.84939	0.843395
FBtr0332876-E2	chr3L	1802008	1802743	-	736	FBgn0025820	JTBR	FBtr0332876	-0.242079	2.69143	0.103534	0.13927	7.3639	7.14074	6.09342	6.62729	7.45232	4.47308	6.58006	6.49847	5.92507	5.77029	6.93553	5.84939	0.843395
FBtr0330220-E3	chr2L	9165421	9165872	-	452	FBgn0032101	CG9586	FBtr0330220	-0.247197	4.77027	0.0967161	0.130851	32.0856	30.034	28.7968	28.7522	28.104	29.8476	22.0137	25.0362	26.2184	21.5099	29.5545	24.9252	0.843363
FBtr0073042-E9	chr3L	3209860	3210654	+	795	FBgn0035416	gry	FBtr0073042	-0.249019	2.9831	0.0707515	0.0985533	9.71064	8.0908	8.38232	8.39457	8.01508	7.88888	6.75495	6.9089	7.34709	7.01646	8.51868	7.18326	0.843236
FBtr0074880-E3	chr3L;chr3L;chr3L	19806510;19806510;19806510	19806632;19806632;19806632	+;+;+	123	FBgn0036909	Ccdc58	FBtr0074880	-0.242578	3.37556	0.0736872	0.102218	10.884	11.8604	11.228	11.4873	10.5219	8.74284	9.79358	8.3796	9.77637	10.5111	11.1963	9.44071	0.843198
FBtr0301732-E5	chr3R	15798087	15799036	+	950	FBgn0262527	nsl1	FBtr0301732	-0.232054	2.01907	0.104484	0.140419	3.72241	4.41316	4.91804	4.31623	4.29745	2.88717	4.15353	3.72807	3.76242	3.7385	4.33346	3.65394	0.843192
FBtr0077748-E3	chr2L	2571831	2572253	-	423	FBgn0041337	Cyp309a2	FBtr0077748	-0.257136	2.05328	0.137385	0.179532	4.71371	3.64699	3.95917	5.23386	4.62146	3.21248	3.19166	5.19877	3.76242	3.33214	4.43504	3.7395	0.843171
FBtr0072788-E1	chr3L	1802008	1802856	-	849	FBgn0025820	JTBR	FBtr0072788	-0.242746	2.694	0.103017	0.138657	7.3639	7.14074	6.09342	6.67827	7.46938	4.47308	6.62378	6.49847	5.92507	5.77029	6.94914	5.85814	0.843002
FBtr0077457-E2	chr2L	4442870	4444401	-	1532	FBgn0027609	morgue	FBtr0077457	-0.249009	4.0391	0.091577	0.124488	20.8576	17.0091	17.1049	16.5852	17.3603	18.177	14.2532	15.2201	13.5388	13.762	17.7834	14.9902	0.842931
FBtr0340153-E10	chrX	16625109	16626247	-	1139	FBgn0026181	Rok	FBtr0340153	-0.254817	2.74551	0.120737	0.159839	7.04021	7.26333	6.00062	7.5789	8.20267	6.14032	4.28469	7.11411	6.63608	6.23083	7.21715	6.08121	0.842605
FBtr0289934-E2	chr2R	14753951	14755590	-	1640	FBgn0033960	CG10151	FBtr0289934	-0.250317	1.75013	0.0868935	0.1187	3.54034	3.34052	3.71173	3.89141	3.46183	3.25315	3.10422	3.11242	2.39965	3.25087	3.58916	3.02406	0.842553
FBtr0077985-E4	chr2L	1149651	1150069	-	419	FBgn0031309	Tfb4	FBtr0077985	-0.253519	2.16152	0.0939126	0.127398	4.41025	4.5051	5.01083	5.08092	4.97958	4.83906	3.47585	3.28344	4.05867	4.55122	4.79734	4.04165	0.842477
FBtr0331810-E4	chr3L	17849080	17849372	+	293	FBgn0036762	CG7430	FBtr0331810	-0.248056	6.24568	0.137948	0.180164	96.3376	74.9625	76.4925	78.4229	85.3521	89.2176	56.1164	64.2322	71.2194	65.9385	82.3135	69.3448	0.842447
FBtr0112740-E3	chr2R	13159534	13159649	+	116	FBgn0085468	ND-MWFE	FBtr0112740	-0.248872	4.53419	0.149518	0.193847	24.7014	24.824	26.1677	24.2831	25.5289	30.1323	22.123	17.7853	20.0267	15.6584	25.101	21.1451	0.842401
FBtr0112961-E5	chrX;chrX;chrX	8440545;8440545;8440545	8440936;8440936;8440936	+;+;+	392	FBgn0030038	CG1440	FBtr0112961	-0.246791	4.63004	0.0703653	0.098046	25.7332	26.6629	27.2503	26.9	27.5241	20.5355	23.5658	23.3261	22.3968	23.1083	26.8141	22.5865	0.842336
FBtr0085606-E4	chr3R;chr3R	30003681;30003681	30003904;30003904	-;-	224	FBgn0039735	Nph	FBtr0085606	-0.248794	4.19813	0.0893328	0.121711	22.1524	19.7673	19.6721	19.8989	17.8549	20.2508	16.3299	14.5018	16.8568	15.7396	19.8691	16.7358	0.842303
FBtr0304995-E7	chr3L;chr3L;chr3L;chr3L;chr3L;chr3L;chr3L	8105440;8105440;8105440;8105440;8105440;8105440;8105440	8105657;8105657;8105657;8105657;8105657;8105657;8105657	+;+;+;+;+;+;+	218	FBgn0262579	Ect4	FBtr0304995	-0.237755	1.98843	0.110785	0.147865	3.72241	4.19863	5.41293	3.95938	3.97344	3.04983	3.51957	4.1727	3.70317	3.46759	4.25336	3.58257	0.842292
FBtr0308235-E10	chrX;chrX	18105742;18105742	18106032;18106032	-;-	291	FBgn0283471	wupA	FBtr0308235	-0.247559	7.3979	0.118704	0.157428	190.915	174.534	173.492	173.839	202.304	127.564	149.964	149.26	157.251	186.708	183.017	154.15	0.842269
FBtr0300611-E6	chr3R;chr3R	27967269;27967269	27967591;27967591	-;-	323	FBgn0003890	betaTub97EF	FBtr0300611	-0.246195	4.71387	0.0814491	0.111934	26.4008	30.3098	30.498	27.1209	27.814	22.4467	24.9212	21.5133	24.4705	26.3591	28.4287	23.9422	0.842183
FBtr0080367-E4	chr2L	12429798	12430021	+	224	FBgn0032430	CG6388	FBtr0080367	-0.24931	1.87981	0.0982565	0.132776	4.02587	3.76958	4.36128	3.87441	3.66647	3.78178	2.84189	2.63359	3.67354	3.65723	3.93952	3.31761	0.842134
FBtr0079774-E3	chr2L	9165421	9165842	-	422	FBgn0032101	CG9586	FBtr0079774	-0.249571	4.76882	0.0940305	0.12753	32.0653	30.034	28.7968	28.7522	28.0869	29.8476	21.9263	25.002	26.1592	21.4557	29.5471	24.8782	0.841984
FBtr0344324-E5	chrX	19310513	19311630	-	1118	FBgn0259834	out	FBtr0344324	-0.253392	3.58925	0.127954	0.168414	14.8087	12.3507	10.4856	13.7134	13.6768	13.8665	9.57498	8.79003	12.8574	9.64425	13.0071	10.9466	0.841593
FBtr0330127-E4	chr3L;chr3L	5774414;5774414	5774846;5774846	+;+	433	FBgn0260936	scny	FBtr0330127	-0.237061	1.78859	0.116189	0.15437	3.60103	3.58569	4.54686	3.58553	3.15487	2.60252	2.90747	3.07822	3.76242	3.19669	3.6948	3.10946	0.841579
FBtr0301004-E3	chr3R	24814553	24814634	+	82	FBgn0083986	CG34150	FBtr0301004	-0.257909	2.43224	0.10385	0.139666	6.45353	5.17934	5.81504	5.74365	5.83225	6.46563	4.76563	4.78834	3.88092	4.52413	5.80476	4.88493	0.841539
FBtr0303269-E3	chr2L	13383737	13384165	+	429	FBgn0032515	loqs	FBtr0303269	-0.250033	5.19021	0.0961978	0.130214	43.88	39.1975	38.6638	37.9625	38.2848	40.217	30.911	31.7057	33.7137	30.0435	39.5977	33.3182	0.841417
FBtr0078271-E2	chr3L;chr3L	20813353;20813353	20815804;20815804	-;-	2452	FBgn0037028	CG3618	FBtr0078271	-0.249082	4.37026	0.0916603	0.124581	22.2738	22.4949	22.1466	21.989	23.0903	19.6002	22.4291	19.8716	17.1531	15.1707	22.3989	18.8449	0.841333
FBtr0346417-E2	chr2L;chr2L	20415173;20415173	20416106;20416106	-;-	934	FBgn0032858	CG10949	FBtr0346417	-0.251493	2.91707	0.108845	0.145594	9.26557	8.36662	8.13487	7.71484	7.26474	8.05154	6.84239	6.49847	7.8211	5.06594	8.14933	6.85589	0.841283
FBtr0072718-E6	chr3L	1343983	1344529	-	547	FBgn0267487	Ptp61F	FBtr0072718	-0.251202	4.41892	0.101518	0.136871	23.7101	24.3643	22.889	21.8701	23.0903	25.6185	17.7509	16.5198	18.4862	19.126	23.1848	19.5003	0.841082
FBtr0079601-E2	chr2L	8320602	8321285	+	684	FBgn0032020	strat	FBtr0079601	-0.255414	2.98893	0.0875421	0.119501	9.06326	8.12145	8.47511	8.44554	8.73133	8.66151	5.85866	6.43006	8.08772	6.98937	8.56734	7.20546	0.841039
FBtr0301008-E3	chr3L	19836121	19836413	+	293	FBgn0052221	CG32221	FBtr0301008	-0.252324	1.67869	0.089427	0.121806	3.47965	3.64699	3.09311	3.33064	3.53005	2.80584	3.06049	3.35184	2.84403	2.3027	3.41608	2.87298	0.841016
FBtr0074525-E7	chrX;chrX;chrX;chrX;chrX;chrX;chrX;chrX;chrX;chrX	18105568;18105568;18105568;18105568;18105568;18105568;18105568;18105568;18105568;18105568	18106032;18106032;18106032;18106032;18106032;18106032;18106032;18106032;18106032;18106032	-;-;-;-;-;-;-;-;-;-	465	FBgn0283471	wupA	FBtr0074525	-0.250153	7.57461	0.115813	0.15392	222.333	196.202	192.67	196.168	227.833	147.083	165.31	166.942	181.633	209.41	207.041	174.076	0.840779
FBtr0075949-E5	chr3L;chr3L	12770395;12770395	12771141;12771141	-;-	747	FBgn0036309	Hip1	FBtr0075949	-0.253188	1.63816	0.108161	0.144812	3.03457	2.78887	3.83545	3.68749	3.25719	3.04983	2.88561	2.46258	3.22916	2.32979	3.32072	2.79139	0.8406
FBtr0074697-E3	chrX	19176997	19177962	-	966	FBgn0030990	CG7556	FBtr0074697	-0.252652	4.46479	0.126228	0.166371	26.0973	25.3757	21.961	23.5014	22.7833	27.5298	18.0569	16.9302	21.4191	16.6878	23.9438	20.1248	0.840502
FBtr0074447-E3	chrX	17241267	17243862	-	2596	FBgn0030833	CG8915	FBtr0074447	-0.244796	1.78343	0.0897884	0.122258	3.64149	3.98411	4.14476	3.34763	3.32541	3.33448	3.1698	3.04402	3.37729	2.57361	3.68868	3.09984	0.840365
FBtr0112961-E3	chrX;chrX;chrX;chrX	8439819;8439819;8439819;8439819	8440294;8440294;8440294;8440294	+;+;+;+	476	FBgn0030038	CG1440	FBtr0112961	-0.251006	4.37805	0.079583	0.1096	22.0917	22.4029	20.9094	24.0791	23.1585	17.3637	19.7402	20.6241	16.0866	20.8327	22.5283	18.9294	0.84025
FBtr0080026-E3	chr2L	10436507	10437316	+	810	FBgn0032250	holn1	FBtr0080026	-0.254771	3.25817	0.0855887	0.117131	11.2886	10.849	9.18652	10.7566	9.6181	10.3287	7.93543	7.52454	9.59862	8.0459	10.3398	8.68665	0.84012
FBtr0073229-E5	chr3L	4261038	4261305	+	268	FBgn0035519	CG1309	FBtr0073229	-0.254128	4.43736	0.153361	0.198177	26.6031	21.79	22.4869	23.2295	23.3802	29.3597	16.8109	15.2885	19.4046	17.8256	23.4979	19.7378	0.839982
FBtr0075817-E2	chr3L	13516273	13518675	-	2403	FBgn0036377	CG10710	FBtr0075817	-0.249992	3.95612	0.0917992	0.124736	14.9503	17.3768	19.0226	16.5172	16.2007	12.5246	13.3787	14.2966	12.7685	17.6089	16.8135	14.1155	0.83953
FBtr0081194-E8	chr2L	19189446	19189938	+	493	FBgn0010309	pigeon	FBtr0081194	-0.258701	2.53598	0.137258	0.179395	6.85814	5.39387	5.19642	6.8482	6.87251	6.01832	5.57447	4.2411	6.45833	3.87395	6.23383	5.23324	0.83949
FBtr0302561-E9	chr2L	19189446	19189938	+	493	FBgn0010309	pigeon	FBtr0302561	-0.258702	2.53598	0.137247	0.179395	6.85814	5.39387	5.19642	6.8482	6.87251	6.01832	5.57447	4.2411	6.45833	3.87395	6.23383	5.23324	0.83949
FBtr0083127-E3	chr3R;chr3R	15272051;15272051	15272991;15272991	-;-	941	FBgn0000283	Cp190	FBtr0083127	-0.249519	2.53698	0.120792	0.159895	5.80615	6.68104	7.08321	6.04953	5.66172	5.00171	5.39959	6.80629	3.8513	5.20139	6.25633	5.25206	0.839479
FBtr0333166-E3	chr2R	14571377	14572182	-	806	FBgn0010397	LamC	FBtr0333166	-0.242204	2.24398	0.126806	0.167018	4.32933	5.48581	6.15528	4.48616	5.01369	3.61913	4.78749	5.09617	3.37729	4.49704	5.09405	4.27542	0.839297
FBtr0080087-E5	chr2L;chr2L;chr2L	10248197;10248197;10248197	10248461;10248461;10248461	-;-;-	265	FBgn0000229	bsk	FBtr0080087	-0.248618	2.11076	0.142131	0.185127	4.12702	4.29057	4.23755	5.65868	4.77494	2.56185	4.48144	4.61733	3.43654	4.28031	4.61776	3.8755	0.83926
FBtr0332133-E7	chr3L	15830579	15831660	+	1082	FBgn0040230	dbo	FBtr0332133	-0.255997	4.0199	0.0763874	0.105645	19.1178	16.1509	16.5481	16.9761	19.0998	16.6317	13.8597	16.4172	13.6869	13.166	17.5785	14.7523	0.839222
FBtr0333076-E1	chr3L;chr3L	14801840;14801840	14802168;14802168	-;-	329	FBgn0029148	NHP2	FBtr0333076	-0.24995	1.80841	0.137175	0.179324	3.35826	4.44381	4.33035	3.80644	2.88202	3.57846	2.40467	3.07822	3.02179	3.71141	3.76418	3.15891	0.839204
FBtr0074847-E4	chr3L	20296085	20296284	-	200	FBgn0036964	FRG1	FBtr0074847	-0.261027	2.092	0.0748065	0.10362	4.65301	4.59704	4.26849	4.6391	4.72378	4.75773	4.0005	3.62546	3.37729	3.4405	4.57629	3.8403	0.839173
FBtr0083825-E1	chr3R	20008947	20011712	+	2766	FBgn0038760	MED25	FBtr0083825	-0.239845	2.01519	0.143493	0.186777	3.70218	4.65834	4.39221	4.1633	4.70673	2.3992	4.32841	3.96748	3.14029	4.3074	4.32455	3.62856	0.83906
FBtr0340262-E4	chr2L	8941945	8942452	-	508	FBgn0032077	CG9515	FBtr0340262	-0.259757	1.64895	0.117508	0.15598	3.70218	2.97276	3.34055	3.39861	3.32541	3.70046	3.1698	2.12055	2.39965	2.65488	3.3479	2.80907	0.839053
FBtr0339341-E8	chr2R;chr2R;chr2R;chr2R	8730064;8730064;8730064;8730064	8730688;8730688;8730688;8730688	-;-;-;-	625	FBgn0086784	stmA	FBtr0339341	-0.250994	3.59421	0.0747045	0.103508	12.1181	12.6265	15.249	13.5265	11.8521	10.1661	11.2582	12.1077	9.74674	11.5677	13.0744	10.9693	0.838987
FBtr0077894-E2	chr2L	1831627	1832366	-	740	FBgn0031367	c-cup	FBtr0077894	-0.253949	5.87798	0.135916	0.177828	74.2257	62.0907	50.9744	65.967	66.2012	64.453	50.6293	43.6423	61.8874	47.4085	63.8918	53.6041	0.838983
FBtr0332091-E10	chr3L;chr3L	15574536;15574536	15575489;15575489	+;+	954	FBgn0267390	dop	FBtr0332091	-0.2523	4.69296	0.0733812	0.101839	27.5135	31.5664	27.2193	28.9222	25.1196	21.9994	24.8556	24.8994	22.6634	23.325	28.0682	23.5486	0.838977
FBtr0087671-E2	chr2R	13515417	13517452	+	2036	FBgn0033848	CG13330	FBtr0087671	-0.253366	5.75785	0.0906502	0.12333	61.7637	61.0794	52.6137	60.2913	58.169	44.8528	49.0772	45.3183	54.6588	52.637	58.7834	49.3088	0.838821
FBtr0087940-E3	chr2R	12520531	12521624	+	1094	FBgn0033752	CG8569	FBtr0087940	-0.261236	2.75299	0.115331	0.153336	7.24252	7.0488	7.42345	7.324	7.36706	8.37686	4.80935	4.99356	6.63608	5.71611	7.28117	6.10639	0.838656
FBtr0331508-E3	chr3L	7333544	7334454	-	911	FBgn0264302	CG43780	FBtr0331508	-0.253996	5.18334	0.142114	0.185117	36.334	38.0022	37.674	38.1324	47.1355	25.7812	32.0915	43.4713	27.1368	36.9516	39.4556	33.0865	0.838574
FBtr0331510-E3	chr3L	7333544	7334454	-	911	FBgn0264303	CG43781	FBtr0331510	-0.253996	5.18334	0.142136	0.185127	36.334	38.0022	37.674	38.1324	47.1355	25.7812	32.0915	43.4713	27.1368	36.9516	39.4556	33.0865	0.838574
FBtr0084791-E4	chr3R	25053477	25053868	-	392	FBgn0051109	CG31109	FBtr0084791	-0.256458	3.24214	0.102137	0.137622	11.1268	9.86832	9.34118	10.2128	10.5901	10.0441	8.46008	6.32745	10.2208	7.82918	10.2278	8.57631	0.838526
FBtr0332603-E6	chr2L;chr2L	6003574;6003574	6004854;6004854	-;-	1281	FBgn0001089	Gal	FBtr0332603	-0.254618	4.06519	0.0601974	0.0851228	17.4387	18.6334	17.4451	18.0636	19.1509	14.4765	14.5592	16.8618	15.5533	14.6289	18.1463	15.216	0.838514
FBtr0076736-E1	chr3L	8123612	8124531	-	920	FBgn0035839	CG7550	FBtr0076736	-0.252135	2.23956	0.0616654	0.0870299	5.46223	5.27128	4.79431	4.86001	4.97958	3.94444	4.45958	4.71994	4.02905	4.11777	5.07348	4.25416	0.838508
FBtr0075491-E2	chr3L	16131001	16131438	-	438	FBgn0266724	Trs20	FBtr0075491	-0.258558	1.6389	0.0804214	0.110651	3.33803	3.15664	2.90752	3.39861	3.78585	2.48053	2.68886	2.90721	2.60703	3.22378	3.31733	2.78148	0.83847
FBtr0346182-E2	chrX;chrX	15576986;15576986	15577765;15577765	-;-	780	FBgn0030657	cerv	FBtr0346182	-0.257135	2.70656	0.0886265	0.120855	7.52575	7.07945	6.52645	6.47435	7.58875	7.23825	6.23029	4.71994	5.65844	5.66193	7.03895	5.90177	0.838445
FBtr0331509-E3	chr3L	7333544	7334469	-	926	FBgn0264303	CG43781	FBtr0331509	-0.254353	5.18696	0.142241	0.185244	36.3947	38.0635	37.7977	38.2514	47.289	25.8219	32.1789	43.5739	27.1368	37.1141	39.5593	33.1651	0.838366
FBtr0331507-E3	chr3L	7333544	7334469	-	926	FBgn0264302	CG43780	FBtr0331507	-0.254353	5.18696	0.142252	0.185249	36.3947	38.0635	37.7977	38.2514	47.289	25.8219	32.1789	43.5739	27.1368	37.1141	39.5593	33.1651	0.838366
FBtr0305258-E3	chr2L;chr2L;chr2L	10853553;10853553;10853553	10853779;10853779;10853779	+;+;+	227	FBgn0262599	SmydA-3	FBtr0305258	-0.251166	3.87547	0.103885	0.139697	14.3232	15.4461	18.4349	17.3499	13.9497	10.4101	13.1164	12.7575	14.2498	16.1189	15.9007	13.3305	0.838359
FBtr0089710-E6	chr2R;chr2R;chr2R;chr2R;chr2R;chr2R;chr2R;chr2R;chr2R	21511404;21511404;21511404;21511404;21511404;21511404;21511404;21511404;21511404	21511968;21511968;21511968;21511968;21511968;21511968;21511968;21511968;21511968	+;+;+;+;+;+;+;+;+	565	FBgn0043070	MESK2	FBtr0089710	-0.253635	4.94117	0.0714939	0.0994536	32.1867	32.8229	34.1788	33.2214	34.3625	24.6833	29.2496	29.1405	26.7517	29.9893	33.3545	27.9629	0.838354
FBtr0082258-E1	chr3R	10414218	10416046	-	1829	FBgn0037816	CG6345	FBtr0082258	-0.257935	2.51485	0.100706	0.135864	6.71653	6.65039	5.32014	6.76323	5.3377	6.18098	5.53075	4.44632	5.39182	4.25322	6.1576	5.16062	0.838089
FBtr0334506-E4	chr3R	25053369	25053868	-	500	FBgn0051109	CG31109	FBtr0334506	-0.257308	3.2426	0.1008	0.135983	11.1268	9.86832	9.37211	10.2128	10.5901	10.0441	8.46008	6.32745	10.2208	7.82918	10.234	8.57631	0.838019
FBtr0088031-E3	chr2R	11826478	11827097	+	620	FBgn0033653	CG13192	FBtr0088031	-0.253299	2.04875	0.0959475	0.129896	4.59232	4.71963	3.74266	4.19728	4.91137	2.80584	3.51957	4.27531	3.88092	4.09068	4.43265	3.71446	0.837977
FBtr0343740-E9	chr2L	10007567	10007861	+	295	FBgn0043456	CG4747	FBtr0343740	-0.255208	1.92947	0.111296	0.148496	3.15596	4.0454	4.26849	4.06134	4.87726	3.37514	3.43213	3.72807	2.63666	3.92813	4.08169	3.42003	0.837895
FBtr0301657-E5	chr3R	13267833	13269210	+	1378	FBgn0003598	Su(var)3-7	FBtr0301657	-0.251714	2.82609	0.106096	0.142304	6.87837	7.26333	8.41325	7.49393	8.20267	5.08304	6.18657	7.25092	5.51032	8.01881	7.65031	6.40993	0.837866
FBtr0332689-E6	chr3L;chr3L	15718994;15718994	15720073;15720073	+;+	1080	FBgn0260776	CG42570	FBtr0332689	-0.256684	5.50484	0.12859	0.169134	57.8997	46.7673	41.0146	47.8694	53.2236	52.335	34.2775	38.0331	45.0009	37.087	49.3549	41.3467	0.837743
FBtr0310052-E2	chrX	15576986	15577749	-	764	FBgn0030657	cerv	FBtr0310052	-0.258449	2.70455	0.0880786	0.120134	7.52575	7.07945	6.52645	6.44037	7.58875	7.23825	6.20843	4.68574	5.65844	5.66193	7.03215	5.89056	0.837661
FBtr0087521-E3	chr2R	14166143	14166991	+	849	FBgn0033903	CG8323	FBtr0087521	-0.254897	3.39643	0.0574926	0.0816655	11.5516	11.2781	11.6301	10.6207	11.9033	9.39346	9.18148	9.37147	8.97648	10.8091	11.3967	9.54641	0.837644
FBtr0077193-E3	chrX	21346322	21346858	+	537	FBgn0015379	dod	FBtr0077193	-0.257083	4.01253	0.118955	0.157689	19.8057	15.9671	18.2803	16.4663	17.0193	19.6815	16.0457	12.0051	11.9094	13.6807	17.5077	14.6645	0.837603
FBtr0075126-E3	chr3L	18144922	18145418	+	497	FBgn0020300	geko	FBtr0075126	-0.256494	5.14905	0.0968976	0.131068	39.9148	37.1748	34.1788	41.0212	40.4676	37.3299	31.2608	25.4466	33.9803	33.4298	38.5514	32.2895	0.837568
FBtr0305560-E4	chr2L	15765675	15766267	+	593	FBgn0028507	CG3793	FBtr0305560	-0.259439	1.98575	0.107915	0.144513	4.47094	3.55505	3.71173	4.35022	5.0819	2.88717	3.93492	4.30951	3.02179	3.57596	4.23397	3.54587	0.837481
FBtr0087341-E1	chr2R	15679426	15680084	-	659	FBgn0262512	Vha14-1	FBtr0087341	-0.255821	4.80688	0.068038	0.0950564	28.3227	29.605	32.7869	31.845	29.4682	24.4799	24.0686	27.4304	24.352	26.9822	30.4056	25.4626	0.837434
FBtr0071096-E3	chrX;chrX	7935499;7935499	7935792;7935792	+;+	294	FBgn0004404	RpS14b	FBtr0071096	-0.256016	8.07485	0.118864	0.157585	336.393	287.254	309.682	276.154	257.693	276.64	206.43	227.378	290.921	227.29	293.435	245.732	0.837431
FBtr0071763-E7	chr2R;chr2R;chr2R	22170778;22170778;22170778	22171985;22171985;22171985	+;+;+	1208	FBgn0000008	a	FBtr0071763	-0.252549	4.25716	0.133682	0.175237	17.8838	21.9432	24.7139	21.0884	18.1107	13.4192	22.4728	17.6485	14.5757	18.7467	20.748	17.3726	0.837313
FBtr0078032-E2	chr2L;chr2L	864398;864398	864794;864794	-;-	397	FBgn0029095	aru	FBtr0078032	-0.255895	2.36601	0.0862416	0.117927	5.72523	5.51645	6.68111	5.02994	4.86021	5.00171	4.28469	5.30138	4.79931	3.90104	5.56259	4.65763	0.837313
FBtr0078033-E3	chr2L	864398	864794	-	397	FBgn0029095	aru	FBtr0078033	-0.255895	2.36601	0.0862524	0.117928	5.72523	5.51645	6.68111	5.02994	4.86021	5.00171	4.28469	5.30138	4.79931	3.90104	5.56259	4.65763	0.837313
FBtr0084463-E1	chr3R	23766519	23767488	-	970	FBgn0039115	CG10214	FBtr0084463	-0.26878	2.30544	0.0800356	0.110164	5.62408	4.16799	5.01083	5.79463	5.96868	5.16437	4.32841	4.51472	4.4438	3.79268	5.31324	4.4488	0.837304
FBtr0084324-E3	chr3R	22734583	22736678	-	2096	FBgn0039016	Dcr-1	FBtr0084324	-0.254101	3.13395	0.0589981	0.0835984	9.73087	10.0522	10.0217	9.22722	8.45847	7.72623	7.52007	8.24279	7.79147	8.47935	9.49809	7.95198	0.837219
FBtr0085607-E2	chr3R	29996961	29997375	-	415	FBgn0039732	CG15525	FBtr0085607	-0.259513	3.60121	0.0934029	0.126734	15.6382	13.0556	12.9601	12.201	11.9374	14.1105	9.48753	9.67929	11.3169	10.4841	13.1585	11.0157	0.837155
FBtr0088155-E4	chr2R	11357902	11358271	-	370	FBgn0033624	CG12384	FBtr0088155	-0.255986	4.40155	0.0709291	0.0987621	22.8807	23.0159	22.7962	21.4792	24.5398	16.4284	18.8439	22.129	19.2861	19.3427	22.9424	19.206	0.837142
FBtr0084356-E3	chr3R;chr3R	23058609;23058609	23058956;23058956	-;-	348	FBgn0053193	sav	FBtr0084356	-0.261481	3.16044	0.123188	0.162753	10.1355	9.40862	9.34118	9.83897	9.66926	11.142	6.88611	5.98543	9.18386	7.31446	9.6787	8.10238	0.837135
FBtr0084266-E3	chr3R	22585434	22586209	+	776	FBgn0038989	CG6937	FBtr0084266	-0.259124	2.67574	0.0639327	0.0898977	6.61537	7.47786	6.55738	6.88218	6.95777	6.70962	5.70564	5.47239	5.18444	5.79738	6.89811	5.77389	0.837025
FBtr0077269-E2	chrX	21024400	21024698	-	299	FBgn0031142	r-cup	FBtr0077269	-0.260114	2.98213	0.0545098	0.077843	8.65865	8.51986	7.94928	8.87037	8.69722	7.11626	6.36146	7.66135	7.22859	7.36864	8.53908	7.14726	0.837006
FBtr0299964-E1	chr2R	21666687	21667594	+	908	FBgn0259711	CG42365	FBtr0299964	-0.26465	2.47584	0.133591	0.175147	7.30321	4.90351	4.60873	6.37239	6.71903	6.18098	5.31214	3.76227	4.68081	5.09303	5.98137	5.00585	0.836906
FBtr0085631-E3	chr3R;chr3R;chr3R;chr3R;chr3R	30385573;30385573;30385573;30385573;30385573	30386256;30386256;30386256;30386256;30386256	-;-;-;-;-	684	FBgn0015222	Fer1HCH	FBtr0085631	-0.25712	7.83993	0.0879151	0.119944	252.112	244.348	251.779	246.365	252.458	204.908	179.76	231.961	216.769	210.142	249.413	208.708	0.836798
FBtr0113298-E4	chr3R;chr3R	27952993;27952993	27953085;27953085	-;-	93	FBgn0039563	CG4951	FBtr0113298	-0.273228	1.65844	0.0958038	0.129744	3.23688	3.30987	3.09311	3.72148	3.53005	3.5378	2.27351	2.32577	3.25879	2.73615	3.37828	2.8264	0.83664
FBtr0085156-E3	chr3R;chr3R;chr3R	27255090;27255090;27255090	27255395;27255395;27255395	+;+;+	306	FBgn0011289	TfIIA-L	FBtr0085156	-0.250957	2.67202	0.0997669	0.134648	6.81768	6.5278	7.42345	7.37498	6.20743	4.06643	5.98983	6.22485	5.9547	6.50174	6.87027	5.74751	0.836577
FBtr0088443-E11	chr2R;chr2R	9916118;9916118	9916891;9916891	-;-	774	FBgn0011656	Mef2	FBtr0088443	-0.254848	4.00639	0.146127	0.189787	13.9388	17.3155	19.7959	18.5734	17.5309	9.43413	14.8871	16.8618	13.6573	18.0694	17.4309	14.582	0.836558
FBtr0071334-E7	chrX	9228796	9229855	-	1060	FBgn0030109	CG12121	FBtr0071334	-0.257749	4.13622	0.0614184	0.0867061	17.7624	18.9398	19.7649	18.3695	20.6005	15.9811	16.155	17.7853	14.6646	15.252	19.0874	15.9676	0.836551
FBtr0072095-E2	chr2R	23705439	23706777	-	1339	FBgn0011297	l(2)not	FBtr0072095	-0.256734	3.72455	0.0560647	0.0797972	13.7972	14.4041	15.3727	14.4611	13.6427	11.0607	10.9303	12.7233	12.9167	12.3262	14.3356	11.9914	0.836483
FBtr0085850-E4	chr3R	31810460	31811321	-	862	FBgn0266268	FeCH	FBtr0085850	-0.257937	5.4456	0.0939763	0.127471	51.082	46.9205	49.3041	44.4538	45.2596	48.2279	38.5622	35.2285	34.9579	41.286	47.404	39.6525	0.83648
FBtr0084288-E4	chr3R	22529180	22529322	-	143	FBgn0053099	CG33099	FBtr0084288	-0.253777	2.83028	0.110031	0.146998	6.31192	7.66174	8.81535	7.86778	7.75928	5.00171	6.14285	7.76396	5.7177	7.50409	7.68321	6.42606	0.836377
FBtr0310518-E2	chr3R	19914320	19915012	-	693	FBgn0260234	Xport-B	FBtr0310518	-0.258328	4.97521	0.0638869	0.0898435	35.1404	33.0374	34.2097	32.2188	36.3748	28.8717	26.9542	28.5933	29.0329	29.5287	34.1962	28.5961	0.836237
FBtr0273253-E6	chr2R;chr2R	24558967;24558967	24559132;24559132	-;-	166	FBgn0016687	Nurf-38	FBtr0273253	-0.260807	3.95502	0.0815612	0.112076	17.4589	15.7832	16.3935	16.3643	18.1618	17.7297	13.7722	11.9709	14.5461	12.3533	16.8323	14.0744	0.836153
FBtr0300643-E2	chr3R	19914396	19915012	-	617	FBgn0260234	Xport-B	FBtr0300643	-0.258474	4.97489	0.0637516	0.0896735	35.1404	33.0374	34.1788	32.2188	36.3748	28.831	26.9542	28.5933	29.0329	29.5287	34.1901	28.588	0.83615
FBtr0083852-E2	chr3R	19914396	19915012	-	617	FBgn0038749	Xport-A	FBtr0083852	-0.258474	4.97489	0.0637804	0.0897089	35.1404	33.0374	34.1788	32.2188	36.3748	28.831	26.9542	28.5933	29.0329	29.5287	34.1901	28.588	0.83615
FBtr0076752-E2	chr3L	7970942	7972449	+	1508	FBgn0010406	RNaseX25	FBtr0076752	-0.259487	3.52811	0.0746492	0.103443	12.462	12.2894	12.2796	12.4729	13.0117	8.90549	8.96288	12.6207	11.6131	10.159	12.5031	10.4522	0.835969
FBtr0072058-E9	chr2R	23527035	23528260	+	1226	FBgn0261786	mi	FBtr0072058	-0.265721	2.86605	0.0752143	0.104127	8.2945	7.32462	6.92856	7.71484	9.12355	7.6449	5.96796	6.46426	5.7177	7.12482	7.87722	6.58393	0.835819
FBtr0085804-E2	chr3R	31595521	31595601	-	81	FBgn0039857	RpL6	FBtr0085804	-0.258785	7.00558	0.135429	0.177266	129.05	144.041	169.502	150.558	106.567	109.021	96.0558	141.906	119.42	118.386	139.944	116.958	0.835749
FBtr0310483-E4	chr2L	9964280	9964867	-	588	FBgn0015664	Dref	FBtr0310483	-0.254362	2.24015	0.115604	0.153657	4.5114	5.0874	5.32014	5.28484	5.20128	3.5378	5.1154	5.47239	3.25879	3.84686	5.08101	4.24625	0.835709
FBtr0079488-E3	chr2L	7783975	7785640	+	1666	FBgn0031947	CG7154	FBtr0079488	-0.26152	3.55783	0.0520825	0.0747145	13.0082	12.5653	12.8364	12.9317	12.5172	12.0773	10.3182	11.0474	10.28	9.64425	12.7717	10.6734	0.835707
FBtr0088444-E9	chr2R	9916118	9916912	-	795	FBgn0011656	Mef2	FBtr0088444	-0.256371	4.00722	0.143513	0.186792	13.9793	17.3155	19.7959	18.6074	17.5479	9.43413	14.8871	16.8618	13.6573	18.0694	17.4492	14.582	0.83568
FBtr0077589-E4	chr2L	3378156	3378590	+	435	FBgn0016698	Ptpa	FBtr0077589	-0.26196	3.84526	0.125254	0.165246	16.2451	15.2928	15.6202	16.1434	14.7341	19.1122	12.4169	9.7819	12.413	11.4864	15.6071	13.0421	0.83565
FBtr0346639-E3	chr2R;chr2R	9841540;9841540	9841768;9841768	-;-	229	FBgn0266186	Vamp7	FBtr0346639	-0.255367	3.63283	0.0723848	0.100558	12.0169	13.9137	14.5067	13.8153	12.9947	9.27147	12.5043	12.1077	10.2504	12.0553	13.4495	11.2378	0.835559
FBtr0075897-E2	chr3L	13017404	13017612	-	209	FBgn0036335	mRpL20	FBtr0075897	-0.257542	2.71663	0.0691415	0.0965058	6.99975	6.89557	7.23787	7.45995	6.88956	6.18098	6.82053	5.74601	4.82893	6.06829	7.09654	5.92895	0.835471
FBtr0083189-E14	chr3R	15844822	15845420	-	599	FBgn0265048	cv-d	FBtr0083189	-0.262024	2.49274	0.0982494	0.132773	6.1703	5.97616	5.96969	5.82862	6.41207	4.14776	4.13167	6.77209	5.24369	5.06594	6.07137	5.07223	0.835434
FBtr0085251-E7	chr3R	27932462	27932868	+	407	FBgn0027579	mino	FBtr0085251	-0.2612	4.6336	0.0887091	0.120947	30.629	26.3564	24.5593	26.934	26.4668	27.4078	20.8332	20.5899	24.8853	19.0176	26.9891	22.5468	0.835403
FBtr0070898-E2	chrX	6292735	6293153	+	419	FBgn0029858	mldr	FBtr0070898	-0.262423	1.78936	0.071967	0.100036	3.52011	3.55505	4.0829	3.68749	3.70058	3.45647	2.68886	2.8388	2.93291	3.57596	3.70923	3.0986	0.835377
FBtr0080414-E12	chr2L	12920366	12921008	+	643	FBgn0040509	ACXB	FBtr0080414	-0.275394	1.89635	0.109159	0.145927	4.43048	3.92281	3.03124	4.24826	4.33156	4.22909	2.82003	2.7362	3.91055	2.97996	3.99287	3.33517	0.83528
FBtr0080761-E4	chr2L	15765675	15766123	+	449	FBgn0028507	CG3793	FBtr0080761	-0.264232	1.91615	0.102621	0.138214	4.2484	3.43246	3.49521	4.1463	4.86021	2.76518	3.69445	4.1385	2.84403	3.41341	4.03652	3.37111	0.835154
FBtr0079985-E2	chr2L	10269376	10269550	+	175	FBgn0032205	CG4957	FBtr0079985	-0.27439	1.91306	0.0833813	0.114349	4.93624	3.40181	3.80452	3.73847	4.33156	3.94444	3.12608	3.72807	2.96254	3.11542	4.04252	3.37531	0.834951
FBtr0070782-E2	chrX	5624475	5625493	+	1019	FBgn0026702	l(1)G0045	FBtr0070782	-0.255335	1.78758	0.0742983	0.103008	3.88426	3.70828	3.77359	3.51756	3.61531	2.92783	2.88561	2.63359	3.58467	3.41341	3.6998	3.08902	0.834916
FBtr0077178-E3	chr3L;chr3L	5144082;5144082	5145135;5145135	-;-	1054	FBgn0035586	Fitm	FBtr0077178	-0.25975	3.96798	0.0524973	0.0752548	17.9849	18.2349	16.5172	15.8375	16.4053	14.0292	14.4936	14.6729	14.3387	13.4098	16.996	14.1888	0.834835
FBtr0342929-E11	chr2L	18916347	18917088	-	742	FBgn0032723	ssp3	FBtr0342929	-0.266065	2.77008	0.0608124	0.0859043	7.01998	6.80363	7.02135	7.42596	8.57784	6.30297	5.46517	6.25905	6.66571	6.06829	7.36975	6.15224	0.834796
FBtr0100407-E7	chr2L	22165720	22166987	-	1268	FBgn0032979	Clamp	FBtr0100407	-0.26124	4.69803	0.066423	0.0930567	28.9903	28.1952	24.5593	28.7183	30.662	23.504	23.3691	23.0183	21.5969	26.305	28.225	23.5586	0.834673
FBtr0332505-E4	chr2L	9919376	9920120	+	745	FBgn0032160	CG4598	FBtr0332505	-0.258965	3.68369	0.0545341	0.0778686	13.1498	13.1475	15.4346	14.648	13.3357	10.8167	11.8703	11.5946	11.1984	12.7055	13.9431	11.6371	0.834612
FBtr0083811-E2	chr3R	19597502	19598491	-	990	FBgn0038714	Cpr92A	FBtr0083811	-0.261269	5.37374	0.133859	0.175433	44.062	39.4426	52.3044	40.6304	49.2842	39.1598	31.217	40.7693	28.8847	48.3296	45.1447	37.6721	0.834474
FBtr0345432-E5	chr2L;chr2L;chr2L;chr2L	19970520;19970520;19970520;19970520	19971317;19971317;19971317;19971317	-;-;-;-	798	FBgn0264443	CG43861	FBtr0345432	-0.254381	2.11764	0.152175	0.196787	3.62126	4.78093	4.82524	4.84302	5.23538	3.25315	4.21911	3.83067	2.72553	5.41812	4.66117	3.88932	0.834408
FBtr0072484-E2	chr3L	206376	207527	+	1152	FBgn0035109	CG13876	FBtr0072484	-0.256306	1.75227	0.0717288	0.0997523	3.25711	3.80022	4.14476	3.60253	3.2913	3.25315	2.86375	2.7704	3.22916	2.97996	3.61918	3.01928	0.834245
FBtr0078193-E7	chr3L;chr3L	20434087;20434087	20434302;20434302	+;+	216	FBgn0284421	Psn	FBtr0078193	-0.257799	2.21451	0.0862474	0.117928	4.67325	4.71963	5.25828	5.33582	4.97958	3.45647	4.63446	5.13037	3.40692	4.19904	4.99331	4.16545	0.834206
FBtr0309837-E1	chr3L;chr3L;chr3L;chr3L	3460172;3460172;3460172;3460172	3460603;3460603;3460603;3460603	-;-;-;-	432	FBgn0026259	eIF5B	FBtr0309837	-0.264209	2.88585	0.0639474	0.0899132	7.46505	7.99886	7.39252	7.93575	9.17471	6.83161	6.05541	5.98543	7.61372	6.85392	7.99338	6.66802	0.834192
FBtr0078511-E1	chr3L	22265806	22266679	-	874	FBgn0037156	CG11523	FBtr0078511	-0.262515	3.53022	0.0593037	0.0839882	13.2914	11.7991	13.6406	12.7788	11.187	11.3047	9.90289	10.0555	11.5539	9.4817	12.5394	10.4597	0.834151
FBtr0080728-E2	chr2L	15006583	15007156	-	574	FBgn0261881	l(2)35Be	FBtr0080728	-0.263796	3.16168	0.109868	0.146796	10.2164	11.37	9.43397	9.31219	8.21972	10.3287	6.90797	6.87469	9.45049	6.93519	9.71046	8.09942	0.834092
FBtr0072065-E1	chr2R	23563973	23564780	+	808	FBgn0050184	CG30184	FBtr0072065	-0.266871	3.46625	0.138093	0.180316	13.7567	11.4313	11.2898	12.184	11.3405	14.2325	7.41077	7.66135	11.1688	9.56298	12.0005	10.0073	0.833906
FBtr0300449-E3	chr3L;chr3L	4287687;4287687	4287977;4287977	+;+	291	FBgn0015829	TfIIEbeta	FBtr0300449	-0.25332	2.27299	0.0847545	0.116072	5.21947	5.24063	5.22735	5.35281	4.96253	3.09049	4.87493	4.95936	4.2068	4.55122	5.20056	4.33656	0.833864
FBtr0086111-E4	chr2R;chr2R;chr2R;chr2R	6667073;6667073;6667073;6667073	6668085;6668085;6668085;6668085	+;+;+;+	1013	FBgn0284249	Adf1	FBtr0086111	-0.26239	4.30324	0.0579658	0.0822765	20.6351	21.7287	20.167	21.7171	23.0732	16.5097	18.4286	19.8716	17.6863	16.9858	21.4642	17.8964	0.833778
FBtr0076299-E5	chr3L	10263909	10266270	-	2362	FBgn0011569	can	FBtr0076299	-0.270022	2.92371	0.133365	0.174859	9.46787	7.44721	7.51625	8.42855	8.23678	9.39346	5.39959	5.67761	8.2951	5.49939	8.21933	6.85303	0.83377
FBtr0070479-E3	chrX	2704993	2705449	+	457	FBgn0024996	eIF2Bbeta	FBtr0070479	-0.250183	2.12567	0.0763131	0.10556	4.02587	4.84222	5.62945	4.67309	4.33156	3.78178	4.43772	3.62546	3.82167	3.92813	4.70044	3.91895	0.833742
FBtr0076926-E4	chr3L	7123846	7124342	-	497	FBgn0002775	msl-3	FBtr0076926	-0.26278	2.40869	0.0834056	0.114376	6.10961	6.19069	5.41293	5.87959	5.06485	4.96105	4.15353	3.96748	6.01395	4.79503	5.73154	4.77821	0.83367
FBtr0076022-E4	chr3L	12143446	12143685	-	240	FBgn0036258	eIF3l	FBtr0076022	-0.262364	4.52912	0.0549451	0.0783743	25.0656	25.8047	25.7346	24.6059	24.4034	20.1289	19.3686	22.3342	20.5304	22.3497	25.1229	20.9423	0.833597
FBtr0080832-E2	chr2L;chr2L	16308398;16308398	16309274;16309274	+;+	877	FBgn0011708	Syx5	FBtr0080832	-0.263376	5.06287	0.0666718	0.0933778	36.9814	34.4165	36.808	35.6344	38.1484	33.0601	27.1728	29.1747	29.5069	32.7796	36.3977	30.3388	0.833536
FBtr0076764-E1	chr3L	7975762	7976154	-	393	FBgn0035829	HP4	FBtr0076764	-0.264521	2.9162	0.115387	0.153402	8.07197	7.26333	9.80514	8.39457	7.36706	7.40091	7.10472	8.79003	5.15481	5.63484	8.18041	6.81706	0.83334
FBtr0070914-E4	chrX	6537078	6538575	+	1498	FBgn0000524	dx	FBtr0070914	-0.257588	2.46045	0.0607048	0.0857816	5.76569	6.43586	5.90783	5.30183	6.29269	4.39175	5.29028	5.36979	4.76968	4.93049	5.94078	4.9504	0.833291
FBtr0071640-E6	chr2R	21088386	21088991	-	606	FBgn0034585	Rbpn-5	FBtr0071640	-0.264322	3.10842	0.0553419	0.0788769	9.83202	9.10215	8.97001	9.05729	9.75453	8.29553	8.26334	7.18252	8.4136	6.77265	9.3432	7.78553	0.833283
FBtr0072324-E3	chr2R;chr2R;chr2R;chr2R	24664854;24664854;24664854;24664854	24665029;24665029;24665029;24665029	+;+;+;+	176	FBgn0035046	ND-19	FBtr0072324	-0.263652	3.95255	0.0695102	0.0969822	15.4156	16.3961	19.0845	15.8885	17.3944	13.9072	13.5755	16.6908	11.9094	14.0329	16.8358	14.0232	0.832935
FBtr0083909-E1	chr3R	20577053	20577586	+	534	FBgn0038806	CG5412	FBtr0083909	-0.263307	2.44688	0.077543	0.107046	6.12984	5.82292	6.3718	5.81162	5.32065	5.61168	4.63446	3.76227	5.56957	4.95758	5.89137	4.90711	0.832933
FBtr0344620-E2	chr3R	27957807	27959019	-	1213	FBgn0039565	CG4884	FBtr0344620	-0.266497	2.65903	0.0529333	0.0758228	7.42459	6.5891	6.43366	7.12009	6.56555	6.05899	6.01169	5.78021	5.21406	5.36394	6.8266	5.68578	0.832886
FBtr0300439-E2	chr3R	27957807	27959019	-	1213	FBgn0259990	CG42487	FBtr0300439	-0.266497	2.65903	0.0529447	0.0758348	7.42459	6.5891	6.43366	7.12009	6.56555	6.05899	6.01169	5.78021	5.21406	5.36394	6.8266	5.68578	0.832886
FBtr0306726-E2	chr3R	19920859	19921089	-	231	FBgn0262971	lncRNA:CR43282	FBtr0306726	-0.272803	1.92001	0.0714379	0.0993869	4.3091	4.01475	3.64986	4.4012	3.95638	3.37514	2.90747	3.48865	4.2068	2.95287	4.06626	3.38619	0.832753
FBtr0076210-E6	chr3L	11111425	11111688	+	264	FBgn0036133	CG7638	FBtr0076210	-0.262879	2.89232	0.0963572	0.130408	7.8292	7.93756	7.73276	8.71743	7.94687	4.87972	6.5582	8.72163	6.13245	7.15191	8.03277	6.68878	0.832687
FBtr0081947-E4	chr3R	8729790	8730101	-	312	FBgn0037621	M1BP	FBtr0081947	-0.272573	2.754	0.0961203	0.130116	8.21358	6.37457	6.74297	7.35799	7.81044	8.2142	5.55261	4.89095	5.7177	6.01411	7.29991	6.07791	0.832601
FBtr0080866-E4	chr2L	16506929	16507234	+	306	FBgn0032586	Tpr2	FBtr0080866	-0.264929	6.00515	0.104507	0.140438	74.1246	71.2848	61.4291	70.2493	73.0907	68.4381	49.2958	52.2956	69.9455	51.5805	70.0357	58.3111	0.832591
FBtr0084801-E2	chr3R	24934869	24936148	-	1280	FBgn0020626	Osbp	FBtr0084801	-0.265001	4.88414	0.0566824	0.0805977	32.2879	31.9954	33.8076	32.0489	30.7302	26.5538	25.6863	29.6535	26.3369	25.6548	32.174	26.7771	0.832258
FBtr0300872-E2	chrX	11577145	11578074	+	930	FBgn0030316	CG11695	FBtr0300872	-0.255705	2.28104	0.0790578	0.10892	4.81486	5.73098	5.84597	4.94498	4.89432	3.70046	4.24097	4.75414	3.8513	5.28266	5.24622	4.36591	0.8322
FBtr0340157-E4	chrX	16594691	16595867	+	1177	FBgn0267384	Ubc7	FBtr0340157	-0.266708	4.90356	0.068837	0.0960969	35.3831	30.7083	30.9929	33.0685	32.913	31.4335	24.9868	26.5069	28.8847	23.8668	32.6132	27.1357	0.832049
FBtr0070441-E2	chrX	2605714	2606824	+	1111	FBgn0004643	Zw10	FBtr0070441	-0.267666	2.84842	0.0762882	0.105531	8.15289	7.29398	7.88742	7.0861	8.57784	7.11626	7.1703	7.31932	5.12519	5.71611	7.79965	6.48944	0.832017
FBtr0310365-E3	chrX;chrX	18855127;18855127	18855354;18855354	+;+	228	FBgn0085451	htk	FBtr0310365	-0.253874	2.62519	0.0910847	0.123867	5.84661	7.32462	7.51625	6.30442	6.36091	4.6764	6.90797	4.99356	5.80657	5.36394	6.67056	5.54969	0.831967
FBtr0308928-E1	chr2L	16870490	16870997	+	508	FBgn0051781	lncRNA:CR31781	FBtr0308928	-0.266288	4.51954	0.0726627	0.10091	22.7998	27.0306	21.5899	26.951	26.5009	19.2342	17.8383	22.8814	22.6634	21.2661	24.9744	20.7767	0.831919
FBtr0081832-E3	chr3R	8302124	8302770	+	647	FBgn0037566	mRpL1	FBtr0081832	-0.268361	3.89379	0.0541392	0.0773672	15.4156	15.9977	16.0223	16.2623	17.1557	15.8184	12.1764	12.5523	13.8054	12.8951	16.1707	13.4495	0.831721
FBtr0333456-E14	chr3L;chr3L;chr3L;chr3L	21573190;21573190;21573190;21573190	21573307;21573307;21573307;21573307	+;+;+;+	118	FBgn0052438	SMC5	FBtr0333456	-0.257437	1.80407	0.0897826	0.122257	4.22817	4.01475	3.6808	3.61952	3.20603	3.00916	3.03863	2.39417	3.46617	3.68432	3.74985	3.11849	0.83163
FBtr0084783-E2	chr3R	25117218	25121146	-	3929	FBgn0051510	CG31510	FBtr0084783	-0.26769	3.38569	0.0516099	0.0741324	10.7019	11.3087	10.4547	11.6572	12.6024	8.7835	9.07218	10.3291	10.1022	8.88571	11.345	9.43456	0.831604
FBtr0082737-E5	chr3R	13283697	13284527	+	831	FBgn0038130	CG8630	FBtr0082737	-0.266163	3.17556	0.112432	0.14987	8.45635	9.25538	9.83607	9.66904	11.7668	6.79095	7.14844	9.16626	6.78421	10.8362	9.79674	8.14522	0.831422
FBtr0084520-E2	chr3R;chr3R	23929873;23929873	23931262;23931262	-;-	1390	FBgn0015282	Rpt2	FBtr0084520	-0.266968	5.96547	0.0792937	0.10922	72.5466	64.9103	71.3579	68.55	63.5579	65.9576	50.0391	57.4601	57.7398	52.2306	68.1845	56.6855	0.831354
FBtr0303234-E6	chr3L;chr3L;chr3L;chr3L	8983532;8983532;8983532;8983532	8983736;8983736;8983736;8983736	-;-;-;-	205	FBgn0263199	Galk	FBtr0303234	-0.259375	1.59066	0.0629103	0.0886006	3.17619	3.24858	3.43335	3.1777	3.10371	2.76518	2.99491	2.46258	2.72553	2.46524	3.22791	2.68269	0.831093
FBtr0088571-E7	chr2R;chr2R	9118900;9118900	9120105;9120105	+;+	1206	FBgn0003612	Su(var)2-10	FBtr0088571	-0.263645	3.15709	0.0513835	0.0738458	10.4592	10.3587	9.21745	9.21023	9.14061	7.68556	8.78799	7.42193	8.32473	7.99172	9.67723	8.04239	0.831063
FBtr0304705-E2	chr3R	7909598	7911616	-	2019	FBgn0004901	Prat	FBtr0304705	-0.266545	2.2285	0.0607102	0.0857843	5.13855	4.90351	5.22735	4.62211	5.38886	3.78178	4.15353	5.06196	3.67354	4.33449	5.05608	4.20106	0.830894
FBtr0081764-E2	chr3R	7909598	7911613	-	2016	FBgn0004901	Prat	FBtr0081764	-0.266545	2.2285	0.0607219	0.0857911	5.13855	4.90351	5.22735	4.62211	5.38886	3.78178	4.15353	5.06196	3.67354	4.33449	5.05608	4.20106	0.830894
FBtr0344078-E4	chrX	3387944	3392891	-	4948	FBgn0029657	CG12535	FBtr0344078	-0.270778	3.72862	0.0898245	0.1223	17.0139	13.2395	12.9292	12.8977	16.0131	14.6798	11.0615	9.20046	12.7389	12.1908	14.4187	11.9743	0.830471
FBtr0087871-E4	chr2R	12691308	12691735	-	428	FBgn0033769	CG8768	FBtr0087871	-0.280378	2.06514	0.062204	0.0876954	4.18771	4.10669	4.36128	4.52015	5.37181	4.35109	3.36654	3.89908	3.28842	3.81977	4.50953	3.74498	0.830459
FBtr0071293-E3	chrX	9107676	9108354	+	679	FBgn0030088	Arfrp1	FBtr0071293	-0.272429	3.63056	0.144759	0.188226	15.5977	13.8524	11.197	12.4219	14.3248	15.6151	9.24707	9.54248	13.5388	8.01881	13.4788	11.1925	0.830375
FBtr0076417-E24	chr3L;chr3L;chr3L;chr3L;chr3L;chr3L;chr3L;chr3L	9632965;9632965;9632965;9632965;9632965;9632965;9632965;9632965	9633924;9633924;9633924;9633924;9633924;9633924;9633924;9633924	-;-;-;-;-;-;-;-	960	FBgn0016081	fry	FBtr0076417	-0.264083	3.54852	0.0669798	0.0937415	12.0169	14.0363	13.5478	12.8467	11.17	9.59679	12.4824	10.5002	9.00611	11.2155	12.7235	10.5602	0.829973
FBtr0075561-E2	chr3L	15564262	15565559	+	1298	FBgn0036510	SCCRO	FBtr0075561	-0.27006	5.15451	0.0841988	0.115356	42.039	37.328	37.0554	38.2344	39.6832	40.217	29.2059	26.7805	34.6024	30.4769	38.868	32.2566	0.8299
FBtr0087262-E3	chr2R	16013805	16014045	-	241	FBgn0010590	Prosbeta1	FBtr0087262	-0.270239	5.48815	0.138806	0.181132	57.6772	48.8819	44.5716	45.3035	48.6021	58.394	32.2445	35.981	42.8679	33.8632	49.0073	40.6701	0.82988
FBtr0339425-E4	chr2R;chr2R	9969919;9969919	9970207;9970207	+;+	289	FBgn0027619	eIF3j	FBtr0339425	-0.269938	4.89428	0.0601613	0.0850766	34.8572	31.3825	33.9004	32.2698	29.8263	30.7829	24.4402	27.0199	26.5443	25.8444	32.4472	26.9264	0.829851
FBtr0339628-E2	chr2R	12321712	12322797	+	1086	FBgn0033712	mIF3	FBtr0339628	-0.275698	2.54917	0.0541783	0.0774052	5.94777	6.74233	5.62945	6.78023	6.5826	5.77434	4.6126	5.19877	5.68807	5.01176	6.33648	5.25711	0.829658
FBtr0084302-E7	chr3R	22693747	22694288	+	542	FBgn0039004	Nup133	FBtr0084302	-0.280662	1.7807	0.0855169	0.117045	3.68195	3.55505	3.77359	4.06134	3.42773	3.82245	2.33909	2.8046	2.69591	3.68432	3.69993	3.06927	0.829549
FBtr0074744-E5	chrX;chrX;chrX	19640302;19640302;19640302	19640746;19640746;19640746	+;+;+	445	FBgn0031047	Rcd-1	FBtr0074744	-0.269219	4.96612	0.0671368	0.09394	33.6029	31.4131	34.55	34.5809	36.3407	27.2451	30.8236	25.5834	25.1223	32.6442	34.0975	28.2837	0.829495
FBtr0078288-E2	chr3L	21031981	21033051	+	1071	FBgn0028402	Sin	FBtr0078288	-0.265614	2.73155	0.0553066	0.0788402	6.87837	6.98751	7.6709	7.78282	6.65081	5.53035	6.66751	6.15644	5.33257	6.14956	7.19408	5.96729	0.829471
FBtr0334553-E5	chr3R;chr3R;chr3R	31401837;31401837;31401837	31402582;31402582;31402582	-;-;-	746	FBgn0039846	PNPase	FBtr0334553	-0.274062	3.29801	0.0559755	0.0796792	11.3291	10.2974	10.6712	10.5187	10.6584	10.7761	8.15403	8.3454	9.30236	7.775	10.6949	8.87057	0.829417
FBtr0074033-E1	chrX	15465565	15465993	+	429	FBgn0030641	CG6299	FBtr0074033	-0.263987	2.42667	0.0718429	0.0999055	5.2397	5.82292	6.34087	5.48875	6.17332	4.1071	5.44331	5.6434	4.0883	4.82212	5.81311	4.82085	0.829306
FBtr0083815-E1	chr3R	19861610	19862600	+	991	FBgn0038737	CG11447	FBtr0083815	-0.272602	2.67287	0.0437574	0.063847	6.33215	6.77298	7.11414	7.18806	7.14536	5.85567	5.48703	6.08804	5.74732	5.4723	6.91054	5.73007	0.829179
FBtr0084786-E3	chr3R	25067385	25067855	-	471	FBgn0011336	Stt3B	FBtr0084786	-0.273617	3.19034	0.0473214	0.0685357	10.4389	9.65379	9.71235	10.3318	9.46462	9.10881	8.35078	8.72163	7.70259	7.23319	9.9203	8.2234	0.828947
FBtr0308312-E4	chr3L;chr3L;chr3L;chr3L	3287201;3287201;3287201;3287201	3287637;3287637;3287637;3287637	+;+;+;+	437	FBgn0035429	CG12017	FBtr0308312	-0.262941	2.69622	0.0667822	0.0935019	6.65583	7.5698	7.88742	6.76323	6.25859	5.00171	6.23029	5.95123	6.57683	5.36394	7.02697	5.8248	0.82892
FBtr0070851-E2	chrX	5664628	5665627	-	1000	FBgn0029783	Sirt4	FBtr0070851	-0.273332	3.42665	0.0481351	0.0695964	12.6643	10.849	11.661	11.3344	11.9715	10.6134	9.85917	10.3975	8.44323	9.15662	11.696	9.69399	0.828827
FBtr0300747-E5	chr3R;chr3R;chr3R;chr3R;chr3R;chr3R	9011674;9011674;9011674;9011674;9011674;9011674	9011949;9011949;9011949;9011949;9011949;9011949	-;-;-;-;-;-	276	FBgn0037655	Kcmf1	FBtr0300747	-0.263468	2.96312	0.128629	0.169176	7.30321	8.73438	8.93907	7.61289	9.66926	4.39175	8.59125	7.28512	6.54721	8.20845	8.45176	7.00475	0.828792
FBtr0304820-E1	chr3L	21031825	21033051	+	1227	FBgn0028402	Sin	FBtr0304820	-0.266786	2.7322	0.0542044	0.077429	6.87837	7.01815	7.6709	7.78282	6.65081	5.53035	6.66751	6.15644	5.33257	6.14956	7.20021	5.96729	0.828765
FBtr0070638-E1	chrX	4104342	4105791	+	1450	FBgn0000221	brn	FBtr0070638	-0.279946	2.8411	0.110369	0.147409	8.84073	7.14074	7.2688	7.85079	7.81044	9.10881	5.68378	6.12224	6.72496	4.6054	7.7823	6.44904	0.82868
FBtr0084765-E2	chr3R	25066002	25066718	+	717	FBgn0039270	PQBP1	FBtr0084765	-0.275402	2.79791	0.0893203	0.121707	7.50552	8.45856	7.70183	7.51093	6.61671	8.41752	5.04982	5.6092	5.65844	6.58301	7.55871	6.2636	0.82866
FBtr0081978-E2	chr3R	9260991	9261343	+	353	FBgn0037671	ATP6AP2	FBtr0081978	-0.26559	2.564	0.103374	0.139093	6.41307	5.60839	7.73276	6.47435	5.78109	3.78178	5.44331	6.60107	5.03631	5.66193	6.40193	5.30488	0.828637
FBtr0075913-E10	chr3L;chr3L	12740353;12740353	12740660;12740660	+;+	308	FBgn0014007	Ptp69D	FBtr0075913	-0.271726	1.84463	0.0534526	0.0765005	4.26864	3.5244	3.92824	3.70448	3.88817	2.88717	3.2791	3.62546	3.22916	2.97996	3.86279	3.20017	0.828462
FBtr0070709-E5	chrX;chrX;chrX;chrX	4704195;4704195;4704195;4704195	4704517;4704517;4704517;4704517	+;+;+;+	323	FBgn0028325	Pdha	FBtr0070709	-0.269237	3.8918	0.123816	0.163504	13.0082	16.8558	19.9815	15.3447	15.7062	10.4507	13.8815	18.0931	10.6948	13.8975	16.1793	13.4035	0.828437
FBtr0082360-E3	chr3R	11242208	11242563	-	356	FBgn0037890	CG17734	FBtr0082360	-0.266792	3.15075	0.0632352	0.0890328	8.39566	10.5119	10.6712	9.66904	9.02123	6.75028	7.60752	8.3796	8.14697	9.10244	9.65381	7.99736	0.828415
FBtr0303586-E2	chr3R;chr3R	20309904;20309904	20310638;20310638	+;+	735	FBgn0261550	CG42668	FBtr0303586	-0.272391	2.41138	0.0669978	0.0937615	5.60385	4.90351	6.03156	5.48875	6.71903	3.98511	4.35027	5.19877	4.85856	5.41812	5.74934	4.76217	0.828298
FBtr0072269-E2	chr2R;chr2R	24295908;24295908	24297384;24297384	+;+	1477	FBgn0034999	CG3394	FBtr0072269	-0.27326	4.79145	0.0788954	0.10872	32.3486	29.1453	31.395	31.1143	27.2001	27.4078	19.2811	28.6275	27.4035	22.5123	30.2406	25.0464	0.828237
FBtr0084758-E1	chr3R	25039374	25039629	+	256	FBgn0045866	bai	FBtr0084758	-0.268953	2.78973	0.109486	0.146341	6.87837	7.5698	8.62976	8.24163	6.20743	5.12371	5.81494	7.93497	4.91781	7.28737	7.5054	6.21576	0.828172
FBtr0079371-E5	chr2L	6911343	6911852	-	510	FBgn0011737	Wee1	FBtr0079371	-0.274581	4.41089	0.114387	0.152219	25.6118	22.2803	20.7857	23.5354	23.8577	26.8385	16.8109	15.3569	21.5969	15.5229	23.2142	19.2252	0.828167
FBtr0077144-E4	chr3L;chr3L	5361493;5361493	5361625;5361625	+;+	133	FBgn0035600	Cyt-c1	FBtr0077144	-0.265488	3.05108	0.131668	0.172817	7.64713	9.53121	10.3928	9.32918	8.10035	4.6764	7.97915	8.79003	6.66571	9.15662	9.00014	7.45358	0.828163
FBtr0071472-E1	chrX	10328877	10329872	-	996	FBgn0011770	Gip	FBtr0071472	-0.271722	3.26958	0.042938	0.0627548	9.83202	10.1748	11.5373	10.6207	10.2832	8.41752	8.13217	9.16626	9.18386	8.53353	10.4896	8.68667	0.828123
FBtr0309839-E2	chr3L	3460172	3460628	-	457	FBgn0026259	eIF5B	FBtr0309839	-0.274649	2.8916	0.0540913	0.0773031	7.48528	8.0908	7.45438	8.00373	9.22587	6.83161	6.05541	5.98543	7.61372	6.85392	8.05201	6.66802	0.828118
FBtr0343983-E2	chrX;chrX;chrX	15465731;15465731;15465731	15465993;15465993;15465993	+;+;+	263	FBgn0030641	CG6299	FBtr0343983	-0.266179	2.4129	0.0683236	0.0954232	5.2397	5.79228	6.24807	5.40379	6.12216	4.1071	5.37773	5.575	3.99942	4.79503	5.7612	4.77086	0.828101
FBtr0074034-E2	chrX	15465731	15465993	+	263	FBgn0030640	CG6294	FBtr0074034	-0.266181	2.4129	0.0683618	0.0954711	5.2397	5.79228	6.24807	5.40379	6.12216	4.1071	5.37773	5.575	3.99942	4.79503	5.7612	4.77086	0.828101
FBtr0088683-E3	chr2R	8904844	8905578	-	735	FBgn0284436	CCT8	FBtr0088683	-0.273021	4.58556	0.079328	0.109261	26.947	24.0272	28.1782	24.7419	27.149	21.1861	19.7183	27.7382	17.5382	22.3226	26.2087	21.7007	0.827997
FBtr0080977-E6	chr2L;chr2L;chr2L;chr2L;chr2L;chr2L;chr2L;chr2L;chr2L;chr2L;chr2L;chr2L;chr2L;chr2L	17400612;17400612;17400612;17400612;17400612;17400612;17400612;17400612;17400612;17400612;17400612;17400612;17400612;17400612	17400827;17400827;17400827;17400827;17400827;17400827;17400827;17400827;17400827;17400827;17400827;17400827;17400827;17400827	+;+;+;+;+;+;+;+;+;+;+;+;+;+	216	FBgn0020503	CLIP-190	FBtr0080977	-0.26433	2.09086	0.0577891	0.0820445	4.36979	4.5664	5.22735	4.41819	4.41682	3.17182	3.71631	4.2411	3.79205	4.11777	4.59971	3.80781	0.827837
FBtr0079877-E4	chr2L	9919376	9919901	+	526	FBgn0032160	CG4598	FBtr0079877	-0.270622	3.66379	0.044919	0.065369	12.988	12.9943	15.2799	14.546	13.1993	10.6134	11.7173	11.2868	11.0206	12.4888	13.8015	11.4254	0.827835
FBtr0073440-E3	chrX;chrX	11150636;11150636	11152127;11152127	+;+	1492	FBgn0030274	Lint-1	FBtr0073440	-0.271542	4.65378	0.0707293	0.0985358	28.0799	26.6629	30.0341	27.4948	25.1196	18.8683	23.5439	27.0199	20.0564	24.2461	27.4782	22.7469	0.827816
FBtr0331741-E3	chrX;chrX	11150636;11150636	11152127;11152127	+;+	1492	FBgn0030274	Lint-1	FBtr0331741	-0.271542	4.65378	0.070731	0.0985358	28.0799	26.6629	30.0341	27.4948	25.1196	18.8683	23.5439	27.0199	20.0564	24.2461	27.4782	22.7469	0.827816
FBtr0083087-E3	chr3R	15347209	15347405	+	197	FBgn0051301	CG31301	FBtr0083087	-0.275261	2.85346	0.075253	0.104175	8.17312	9.1328	6.58831	8.64946	6.70197	7.5229	6.62378	6.43006	6.54721	5.36394	7.84913	6.49758	0.827808
FBtr0345170-E8	chr3R;chr3R	10241797;10241797	10248430;10248430	+;+	6634	FBgn0261928	CG42795	FBtr0345170	-0.276707	3.74608	0.096563	0.130665	14.7076	13.5153	13.6097	14.546	16.7294	16.713	11.0396	9.16626	12.6797	10.9175	14.6216	12.1032	0.827764
FBtr0081340-E3	chr2L	20093088	20093246	-	159	FBgn0032847	Taf13	FBtr0081340	-0.281241	2.6061	0.131061	0.172128	7.78874	6.40522	5.69131	6.52533	6.61671	7.97021	4.41586	3.86488	5.77695	5.30975	6.60546	5.46753	0.827729
FBtr0071327-E3	chrX;chrX	9270434;9270434	9271854;9271854	-;-	1421	FBgn0030121	Cfp1	FBtr0071327	-0.275353	2.93213	0.0470021	0.068117	8.41589	8.58115	7.60904	8.70044	8.13446	7.6449	7.01728	6.84049	5.8362	6.96228	8.28819	6.86023	0.827711
FBtr0085964-E7	chr2L	22165966	22166987	-	1022	FBgn0032979	Clamp	FBtr0085964	-0.273376	4.68488	0.0547088	0.0780597	28.9296	27.9194	24.4665	28.5823	30.4744	23.26	22.8663	22.6078	21.4191	26.034	28.0744	23.2375	0.827709
FBtr0072745-E8	chr3L;chr3L	1573994;1573994	1574732;1574732	+;+	739	FBgn0035236	CG12004	FBtr0072745	-0.27428	4.39269	0.0531177	0.076065	22.0108	23.0159	21.3734	22.9406	25.2731	20.3322	19.2374	20.2479	16.1162	18.9092	22.9227	18.9686	0.8275
FBtr0077349-E5	chrX	22463692	22465522	+	1831	FBgn0031187	Usp2	FBtr0077349	-0.27074	2.65894	0.0577228	0.0819738	5.705	7.35527	7.45438	7.17107	6.5826	5.97766	5.88052	5.78021	4.94744	5.77029	6.85366	5.67123	0.827473
FBtr0339716-E2	chr3R	29725223	29725690	+	468	FBgn0042213	CG18731	FBtr0339716	-0.275605	3.44264	0.107031	0.143438	13.5544	12.8411	11.0115	11.7592	10.0615	13.6226	10.0778	7.69555	9.53937	8.07299	11.8455	9.80165	0.827456
FBtr0085459-E2	chr3R	29725238	29725690	+	453	FBgn0042213	CG18731	FBtr0085459	-0.275604	3.44264	0.10704	0.143442	13.5544	12.8411	11.0115	11.7592	10.0615	13.6226	10.0778	7.69555	9.53937	8.07299	11.8455	9.80165	0.827456
FBtr0085955-E4	chr2L	22253746	22253921	+	176	FBgn0032988	Tif-IA	FBtr0085955	-0.274205	2.85126	0.0482352	0.0697168	8.84073	6.71168	7.98021	7.93575	7.67402	6.30297	6.4489	6.08804	6.99159	6.55592	7.82848	6.47748	0.827426
FBtr0077016-E2	chr3L	6185830	6187972	-	2143	FBgn0022935	D19A	FBtr0077016	-0.268415	3.27655	0.056109	0.0798419	9.85225	11.0023	12.3724	9.95793	9.54989	7.80755	8.91916	9.26886	8.23585	9.40043	10.5469	8.72637	0.827383
FBtr0290065-E5	chr3L;chr3L;chr3L;chr3L	15601635;15601635;15601635;15601635	15602515;15602515;15602515;15602515	+;+;+;+	881	FBgn0036518	RhoGAP71E	FBtr0290065	-0.274902	4.58899	0.0808914	0.111224	28.3834	26.2644	26.7244	24.9458	25.1196	28.0177	19.7621	19.3244	23.7892	17.8527	26.2875	21.7492	0.827358
FBtr0330677-E2	chr2L;chr2L	21261412;21261412	21261719;21261719	+;+	308	FBgn0021856	l(2)k14505	FBtr0330677	-0.264876	2.05863	0.0518163	0.0743687	4.26864	4.38252	4.91804	4.79204	4.10986	3.33448	4.04423	3.72807	3.55504	3.92813	4.49422	3.71799	0.827283
FBtr0074283-E4	chrX	16594691	16595416	+	726	FBgn0267384	Ubc7	FBtr0074283	-0.275137	4.89022	0.0605177	0.0855443	35.0797	30.5244	30.7764	32.8646	32.7425	31.1489	24.5714	26.3017	28.4107	23.5688	32.3975	26.8003	0.827234
FBtr0332476-E4	chr2L;chr2L;chr2L	4840164;4840164;4840164	4840641;4840641;4840641	+;+;+	478	FBgn0031636	CG12194	FBtr0332476	-0.269462	1.68524	0.0715284	0.0994848	3.33803	3.40181	3.83545	3.12672	3.59826	2.52119	2.82003	3.55706	2.45891	2.95287	3.46006	2.86201	0.827157
FBtr0085450-E2	chr3R	29671823	29672334	+	512	FBgn0039678	Obp99a	FBtr0085450	-0.274338	5.17777	0.0994153	0.13421	40.2789	40.975	41.4785	36.8919	38.2166	43.3075	35.9608	30.6454	27.9071	25.8173	39.5682	32.7276	0.82712
FBtr0339147-E2	chr3R	29671823	29672285	+	463	FBgn0039678	Obp99a	FBtr0339147	-0.274338	5.17777	0.0994291	0.134221	40.2789	40.975	41.4785	36.8919	38.2166	43.3075	35.9608	30.6454	27.9071	25.8173	39.5682	32.7276	0.82712
FBtr0080499-E7	chr2L	13392765	13393959	+	1195	FBgn0032517	CG7099	FBtr0080499	-0.274882	2.12541	0.0595962	0.0843495	5.38131	4.96481	4.485	4.29924	4.45093	4.18843	3.95678	4.2411	3.08104	4.0365	4.71626	3.90077	0.82709
FBtr0308237-E9	chrX	18105732	18106032	-	301	FBgn0283471	wupA	FBtr0308237	-0.273803	7.50857	0.0856725	0.117226	207.504	190.502	188.927	189.116	220.227	135.006	159.758	159.418	170.464	199.36	199.255	164.801	0.827086
FBtr0304112-E14	chr2L;chr2L;chr2L;chr2L;chr2L;chr2L;chr2L;chr2L;chr2L;chr2L;chr2L	10401804;10401804;10401804;10401804;10401804;10401804;10401804;10401804;10401804;10401804;10401804	10401867;10401867;10401867;10401867;10401867;10401867;10401867;10401867;10401867;10401867;10401867	+;+;+;+;+;+;+;+;+;+;+	64	FBgn0051716	Cnot4	FBtr0304112	-0.261239	2.1698	0.0942718	0.127844	4.14725	5.17934	5.07269	4.92798	4.94548	2.76518	4.43772	4.00169	3.91055	4.95758	4.85455	4.01454	0.826965
FBtr0073833-E8	chrX;chrX;chrX;chrX;chrX;chrX;chrX;chrX	13831168;13831168;13831168;13831168;13831168;13831168;13831168;13831168	13831278;13831278;13831278;13831278;13831278;13831278;13831278;13831278	-;-;-;-;-;-;-;-	111	FBgn0052626	AMPdeam	FBtr0073833	-0.271099	3.48807	0.0439356	0.0640468	12.1181	13.1169	12.4034	11.4533	12.0056	9.19014	10.2527	10.1581	9.56899	11.351	12.2194	10.1042	0.826893
FBtr0309245-E8	chrX	13831168	13831278	-	111	FBgn0052626	AMPdeam	FBtr0309245	-0.271099	3.48807	0.0439354	0.0640468	12.1181	13.1169	12.4034	11.4533	12.0056	9.19014	10.2527	10.1581	9.56899	11.351	12.2194	10.1042	0.826893
FBtr0345130-E1	chrX	15465740	15465993	+	254	FBgn0030641	CG6299	FBtr0345130	-0.268357	2.41108	0.0658239	0.0923373	5.2397	5.79228	6.24807	5.3868	6.12216	4.1071	5.35587	5.575	3.99942	4.76794	5.7578	4.76107	0.82689
FBtr0070852-E2	chrX	5664628	5665486	-	859	FBgn0029783	Sirt4	FBtr0070852	-0.277021	3.42269	0.0450966	0.0656083	12.6643	10.8184	11.6301	11.3174	11.9544	10.6134	9.81544	10.2949	8.44323	9.10244	11.6769	9.65389	0.826751
FBtr0070850-E3	chrX	5664628	5665486	-	859	FBgn0029783	Sirt4	FBtr0070850	-0.277021	3.42269	0.0451198	0.0656382	12.6643	10.8184	11.6301	11.3174	11.9544	10.6134	9.81544	10.2949	8.44323	9.10244	11.6769	9.65389	0.826751
FBtr0079005-E1	chr2L	5037709	5039740	+	2032	FBgn0260470	SP555	FBtr0079005	-0.275348	5.23336	0.0713772	0.0993148	46.0244	40.3621	39.5917	41.8709	37.7903	40.5017	34.8896	29.5851	34.6024	30.3956	41.1279	33.9949	0.826566
FBtr0110984-E1	chr2L	5037709	5039740	+	2032	FBgn0260451	CG14042	FBtr0110984	-0.275348	5.23336	0.0713782	0.0993148	46.0244	40.3621	39.5917	41.8709	37.7903	40.5017	34.8896	29.5851	34.6024	30.3956	41.1279	33.9949	0.826566
FBtr0084636-E15	chr3R;chr3R;chr3R;chr3R;chr3R;chr3R;chr3R;chr3R	24253828;24253828;24253828;24253828;24253828;24253828;24253828;24253828	24253945;24253945;24253945;24253945;24253945;24253945;24253945;24253945	-;-;-;-;-;-;-;-	118	FBgn0011225	jar	FBtr0084636	-0.276033	4.79538	0.102791	0.138407	35.6866	28.2259	30.3743	28.1915	29.2636	34.524	25.4458	19.5296	23.1078	22.8103	30.3484	25.0835	0.826519
FBtr0080856-E3	chr2L;chr2L;chr2L	16248831;16248831;16248831	16249706;16249706;16249706	-;-;-	876	FBgn0024734	PRL-1	FBtr0080856	-0.276464	3.77804	0.0658978	0.0924253	14.2018	13.9137	15.0016	16.1434	15.5186	10.8167	10.4931	15.7673	11.6428	13.0848	14.9558	12.3609	0.826497
FBtr0452124-E3	chr2L	16248831	16249706	-	876	FBgn0284225	CG46309	FBtr0452124	-0.276463	3.77804	0.0659228	0.0924499	14.2018	13.9137	15.0016	16.1434	15.5186	10.8167	10.4931	15.7673	11.6428	13.0848	14.9558	12.3609	0.826497
FBtr0084815-E2	chr3R	25262945	25263292	+	348	FBgn0039305	CG11858	FBtr0084815	-0.278558	3.51514	0.107514	0.144023	13.3521	13.2395	11.7847	13.1186	10.8459	14.5985	9.68428	8.75583	10.8725	7.61245	12.4682	10.3047	0.826481
FBtr0079004-E1	chr2L	5037798	5039740	+	1943	FBgn0260470	SP555	FBtr0079004	-0.275579	5.23325	0.0711695	0.0990579	46.0244	40.3621	39.5917	41.8709	37.7903	40.5017	34.8896	29.5851	34.6024	30.3685	41.1279	33.9895	0.826434
FBtr0110983-E1	chr2L	5037798	5039740	+	1943	FBgn0260451	CG14042	FBtr0110983	-0.275579	5.23325	0.0711695	0.0990579	46.0244	40.3621	39.5917	41.8709	37.7903	40.5017	34.8896	29.5851	34.6024	30.3685	41.1279	33.9895	0.826434
FBtr0076052-E9	chr3L;chr3L	12068899;12068899	12069809;12069809	-;-	911	FBgn0284221	Sema5c	FBtr0076052	-0.266469	2.2861	0.112534	0.149979	5.03739	6.09875	6.21714	4.92798	4.16102	3.41581	4.56888	5.84862	4.05867	3.95522	5.28846	4.36944	0.826222
FBtr0088860-E5	chr2R;chr2R;chr2R	7990928;7990928;7990928	7991283;7991283;7991283	+;+;+	356	FBgn0033247	Nup44A	FBtr0088860	-0.281185	3.39494	0.146144	0.189789	13.9388	10.42	11.197	11.3174	10.4878	15.1678	7.43263	7.72975	8.79873	8.26263	11.4722	9.47831	0.826198
FBtr0343292-E5	chrX;chrX;chrX;chrX	17143588;17143588;17143588;17143588	17143771;17143771;17143771;17143771	-;-;-;-	184	FBgn0002590	RpS5a	FBtr0343292	-0.275628	8.4845	0.144572	0.188014	479.018	372.207	372.75	365.792	371.303	443.729	239.921	259.836	365.073	311.596	392.214	324.031	0.826159
FBtr0086860-E3	chr2R	17723956	17725056	+	1101	FBgn0034264	Dlish	FBtr0086860	-0.267462	2.31655	0.0621875	0.0876822	5.11832	5.94551	5.25828	5.30183	5.32065	3.5378	5.07168	5.16457	4.17718	4.3074	5.38892	4.45172	0.826089
FBtr0076620-E5	chr3L	8511102	8513007	+	1906	FBgn0035901	CG6745	FBtr0076620	-0.281793	2.11572	0.0416327	0.0610339	4.65301	4.35187	4.85618	5.01295	4.55325	3.98511	3.43213	4.1385	3.67354	4.11777	4.68545	3.86941	0.825835
FBtr0084688-E2	chr3R	24717796	24717998	+	203	FBgn0039218	Rpb10	FBtr0084688	-0.281488	3.18765	0.0969538	0.13113	11.8348	9.83768	7.82556	10.0429	10.0444	10.6541	8.94102	7.52454	7.55447	6.25792	9.91708	8.1864	0.825485
FBtr0079588-E4	chr2L	8200346	8200652	+	307	FBgn0031997	PGAP5	FBtr0079588	-0.288203	2.66179	0.106764	0.143103	8.0922	5.97616	6.09342	7.00114	7.21358	7.88888	4.43772	5.16457	6.22133	4.65958	6.8753	5.67442	0.825334
FBtr0087075-E2	chr2R	16854025	16855194	-	1170	FBgn0025832	Fen1	FBtr0087075	-0.29356	1.99362	0.0864363	0.118141	4.91601	3.49375	4.29942	4.6561	4.16102	4.75773	3.19166	3.72807	3.40692	2.68197	4.30526	3.55327	0.825332
FBtr0345515-E2	chr2R;chr2R	24939906;24939906	24940013;24940013	-;-	108	FBgn0035082	CG2811	FBtr0345515	-0.275625	2.37618	0.0507154	0.0729701	5.968	4.87287	5.53666	6.15148	5.54235	3.86311	4.65632	4.54893	5.00669	5.09303	5.61427	4.63362	0.825328
FBtr0344017-E7	chr2L;chr2L;chr2L	11277255;11277255;11277255	11277375;11277375;11277375	+;+;+	121	FBgn0040233	cana	FBtr0344017	-0.278248	3.62611	0.0528522	0.0757198	13.7365	14.3428	13.6715	13.5774	12.0397	13.0533	10.0559	9.67929	12.3242	10.4841	13.4736	11.1193	0.825269
FBtr0332643-E7	chr3L;chr3L	12507998;12507998	12509972;12509972	-;-	1975	FBgn0002466	sti	FBtr0332643	-0.281619	2.22321	0.0734246	0.101888	5.34085	4.19863	5.4748	5.01295	5.23538	4.39175	4.59074	5.02776	3.61429	3.22378	5.05252	4.16967	0.825264
FBtr0080428-E9	chr2L	13013276	13013883	-	608	FBgn0032467	CG9934	FBtr0080428	-0.278366	5.32896	0.102293	0.137817	51.4866	40.454	43.5509	39.9167	44.5434	49.5292	34.4306	29.8929	35.9059	31.7231	43.9903	36.2963	0.825098
FBtr0307903-E3	chrX;chrX;chrX;chrX;chrX;chrX	19528894;19528894;19528894;19528894;19528894;19528894	19529601;19529601;19529601;19529601;19529601;19529601	+;+;+;+;+;+	708	FBgn0261573	CoRest	FBtr0307903	-0.276406	3.44494	0.0465137	0.067484	11.3088	12.8104	12.8364	11.7082	10.7266	10.9387	9.44381	9.13205	8.97648	10.5111	11.8781	9.80044	0.825086
FBtr0089878-E2	chr2R	12878385	12879222	-	838	FBgn0013305	Nmda1	FBtr0089878	-0.276643	2.59491	0.10583	0.142012	5.34085	6.86492	5.96969	7.39198	7.17947	4.18843	5.07168	6.56687	4.4438	6.74555	6.54938	5.40327	0.825004
FBtr0345026-E4	chr3L	5363150	5364015	-	866	FBgn0035601	Uev1A	FBtr0345026	-0.278051	5.937	0.0585862	0.0830573	68.5409	67.0249	64.8315	68.2781	66.7298	54.8562	50.7824	62.4537	55.6957	52.8808	67.081	55.3337	0.824879
FBtr0332175-E2	chr3R	6378406	6379954	-	1549	FBgn0027514	CG1024	FBtr0332175	-0.274737	2.06491	0.0688986	0.0961775	3.76287	5.0874	5.01083	4.55414	4.24629	4.43241	3.91306	3.55706	3.05141	3.7385	4.53231	3.73849	0.824854
FBtr0310619-E3	chrX;chrX	1343290;1343290	1343535;1343535	+;+	246	FBgn0024362	Naa30A	FBtr0310619	-0.266345	2.28914	0.141002	0.183755	4.47094	5.60839	6.3718	5.23386	4.77494	3.04983	4.96237	4.92515	3.16991	5.71611	5.29199	4.36468	0.824771
FBtr0075352-E3	chr3L;chr3L	16672454;16672454	16672544;16672544	-;-	91	FBgn0040512	zetaCOP	FBtr0075352	-0.28679	2.76216	0.0703617	0.098046	6.79745	6.5891	7.63997	7.64687	8.21972	7.72623	5.02796	6.39586	5.12519	6.14956	7.37862	6.08496	0.824674
FBtr0086156-E2	chr2R	6808090	6808526	+	437	FBgn0014028	SdhB	FBtr0086156	-0.274877	3.83972	0.0835692	0.114582	12.3608	17.1317	19.0226	15.3107	14.3589	10.8574	13.8815	15.1517	11.1391	13.4369	15.637	12.8933	0.824543
FBtr0333887-E6	chr3L;chr3L	8725126;8725126	8726108;8726108	+;+	983	FBgn0035923	CG6511	FBtr0333887	-0.285236	3.26151	0.0718631	0.099928	10.7424	8.97956	10.6403	10.4507	11.4599	11.2234	6.92983	8.72163	7.58409	8.6419	10.4546	8.62016	0.824536
FBtr0336699-E2	chr2R	17855140	17857797	+	2658	FBgn0041585	olf186-F	FBtr0336699	-0.274439	2.86557	0.0617574	0.0871401	6.4333	8.70374	8.66069	7.61289	8.23678	6.09965	6.18657	6.66948	5.98432	7.74791	7.92948	6.53759	0.824466
FBtr0076108-E2	chr3L	11682301	11683407	+	1107	FBgn0015828	TfIIEalpha	FBtr0076108	-0.279869	3.86056	0.0438561	0.0639459	16.7306	14.588	17.3833	15.8885	14.7341	13.5412	11.761	14.6729	12.7982	12.6242	15.8649	13.0795	0.824431
FBtr0085608-E3	chr3R	29994148	29994739	-	592	FBgn0039730	CG7903	FBtr0085608	-0.274871	2.76865	0.0513872	0.0738468	6.91883	7.41657	7.23787	7.96974	7.45232	5.12371	6.38332	6.29325	5.62882	7.07064	7.39906	6.09995	0.824421
FBtr0087897-E10	chr2R	12332795	12333860	+	1066	FBgn0264560	garz	FBtr0087897	-0.279492	4.54054	0.0503181	0.0724489	26.2794	24.3337	22.6415	26.3562	27.5924	22.6094	21.1393	18.1957	20.3822	22.5394	25.4406	20.9732	0.824397
FBtr0334898-E5	chr3R	25978145	25982736	+	4592	FBgn0259146	fid	FBtr0334898	-0.285645	2.51235	0.0461513	0.0669973	5.94777	5.76163	6.00062	6.81421	6.42912	5.16437	4.83121	5.84862	5.30294	4.36158	6.19067	5.10174	0.824102
FBtr0336484-E9	chr3R	4324873	4325703	+	831	FBgn0037234	CG9795	FBtr0336484	-0.279081	3.60211	0.0461997	0.0670598	11.5314	14.4347	12.3415	13.4245	14.5124	9.9221	10.362	12.1761	10.7244	11.4051	13.2489	10.9179	0.824063
FBtr0332058-E3	chr3L	3322025	3322842	-	818	FBgn0035437	Strip	FBtr0332058	-0.280735	5.24216	0.130834	0.171858	47.0561	39.0749	36.4058	40.6814	43.9977	47.9026	26.5607	27.6014	40.0239	28.6618	41.4432	34.1501	0.824022
FBtr0100283-E4	chr3R	18165442	18165895	-	454	FBgn0038571	CG7215	FBtr0100283	-0.279577	5.978	0.067948	0.094952	73.3558	68.8024	69.5639	66.4088	67.1391	68.4381	59.5485	53.4584	51.3111	51.743	69.054	56.8998	0.82399
FBtr0100620-E3	chr3R;chr3R	18165442;18165442	18165895;18165895	-;-	454	FBgn0038570	Prx5	FBtr0100620	-0.279577	5.978	0.0679782	0.0949782	73.3558	68.8024	69.5639	66.4088	67.1391	68.4381	59.5485	53.4584	51.3111	51.743	69.054	56.8998	0.82399
FBtr0347181-E1	chr3R	11210247	11211898	+	1652	FBgn0037874	Tctp	FBtr0347181	-0.279348	8.65372	0.0621824	0.0876799	453.103	433.93	442.283	432.201	446.218	348.412	322.183	394.833	389.87	363.827	441.547	363.825	0.823977
FBtr0071289-E4	chrX	9092110	9092826	+	717	FBgn0030086	CCT2	FBtr0071289	-0.280131	4.9736	0.054555	0.077883	34.8976	31.1986	36.1275	35.6344	34.0897	28.3837	25.7082	33.0054	26.1592	28.418	34.3896	28.3349	0.823939
FBtr0075360-E2	chr3L	16609400	16610154	-	755	FBgn0002284	Prosbeta6	FBtr0075360	-0.280051	6.02017	0.0778567	0.107425	79.5868	67.975	71.2033	71.0819	65.7066	71.1626	51.9628	60.6409	59.9321	49.2507	71.1107	58.5898	0.823924
FBtr0082344-E1	chr3R	11210247	11211282	+	1036	FBgn0037874	Tctp	FBtr0082344	-0.279452	8.6528	0.062026	0.0874793	453.001	433.655	441.943	431.827	445.98	348.249	321.942	394.32	389.722	363.664	441.281	363.579	0.823918
FBtr0335190-E4	chr2L	8200351	8200652	+	302	FBgn0031997	PGAP5	FBtr0335190	-0.290721	2.65675	0.104509	0.140438	8.0922	5.94551	6.06249	6.98414	7.19652	7.88888	4.43772	5.09617	6.16208	4.65958	6.85617	5.64888	0.823912
FBtr0071569-E2	chr2R	21129013	21129737	+	725	FBgn0002736	mago	FBtr0071569	-0.283241	3.02707	0.054186	0.0774073	9.50833	8.67309	8.5679	8.34359	9.29409	8.41752	6.84239	6.60107	8.5321	6.17665	8.8774	7.31395	0.823884
FBtr0075642-E3	chr3L	15159839	15160457	+	619	FBgn0036487	Prp31	FBtr0075642	-0.277631	2.573	0.0662378	0.0928392	6.83791	7.53915	6.74297	6.15148	5.09896	6.05899	5.1154	5.36979	4.65118	5.4723	6.47409	5.33353	0.823826
FBtr0075197-E2	chr3L	17649562	17650626	-	1065	FBgn0052179	Krn	FBtr0075197	-0.283146	2.49407	0.0551138	0.0786014	6.77722	5.79228	6.30993	5.87959	5.83225	5.44902	5.2247	5.91702	4.35493	4.25322	6.11826	5.03978	0.823728
FBtr0083524-E4	chr3R	17807407	17807978	-	572	FBgn0038551	Odj	FBtr0083524	-0.284843	3.20165	0.105952	0.142153	12.4215	9.46991	9.92887	9.34618	9.02123	11.63	7.25774	6.9773	8.88761	6.58301	10.0375	8.26713	0.823621
FBtr0305312-E2	chr3R	4642289	4642428	+	140	FBgn0037262	MED31	FBtr0305312	-0.277864	1.68103	0.0904045	0.123023	2.73112	3.61634	3.86638	3.55155	3.53005	2.43986	2.33909	3.55706	2.54778	3.35923	3.45909	2.8486	0.823513
FBtr0290212-E2	chr3R	6378396	6379954	-	1559	FBgn0027514	CG1024	FBtr0290212	-0.277196	2.06625	0.0666914	0.0933958	3.7831	5.0874	5.01083	4.57113	4.24629	4.43241	3.91306	3.55706	3.05141	3.7385	4.53975	3.73849	0.823501
FBtr0072767-E3	chr3L;chr3L;chr3L;chr3L;chr3L;chr3L	1743904;1743904;1743904;1743904;1743904;1743904	1745421;1745421;1745421;1745421;1745421;1745421	+;+;+;+;+;+	1518	FBgn0035266	Gk2	FBtr0072767	-0.281006	4.50939	0.0427792	0.0625743	26.0569	23.6901	25.6109	24.6229	24.608	23.016	19.7839	18.5719	21.0933	20.1283	24.9178	20.5187	0.823456
FBtr0085900-E6	chr2L;chr2L	21661530;21661530	21661636;21661636	+;+	107	FBgn0032956	Cul2	FBtr0085900	-0.286374	2.36209	0.062203	0.0876954	6.57491	4.5664	5.13455	5.99855	5.5594	4.71706	4.17539	3.89908	5.33257	4.79503	5.56676	4.58383	0.823428
FBtr0303224-E6	chr2L;chr2L;chr2L	6653435;6653435;6653435	6653536;6653536;6653536	+;+;+	102	FBgn0031842	Tango1	FBtr0303224	-0.273021	2.24577	0.0504443	0.0726178	4.71371	5.79228	5.25828	5.31882	4.62146	3.70046	4.04423	4.44632	4.2068	4.76794	5.14091	4.23315	0.823424
FBtr0301812-E2	chr3R	3752167	3752353	+	187	FBgn0069923	CG41128	FBtr0301812	-0.282981	3.96702	0.0659148	0.0924438	19.3201	15.63	13.1148	17.9107	19.4067	15.6151	14.4936	12.6207	12.9167	14.656	17.0765	14.0604	0.823381
FBtr0079806-E4	chr2L;chr2L	9390246;9390246	9391567;9391567	+;+	1322	FBgn0012036	Aldh	FBtr0079806	-0.280776	7.61941	0.102132	0.137622	255.511	210.085	198.515	208.182	205.919	230.73	152.303	155.69	194.905	154.037	215.643	177.533	0.823274
FBtr0308353-E4	chr3R	9679043	9679347	+	305	FBgn0037728	p23	FBtr0308353	-0.280938	6.40623	0.0713853	0.0993192	89.9853	92.5845	94.2778	97.846	90.1953	94.6666	70.7849	67.9945	79.2775	70.0021	92.9778	76.5451	0.823262
FBtr0082077-E2	chr3R	9627971	9628676	+	706	FBgn0037722	CG8319	FBtr0082077	-0.286627	2.6384	0.0582262	0.0826036	7.22229	7.23268	5.62945	7.324	6.42912	6.34364	4.91865	5.6434	4.79931	6.14956	6.76751	5.57091	0.823185
FBtr0083729-E3	chr3R	19123943	19127213	+	3271	FBgn0038679	CG6040	FBtr0083729	-0.277721	3.5824	0.119495	0.158347	10.5199	13.454	13.3622	12.9147	15.0752	7.11626	10.362	10.979	10.28	15.0353	13.0652	10.7545	0.823141
FBtr0079887-E3	chr2L;chr2L;chr2L;chr2L;chr2L	9957960;9957960;9957960;9957960;9957960	9958885;9958885;9958885;9958885;9958885	+;+;+;+;+	926	FBgn0032170	CG4658	FBtr0079887	-0.266735	2.08737	0.143539	0.186817	3.56057	4.96481	5.44387	4.80903	4.19513	2.3992	4.6126	4.37791	3.02179	4.49704	4.59468	3.78171	0.823062
FBtr0331843-E19	chr3L;chr3L;chr3L;chr3L;chr3L;chr3L;chr3L;chr3L;chr3L	17545035;17545035;17545035;17545035;17545035;17545035;17545035;17545035;17545035	17545433;17545433;17545433;17545433;17545433;17545433;17545433;17545433;17545433	+;+;+;+;+;+;+;+;+	399	FBgn0259174	Nedd4	FBtr0331843	-0.279649	3.33955	0.0792068	0.109113	11.2886	11.2474	9.89794	11.1474	11.5792	6.42497	9.8373	11.6288	8.85798	8.6419	11.0321	9.0782	0.822887
FBtr0306156-E3	chr3L	15564016	15565272	+	1257	FBgn0036510	SCCRO	FBtr0306156	-0.282516	5.12759	0.0718677	0.0999288	41.3511	36.7764	36.8389	37.6226	38.8987	39.7697	28.5282	26.0281	33.5359	29.6913	38.2975	31.5106	0.822785
FBtr0070828-E4	chrX;chrX	5877000;5877000	5877547;5877547	-;-	548	FBgn0029819	Usp30	FBtr0070828	-0.283992	4.66821	0.132233	0.173503	34.5739	25.345	23.4767	25.6255	30.1845	33.5481	18.6034	19.5638	24.2039	18.6112	27.8411	22.9061	0.822743
FBtr0072282-E5	chr2R;chr2R	24126638;24126638	24128613;24128613	-;-	1976	FBgn0041582	tamo	FBtr0072282	-0.282102	4.77942	0.0400117	0.0588646	29.6377	28.9614	29.7557	29.4829	32.5037	25.6592	24.2216	24.9678	23.3448	25.4922	30.0683	24.7371	0.822699
FBtr0074005-E8	chrX;chrX	15325816;15325816	15326956;15326956	+;+	1141	FBgn0004924	Top1	FBtr0074005	-0.283408	3.70509	0.0355595	0.0528453	14.8694	14.0976	13.8262	13.2886	15.1604	12.8906	12.0671	11.7656	11.228	10.6466	14.2484	11.7196	0.822517
FBtr0301744-E1	chr3L	8068413	8069267	-	855	FBgn0260967	CG42590	FBtr0301744	-0.290018	2.99805	0.110008	0.146975	10.7424	7.41657	7.54718	8.92135	8.90186	9.51546	5.2247	6.12224	8.38398	6.55592	8.70587	7.16046	0.822486
FBtr0072564-E2	chr3L	542122	542677	-	556	FBgn0035141	Cypl	FBtr0072564	-0.284259	3.14979	0.0933419	0.126659	10.2164	10.2361	11.0733	8.85338	8.10035	11.264	7.47635	6.9431	7.52484	6.66428	9.69591	7.97452	0.822463
FBtr0310160-E3	chr3L	1351853	1352108	+	256	FBgn0029514	312	FBtr0310160	-0.300224	1.93749	0.093992	0.127485	4.93624	3.80022	3.80452	3.72148	4.48504	4.83906	2.60142	3.28344	3.46617	2.8716	4.1495	3.41234	0.822349
FBtr0112926-E3	chr3R	15362796	15363097	-	302	FBgn0026737	CG6171	FBtr0112926	-0.290081	3.01058	0.126746	0.166975	10.095	8.30533	8.13487	8.13967	9.29409	11.4673	6.23029	6.12224	6.75458	5.58066	8.79379	7.23102	0.822287
FBtr0334707-E3	chr3R	29994148	29994733	-	586	FBgn0039730	CG7903	FBtr0334707	-0.278996	2.766	0.048966	0.0706907	6.8986	7.41657	7.23787	7.96974	7.45232	5.04238	6.38332	6.29325	5.62882	7.04355	7.39502	6.07826	0.82194
FBtr0333830-E2	chr3R	18405238	18405425	+	188	FBgn0038619	CG7685	FBtr0333830	-0.290392	1.87002	0.0374353	0.0553512	4.14725	3.80022	3.83545	3.95938	4.00754	3.49713	3.19166	3.31764	3.40692	2.81742	3.94997	3.24615	0.821817
FBtr0082029-E2	chr3R	9401641	9402618	+	978	FBgn0037687	CG8132	FBtr0082029	-0.28304	2.66577	0.0395156	0.0581777	5.98823	6.92621	6.92856	6.95016	7.70812	5.40836	5.66192	5.84862	5.68807	5.7432	6.90026	5.67003	0.821714
FBtr0306154-E3	chr3L	15564159	15565272	+	1114	FBgn0036510	SCCRO	FBtr0306154	-0.284456	5.12448	0.0696516	0.0971577	41.2905	36.7764	36.808	37.5886	38.7282	39.6071	28.4845	25.8913	33.4767	29.6371	38.2383	31.4193	0.821671
FBtr0300895-E3	chr3R	15896931	15897423	-	493	FBgn0027657	glob1	FBtr0300895	-0.281682	4.28047	0.0610554	0.086228	17.4589	20.9319	23.0127	22.3119	22.6128	13.8665	18.3192	17.4433	18.8417	18.8821	21.2656	17.4706	0.821541
FBtr0344381-E4	chr3R;chr3R;chr3R;chr3R;chr3R	15896926;15896926;15896926;15896926;15896926	15897423;15897423;15897423;15897423;15897423	-;-;-;-;-	498	FBgn0027657	glob1	FBtr0344381	-0.281682	4.28047	0.061055	0.086228	17.4589	20.9319	23.0127	22.3119	22.6128	13.8665	18.3192	17.4433	18.8417	18.8821	21.2656	17.4706	0.821541
FBtr0071356-E1	chrX	9069602	9070190	-	589	FBgn0030078	CG10970	FBtr0071356	-0.2902	2.86875	0.110456	0.147511	10.0343	7.66174	6.09342	7.96974	8.01508	8.86483	6.40518	5.09617	7.08046	5.22848	7.95486	6.53502	0.821513
FBtr0081748-E2	chr3R;chr3R	7810857;7810857	7811912;7811912	+;+	1056	FBgn0051472	sgll	FBtr0081748	-0.28684	3.89336	0.040587	0.0596454	17.5398	15.2315	15.4037	17.6048	15.4845	15.3711	12.4606	13.5784	12.887	12.4617	16.2529	13.3518	0.821502
FBtr0306155-E2	chr3L;chr3L	15564262;15564262	15565272;15565272	+;+	1011	FBgn0036510	SCCRO	FBtr0306155	-0.284854	5.12148	0.069394	0.0968309	41.25	36.7151	36.808	37.4357	38.6088	39.5664	28.4845	25.8571	33.4174	29.4204	38.1635	31.3491	0.821443
FBtr0083630-E2	chr3R	18405220	18405425	+	206	FBgn0038619	CG7685	FBtr0083630	-0.291248	1.88559	0.0369906	0.0547655	4.18771	3.83087	3.86638	4.04435	4.04165	3.49713	3.23538	3.38604	3.46617	2.81742	3.99419	3.28043	0.8213
FBtr0334873-E8	chr3R;chr3R;chr3R;chr3R	29315945;29315945;29315945;29315945	29316169;29316169;29316169;29316169	-;-;-;-	225	FBgn0015622	Cnx99A	FBtr0334873	-0.285341	5.11643	0.0775899	0.107097	37.4467	36.2247	40.0248	37.3507	39.1545	42.0876	27.304	26.3017	31.1955	29.312	38.0403	31.2402	0.821239
FBtr0071832-E4	chr2R	22481585	22482785	+	1201	FBgn0034733	CG4752	FBtr0071832	-0.290336	2.22751	0.0407761	0.0598878	5.442	5.24063	4.79431	5.55673	4.38272	4.47308	3.62887	4.37791	4.35493	4.0365	5.08328	4.17426	0.821174
FBtr0088790-E2	chr2R	8171167	8172401	+	1235	FBgn0011659	Mlh1	FBtr0088790	-0.293688	2.00512	0.0545851	0.0779146	5.11832	4.32122	4.33035	4.1633	3.83701	4.14776	2.95119	3.93328	3.31804	3.52178	4.35404	3.57441	0.820942
FBtr0083307-E3	chr3R	16482694	16483206	-	513	FBgn0038438	Der-2	FBtr0083307	-0.287123	4.19745	0.0501515	0.0722215	22.4559	18.2349	18.3421	19.8649	21.5214	18.8276	14.7778	14.8097	18.0122	16.0105	20.0838	16.4876	0.820937
FBtr0078694-E5	chr3R;chr3R	5569842;5569842	5569971;5569971	+;+	130	FBgn0041191	Rheb	FBtr0078694	-0.273526	2.26722	0.122874	0.162408	4.20794	5.30192	6.00062	5.48875	5.0819	2.43986	4.78749	4.95936	4.26605	4.95758	5.21623	4.28207	0.820912
FBtr0346166-E2	chrX	9256443	9259202	+	2760	FBgn0028292	ric8a	FBtr0346166	-0.283927	3.26948	0.0541548	0.0773788	10.9649	10.6345	10.4856	10.5357	10.0103	7.60423	9.35637	10.7738	8.23585	7.23319	10.5262	8.64068	0.820873
FBtr0077155-E4	chr3L	5363186	5364015	-	830	FBgn0035601	Uev1A	FBtr0077155	-0.285145	5.92347	0.0522663	0.0749539	67.6306	66.6571	64.584	67.8702	66.2694	54.4902	50.0172	61.5986	54.9847	52.2577	66.6023	54.6697	0.820838
FBtr0083234-E1	chr3R	16078980	16080992	-	2013	FBgn0052855	CG32855	FBtr0083234	-0.27777	3.09477	0.0991595	0.133894	6.83791	11.983	9.00094	9.72002	9.03829	5.93699	9.07218	7.28512	7.40634	8.53353	9.31602	7.64683	0.820826
FBtr0340301-E2	chrX;chrX	13094773;13094773	13095333;13095333	+;+	561	FBgn0030447	CG2200	FBtr0340301	-0.28573	3.37692	0.0335131	0.050062	11.7337	11.2781	12.1868	11.0285	10.539	9.88144	8.3945	9.40567	9.48012	9.42752	11.3532	9.31785	0.820723
FBtr0074387-E2	chrX	17149834	17150647	+	814	FBgn0260747	Chchd2	FBtr0074387	-0.28533	6.00495	0.0636933	0.0896059	74.954	66.6878	69.6567	67.3944	73.7047	52.0504	53.8647	70.8675	56.2289	56.1859	70.4795	57.8395	0.820656
FBtr0343291-E2	chrX	17149834	17150647	+	814	FBgn0260747	Chchd2	FBtr0343291	-0.28533	6.00495	0.0636963	0.0896059	74.954	66.6878	69.6567	67.3944	73.7047	52.0504	53.8647	70.8675	56.2289	56.1859	70.4795	57.8395	0.820656
FBtr0072344-E4	chr2R;chr2R	24533374;24533374	24534187;24534187	-;-	814	FBgn0035021	CG4622	FBtr0072344	-0.28372	3.411	0.0496009	0.0715158	12.2192	11.37	11.1042	12.184	11.187	9.10881	9.50939	7.52454	10.3985	11.1071	11.6129	9.52968	0.820611
FBtr0339370-E20	chr2R;chr2R	9168673;9168673	9168795;9168795	-;-	123	FBgn0015477	Rme-8	FBtr0339370	-0.271233	1.46987	0.0647215	0.0909192	2.71089	3.15664	3.15497	2.97378	2.89907	2.48053	2.95119	2.12055	2.3404	2.32979	2.97907	2.44449	0.820556
FBtr0078769-E3	chr3R	5466153	5466381	-	229	FBgn0037328	RpL35A	FBtr0078769	-0.285439	7.14714	0.0646183	0.0907897	143.434	167.394	169.626	159.803	138.081	119.919	117.807	142.145	119.449	139.246	155.668	127.713	0.820424
FBtr0076479-E3	chr3L	9429174	9429325	-	152	FBgn0005533	RpS17	FBtr0076479	-0.285846	8.09612	0.0670761	0.0938604	305.946	300.708	330.034	308.985	257.318	264.318	205.775	251.696	255.756	255.329	300.598	246.575	0.82028
FBtr0086947-E2	chr2R	17546406	17546986	-	581	FBgn0010409	RpL18A	FBtr0086947	-0.286007	9.22329	0.0759154	0.105039	700.582	675.612	674.421	621.334	611.534	664.089	452.975	499.116	575.147	501.772	656.697	538.62	0.820196
FBtr0075051-E2	chr3L	18682439	18682860	+	422	FBgn0052202	CG32202	FBtr0075051	-0.276159	1.84968	0.0582806	0.0826526	4.10679	4.53575	3.40242	3.63651	3.78585	2.9685	3.45399	2.66779	3.40692	3.46759	3.89346	3.19296	0.820081
FBtr0079750-E1	chr2L	8684823	8685955	-	1133	FBgn0032059	PrBP	FBtr0079750	-0.283552	3.56801	0.0562688	0.08006	13.0487	12.3814	13.3931	13.4075	12.5683	7.72623	11.3894	12.5523	10.9614	10.5111	12.9598	10.6281	0.820081
FBtr0074463-E2	chrX	17842474	17843348	+	875	FBgn0000617	e(y)1	FBtr0074463	-0.290531	2.59372	0.0505412	0.0727405	7.04021	6.31327	7.02135	6.25344	6.25859	6.3843	5.39959	5.78021	5.09556	4.3074	6.57737	5.39341	0.819995
FBtr0074758-E3	chrX;chrX;chrX	19659442;19659442;19659442	19660598;19660598;19660598	-;-;-	1157	FBgn0031053	CG14223	FBtr0074758	-0.286656	3.32394	0.0776589	0.107183	10.9447	9.56185	13.1457	9.60107	11.4769	9.59679	8.67869	10.1239	6.39908	10.0777	10.946	8.97524	0.819952
FBtr0074940-E5	chr3L	19587881	19588054	+	174	FBgn0036888	CG9330	FBtr0074940	-0.282791	2.07875	0.0668937	0.0936315	4.63278	4.01475	5.10362	4.72407	4.39977	2.80584	3.82562	4.82255	3.64392	3.65723	4.575	3.75103	0.819897
FBtr0308800-E3	chr2L;chr2L;chr2L	12610517;12610517;12610517	12611395;12611395;12611395	-;-;-	879	FBgn0032439	Ref2	FBtr0308800	-0.291119	2.1419	0.0403961	0.0593823	4.91601	4.62769	4.9799	4.74106	4.68968	4.75773	4.10981	3.62546	3.70317	3.4405	4.79087	3.92733	0.819754
FBtr0301342-E10	chr2L	21174383	21174975	-	593	FBgn0000239	bur	FBtr0301342	-0.287318	4.0717	0.0535602	0.0766234	17.8635	17.6833	16.4244	18.5564	21.5043	12.3213	14.7122	17.6827	15.1978	15.5229	18.4064	15.0874	0.819682
FBtr0083594-E3	chr3R	18300195	18300850	-	656	FBgn0038601	CG18600	FBtr0083594	-0.292263	2.97781	0.0415453	0.0609094	8.67888	8.12145	8.78442	9.12527	8.28794	8.29553	5.9461	6.56687	7.52484	6.9081	8.59959	7.04829	0.819607
FBtr0086797-E3	chr2R;chr2R;chr2R;chr2R	17859258;17859258;17859258;17859258	17860582;17860582;17860582;17860582	+;+;+;+	1325	FBgn0041585	olf186-F	FBtr0086797	-0.288826	4.55435	0.0599216	0.084757	26.502	24.5482	24.219	25.2857	28.2574	26.9198	20.6146	17.6827	21.4488	18.9092	25.7625	21.115	0.819604
FBtr0345826-E2	chr3L	20836585	20837153	+	569	FBgn0037030	CG3288	FBtr0345826	-0.298779	2.36399	0.0620777	0.0875472	6.53445	5.51645	5.01083	5.31882	5.62761	6.01832	4.0005	4.51472	4.68081	3.7385	5.60163	4.59057	0.819506
FBtr0074060-E2	chrX	15700172	15700807	-	636	FBgn0030669	CG9240	FBtr0074060	-0.29068	3.98771	0.0472859	0.068492	19.4415	16.059	15.9295	17.4519	17.9913	17.0384	12.2201	13.2363	14.3091	14.3851	17.3746	14.2378	0.819459
FBtr0308614-E2	chrX	15700172	15700807	-	636	FBgn0030669	CG9240	FBtr0308614	-0.29068	3.98771	0.0472885	0.068492	19.4415	16.059	15.9295	17.4519	17.9913	17.0384	12.2201	13.2363	14.3091	14.3851	17.3746	14.2378	0.819459
FBtr0070008-E4	chrX	20171130	20171526	+	397	FBgn0031094	CG9578	FBtr0070008	-0.291693	3.4976	0.0519478	0.0745359	13.514	11.8297	12.125	12.6428	11.6816	13.0126	9.13776	8.99525	10.517	8.96698	12.3586	10.1259	0.819341
FBtr0075786-E2	chr3L;chr3L;chr3L	13999380;13999380;13999380	14001433;14001433;14001433	-;-;-	2054	FBgn0036397	Nprl3	FBtr0075786	-0.286701	2.69882	0.0331593	0.0496081	6.39284	7.0488	7.42345	7.40897	7.0942	5.69301	5.85866	6.08804	5.53994	5.79738	7.07365	5.79541	0.819295
FBtr0072429-E4	chr2R	24782019	24782207	-	189	FBgn0035064	TyrRS-m	FBtr0072429	-0.286774	1.64227	0.0661882	0.0927854	3.09527	3.86152	3.21683	3.78945	2.89907	2.56185	2.49212	2.97561	3.31804	2.46524	3.37243	2.76257	0.819165
FBtr0084173-E1	chr3R	22027709	22029148	+	1440	FBgn0019957	ND-42	FBtr0084173	-0.28844	6.99063	0.0550145	0.0784643	130.345	145.665	146.489	143.676	132.726	131.509	110.047	109.927	114.532	106.276	139.78	114.458	0.818841
FBtr0084758-E3	chr3R	25039886	25039956	+	71	FBgn0045866	bai	FBtr0084758	-0.29016	3.40385	0.0408911	0.0600318	11.5718	11.5233	12.0631	11.9971	10.7436	10.7761	9.55312	9.54248	9.9245	7.61245	11.5798	9.48172	0.818817
FBtr0339176-E2	chr3R;chr3R;chr3R	9400369;9400369;9400369	9400878;9400878;9400878	-;-;-	510	FBgn0037686	RpL34b	FBtr0339176	-0.288532	9.65409	0.152169	0.196787	1104.38	889.712	837.427	815.87	782.272	1087.65	569.23	561.433	791.116	617.421	885.933	725.37	0.818764
FBtr0339370-E19	chr2R;chr2R	9168856;9168856	9169231;9169231	-;-	376	FBgn0015477	Rme-8	FBtr0339370	-0.287043	2.15039	0.0509266	0.0732442	5.19924	4.16799	4.94897	4.55414	5.18422	3.5378	4.48144	4.51472	3.25879	3.90104	4.81091	3.93876	0.818714
FBtr0333559-E1	chr3L	11113532	11113740	-	209	FBgn0003462	Sod1	FBtr0333559	-0.284424	1.99584	0.14077	0.183483	3.23688	4.59704	4.94897	5.16589	3.68353	2.64318	3.58515	5.23298	2.72553	3.52178	4.32646	3.54172	0.818619
FBtr0073011-E6	chr3L	2883641	2884259	-	619	FBgn0035379	spz5	FBtr0073011	-0.281477	2.694	0.134869	0.176635	5.19924	8.18274	7.48531	6.16848	8.20267	3.61913	6.3396	6.77209	5.12519	6.98937	7.04769	5.76907	0.818577
FBtr0082687-E6	chr3R;chr3R	12855544;12855544	12855767;12855767	-;-	224	FBgn0038088	CG10126	FBtr0082687	-0.290754	4.96009	0.148033	0.192162	43.2933	29.6663	27.9617	33.3743	36.5624	40.095	22.6914	20.6583	33.5063	22.8915	34.1716	27.9685	0.818472
FBtr0331379-E2	chr2R	8171174	8172401	+	1228	FBgn0011659	Mlh1	FBtr0331379	-0.298259	2.00318	0.0496134	0.0715297	5.11832	4.32122	4.33035	4.1633	3.83701	4.14776	2.95119	3.93328	3.31804	3.46759	4.35404	3.56357	0.818453
FBtr0331387-E4	chr2R;chr2R;chr2R;chr2R;chr2R	11411956;11411956;11411956;11411956;11411956	11412574;11412574;11412574;11412574;11412574	-;-;-;-;-	619	FBgn0015872	Drip	FBtr0331387	-0.291253	2.60274	0.0399503	0.0587863	5.968	7.20204	6.09342	6.42337	7.40116	5.2457	5.07168	6.08804	5.36219	5.30975	6.6176	5.41547	0.818344
FBtr0113053-E11	chr2R;chr2R;chr2R;chr2R;chr2R;chr2R	7974886;7974886;7974886;7974886;7974886;7974886	7975233;7975233;7975233;7975233;7975233;7975233	-;-;-;-;-;-	348	FBgn0033246	ACC	FBtr0113053	-0.286747	3.35613	0.0339219	0.050636	11.2279	10.6038	12.2796	11.8272	10.0444	8.37686	9.48753	9.33727	9.18386	9.42752	11.1966	9.16261	0.818338
FBtr0290239-E1	chr2L	12207919	12210110	+	2192	FBgn0051759	CG31759	FBtr0290239	-0.295483	3.1265	0.0518754	0.0744406	9.91294	9.92962	8.62976	9.14226	10.1297	9.88144	6.4489	7.18252	8.26548	7.28737	9.54886	7.81314	0.818228
FBtr0084406-E3	chr3R	23123962	23125001	-	1040	FBgn0051365	CG31365	FBtr0084406	-0.277756	1.95122	0.0626781	0.0882885	4.18771	4.0454	4.42314	4.19728	4.0587	2.56185	4.10981	3.89908	2.96254	3.57596	4.18245	3.42185	0.818145
FBtr0076834-E1	chr3L	7238542	7239793	+	1252	FBgn0261111	BHD	FBtr0076834	-0.291544	2.44862	0.0411035	0.0603115	6.04892	6.09875	6.18621	6.47435	4.92842	5.28637	4.41586	5.02776	4.50306	5.09303	5.94733	4.86521	0.81805
FBtr0087581-E2	chr2R	14157050	14157146	-	97	FBgn0040751	CG13018	FBtr0087581	-0.303802	1.80582	0.139056	0.181429	4.95647	3.46311	3.6808	3.50057	3.37657	4.96105	2.667	2.39417	3.19954	2.3027	3.7955	3.10489	0.818045
FBtr0087299-E6	chr2R;chr2R;chr2R;chr2R	15923774;15923774;15923774;15923774	15924009;15924009;15924009;15924009	-;-;-;-	236	FBgn0034049	bdg	FBtr0087299	-0.287935	3.11341	0.0344262	0.0512993	9.67018	10.2361	9.83607	9.15925	8.40731	8.37686	7.69496	7.07991	7.58409	7.96463	9.46178	7.74009	0.818037
FBtr0085715-E3	chr3R	30881792	30882927	-	1136	FBgn0039809	CG15547	FBtr0085715	-0.290408	6.41016	0.0848581	0.116195	110.904	88.8455	84.9367	94.9232	87.8931	100.97	69.8449	65.4635	76.6112	69.5144	93.5004	76.4807	0.817972
FBtr0334591-E4	chr3R	15793210	15793487	+	278	FBgn0038363	Acyp2	FBtr0334591	-0.293177	4.2802	0.130939	0.171987	25.3893	18.8479	18.9298	20.4256	23.005	25.7405	12.7666	13.8862	20.086	14.7102	21.3195	17.4379	0.817932
FBtr0310098-E2	chr2L;chr2L	10341822;10341822	10341932;10341932	+;+	111	FBgn0051715	CG31715	FBtr0310098	-0.294799	2.75911	0.0649023	0.0911527	7.60667	5.91486	8.25859	8.47953	6.66787	6.34364	5.74936	7.21672	6.04357	4.84921	7.3855	6.0405	0.817886
FBtr0084176-E1	chr3R	22034455	22035617	+	1163	FBgn0038928	Fadd	FBtr0084176	-0.299219	2.35494	0.0598191	0.0846312	5.86684	5.66969	5.56759	5.48875	5.28654	6.05899	3.84748	4.65153	3.55504	4.68667	5.57588	4.55994	0.817797
FBtr0087896-E2	chr2R;chr2R	12321712;12321712	12322521;12322521	+;+	810	FBgn0033712	mIF3	FBtr0087896	-0.296766	2.47308	0.0387125	0.0570968	5.72523	6.5278	5.44387	6.30442	6.24153	5.69301	4.32841	4.58313	5.27331	4.84921	6.04857	4.94542	0.817617
FBtr0072833-E2	chr3L	1857513	1859047	+	1535	FBgn0035283	CG12024	FBtr0072833	-0.290176	4.56556	0.0424647	0.0621619	25.45	24.6402	26.8482	26.2882	26.7056	19.3562	21.7732	23.9075	18.2788	22.9186	25.9864	21.2469	0.817615
FBtr0331832-E5	chr3L;chr3L	8298120;8298120	8298506;8298506	+;+	387	FBgn0015793	Rab19	FBtr0331832	-0.293376	3.98118	0.0584109	0.0828182	18.9762	17.4994	13.5478	16.8401	19.6796	15.7778	11.8703	12.6891	15.4644	14.954	17.3086	14.1511	0.817577
FBtr0273271-E4	chr3R	20580553	20580764	+	212	FBgn0038808	Srp14	FBtr0273271	-0.293549	4.11735	0.0912766	0.1241	20.3114	18.9398	18.373	19.0492	18.5541	23.138	15.1276	13.5442	14.0424	12.0011	19.0455	15.5707	0.81755
FBtr0342981-E6	chr2R	22170778	22171259	+	482	FBgn0000008	a	FBtr0342981	-0.280573	2.77756	0.121876	0.161235	6.25122	8.33597	9.5577	7.324	5.95163	4.87972	8.35078	6.56687	4.88818	5.90575	7.4841	6.11826	0.817501
FBtr0082230-E3	chr3R	10331856	10332695	+	840	FBgn0037809	CG12818	FBtr0082230	-0.292798	2.88632	0.0313047	0.0470576	8.73958	8.0908	7.23787	8.39457	7.87866	6.99427	6.68937	6.19064	6.22133	6.88101	8.06829	6.59532	0.817437
FBtr0347218-E2	chr3R;chr3R	17537356;17537356	17539306;17539306	-;-	1951	FBgn0010926	l(3)07882	FBtr0347218	-0.293054	2.7705	0.0423931	0.062068	7.64713	7.90692	7.20694	7.29002	7.19652	7.48224	6.3396	5.30138	5.68807	5.63484	7.4495	6.08923	0.8174
FBtr0332917-E7	chr2R;chr2R;chr2R;chr2R	10107467;10107467;10107467;10107467	10108474;10108474;10108474;10108474	+;+;+;+	1008	FBgn0004907	14-3-3zeta	FBtr0332917	-0.291185	8.08068	0.0655821	0.0920553	323	276.619	267.585	312.587	309.57	230.73	199.02	263.667	265.68	258.146	297.872	243.448	0.817292
FBtr0301126-E1	chr3L	20242506	20243735	+	1230	FBgn0024814	Clc	FBtr0301126	-0.291117	5.61962	0.0488302	0.0705152	53.449	53.1725	54.9026	56.3489	52.3538	39.9731	44.8581	50.9617	42.1273	42.9115	54.0454	44.1663	0.817208
FBtr0071767-E3	chr2R	22176815	22177428	+	614	FBgn0034704	CG6758	FBtr0071767	-0.29506	3.82941	0.0768598	0.106215	17.8433	15.4767	14.9088	15.3787	14.3589	18.0956	10.9085	11.0132	12.887	10.8091	15.5933	12.7427	0.817191
FBtr0071969-E6	chr2R	23161526	23162077	+	552	FBgn0034829	CG9899	FBtr0071969	-0.303929	2.05224	0.0857361	0.117304	5.38131	4.13734	4.14476	4.96197	3.90522	4.96105	2.82003	2.94141	4.05867	3.63014	4.50612	3.68226	0.817169
FBtr0077096-E10	chr3L	5761174	5761419	+	246	FBgn0016756	Usp47	FBtr0077096	-0.292018	6.05602	0.126338	0.166499	77.503	74.3495	70.0898	70.793	73.159	89.6649	45.9511	44.4632	62.8354	56.0775	73.1789	59.7984	0.817154
FBtr0076763-E1	chr3L	7977805	7978650	-	846	FBgn0035831	CG8038	FBtr0076763	-0.305015	1.96613	0.0468437	0.0679231	5.01716	3.55505	3.89731	4.48616	4.21218	4.06643	3.03863	3.24923	3.25879	3.68432	4.23357	3.45948	0.817154
FBtr0073756-E3	chrX	13288967	13294433	+	5467	FBgn0030466	CG15744	FBtr0073756	-0.286623	2.89949	0.0549976	0.0784447	7.18183	8.27468	9.92887	7.68086	7.70812	6.3843	7.45449	7.62715	5.86582	5.98702	8.15487	6.66376	0.81715
FBtr0303152-E2	chr3L	1857510	1859047	+	1538	FBgn0035283	CG12024	FBtr0303152	-0.291651	4.56637	0.0414839	0.0608374	25.4702	24.6402	26.91	26.3392	26.7056	19.3562	21.7732	23.9075	18.2788	22.9186	26.013	21.2469	0.816779
FBtr0331688-E5	chr3R;chr3R	16611649;16611649	16612054;16612054	-;-	406	FBgn0038448	CG12783	FBtr0331688	-0.300224	2.8214	0.0707591	0.0985584	9.0228	7.53915	6.71204	7.27302	8.06624	8.49885	5.61819	5.575	6.69533	5.14721	7.72265	6.30692	0.816678
FBtr0332390-E10	chrX	10603913	10605226	-	1314	FBgn0263072	CG43347	FBtr0332390	-0.296281	2.99648	0.032703	0.0489873	8.5575	8.39727	9.21745	8.68345	8.78249	8.33619	6.53634	6.9773	7.25821	6.52883	8.72763	7.12738	0.816645
FBtr0077454-E2	chr2L	4453169	4454265	-	1097	FBgn0031607	CG15440	FBtr0077454	-0.295169	3.45472	0.0464396	0.0673922	11.9158	12.3507	12.991	12.218	10.6242	12.2806	8.41636	9.54248	9.95412	8.88571	12.02	9.81586	0.81663
FBtr0076978-E4	chr3L	6617768	6619113	+	1346	FBgn0035708	axed	FBtr0076978	-0.293953	4.89408	0.132086	0.173337	37.0825	32.5471	29.7557	32.7966	31.2418	40.5017	23.0193	20.3505	30.129	19.451	32.6847	26.6903	0.816599
FBtr0074830-E2	chr3L;chr3L;chr3L	20242785;20242785;20242785	20243735;20243735;20243735	+;+;+	951	FBgn0024814	Clc	FBtr0074830	-0.292202	5.6164	0.0477384	0.0690912	53.4288	53.1418	54.748	56.162	52.2345	39.9324	44.5958	50.8248	42.0384	42.8573	53.943	44.0497	0.816598
FBtr0333326-E7	chr3R;chr3R;chr3R	7083948;7083948;7083948	7084124;7084124;7084124	-;-;-	177	FBgn0037470	Tailor	FBtr0333326	-0.291827	2.82127	0.0521452	0.0747846	7.84943	6.46651	7.51625	8.27561	8.40731	5.815	6.58006	5.50659	5.74732	7.80209	7.70302	6.29021	0.81659
FBtr0086647-E4	chr2R	18708587	18709117	-	531	FBgn0034380	Vps51	FBtr0086647	-0.286447	2.32828	0.0453349	0.0659202	5.52293	4.87287	5.35107	5.77764	5.72993	3.57846	5.24656	4.1385	4.71043	4.57831	5.45089	4.45045	0.816464
FBtr0347472-E1	chrX	8564408	8565178	-	771	FBgn0267914	asRNA:CR46195	FBtr0347472	-0.297952	2.33168	0.0518807	0.0744438	6.37261	5.27128	5.56759	5.77764	4.43388	4.87972	3.65073	4.48052	5.09556	4.28031	5.4846	4.47737	0.816353
FBtr0304112-E11	chr2L;chr2L;chr2L;chr2L;chr2L;chr2L;chr2L;chr2L;chr2L;chr2L;chr2L	10401077;10401077;10401077;10401077;10401077;10401077;10401077;10401077;10401077;10401077;10401077	10401271;10401271;10401271;10401271;10401271;10401271;10401271;10401271;10401271;10401271;10401271	+;+;+;+;+;+;+;+;+;+;+	195	FBgn0051716	Cnot4	FBtr0304112	-0.280038	2.04113	0.0772408	0.106665	4.0461	4.62769	4.85618	4.55414	4.22924	2.72451	4.17539	4.00169	2.84403	4.46995	4.46267	3.64311	0.816353
FBtr0071372-E2	chrX	9551774	9552783	-	1010	FBgn0028327	l(1)G0320	FBtr0071372	-0.291788	5.1875	0.107369	0.143845	32.8139	41.0976	45.9635	40.1206	40.2971	22.4874	37.0101	43.4371	30.0401	30.5311	40.0585	32.7012	0.816334
FBtr0079992-E4	chr2L	10332739	10333129	+	391	FBgn0032222	CG5037	FBtr0079992	-0.294882	4.74227	0.0831098	0.114008	31.4584	30.5244	27.6524	28.5483	28.9225	34.0361	19.4123	21.4449	25.0631	20.1283	29.4212	24.0169	0.816314
FBtr0337030-E6	chr3R;chr3R;chr3R	31613935;31613935;31613935	31614217;31614217;31614217	+;+;+	283	FBgn0011655	Med	FBtr0337030	-0.277695	1.85543	0.0754962	0.104482	3.19642	4.81157	4.17569	3.4156	4.0246	2.56185	3.36654	3.55706	2.90329	3.63014	3.92478	3.20378	0.816295
FBtr0084172-E2	chr3R;chr3R	22028020;22028020	22029148;22029148	+;+	1129	FBgn0019957	ND-42	FBtr0084172	-0.292962	6.98618	0.0516235	0.0741435	130.203	145.389	146.211	143.404	132.522	131.346	109.172	109.14	114.206	105.68	139.546	113.909	0.816282
FBtr0301845-E3	chr3R;chr3R	15226637;15226637	15227564;15227564	+;+	928	FBgn0263979	Caf1-55	FBtr0301845	-0.295811	3.18308	0.0467005	0.0677432	10.0748	8.79568	10.7021	9.43114	10.6925	8.82416	7.95729	9.33727	6.36945	8.07299	9.93924	8.11223	0.816182
FBtr0083663-E2	chr3R	18668609	18668802	+	194	FBgn0051229	CG31229	FBtr0083663	-0.295715	4.3383	0.127119	0.167394	25.7332	22.6788	19.6103	21.3942	21.7089	28.3431	14.6685	13.339	18.9306	15.4145	22.2251	18.1391	0.816156
FBtr0080984-E2	chr2L	17485302	17485624	+	323	FBgn0032644	CG5131	FBtr0080984	-0.288903	1.9992	0.0454526	0.0660681	4.5114	4.35187	4.0829	4.24826	4.46798	3.78178	4.17539	2.8388	3.19954	3.68432	4.33248	3.53597	0.816153
FBtr0081146-E3	chr2L	19049422	19049884	+	463	FBgn0032746	CG10470	FBtr0081146	-0.295059	4.45008	0.0484453	0.069996	27.4123	22.4029	22.6106	24.334	23.2778	23.016	18.3848	18.3325	21.5969	16.6336	24.0076	19.5928	0.816109
FBtr0331773-E1	chr3L	737052	737479	-	428	FBgn0264310	lncRNA:CR43785	FBtr0331773	-0.30789	2.14152	0.152131	0.196751	5.68477	4.32122	3.71173	5.76064	4.51914	6.34364	3.45399	3.04402	4.05867	2.68197	4.7995	3.91646	0.816013
FBtr0337095-E4	chr3R	14124163	14124862	-	700	FBgn0010340	140up	FBtr0337095	-0.289432	2.4445	0.0453185	0.0659001	6.29169	6.65039	5.90783	5.60771	5.21833	4.96105	4.70005	4.71994	4.11793	5.71611	5.93519	4.84301	0.815983
FBtr0083174-E4	chr3R	15793210	15793411	+	202	FBgn0038363	Acyp2	FBtr0083174	-0.296646	4.26995	0.124709	0.164605	25.2477	18.7866	18.8989	20.2217	22.8004	25.4152	12.7011	13.852	19.9675	14.5206	21.191	17.2913	0.81597
FBtr0086308-E2	chr2R;chr2R	20261754;20261754	20262553;20262553	-;-	800	FBgn0005655	PCNA	FBtr0086308	-0.293318	2.40684	0.0733797	0.101839	5.705	5.17934	6.40273	5.67568	5.91752	4.02577	5.09354	6.43006	4.38455	3.63014	5.77605	4.71281	0.815923
FBtr0472956-E2	chrX;chrX	15836282;15836282	15836397;15836397	+;+	116	FBgn0052582	lncRNA:CR32582	FBtr0472956	-0.302536	1.54558	0.0375587	0.0555171	3.25711	2.81952	3.24776	3.44959	2.98434	2.76518	2.47026	2.70199	2.39965	2.51942	3.15166	2.5713	0.815855
FBtr0076239-E3	chr3L	11069043	11069306	-	264	FBgn0036121	CG6310	FBtr0076239	-0.288139	2.63702	0.0929989	0.126255	5.40154	6.68104	6.58831	7.8168	7.36706	3.65979	5.88052	5.36979	5.74732	6.96228	6.77095	5.52394	0.815829
FBtr0078368-E3	chr3L;chr3L	21537441;21537441	21538582;21538582	+;+	1142	FBgn0015283	Rpn10	FBtr0078368	-0.293983	6.33186	0.0498947	0.0718851	97.0457	87.6503	89.3289	87.4462	81.8562	74.9037	69.9323	80.4784	71.96	64.3672	88.6655	72.3283	0.815744
FBtr0334328-E7	chr3R;chr3R;chr3R;chr3R;chr3R;chr3R;chr3R;chr3R	8941408;8941408;8941408;8941408;8941408;8941408;8941408;8941408	8941832;8941832;8941832;8941832;8941832;8941832;8941832;8941832	+;+;+;+;+;+;+;+	425	FBgn0037643	ScsbetaA	FBtr0334328	-0.294583	5.81109	0.0862227	0.117907	71.2518	60.0374	58.5834	60.3083	58.7489	65.3069	41.7976	43.4713	58.3027	43.1282	61.786	50.4014	0.815741
FBtr0110909-E9	chr3R	29315785	29315879	-	95	FBgn0015622	Cnx99A	FBtr0110909	-0.29685	4.36009	0.0777623	0.107313	23.0223	20.9012	21.9301	23.2295	23.7383	25.7405	14.122	15.5621	18.1307	18.4758	22.5643	18.4062	0.815724
FBtr0339347-E1	chr2R	8542796	8543542	-	747	FBgn0265306	lncRNA:CR44279	FBtr0339347	-0.303285	2.59231	0.148943	0.193172	6.95929	6.46651	6.09342	6.72925	6.71903	8.66151	3.93492	3.96748	6.39908	3.92813	6.5935	5.37823	0.815686
FBtr0087210-E13	chr2R	16058455	16059466	+	1012	FBgn0034071	CG8405	FBtr0087210	-0.290947	3.17475	0.0447543	0.0651523	8.49681	11.462	10.4547	9.0403	9.99327	7.15693	7.52007	9.16626	8.4136	8.07299	9.88941	8.06597	0.815617
FBtr0330367-E9	chr3R	7095580	7095843	-	264	FBgn0261238	Alh	FBtr0330367	-0.284422	2.47263	0.136716	0.178746	5.19924	6.34392	7.05228	5.74365	5.88341	3.00916	6.03355	6.08804	3.58467	5.93284	6.0445	4.92965	0.81556
FBtr0334674-E9	chr3R;chr3R	7095580;7095580	7095843;7095843	-;-	264	FBgn0261238	Alh	FBtr0334674	-0.284421	2.47263	0.13671	0.178746	5.19924	6.34392	7.05228	5.74365	5.88341	3.00916	6.03355	6.08804	3.58467	5.93284	6.0445	4.92965	0.81556
FBtr0334676-E9	chr3R;chr3R;chr3R	7095580;7095580;7095580	7095843;7095843;7095843	-;-;-	264	FBgn0261238	Alh	FBtr0334676	-0.284422	2.47263	0.136718	0.178746	5.19924	6.34392	7.05228	5.74365	5.88341	3.00916	6.03355	6.08804	3.58467	5.93284	6.0445	4.92965	0.81556
FBtr0077815-E4	chr2L	1984206	1984514	+	309	FBgn0031379	CG7289	FBtr0077815	-0.298259	3.88555	0.144684	0.18814	19.0571	16.0284	13.8571	14.9199	17.2921	21.0641	10.0122	10.1581	14.8423	10.1048	16.2309	13.2363	0.815499
FBtr0077337-E4	chrX	20253066	20254691	+	1626	FBgn0015789	Rab10	FBtr0077337	-0.29257	4.46477	0.0676833	0.0946513	20.4328	25.3144	26.7554	23.7053	25.0855	15.4118	21.7951	24.0785	16.7383	20.8868	24.2587	19.7821	0.815466
FBtr0343826-E8	chr2L	18593647	18594189	+	543	FBgn0032688	CG15160	FBtr0343826	-0.301151	2.62769	0.0890597	0.121379	6.95929	7.41657	6.00062	6.74624	6.65081	7.97021	4.98423	4.1385	5.89545	4.55122	6.75471	5.50792	0.81542
FBtr0336732-E1	chr2R	23061683	23062593	-	911	FBgn0010622	DCTN3-p24	FBtr0336732	-0.292615	3.42875	0.034712	0.0516818	12.0776	11.4313	12.7436	12.133	10.6072	9.3528	10.7336	10.4317	8.59136	8.99407	11.7986	9.62071	0.815415
FBtr0305044-E1	chr3R	24228342	24230035	-	1694	FBgn0039172	Spase22-23	FBtr0305044	-0.295876	4.69037	0.0435979	0.0636517	29.7793	25.6515	29.1989	28.5483	28.7349	25.8625	21.9263	24.489	24.5002	18.9363	28.3826	23.1428	0.815389
FBtr0076133-E6	chr3L	11650517	11651267	-	751	FBgn0052085	CG32085	FBtr0076133	-0.297372	4.0823	0.0416924	0.0611178	19.664	17.9591	18.373	18.2505	18.7758	18.5836	13.8159	14.4676	15.9384	13.0306	18.6045	15.1672	0.815246
FBtr0084974-E2	chr3R	26057347	26058089	-	743	FBgn0039405	PIG-P	FBtr0084974	-0.297836	3.97625	0.0597456	0.0845369	18.7132	16.7945	17.2905	17.5538	16.0813	19.3969	13.5755	12.5523	12.7093	12.2179	17.2867	14.0904	0.8151
FBtr0300624-E2	chr3R	26057347	26058089	-	743	FBgn0260224	CG42498	FBtr0300624	-0.297837	3.97625	0.0597428	0.0845369	18.7132	16.7945	17.2905	17.5538	16.0813	19.3969	13.5755	12.5523	12.7093	12.2179	17.2867	14.0904	0.8151
FBtr0071090-E4	chrX	7903216	7903335	+	120	FBgn0010292	bys	FBtr0071090	-0.303568	1.57078	0.046497	0.0674637	2.69066	3.5244	3.21683	3.4326	3.22309	3.13115	2.31723	2.63359	2.42928	2.6007	3.21751	2.62239	0.815036
FBtr0079821-E4	chr2L;chr2L	9460938;9460938	9463123;9463123	+;+	2186	FBgn0002973	numb	FBtr0079821	-0.295336	5.0598	0.0393791	0.0579973	40.0362	34.6311	35.88	36.0762	36.8012	31.3522	32.1133	30.406	26.6925	28.9327	36.6849	29.8993	0.815031
FBtr0088542-E3	chr2R;chr2R	9582505;9582505	9583525;9583525	-;-	1021	FBgn0033427	Smyd4-1	FBtr0088542	-0.297032	1.67362	0.0491226	0.0709044	3.09527	3.12599	3.74266	3.48357	3.8029	2.68385	2.38281	2.66779	2.99216	3.33214	3.45008	2.81175	0.814982
FBtr0074255-E5	chrX	16079014	16080705	-	1692	FBgn0028397	Tob	FBtr0074255	-0.295437	5.3381	0.0446795	0.0650561	43.88	41.925	41.1383	45.5584	50.0005	32.6128	36.1138	39.6748	35.7874	37.1412	44.5004	36.266	0.814959
FBtr0310317-E6	chrX	16079014	16080702	-	1689	FBgn0028397	Tob	FBtr0310317	-0.295437	5.3381	0.0446918	0.0650689	43.88	41.925	41.1383	45.5584	50.0005	32.6128	36.1138	39.6748	35.7874	37.1412	44.5004	36.266	0.814959
FBtr0080889-E2	chr2L	16722009	16722644	+	636	FBgn0284248	Cyt-c-p	FBtr0080889	-0.295732	5.82407	0.0434041	0.0633762	64.7983	59.2712	63.6561	60.5122	63.6091	52.579	49.427	55.6132	46.3044	50.1718	62.3694	50.8191	0.814808
FBtr0344849-E1	chr2L	16722011	16722644	+	634	FBgn0284248	Cyt-c-p	FBtr0344849	-0.295732	5.82407	0.0434021	0.0633762	64.7983	59.2712	63.6561	60.5122	63.6091	52.579	49.427	55.6132	46.3044	50.1718	62.3694	50.8191	0.814808
FBtr0345029-E2	chr3L	3038729	3038905	+	177	FBgn0035388	CG2162	FBtr0345029	-0.278195	2.02358	0.116837	0.155164	3.27734	5.57775	4.67059	4.75805	3.78585	2.48053	4.70005	3.55706	3.58467	3.65723	4.41392	3.5959	0.814675
FBtr0072981-E6	chr3L;chr3L	3038729;3038729	3038905;3038905	+;+	177	FBgn0035388	CG2162	FBtr0072981	-0.278196	2.02358	0.116849	0.155172	3.27734	5.57775	4.67059	4.75805	3.78585	2.48053	4.70005	3.55706	3.58467	3.65723	4.41392	3.5959	0.814675
FBtr0299641-E2	chr3L;chr3L;chr3L;chr3L	7145967;7145967;7145967;7145967	7147864;7147864;7147864;7147864	-;-;-;-	1898	FBgn0259173	corn	FBtr0299641	-0.285861	2.868	0.0831595	0.11407	7.20206	8.88762	9.65049	7.56191	6.61671	4.71706	7.8917	7.28512	6.01395	6.6101	7.98376	6.50359	0.814603
FBtr0302921-E5	chrX	5787639	5787832	+	194	FBgn0261610	CG42699	FBtr0302921	-0.309661	1.75531	0.06404	0.0900332	3.92472	3.55505	3.46428	4.09532	3.27425	3.86311	2.57956	2.56518	3.52542	2.38397	3.66272	2.98345	0.814544
FBtr0339504-E3	chrX;chrX;chrX;chrX;chrX	6223061;6223061;6223061;6223061;6223061	6223511;6223511;6223511;6223511;6223511	-;-;-;-;-	451	FBgn0003514	sqh	FBtr0339504	-0.295993	5.12068	0.0484079	0.06995	38.3166	33.8955	37.8596	38.1834	43.1109	26.1065	31.8291	35.2627	31.1363	31.5334	38.2732	31.1736	0.814502
FBtr0334746-E6	chr3L	22271558	22272348	+	791	FBgn0004179	Csp	FBtr0334746	-0.301311	2.9008	0.0577749	0.0820337	8.41589	8.39727	8.19673	8.13967	7.74223	8.94616	6.71123	6.73788	5.59919	5.30975	8.17836	6.66084	0.814448
FBtr0086909-E2	chr2R	17403889	17405171	+	1283	FBgn0010620	CG10939	FBtr0086909	-0.295034	4.15105	0.0407788	0.0598882	17.5398	20.8706	20.5691	19.9159	18.7075	15.2085	17.5104	18.2641	14.0128	14.4935	19.5206	15.8978	0.814414
FBtr0112408-E2	chr2R	6831296	6831496	-	201	FBgn0085244	CG34215	FBtr0112408	-0.296736	2.81443	0.0585963	0.0830669	7.50552	7.72303	6.58831	8.37757	8.20267	5.08304	5.24656	6.05383	7.43597	7.44991	7.67942	6.25386	0.814366
FBtr0333853-E11	chr3L	15127017	15127409	+	393	FBgn0036480	Cep135	FBtr0333853	-0.301243	2.97126	0.100812	0.135992	9.62972	9.43926	8.25859	8.51352	7.14536	10.3287	6.4489	6.19064	7.08046	4.95758	8.59729	7.00127	0.814357
FBtr0078857-E2	chr3R	4642284	4642428	+	145	FBgn0037262	MED31	FBtr0078857	-0.294064	1.68997	0.0760899	0.105269	2.73112	3.61634	3.95917	3.58553	3.59826	2.43986	2.33909	3.55706	2.54778	3.35923	3.49809	2.8486	0.814332
FBtr0089205-E6	chr4;chr4	1173084;1173084	1173203;1173203	-;-	120	FBgn0002521	pho	FBtr0089205	-0.302305	2.48202	0.0711792	0.0990658	6.87837	6.37457	4.11383	6.54232	6.51439	5.08304	5.1154	4.95936	5.65844	3.95522	6.0847	4.95429	0.814222
FBtr0302889-E3	chr2R;chr2R	19945230;19945230	19945386;19945386	-;-	157	FBgn0261580	CG42690	FBtr0302889	-0.316177	1.9267	0.094427	0.128012	4.34956	3.73893	3.588	4.29924	4.68968	4.87972	2.47026	2.94141	3.8513	2.68197	4.13308	3.36493	0.814146
FBtr0306044-E3	chr2R	19945230	19945386	-	157	FBgn0262824	CG43195	FBtr0306044	-0.316176	1.9267	0.0944344	0.128015	4.34956	3.73893	3.588	4.29924	4.68968	4.87972	2.47026	2.94141	3.8513	2.68197	4.13308	3.36493	0.814146
FBtr0078251-E3	chr3L	20779678	20780378	+	701	FBgn0037020	Pex14	FBtr0078251	-0.300222	2.98268	0.0271393	0.0413419	8.51704	8.79568	8.25859	8.83638	8.8507	7.5229	6.92983	7.76396	6.57683	6.42047	8.65168	7.0428	0.814038
FBtr0333370-E2	chr3L;chr3L;chr3L	7240855;7240855;7240855	7240941;7240941;7240941	-;-;-	87	FBgn0035753	RpL18	FBtr0333370	-0.296398	5.4877	0.117566	0.156048	40.3194	46.8286	64.7078	56.4679	38.7453	31.5555	38.759	52.5008	35.4319	42.8573	49.4138	40.2209	0.813961
FBtr0300439-E3	chr3R	27957672	27957744	-	73	FBgn0259990	CG42487	FBtr0300439	-0.30279	1.89113	0.0648076	0.0910299	4.45071	3.83087	4.05197	4.28225	3.53005	4.18843	3.51957	2.66779	3.55504	2.46524	4.02917	3.27921	0.813869
FBtr0344620-E3	chr3R;chr3R	27957672;27957672	27957744;27957744	-;-	73	FBgn0039565	CG4884	FBtr0344620	-0.30279	1.89113	0.0648187	0.0910403	4.45071	3.83087	4.05197	4.28225	3.53005	4.18843	3.51957	2.66779	3.55504	2.46524	4.02917	3.27921	0.813869
FBtr0076128-E5	chr3L;chr3L;chr3L;chr3L	11700091;11700091;11700091;11700091	11701173;11701173;11701173;11701173	-;-;-;-	1083	FBgn0036196	CG11658	FBtr0076128	-0.296286	5.07979	0.0493345	0.0711631	32.4295	40.3927	36.4368	38.8121	38.029	25.5372	34.1245	33.3816	29.181	29.2307	37.22	30.291	0.813836
FBtr0083860-E2	chr3R;chr3R	19862517;19862517	19864191;19864191	-;-	1675	FBgn0038738	CG4572	FBtr0083860	-0.297466	6.01726	0.0539919	0.07717	71.8183	71.0397	67.275	75.5001	71.1296	50.9524	52.3782	62.1117	69.7085	55.1564	71.3525	58.0614	0.813726
FBtr0077718-E3	chr2L	2770460	2770904	+	445	FBgn0031459	CG2862	FBtr0077718	-0.297991	5.66524	0.0507005	0.0729572	55.6136	57.1872	57.9957	55.3464	53.377	54.7749	41.7539	47.3704	43.4308	40.1212	55.904	45.4902	0.81372
FBtr0080023-E2	chr2L	10427076	10428632	+	1557	FBgn0267330	KdelR	FBtr0080023	-0.297954	5.4015	0.0428446	0.0626412	49.1197	42.9977	45.9326	47.1047	47.5618	37.6552	38.4748	43.2319	35.6097	34.3779	46.5433	37.8699	0.813649
FBtr0083861-E1	chr3R	19862517	19864393	-	1877	FBgn0038738	CG4572	FBtr0083861	-0.297656	6.01771	0.0538277	0.0769573	71.8385	71.0397	67.3369	75.5341	71.1467	50.9931	52.3782	62.1117	69.7381	55.1564	71.3792	58.0755	0.81362
FBtr0273307-E4	chr2R;chr2R	15486529;15486529	15489349;15489349	-;-	2821	FBgn0034022	CG12964	FBtr0273307	-0.294878	4.33253	0.111232	0.148427	16.2653	25.6515	24.4665	22.7707	21.5896	12.1993	23.3253	21.1713	16.1162	17.2838	22.1487	18.0192	0.813555
FBtr0343320-E5	chrX;chrX	19301330;19301330	19301723;19301723	-;-	394	FBgn0031012	CG8051	FBtr0343320	-0.298671	1.71541	0.0767769	0.106113	3.76287	3.27923	2.90752	3.63651	4.12692	2.3992	2.667	2.25736	3.67354	3.41341	3.54261	2.8821	0.813554
FBtr0070371-E4	chrX;chrX	1860686;1860686	1861098;1861098	-;-	413	FBgn0028969	deltaCOP	FBtr0070371	-0.285088	1.77151	0.0747526	0.103551	2.87273	3.86152	4.02104	4.1633	3.56415	2.3992	3.65073	3.35184	2.51816	3.11542	3.69655	3.00707	0.81348
FBtr0072832-E2	chr3L	1857465	1859047	+	1583	FBgn0035283	CG12024	FBtr0072832	-0.297506	4.58202	0.0365908	0.0542253	25.713	24.9773	27.4668	26.6791	26.8932	19.6002	21.7951	24.0443	18.664	23.0541	26.3459	21.4315	0.813469
FBtr0339102-E3	chr2R;chr2R;chr2R;chr2R	22068736;22068736;22068736;22068736	22069757;22069757;22069757;22069757	+;+;+;+	1022	FBgn0265192	Snp	FBtr0339102	-0.298196	7.24541	0.090785	0.1235	193.727	164.206	148.964	154.909	174.627	178.964	114.943	112.252	154.644	119.578	167.287	136.076	0.813433
FBtr0082403-E2	chr3R	11430740	11431338	-	599	FBgn0037899	RpL24-like	FBtr0082403	-0.298422	6.41867	0.104031	0.13987	109.71	97.0589	91.6796	85.8999	87.1598	108.899	73.4956	62.1117	79.4256	59.5722	94.3016	76.7008	0.813356
FBtr0074006-E5	chrX	15325816	15326530	+	715	FBgn0004924	Top1	FBtr0074006	-0.300086	3.67222	0.0271964	0.0414187	14.6873	13.8831	13.3004	13.1016	15.007	12.7686	11.6299	11.1842	10.9021	10.4299	13.9959	11.3829	0.813307
FBtr0074174-E3	chrX;chrX;chrX	15851088;15851088;15851088	15851196;15851196;15851196	-;-;-	109	FBgn0026076	UBL3	FBtr0074174	-0.304742	1.7414	0.0483159	0.0698293	3.52011	3.61634	2.75286	4.29924	3.87111	3.00916	3.1698	2.66779	2.72553	3.11542	3.61193	2.93754	0.813287
FBtr0302297-E9	chr2R;chr2R;chr2R	22106107;22106107;22106107	22107205;22107205;22107205	-;-;-	1099	FBgn0243516	Vrp1	FBtr0302297	-0.300162	5.07371	0.151805	0.196412	41.0679	37.1135	31.7043	36.3141	39.291	50.0985	24.5277	23.1209	30.8696	22.2143	37.0982	30.1662	0.813145
FBtr0303924-E7	chr2L;chr2L	8486022;8486022	8487681;8487681	+;+	1660	FBgn0262029	d	FBtr0303924	-0.292592	3.07459	0.133753	0.175302	7.76851	9.77638	11.5991	8.87037	8.13446	4.75773	8.43822	9.67929	5.53994	9.10244	9.22977	7.50352	0.81297
FBtr0086057-E3	chr2R	5758065	5759530	-	1466	FBgn0033038	CG7791	FBtr0086057	-0.298104	3.18146	0.0421401	0.0617371	8.71935	9.16344	11.0424	10.6376	10.1468	7.48224	8.3945	9.40567	6.75458	8.37099	9.94192	8.0816	0.812881
FBtr0310411-E4	chr3R;chr3R	8031146;8031146	8031711;8031711	+;+	566	FBgn0037543	CG10903	FBtr0310411	-0.310048	2.58988	0.0841346	0.11528	7.74828	6.49716	5.382	6.69526	6.59965	7.84822	4.41586	4.68574	5.12519	4.68667	6.58447	5.35233	0.812872
FBtr0346944-E1	chr3L	10127909	10128618	+	710	FBgn0267539	lncRNA:CR45879	FBtr0346944	-0.310707	2.11861	0.0806225	0.110909	5.09809	4.32122	4.0829	5.3698	4.75789	5.20504	3.36654	2.66779	4.47343	3.49469	4.72598	3.8415	0.812847
FBtr0088012-E1	chr2R	12177430	12178553	-	1124	FBgn0033690	EndoG	FBtr0088012	-0.30286	3.63559	0.028568	0.0433241	14.1007	12.2894	13.7643	13.8323	14.2566	12.7279	10.2089	11.6288	10.3393	10.5653	13.6487	11.0941	0.81283
FBtr0332420-E1	chr2R	11279725	11280670	+	946	FBgn0041174	Vhl	FBtr0332420	-0.283715	1.7538	0.0656411	0.0921068	2.77158	3.92281	4.60873	3.34763	3.66647	2.64318	3.19166	3.18083	2.78478	3.08833	3.66344	2.97776	0.81283
FBtr0083573-E3	chr3R;chr3R	18281694;18281694	18282484;18282484	+;+	791	FBgn0026250	eIF1A	FBtr0083573	-0.299342	7.39786	0.0440005	0.0641301	179.505	194.67	167.306	187.943	200.616	147.408	146.423	157.639	157.666	146.668	186.008	151.161	0.812659
FBtr0072778-E2	chr3L	1798414	1798610	+	197	FBgn0035273	CG12020	FBtr0072778	-0.302663	3.91155	0.145136	0.188638	20.3519	15.5687	13.0838	15.4977	18.213	19.1529	9.64056	9.33727	17.3308	11.7573	16.543	13.4438	0.812656
FBtr0071897-E4	chr2R	22855445	22855694	+	250	FBgn0010078	RpL23	FBtr0071897	-0.29937	8.81124	0.109427	0.14627	647.356	478.828	465.42	433.442	452.852	540.063	321.243	338.125	442.425	371.818	495.579	402.735	0.812655
FBtr0114614-E1	chr2R	17855244	17857797	+	2554	FBgn0041585	olf186-F	FBtr0114614	-0.295116	2.84407	0.0437749	0.0638605	6.41307	8.64244	8.53697	7.51093	8.20267	5.85567	6.05541	6.60107	5.92507	7.50409	7.86122	6.38826	0.81263
FBtr0077719-E2	chr2L;chr2L	2770460;2770460	2770808;2770808	+;+	349	FBgn0031459	CG2862	FBtr0077719	-0.300067	5.66054	0.0484976	0.0700593	55.3506	57.034	57.9029	55.1934	53.3088	54.2869	41.6227	47.302	43.2234	40.0941	55.758	45.3058	0.812544
FBtr0112422-E2	chr2R	11841846	11842164	+	319	FBgn0259832	CG34229	FBtr0112422	-0.30358	3.08864	0.0597823	0.084584	9.30603	9.01021	10.2072	9.38016	8.76543	10.0848	6.88611	6.46426	8.44323	6.0412	9.33382	7.58391	0.81252
FBtr0075483-E2	chr3L	16231474	16231588	-	115	FBgn0036580	PDCD-5	FBtr0075483	-0.305966	2.12925	0.0497119	0.0716425	4.28887	4.01475	5.10362	5.87959	4.51914	4.1071	4.02236	4.44632	3.40692	3.35923	4.7612	3.86839	0.812482
FBtr0303580-E7	chr2R;chr2R;chr2R;chr2R;chr2R;chr2R;chr2R;chr2R;chr2R;chr2R;chr2R	8139679;8139679;8139679;8139679;8139679;8139679;8139679;8139679;8139679;8139679;8139679	8139890;8139890;8139890;8139890;8139890;8139890;8139890;8139890;8139890;8139890;8139890	-;-;-;-;-;-;-;-;-;-;-	212	FBgn0263593	Lpin	FBtr0303580	-0.292795	2.66174	0.0644699	0.0906017	6.55468	7.1101	7.76369	6.83121	6.3268	4.39175	6.16471	6.70368	4.4438	6.39338	6.9173	5.61946	0.812379
FBtr0075746-E2	chr3L	14175610	14178492	-	2883	FBgn0000411	D	FBtr0075746	-0.305055	2.52589	0.0427893	0.0625817	5.92754	5.85357	6.52645	6.54232	6.61671	6.22165	5.53075	5.16457	4.47343	4.17195	6.29332	5.11247	0.812365
FBtr0347494-E2	chr3L	18899306	18900408	+	1103	FBgn0036825	RpL26	FBtr0347494	-0.299872	9.68133	0.101915	0.137353	1017.68	907.273	923.787	864.538	816.805	1032.79	566.279	606.546	783.857	690.539	906.016	736.003	0.812351
FBtr0333709-E2	chr3L;chr3L	18899306;18899306	18899917;18899917	+;+	612	FBgn0036825	RpL26	FBtr0333709	-0.299884	9.68121	0.101882	0.137316	1017.53	907.181	923.756	864.504	816.737	1032.63	566.148	606.512	783.857	690.539	905.942	735.937	0.812345
FBtr0346418-E5	chr2L;chr2L	20420897;20420897	20421117;20421117	+;+	221	FBgn0032859	Arpc2	FBtr0346418	-0.294401	2.70537	0.0516851	0.0742148	6.75699	6.92621	7.54718	7.51093	6.88956	4.92039	6.01169	5.47239	5.00669	7.53118	7.12617	5.78847	0.812283
FBtr0302637-E5	chr3L	20834002	20834269	+	268	FBgn0259243	Pka-R1	FBtr0302637	-0.303305	2.17605	0.0265947	0.0405969	4.91601	4.68899	5.07269	5.30183	4.63852	3.86311	3.69445	4.48052	4.02905	3.92813	4.92361	3.99905	0.81222
FBtr0336925-E4	chr2R	7513846	7515163	-	1318	FBgn0033185	CG1603	FBtr0336925	-0.303608	2.6118	0.0304211	0.0458734	6.6356	6.55845	6.86669	6.28743	7.07715	5.93699	4.70005	5.36979	5.15481	5.98702	6.68506	5.42973	0.812218
FBtr0072129-E3	chr2R	23875151	23877442	+	2292	FBgn0011236	ken	FBtr0072129	-0.30033	5.77269	0.0433279	0.0632948	52.6398	60.589	64.3366	62.6024	61.2216	49.6512	48.3558	50.3802	44.1714	52.1765	60.2779	48.947	0.812023
FBtr0088083-E4	chr2R	11688569	11689888	-	1320	FBgn0010516	wal	FBtr0088083	-0.300862	6.06897	0.0391011	0.0576221	74.1043	71.8671	77.2658	75.653	71.3172	64.1683	56.7722	63.3771	58.362	57.8926	74.0415	60.1144	0.811902
FBtr0300664-E3	chr2R	18167773	18168138	+	366	FBgn0260401	MED9	FBtr0300664	-0.301515	5.01342	0.0369645	0.0547334	38.3773	36.7764	33.6221	34.5809	34.6013	31.9622	25.0305	28.8669	29.7439	28.8786	35.5916	28.8964	0.811889
FBtr0300662-E3	chr2R;chr2R	18167773;18167773	18168138;18168138	+;+	366	FBgn0260392	CG42518	FBtr0300662	-0.301515	5.01342	0.0369674	0.0547344	38.3773	36.7764	33.6221	34.5809	34.6013	31.9622	25.0305	28.8669	29.7439	28.8786	35.5916	28.8964	0.811889
FBtr0307021-E9	chrX	10603938	10605226	-	1289	FBgn0263072	CG43347	FBtr0307021	-0.304835	2.99158	0.0282226	0.0428396	8.5575	8.39727	9.21745	8.66645	8.76543	8.33619	6.51448	6.87469	7.19896	6.47465	8.72082	7.0798	0.811827
FBtr0306008-E4	chr3R	9633661	9634475	-	815	FBgn0003334	Scm	FBtr0306008	-0.305378	1.89978	0.0313036	0.0470576	3.96518	4.16799	3.64986	3.84043	4.63852	3.37514	3.41027	3.38604	3.37729	2.89869	4.05239	3.28949	0.811739
FBtr0337049-E11	chr3R;chr3R;chr3R;chr3R;chr3R;chr3R;chr3R;chr3R;chr3R	10298246;10298246;10298246;10298246;10298246;10298246;10298246;10298246;10298246	10298375;10298375;10298375;10298375;10298375;10298375;10298375;10298375;10298375	+;+;+;+;+;+;+;+;+	130	FBgn0262617	CG43143	FBtr0337049	-0.307653	2.42272	0.0739046	0.102497	5.62408	5.14869	6.03156	6.38939	6.08805	6.66895	5.02796	3.42025	4.53268	4.11777	5.85635	4.75352	0.811686
FBtr0073033-E3	chr3L	3171164	3171767	+	604	FBgn0052278	CG32278	FBtr0073033	-0.301768	4.37479	0.0302961	0.0457131	24.1957	22.8013	20.7857	23.6713	22.7151	19.4376	19.456	17.8879	19.5231	16.3627	22.8338	18.5335	0.811667
FBtr0342633-E3	chr2L;chr2L;chr2L;chr2L;chr2L	13383737;13383737;13383737;13383737;13383737	13384022;13384022;13384022;13384022;13384022	+;+;+;+;+	286	FBgn0032515	loqs	FBtr0342633	-0.301975	5.09765	0.04141	0.0607325	41.3511	37.4506	37.6122	36.1952	36.102	36.5572	28.9217	29.4141	30.6919	27.5782	37.7422	30.6326	0.811628
FBtr0070626-E6	chrX;chrX	3956513;3956513	3960410;3960410	-;-	3898	FBgn0029688	lva	FBtr0070626	-0.299996	5.17404	0.0531335	0.0760832	38.175	43.7945	44.6954	38.4553	33.868	29.441	37.4692	35.2285	28.3811	30.9645	39.7976	32.2969	0.811528
FBtr0074946-E1	chr3L	19612455	19613489	+	1035	FBgn0036893	PIG-F	FBtr0074946	-0.300758	2.19987	0.0266992	0.040739	4.69348	4.87287	5.25828	5.1319	5.0819	3.90378	4.08795	4.51472	3.58467	4.22613	5.00769	4.06345	0.811443
FBtr0078486-E4	chr3L	22067905	22069195	-	1291	FBgn0027532	CG7139	FBtr0078486	-0.296932	3.16482	0.0437207	0.0637973	8.96211	10.6651	10.6712	9.99191	8.90186	6.87227	8.13217	8.72163	6.81383	9.37334	9.83845	7.98265	0.811373
FBtr0073902-E4	chrX	14227197	14227495	+	299	FBgn0030552	mRpL38	FBtr0073902	-0.29852	1.87493	0.0639017	0.0898592	4.14725	3.09534	4.82524	4.1463	3.70058	2.48053	2.97305	3.72807	3.61429	3.35923	3.98294	3.23103	0.811217
FBtr0085297-E2	chr3R	28337019	28337667	-	649	FBgn0039580	Gfat2	FBtr0085297	-0.303823	3.82954	0.0263926	0.0403108	15.7191	15.4154	15.682	16.6702	14.7	14.3952	12.7448	12.8259	12.2649	11.1884	15.6373	12.6838	0.811124
FBtr0339741-E5	chr2R;chr2R;chr2R	12659497;12659497;12659497	12660382;12660382;12660382	-;-;-	886	FBgn0261673	nemy	FBtr0339741	-0.301725	5.67602	0.0413309	0.0606201	51.7294	59.5164	53.0468	59.2548	58.3907	42.1689	50.2796	47.5072	43.4604	45.2684	56.3876	45.7369	0.811116
FBtr0070528-E3	chrX;chrX;chrX	3466399;3466399;3466399	3466632;3466632;3466632	-;-;-	234	FBgn0029662	CG12206	FBtr0070528	-0.304113	2.20523	0.04591	0.0666939	4.14725	5.63904	5.16549	5.28484	4.94548	5.16437	4.15353	3.55706	3.70317	3.84686	5.03642	4.085	0.811092
FBtr0081374-E2	chr2L	20348393	20348878	-	486	FBgn0011638	La	FBtr0081374	-0.305464	3.99397	0.0459259	0.0667131	19.1381	16.1509	17.1358	18.1146	17.1386	18.6649	13.029	12.8601	12.3834	14.1684	17.5356	14.2212	0.810988
FBtr0074814-E2	chrX	19700073	19701488	-	1416	FBgn0031060	CG14231	FBtr0074814	-0.300337	3.14759	0.0405188	0.0595522	9.73087	9.68444	10.4547	8.95534	9.78863	7.15693	8.32892	9.57669	6.36945	7.99172	9.7228	7.88474	0.810954
FBtr0085849-E5	chr3R;chr3R	31810460;31810460	31810940;31810940	-;-	481	FBgn0266268	FeCH	FBtr0085849	-0.303151	5.19289	0.053861	0.0770006	45.114	39.2281	40.9836	37.8435	38.5236	41.9656	30.8673	28.6617	29.4476	32.6171	40.3386	32.7118	0.810932
FBtr0080432-E2	chr2L	13158944	13160173	+	1230	FBgn0028410	Pk34A	FBtr0080432	-0.310734	2.91708	0.127546	0.167913	9.38695	8.18274	7.48531	7.44295	8.97007	11.1827	5.09354	5.13037	6.60646	5.60775	8.29361	6.72416	0.810764
FBtr0073151-E4	chr3L	3817784	3818383	+	600	FBgn0004888	Scsalpha1	FBtr0073151	-0.302702	6.66484	0.0419353	0.061463	116.427	115.049	111.104	113.887	103.565	85.0292	82.6115	99.7002	96.1343	90.5638	112.006	90.8078	0.810737
FBtr0329983-E5	chr2L;chr2L	5098094;5098094	5099294;5099294	+;+	1201	FBgn0031683	CG4230	FBtr0329983	-0.303957	5.47718	0.0617761	0.0871615	54.683	49.5255	43.5819	46.6969	51.2283	50.5051	33.7092	38.0331	42.5716	34.3779	49.1431	39.8394	0.810681
FBtr0083949-E1	chr3R	20576146	20577010	-	865	FBgn0038805	TFAM	FBtr0083949	-0.296349	2.97412	0.0697733	0.0973164	6.91883	8.82633	10.4238	8.5645	8.3391	5.00171	7.58565	8.3796	6.63608	7.31446	8.6145	6.9835	0.810668
FBtr0310045-E2	chr2R	21144201	21144505	+	305	FBgn0021872	Xbp1	FBtr0310045	-0.300618	3.94405	0.127471	0.167831	14.3839	16.6107	23.0746	16.2793	14.376	8.74284	12.3513	19.4612	14.0128	14.1142	16.9449	13.7365	0.810655
FBtr0305002-E1	chr3R	5226158	5226995	+	838	FBgn0037299	Vps37B	FBtr0305002	-0.305472	4.16182	0.0380666	0.0562327	19.5629	19.6754	20.1361	19.3721	19.8331	19.9662	13.969	15.9383	16.0866	13.9516	19.7159	15.9823	0.810632
FBtr0073354-E8	chr3L	4918759	4919022	+	264	FBgn0028699	Rh50	FBtr0073354	-0.29473	2.28414	0.111798	0.149116	4.28887	5.30192	5.66038	5.11491	6.15627	2.52119	4.89679	5.26718	3.58467	5.22848	5.30447	4.29966	0.810573
FBtr0087868-E5	chr2R	12659589	12660385	-	797	FBgn0261673	nemy	FBtr0087868	-0.302706	5.67963	0.0406713	0.0597621	51.9317	59.639	53.1395	59.4757	58.5442	42.4536	50.4763	47.5414	43.4604	45.2413	56.546	45.8346	0.810571
FBtr0078926-E6	chr3R	4440747	4441328	+	582	FBgn0037252	CG14650	FBtr0078926	-0.301121	3.0942	0.0359413	0.0533616	8.47658	9.65379	9.37211	9.05729	10.2661	7.23825	8.02287	7.83236	6.16208	8.69608	9.36518	7.59033	0.810484
FBtr0086124-E3	chr2R;chr2R	6698049;6698049	6698385;6698385	+;+	337	FBgn0014009	Rab2	FBtr0086124	-0.299726	3.25844	0.0696252	0.0971262	8.01128	11.3394	12.0012	11.0625	10.1297	6.62829	8.63497	10.808	7.46559	9.04825	10.5088	8.51702	0.810464
FBtr0079781-E5	chr2L;chr2L;chr2L;chr2L	8995804;8995804;8995804;8995804	8996136;8996136;8996136;8996136	-;-;-;-	333	FBgn0013746	alien	FBtr0079781	-0.307358	2.88445	0.0267245	0.04077	8.13266	8.30533	7.85649	7.8338	8.35615	7.03493	6.12099	7.38773	6.57683	5.68902	8.09688	6.5619	0.810423
FBtr0087867-E6	chr2R;chr2R;chr2R;chr2R	12659497;12659497;12659497;12659497	12660385;12660385;12660385;12660385	-;-;-;-	889	FBgn0261673	nemy	FBtr0087867	-0.303022	5.67997	0.0404736	0.0594928	51.9317	59.6696	53.1705	59.4927	58.5613	42.4536	50.4763	47.5414	43.4604	45.2684	56.5651	45.84	0.810393
FBtr0080119-E4	chr2L	10740782	10742535	-	1754	FBgn0032296	CG6729	FBtr0080119	-0.305222	2.54459	0.0240946	0.0371507	6.51422	6.34392	6.279	6.50834	6.25859	5.2457	5.13726	5.67761	4.59193	5.20139	6.38081	5.17078	0.810363
FBtr0076382-E7	chr3L;chr3L	9619779;9619779	9622364;9622364	+;+	2586	FBgn0267348	LanB2	FBtr0076382	-0.299761	3.93222	0.143712	0.187022	12.5024	20.1044	20.8475	17.5368	13.0288	8.41752	17.0295	17.409	12.0279	13.1931	16.804	13.6154	0.810248
FBtr0086820-E1	chr2R	17880194	17882245	-	2052	FBgn0050110	CG30110	FBtr0086820	-0.305148	3.27245	0.0280872	0.0426392	11.7539	9.80703	9.18652	10.7396	11.511	8.09221	8.96288	8.3112	9.03574	8.53353	10.5996	8.58711	0.810134
FBtr0345788-E3	chrX	5673217	5673547	+	331	FBgn0029785	RpL35	FBtr0345788	-0.303898	9.49466	0.119141	0.157928	1009.6	810.091	734.272	726.436	704.782	932.19	544.746	525.315	700.936	525.178	797.037	645.673	0.810092
FBtr0070800-E3	chrX;chrX	5673217;5673217	5673543;5673543	+;+	327	FBgn0029785	RpL35	FBtr0070800	-0.303898	9.49466	0.119163	0.157948	1009.6	810.091	734.272	726.436	704.782	932.19	544.746	525.315	700.936	525.178	797.037	645.673	0.810092
FBtr0083483-E3	chr3R	17685689	17686361	-	673	FBgn0051249	CG31249	FBtr0083483	-0.307511	3.21488	0.0312784	0.0470265	11.0054	9.43926	8.93907	11.1304	10.4196	8.90549	8.94102	8.55061	7.49522	7.36864	10.1868	8.2522	0.810091
FBtr0346539-E1	chr3L	9376418	9377427	-	1010	FBgn0001225	Hsp26	FBtr0346539	-0.303842	7.33888	0.104775	0.140749	167.448	176.465	205.908	173.125	171.148	123.091	136.892	216.194	111.984	136.13	178.819	144.858	0.810083
FBtr0076496-E1	chr3L	9376418	9377375	-	958	FBgn0001225	Hsp26	FBtr0076496	-0.303895	7.3388	0.10471	0.140677	167.448	176.465	205.908	173.091	171.148	123.091	136.892	216.194	111.984	136.076	178.812	144.847	0.810053
FBtr0082457-E1	chr3R	11591995	11592244	-	250	FBgn0051363	Jupiter	FBtr0082457	-0.306298	4.27725	0.0379318	0.0560453	20.0282	21.5448	21.4352	22.2099	21.6237	21.5521	14.8653	16.1436	17.5086	16.4711	21.3684	17.3081	0.809988
FBtr0074891-E1	chr3L	19910303	19911519	+	1217	FBgn0036915	Prp3	FBtr0074891	-0.302565	3.7658	0.0333856	0.0498985	15.2538	14.7412	16.7646	15.1918	12.8923	11.264	12.8541	14.0914	11.465	10.9446	14.9687	12.1238	0.809942
FBtr0084282-E7	chr3R;chr3R	22543693;22543693	22544557;22544557	-;-	865	FBgn0038984	AdipoR	FBtr0084282	-0.304364	5.2766	0.0489911	0.0707229	37.4871	42.8751	39.3134	44.7937	49.3354	29.807	33.2938	40.5983	33.8914	35.5699	42.7609	34.6321	0.8099
FBtr0301660-E11	chr2L;chr2L;chr2L	2139728;2139728;2139728	2140312;2140312;2140312	-;-;-	585	FBgn0031390	tho2	FBtr0301660	-0.301587	3.30158	0.0319818	0.0479969	11.0863	11.5539	11.6919	10.4677	9.37935	9.27147	9.55312	8.17439	9.21349	7.66663	10.8358	8.77582	0.809888
FBtr0087424-E5	chr2R	14987660	14988083	-	424	FBgn0033989	CG7639	FBtr0087424	-0.307082	4.13443	0.0297576	0.0449524	19.8259	19.2156	18.9298	19.2871	19.492	18.4616	13.8597	15.3569	16.3236	14.3309	19.3501	15.6665	0.809636
FBtr0330098-E2	chr3L	9708538	9709709	+	1172	FBgn0036032	CG16711	FBtr0330098	-0.305662	5.37359	0.0668279	0.0935553	46.2469	46.185	41.2311	47.1217	48.0052	49.2445	35.4143	28.6275	38.513	33.4298	45.758	37.0458	0.809603
FBtr0076268-E2	chr3L;chr3L;chr3L	10870718;10870718;10870718	10870879;10870879;10870879	+;+;+	162	FBgn0026160	tna	FBtr0076268	-0.297933	3.1351	0.111089	0.148259	7.68759	11.4926	10.1145	9.44813	9.44757	5.40836	9.57498	7.90077	5.77695	10.3486	9.63807	7.80193	0.809491
FBtr0081729-E1	chr3R	6468437	6471016	+	2580	FBgn0037447	Neurochondrin	FBtr0081729	-0.304973	5.19603	0.0382458	0.0564722	38.62	41.1895	42.5302	40.7833	39.1545	30.3763	30.1677	38.9224	31.4325	32.8338	40.4555	32.7465	0.809446
FBtr0078417-E3	chr3L;chr3L	21267167;21267167	21267535;21267535	-;-	369	FBgn0037063	CG9391	FBtr0078417	-0.305831	3.52807	0.025342	0.0388448	13.3319	12.7185	13.4241	12.286	11.6986	11.874	10.0996	9.50828	10.1319	9.75261	12.6918	10.2733	0.809441
FBtr0087149-E1	chr2R	16339440	16341242	+	1803	FBgn0010611	Hmgs	FBtr0087149	-0.303253	4.6075	0.0637266	0.0896434	23.1032	26.2951	30.2196	27.3758	27.3707	15.4931	23.5658	25.1388	19.5824	24.9775	26.8729	21.7515	0.809423
FBtr0083203-E3	chr3R;chr3R	15934375;15934375	15934940;15934940	+;+	566	FBgn0038387	blp	FBtr0083203	-0.307468	4.46303	0.0878141	0.119819	28.0192	23.9353	22.5487	23.8073	23.312	28.5464	16.4611	14.7413	21.4784	17.2025	24.3245	19.6859	0.809305
FBtr0333094-E2	chr2L	12426631	12427387	-	757	FBgn0032429	CG5446	FBtr0333094	-0.305453	4.78113	0.0301767	0.0455413	27.7967	31.5051	31.3022	31.6071	29.4512	23.504	22.3853	27.4304	25.3001	24.1106	30.3324	24.5461	0.809235
FBtr0087145-E2	chr2R;chr2R;chr2R;chr2R;chr2R	16339447;16339447;16339447;16339447;16339447	16341242;16341242;16341242;16341242;16341242	+;+;+;+;+	1796	FBgn0010611	Hmgs	FBtr0087145	-0.303647	4.60733	0.063461	0.0893102	23.1032	26.2951	30.2196	27.3758	27.3707	15.4931	23.5658	25.1388	19.5527	24.9775	26.8729	21.7456	0.809202
FBtr0114564-E1	chr2R	23077309	23079038	-	1730	FBgn0034817	Art7	FBtr0114564	-0.302084	1.94555	0.0328084	0.0491238	4.43048	3.89216	4.39221	4.60512	3.63237	3.29381	3.41027	2.97561	3.64392	3.63014	4.19047	3.39075	0.809158
FBtr0085264-E1	chr3R	27957807	27958146	-	340	FBgn0039565	CG4884	FBtr0085264	-0.309841	2.21975	0.0268049	0.0408801	5.28016	5.20998	4.5778	5.25085	5.09896	4.63574	4.5033	4.00169	3.79205	3.63014	5.08355	4.11258	0.808998
FBtr0079839-E4	chr2L	9615532	9616404	+	873	FBgn0040070	Trx-2	FBtr0079839	-0.305976	5.88932	0.0404944	0.0595198	67.6306	63.1021	64.9552	65.95	65.6896	50.9118	54.8047	61.5302	47.7265	49.8196	65.4655	52.9585	0.808954
FBtr0310162-E3	chrX;chrX	806969;806969	807270;807270	+;+	302	FBgn0260855	Sec22	FBtr0310162	-0.301819	3.02211	0.0711372	0.099024	7.24252	8.85697	10.7021	9.24422	8.54374	5.04238	6.77681	8.96104	7.34709	7.93754	8.91792	7.21297	0.808818
FBtr0334617-E4	chr3R;chr3R;chr3R	9623118;9623118;9623118	9625073;9625073;9625073	+;+;+	1956	FBgn0037720	CG8312	FBtr0334617	-0.306092	5.16659	0.0332219	0.0496808	41.1084	39.5652	40.6125	37.4867	39.4786	33.9547	35.5017	29.5851	29.6846	31.5876	39.6503	32.0628	0.808639
FBtr0082076-E2	chr3R	9623118	9625073	+	1956	FBgn0037720	CG8312	FBtr0082076	-0.306092	5.16659	0.0332365	0.0496935	41.1084	39.5652	40.6125	37.4867	39.4786	33.9547	35.5017	29.5851	29.6846	31.5876	39.6503	32.0628	0.808639
FBtr0071096-E2	chrX	7935175	7935439	+	265	FBgn0004404	RpS14b	FBtr0071096	-0.306682	7.66921	0.0624366	0.0879983	247.217	220.75	250.542	219.108	187.587	204.094	149.833	176.861	210.666	168.314	225.041	181.954	0.808536
FBtr0345291-E1	chrX	7935172	7935439	+	268	FBgn0004404	RpS14b	FBtr0345291	-0.306682	7.66921	0.062453	0.0880164	247.217	220.75	250.542	219.108	187.587	204.094	149.833	176.861	210.666	168.314	225.041	181.954	0.808536
FBtr0077717-E2	chr2L	2768286	2768612	+	327	FBgn0028398	Taf10	FBtr0077717	-0.309785	3.00559	0.0282939	0.0429348	8.47658	9.10215	9.4649	8.66645	8.42436	8.17353	5.9461	7.25092	7.37672	6.93519	8.82689	7.13649	0.808495
FBtr0075161-E2	chr3L	17841540	17842557	-	1018	FBgn0036760	CG5567	FBtr0075161	-0.309218	4.14706	0.0744059	0.10314	23.4674	19.3689	17.9091	19.7289	17.2069	21.1861	14.6467	14.2624	17.4197	11.4593	19.5362	15.7948	0.80849
FBtr0079697-E2	chr2L	8512846	8514592	-	1747	FBgn0032051	CG13097	FBtr0079697	-0.305547	2.31499	0.022378	0.0347456	5.48247	5.24063	5.69131	5.84561	4.92842	4.47308	4.56888	4.41212	4.02905	4.49704	5.43769	4.39603	0.808438
FBtr0337043-E6	chr3R	17144475	17145864	-	1390	FBgn0038488	m-cup	FBtr0337043	-0.307709	6.06365	0.128278	0.168793	87.0316	69.8444	60.3465	72.9002	79.4516	89.2176	46.7163	45.284	68.3753	49.1694	73.9149	59.7525	0.808397
FBtr0301247-E9	chr2L	13013388	13013883	-	496	FBgn0032467	CG9934	FBtr0301247	-0.307959	5.30607	0.0698078	0.097359	50.7381	40.1782	43.5509	39.7807	44.2364	48.1873	33.6436	29.1747	35.0764	30.5311	43.6969	35.3226	0.808356
FBtr0083392-E5	chr3R	17046851	17047668	+	818	FBgn0266053	Patr-1	FBtr0083392	-0.308961	1.67614	0.0480257	0.0694544	3.29757	2.88081	3.49521	3.36462	4.26334	2.48053	3.19166	3.14663	2.75516	2.41106	3.46031	2.79701	0.80831
FBtr0303860-E2	chr2R	16198485	16198946	+	462	FBgn0262026	CG42837	FBtr0303860	-0.306839	5.50786	0.0467182	0.067761	47.744	52.4676	55.645	48.2942	47.1867	36.6792	37.1194	50.004	40.5571	38.7937	50.2675	40.6307	0.80829
FBtr0339087-E2	chr2R;chr2R	16198485;16198485	16198946;16198946	+;+	462	FBgn0265178	CG44243	FBtr0339087	-0.306839	5.50786	0.0467658	0.067826	47.744	52.4676	55.645	48.2942	47.1867	36.6792	37.1194	50.004	40.5571	38.7937	50.2675	40.6307	0.80829
FBtr0339095-E1	chr2R	21210780	21212478	+	1699	FBgn0265180	CG44245	FBtr0339095	-0.306361	5.97973	0.0701104	0.0977591	63.1799	73.6753	80.0186	72.0675	59.7209	44.3241	59.8983	57.4259	49.7114	70.4355	69.7324	56.359	0.808218
FBtr0083081-E2	chr3R;chr3R	15317495;15317495	15318285;15318285	+;+	791	FBgn0038315	CG14866	FBtr0083081	-0.302826	3.16967	0.13797	0.180174	6.53445	12.1668	9.5577	11.2324	9.90801	5.00171	10.0341	10.2607	6.63608	7.99172	9.87988	7.98486	0.808194
FBtr0078352-E6	chr3L;chr3L	21447556;21447556	21448128;21448128	+;+	573	FBgn0267849	Syx7	FBtr0078352	-0.308873	4.80249	0.0355108	0.0527761	34.8167	29.5743	26.6626	30.3156	32.6231	27.4484	23.1723	24.4206	26.7813	22.6206	30.7985	24.8887	0.808114
FBtr0305038-E3	chr3R	22215509	22217132	+	1624	FBgn0038934	Gld2	FBtr0305038	-0.308019	6.41828	0.0612587	0.0865102	100.222	94.8524	84.2562	93.1899	100.206	92.7147	72.9928	57.0497	80.7884	78.3731	94.5452	76.3837	0.807907
FBtr0305001-E1	chr3R;chr3R	5226158;5226158	5226978;5226978	+;+	821	FBgn0037299	Vps37B	FBtr0305001	-0.31029	4.15613	0.0343725	0.0512377	19.5224	19.6754	20.1052	19.3041	19.7307	19.7629	13.969	15.9041	15.9681	13.8433	19.6676	15.8895	0.807902
FBtr0087988-E2	chr2R;chr2R	12175737;12175737	12176718;12176718	+;+	982	FBgn0010621	CCT5	FBtr0087988	-0.306472	3.74491	0.0489283	0.0706404	14.7076	14.5267	17.4142	14.0023	13.2164	11.02	11.9141	14.9807	9.21349	12.5429	14.7734	11.9342	0.807819
FBtr0072323-E3	chr2R	24662055	24662409	+	355	FBgn0035044	CG3663	FBtr0072323	-0.324789	1.99425	0.0707433	0.0985475	4.0461	4.25993	4.29942	4.55414	4.62146	5.32703	3.03863	3.55706	2.93291	2.73615	4.35621	3.51836	0.807665
FBtr0332473-E4	chr2L;chr2L;chr2L;chr2L	15117140;15117140;15117140;15117140	15117491;15117491;15117491;15117491	+;+;+;+	352	FBgn0001978	stc	FBtr0332473	-0.309829	4.27481	0.0385372	0.0568586	23.4471	21.7287	21.1259	20.1707	20.3276	21.2268	16.1113	15.0833	18.5455	15.2791	21.36	17.2492	0.807546
FBtr0074914-E3	chr3L	19950023	19950715	-	693	FBgn0052219	CG32219	FBtr0074914	-0.312877	3.64167	0.09921	0.133955	16.589	13.454	11.1661	13.6114	13.9326	15.8184	9.92475	9.47408	12.7982	7.50409	13.7506	11.1039	0.807519
FBtr0082456-E4	chr3R	11591995	11592012	-	18	FBgn0051363	Jupiter	FBtr0082456	-0.31079	3.98242	0.0361341	0.0536158	16.6295	17.4381	18.1875	18.1996	16.7123	17.5263	12.089	12.4155	15.0793	13.2744	17.4334	14.0769	0.807468
FBtr0332162-E5	chr3R;chr3R;chr3R;chr3R	12388298;12388298;12388298;12388298	12388794;12388794;12388794;12388794	+;+;+;+	497	FBgn0053098	CG33098	FBtr0332162	-0.311906	1.90403	0.0712808	0.099196	5.25993	4.22928	4.17569	3.44959	3.32541	4.02577	2.64514	2.7362	3.40692	3.68432	4.08798	3.29967	0.807164
FBtr0072465-E6	chr3L;chr3L	143515;143515	144642;144642	+;+	1128	FBgn0020386	Pdk1	FBtr0072465	-0.310097	5.85485	0.144257	0.187653	76.1881	60.7423	54.284	61.9227	66.8492	81.2067	40.5297	38.3752	59.5766	38.577	63.9972	51.653	0.807113
FBtr0110975-E4	chr3L	182522	183702	-	1181	FBgn0083976	CG34140	FBtr0110975	-0.307797	4.10729	0.0211115	0.0329462	18.693	18.8479	19.5794	19.2871	18.6223	14.1512	16.0239	14.7755	15.7311	16.0105	19.0059	15.3384	0.807034
FBtr0110976-E4	chr3L;chr3L;chr3L;chr3L	182522;182522;182522;182522	183702;183702;183702;183702	-;-;-;-	1181	FBgn0083992	Mkp	FBtr0110976	-0.307797	4.10729	0.0211115	0.0329462	18.693	18.8479	19.5794	19.2871	18.6223	14.1512	16.0239	14.7755	15.7311	16.0105	19.0059	15.3384	0.807034
FBtr0073263-E1	chr3L	4136788	4138996	-	2209	FBgn0004574	Rop	FBtr0073263	-0.308698	4.58499	0.048623	0.0702323	22.7593	27.3677	29.0443	27.3928	25.9382	18.1363	21.1393	27.6698	19.0195	20.9681	26.5005	21.3866	0.807027
FBtr0339785-E2	chr2L	6487342	6488372	-	1031	FBgn0031821	KFase	FBtr0339785	-0.310916	3.70631	0.0272761	0.0415349	14.1613	13.4234	15.0325	14.4611	14.8364	13.5006	11.3238	10.3975	10.1319	12.6784	14.3829	11.6064	0.806959
FBtr0082082-E4	chr3R	9679043	9679658	+	616	FBgn0037728	p23	FBtr0082082	-0.309912	7.17626	0.0483905	0.069929	160.003	156.422	149.613	171.613	162.502	158.022	114.003	117.075	135.092	121.42	160.031	129.122	0.80686
FBtr0075706-E6	chr3L	14750242	14751775	-	1534	FBgn0013263	Trl	FBtr0075706	-0.305731	3.19306	0.058076	0.0824188	8.0922	10.2361	10.4856	10.5697	10.863	5.65234	8.02287	8.75583	8.38398	9.72552	10.0493	8.10811	0.806832
FBtr0075705-E6	chr3L;chr3L	14750242;14750242	14751775;14751775	-;-	1534	FBgn0013263	Trl	FBtr0075705	-0.305731	3.19306	0.0580943	0.0824353	8.0922	10.2361	10.4856	10.5697	10.863	5.65234	8.02287	8.75583	8.38398	9.72552	10.0493	8.10811	0.806832
FBtr0073672-E3	chrX	12404616	12405444	-	829	FBgn0052651	CG32651	FBtr0073672	-0.312673	4.5366	0.126768	0.166985	28.3834	23.3223	22.6725	26.5431	27.2683	31.7589	13.7504	17.067	24.5298	16.3085	25.6379	20.6829	0.806731
FBtr0080071-E9	chr2L;chr2L;chr2L	10296424;10296424;10296424	10296565;10296565;10296565	-;-;-	142	FBgn0032210	CYLD	FBtr0080071	-0.311057	4.81352	0.0525156	0.0752766	35.7878	29.7276	25.5181	32.2018	32.0433	29.8476	24.5714	19.256	26.7221	24.8692	31.0557	25.0532	0.80672
FBtr0301649-E5	chr3R	7421918	7422094	+	177	FBgn0037502	wa-cup	FBtr0301649	-0.309092	3.17886	0.0447072	0.0650875	10.5806	9.83768	9.18652	10.7566	9.39641	5.89633	7.43263	9.61089	8.82836	8.37099	9.95155	8.02784	0.806692
FBtr0100278-E2	chr3L;chr3L	7335442;7335442	7335875;7335875	-;-	434	FBgn0035766	eco	FBtr0100278	-0.316602	3.03218	0.0874765	0.119424	11.147	8.27468	8.01114	8.37757	9.17471	10.7354	7.34519	6.73788	6.13245	5.33684	8.99702	7.25755	0.806661
FBtr0070600-E4	chrX	3800560	3801570	+	1011	FBgn0260484	HIP	FBtr0070600	-0.311078	4.46495	0.0332858	0.0497614	23.6899	23.7514	23.7241	26.2882	24.4545	18.4616	17.7509	23.3261	21.5673	17.2296	24.3816	19.6671	0.806635
FBtr0078806-E3	chr3R;chr3R	5357012;5357012	5357283;5357283	-;-	272	FBgn0250746	Prosbeta7	FBtr0078806	-0.311528	5.32986	0.10422	0.140117	54.157	38.9216	44.417	41.9388	42.9404	54.8155	30.5175	32.7659	33.4174	27.8491	44.475	35.8731	0.806591
FBtr0331970-E9	chr2R;chr2R	5657372;5657372	5657581;5657581	-;-	210	FBgn0033029	Not3	FBtr0331970	-0.308625	3.05789	0.0269526	0.0410802	9.22511	8.51986	9.03187	8.95534	9.99327	6.54696	7.82612	7.72975	6.48795	8.28972	9.14509	7.3761	0.806564
FBtr0084745-E3	chr3R	24717937	24718262	-	326	FBgn0039219	CG13630	FBtr0084745	-0.31238	4.57272	0.0839315	0.115021	30.5076	25.6209	25.2397	25.2347	24.8638	30.1323	16.4392	18.1615	24.2632	17.04	26.2933	21.2072	0.806563
FBtr0074744-E3	chrX;chrX;chrX	19639896;19639896;19639896	19640090;19640090;19640090	+;+;+	195	FBgn0031047	Rcd-1	FBtr0074744	-0.30613	3.58049	0.0554899	0.0790515	11.8551	12.7491	14.8469	13.0337	13.3698	8.41752	11.7392	10.808	8.44323	13.7078	13.1709	10.6231	0.806561
FBtr0086126-E4	chr2R	6748179	6748954	+	776	FBgn0042083	Mccc2	FBtr0086126	-0.308992	3.03816	0.0274667	0.0417791	9.36672	9.22474	8.41325	9.0403	9.07239	6.26231	7.23588	8.24279	6.54721	8.10008	9.02348	7.27765	0.806524
FBtr0079614-E3	chr2L	8301936	8302332	-	397	FBgn0261020	wol	FBtr0079614	-0.318963	2.20078	0.0267963	0.0408746	5.38131	4.65834	4.54686	5.59071	4.92842	4.35109	4.02236	4.51472	3.37729	3.98232	5.02113	4.04956	0.806503
FBtr0073833-E7	chrX;chrX;chrX;chrX;chrX;chrX;chrX;chrX	13831340;13831340;13831340;13831340;13831340;13831340;13831340;13831340	13831634;13831634;13831634;13831634;13831634;13831634;13831634;13831634	-;-;-;-;-;-;-;-	295	FBgn0052626	AMPdeam	FBtr0073833	-0.306265	3.62444	0.0344188	0.0512938	13.1903	14.5267	13.6715	12.7448	13.7791	9.06815	11.6955	10.7054	9.86525	13.4369	13.5825	10.9542	0.806497
FBtr0309245-E7	chrX	13831340	13831634	-	295	FBgn0052626	AMPdeam	FBtr0309245	-0.306265	3.62444	0.0344204	0.0512938	13.1903	14.5267	13.6715	12.7448	13.7791	9.06815	11.6955	10.7054	9.86525	13.4369	13.5825	10.9542	0.806497
FBtr0088806-E2	chr2R;chr2R	8164000;8164000	8164506;8164506	-;-	507	FBgn0050373	CG30373	FBtr0088806	-0.313461	3.75813	0.0528949	0.0757721	15.4359	14.8944	16.2388	14.9029	13.1823	16.9164	10.3182	10.7054	11.702	10.5653	14.9309	12.0415	0.806482
FBtr0071828-E5	chr2R;chr2R	22417693;22417693	22418702;22418702	+;+	1010	FBgn0022985	qkr58E-2	FBtr0071828	-0.310666	4.3979	0.0252973	0.0387883	22.1929	24.1192	21.6827	23.7393	24.6251	18.5023	19.7839	20.3505	16.7976	18.3945	23.2718	18.7657	0.806373
FBtr0075302-E4	chr3L;chr3L;chr3L	16931172;16931172;16931172	16933011;16933011;16933011	-;-;-	1840	FBgn0036678	CG11905	FBtr0075302	-0.318892	2.75318	0.0385545	0.0568808	7.76851	7.90692	7.02135	7.22205	7.14536	7.5229	4.87493	6.46426	5.86582	5.14721	7.41284	5.97503	0.806038
FBtr0334833-E2	chr2L	3871271	3871869	-	599	FBgn0051957	CG31957	FBtr0334833	-0.317051	3.20115	0.0590792	0.0837037	11.8955	9.46991	9.0628	10.5357	9.65221	11.142	7.061	6.46426	8.68023	7.44991	10.1232	8.15949	0.806016
FBtr0078055-E3	chr2L	416789	418536	+	1748	FBgn0263933	ebi	FBtr0078055	-0.31179	3.75269	0.0173227	0.027502	14.6267	14.3734	15.2799	15.1408	14.8876	12.0366	12.0452	12.8601	11.7613	11.1884	14.8617	11.9783	0.805988
FBtr0334302-E4	chr3R;chr3R	9415430;9415430	9416492;9416492	+;+	1063	FBgn0011740	alpha-Man-IIa	FBtr0334302	-0.306069	2.18528	0.0304029	0.045852	4.22817	5.66969	5.07269	5.19987	4.70673	3.57846	3.8912	4.54893	3.94017	4.09068	4.97543	4.00989	0.805938
FBtr0076229-E1	chr3L	11113574	11113740	-	167	FBgn0003462	Sod1	FBtr0076229	-0.307072	1.98602	0.108722	0.145437	3.23688	4.59704	4.94897	5.16589	3.68353	2.60252	3.45399	5.13037	2.72553	3.52178	4.32646	3.48684	0.805933
FBtr0345366-E2	chr3L	13047235	13048919	+	1685	FBgn0036342	CG11279	FBtr0345366	-0.319423	2.80891	0.0435565	0.063595	9.14419	7.69239	6.86669	7.51093	7.29884	8.09221	5.44331	6.32745	5.53994	5.63484	7.70261	6.20755	0.805902
FBtr0305989-E4	chr2R;chr2R;chr2R	23905856;23905856;23905856	23905996;23905996;23905996	-;-;-	141	FBgn0015268	Nap1	FBtr0305989	-0.308876	3.63841	0.0356088	0.052909	11.9967	14.2202	14.8469	13.6624	13.8985	8.62084	10.4931	12.8601	11.465	11.8657	13.7249	11.061	0.805902
FBtr0080821-E3	chr2L	16213130	16213304	+	175	FBgn0028893	CG31819	FBtr0080821	-0.315376	3.71202	0.0702047	0.0978624	14.9301	14.1895	12.6508	15.1918	15.2969	14.2325	8.00101	9.91871	15.0793	10.9988	14.4518	11.6461	0.805854
FBtr0075160-E2	chr3L;chr3L	17844780;17844780	17844894;17844894	-;-	115	FBgn0036761	MED19	FBtr0075160	-0.309082	2.17262	0.0469712	0.068088	4.18771	4.65834	5.69131	5.19987	4.91137	3.33448	3.25724	4.44632	4.02905	4.79503	4.92972	3.97242	0.805811
FBtr0331174-E4	chr3L;chr3L;chr3L;chr3L;chr3L;chr3L	16414038;16414038;16414038;16414038;16414038;16414038	16414221;16414221;16414221;16414221;16414221;16414221	+;+;+;+;+;+	184	FBgn0028399	TMS1	FBtr0331174	-0.308682	1.70598	0.0558757	0.0795554	3.1155	3.86152	3.64986	3.70448	3.42773	2.35853	2.42654	3.62546	2.45891	3.4405	3.55182	2.86199	0.805781
FBtr0303580-E8	chr2R;chr2R;chr2R;chr2R;chr2R;chr2R;chr2R;chr2R;chr2R;chr2R;chr2R	8139122;8139122;8139122;8139122;8139122;8139122;8139122;8139122;8139122;8139122;8139122	8139622;8139622;8139622;8139622;8139622;8139622;8139622;8139622;8139622;8139622;8139622	-;-;-;-;-;-;-;-;-;-;-	501	FBgn0263593	Lpin	FBtr0303580	-0.309522	4.2085	0.026801	0.0408792	20.5542	20.9625	21.961	19.2531	19.3215	15.9811	18.6034	15.8699	14.4868	17.2838	20.4105	16.445	0.805714
FBtr0077589-E2	chr2L	3377182	3377805	+	624	FBgn0016698	Ptpa	FBtr0077589	-0.30944	2.06993	0.0383005	0.0565329	4.63278	4.25993	5.10362	4.99596	3.93933	3.41581	3.1698	3.38604	4.38455	4.11777	4.58632	3.69479	0.805611
FBtr0331189-E6	chr2L;chr2L;chr2L;chr2L;chr2L;chr2L;chr2L;chr2L	6637978;6637978;6637978;6637978;6637978;6637978;6637978;6637978	6639335;6639335;6639335;6639335;6639335;6639335;6639335;6639335	-;-;-;-;-;-;-;-	1358	FBgn0051635	CG31635	FBtr0331189	-0.306703	2.22457	0.0879387	0.11997	4.20794	4.87287	5.4748	5.40379	5.5594	2.80584	4.54702	5.43819	3.05141	4.71376	5.10376	4.11124	0.805533
FBtr0088253-E4	chr2R;chr2R	10801234;10801234	10801658;10801658	-;-	425	FBgn0027499	wde	FBtr0088253	-0.314877	2.70407	0.043799	0.0638778	6.55468	7.26333	7.88742	7.61289	6.49733	6.66895	5.70564	6.87469	4.56231	5.03885	7.16313	5.77009	0.805526
FBtr0331785-E2	chr3L;chr3L	541485;541485	541959;541959	+;+	475	FBgn0035140	CG17180	FBtr0331785	-0.317649	2.92266	0.0570891	0.0811341	9.69041	8.27468	8.66069	7.47694	7.63991	8.94616	5.07168	6.08804	7.28784	6.23083	8.34853	6.72491	0.80552
FBtr0085441-E2	chr3R	29564153	29565244	+	1092	FBgn0000492	Dr	FBtr0085441	-0.307243	2.23652	0.0461245	0.0669642	4.79463	4.87287	5.07269	5.11491	5.86636	2.92783	4.45958	4.92515	3.88092	4.52413	5.14429	4.14352	0.80546
FBtr0084931-E5	chr3R;chr3R;chr3R;chr3R	25685236;25685236;25685236;25685236	25685500;25685500;25685500;25685500	-;-;-;-	265	FBgn0039360	CLS	FBtr0084931	-0.315503	4.324	0.098652	0.133259	24.5801	19.9818	20.198	21.3603	24.5398	27.0825	12.395	14.6729	18.1307	16.8503	22.132	17.8263	0.805453
FBtr0304117-E7	chr2L;chr2L	10424992;10424992	10425482;10425482	+;+	491	FBgn0032246	Wdfy2	FBtr0304117	-0.314069	4.56777	0.0342252	0.0510427	29.2128	25.958	23.4148	25.2347	27.2172	24.8459	17.9258	19.8374	21.1525	21.7808	26.2075	21.1085	0.805437
FBtr0081475-E2	chr2L	21181253	21182812	+	1560	FBgn0032929	Mcm10	FBtr0081475	-0.319659	3.05622	0.0927124	0.125901	10.7424	8.91827	8.62976	8.5645	8.97007	11.142	5.50889	6.66948	8.08772	5.49939	9.165	7.3815	0.805401
FBtr0078262-E2	chr3L	20836585	20837035	+	451	FBgn0037030	CG3288	FBtr0078262	-0.326521	2.15545	0.0460766	0.0669007	5.56339	4.75028	4.51593	4.80903	4.75789	5.44902	3.43213	3.86488	3.7328	3.1696	4.8793	3.92968	0.805378
FBtr0082909-E4	chr3R	14124426	14124862	-	437	FBgn0010340	140up	FBtr0082909	-0.3059	2.2855	0.0332409	0.0496972	5.58362	6.09875	5.35107	5.01295	4.65557	4.35109	4.30655	4.10429	3.70317	5.03885	5.34039	4.30079	0.805332
FBtr0083948-E2	chr3R	20576146	20576724	-	579	FBgn0038805	TFAM	FBtr0083948	-0.305555	2.93493	0.0587007	0.0831864	6.73676	8.64244	10.1763	8.24163	8.23678	4.96105	7.49821	8.00337	6.36945	7.01646	8.40678	6.76971	0.805267
FBtr0071539-E6	chr2R;chr2R;chr2R;chr2R;chr2R;chr2R	21087781;21087781;21087781;21087781;21087781;21087781	21087858;21087858;21087858;21087858;21087858;21087858	+;+;+;+;+;+	78	FBgn0003748	Treh	FBtr0071539	-0.31571	4.10326	0.0358512	0.0532406	20.534	18.9092	18.404	17.4519	19.6284	19.0309	12.7885	15.9383	15.0793	13.5995	18.9855	15.2873	0.80521
FBtr0082570-E1	chr3R	12373068	12373813	+	746	FBgn0010039	GstD3	FBtr0082570	-0.314602	3.79266	0.0235262	0.0363563	14.222	14.067	16.579	16.5852	15.007	13.7039	11.6299	12.3813	11.0206	12.8138	15.292	12.3099	0.804988
FBtr0072223-E1	chr2R	23888764	23890276	-	1513	FBgn0034921	DCP1	FBtr0072223	-0.30708	2.62591	0.0402425	0.0591636	5.94777	7.07945	7.94928	6.27043	6.65081	4.71706	5.44331	6.39586	4.76968	5.95993	6.77955	5.45717	0.804946
FBtr0088082-E4	chr2R	11688936	11689888	-	953	FBgn0010516	wal	FBtr0088082	-0.31334	6.03628	0.0319963	0.0480128	72.4859	70.6106	76.1523	74.4635	69.5948	62.2165	55.067	62.3169	56.6437	56.1859	72.6614	58.486	0.804911
FBtr0343016-E2	chrX	16445176	16445885	-	710	FBgn0261609	eIF2alpha	FBtr0343016	-0.313946	5.81514	0.0739622	0.10256	66.3156	62.1214	64.8006	58.9999	59.4651	69.6987	42.0381	39.8801	54.5699	44.6724	62.3405	50.1718	0.804803
FBtr0332170-E5	chr3R;chr3R;chr3R	30385802;30385802;30385802	30386256;30386256;30386256	-;-;-	455	FBgn0015222	Fer1HCH	FBtr0332170	-0.313388	7.42558	0.0365067	0.0541169	191.846	190.011	197.062	186.091	187.246	154.606	133.372	169.576	160.362	148.456	190.451	153.274	0.804797
FBtr0085544-E4	chr3R	29735714	29735959	-	246	FBgn0027583	CG7601	FBtr0085544	-0.322983	2.15663	0.0325972	0.0488466	5.88708	4.53575	4.51593	4.48616	4.96253	4.79839	3.69445	3.55706	3.99942	3.57596	4.87749	3.92506	0.804729
FBtr0077298-E1	chrX	20391447	20392401	+	955	FBgn0027334	l(1)G0004	FBtr0077298	-0.317884	2.81932	0.0315794	0.0474446	7.99105	8.6118	6.83576	7.96974	7.40116	7.44158	6.3396	6.53267	5.65844	5.25557	7.7619	6.24557	0.804644
FBtr0088683-E2	chr2R	8905643	8906673	-	1031	FBgn0284436	CCT8	FBtr0088683	-0.311262	3.09487	0.106094	0.142304	9.10372	8.97956	12.4652	8.70044	7.8275	6.62829	7.93543	11.0132	5.09556	7.20609	9.41529	7.57571	0.804618
FBtr0306039-E3	chr3L;chr3L	9720626;9720626	9722160;9722160	-;-	1535	FBgn0261530	nbs	FBtr0306039	-0.317445	3.84312	0.0451688	0.0657018	16.9532	16.7332	13.888	15.2428	16.4224	17.1604	11.1271	10.7738	13.0648	11.6219	15.8479	12.7496	0.804495
FBtr0084868-E2	chr3R;chr3R	25246448;25246448	25246667;25246667	-;-	220	FBgn0039300	RpS27	FBtr0084868	-0.314001	8.10946	0.0509058	0.0732186	343.878	299.543	309.713	298.211	278.891	305.471	207.305	237.81	240.114	240.348	306.047	246.209	0.804481
FBtr0073243-E2	chr3L	4261297	4262204	-	908	FBgn0035520	CG11586	FBtr0073243	-0.315457	4.37112	0.0578121	0.0820724	26.2996	21.4835	22.7962	22.3798	21.419	24.4799	17.6197	13.681	19.7601	16.4711	22.8756	18.4024	0.804452
FBtr0302582-E3	chr2R;chr2R;chr2R;chr2R	1727672;1727672;1727672;1727672	1727978;1727978;1727978;1727978	+;+;+;+	307	FBgn0087011	CG41520	FBtr0302582	-0.308821	3.29254	0.101158	0.136407	9.67018	10.4813	11.4754	11.9291	10.3343	5.32703	9.35637	7.52454	8.35435	12.7868	10.7781	8.66981	0.804394
FBtr0087759-E2	chr2R	13237256	13238945	-	1690	FBgn0033816	CG4679	FBtr0087759	-0.314658	3.79869	0.0199762	0.031328	15.274	14.6799	16.1769	15.5147	15.1604	12.1586	12.1108	13.6468	10.8429	13.0035	15.3612	12.3525	0.804138
FBtr0080071-E8	chr2L;chr2L;chr2L	10296625;10296625;10296625	10296859;10296859;10296859	-;-;-	235	FBgn0032210	CYLD	FBtr0080071	-0.316224	4.59187	0.0365672	0.0541968	31.6203	24.9773	22.6725	26.815	27.2342	24.6426	22.3198	18.7087	21.5673	19.9387	26.6639	21.4354	0.803912
FBtr0088094-E3	chr2R	11580235	11581398	-	1164	FBgn0033636	tou	FBtr0088094	-0.305144	2.75454	0.0687819	0.0960254	6.19053	7.81498	9.40304	7.25603	6.42912	4.47308	7.061	6.60107	5.12519	6.55592	7.41874	5.96325	0.803809
FBtr0082511-E2	chr3R	11960883	11962503	-	1621	FBgn0260741	CG3281	FBtr0082511	-0.313845	2.56675	0.0195849	0.0307747	6.85814	6.12939	6.68111	6.52533	6.30975	4.79839	5.1154	5.30138	5.62882	5.28266	6.50074	5.22533	0.803805
FBtr0340247-E6	chr2L	10701940	10702805	-	866	FBgn0024740	Lip2	FBtr0340247	-0.329416	2.34086	0.062654	0.0882596	6.31192	5.36322	4.82524	5.82862	5.47413	5.97766	2.88561	4.58313	4.62156	4.28031	5.56063	4.46965	0.803804
FBtr0299854-E1	chr2R	11294858	11295354	-	497	FBgn0259238	CG42336	FBtr0299854	-0.318844	3.86676	0.080631	0.110915	19.5831	16.9784	13.1766	16.1604	14.7	17.9736	9.74986	10.9448	14.8719	11.2426	16.1197	12.9566	0.803771
FBtr0087756-E1	chr2R	13252498	13254337	-	1840	FBgn0033819	CG4714	FBtr0087756	-0.315604	6.79304	0.0453698	0.0659593	133.865	118.205	107.362	123.828	131.209	109.55	87.6613	88.3107	114.561	93.7605	122.894	98.7687	0.803691
FBtr0081126-E3	chr2L	18706400	18706739	-	340	FBgn0025608	Faf2	FBtr0081126	-0.316288	3.97331	0.0220164	0.0342313	16.6295	18.6334	18.0019	16.7212	16.8146	14.9238	11.9797	14.4676	14.7534	13.6266	17.3601	13.9502	0.80358
FBtr0074892-E2	chr3L	19910502	19911519	+	1018	FBgn0036915	Prp3	FBtr0074892	-0.313816	3.74269	0.0265502	0.0405365	15.1122	14.5573	16.579	14.9369	12.7218	11.0607	12.5917	13.681	11.1391	10.9175	14.7814	11.878	0.803576
FBtr0088153-E1	chr2R	11370773	11371163	-	391	FBgn0021795	Tapdelta	FBtr0088153	-0.316038	4.20218	0.0444404	0.0647295	19.4617	19.0011	23.322	22.3119	17.6673	15.4931	15.1713	21.0345	13.8054	16.2543	20.3528	16.3517	0.803415
FBtr0081178-E1	chr2L	19044370	19045148	-	779	FBgn0032744	Ttc19	FBtr0081178	-0.320075	3.07235	0.0499349	0.0719346	10.9852	8.12145	9.61956	10.4337	7.17947	9.31214	7.1703	6.9773	7.31746	6.44756	9.26787	7.44495	0.803308
FBtr0078619-E5	chr3R	6093003	6093674	-	672	FBgn0026077	Gasp	FBtr0078619	-0.315943	7.94039	0.0984733	0.133025	214.018	285.66	242.994	288.491	330.597	150.214	211.021	277.587	201.275	253.812	272.352	218.782	0.803305
FBtr0080290-E2	chr2L	11999913	12001244	+	1332	FBgn0032393	Nfs1	FBtr0080290	-0.317578	4.63688	0.0380963	0.0562683	28.262	26.0193	28.9205	27.2059	27.2683	28.9937	20.4616	19.256	21.2414	20.643	27.5352	22.1191	0.803304
FBtr0330606-E2	chr2R;chr2R;chr2R	10097243;10097243;10097243	10098556;10098556;10098556	+;+;+	1314	FBgn0001291	Jra	FBtr0330606	-0.317623	4.8415	0.0332297	0.0496864	34.4728	28.0113	31.2713	32.4397	32.4696	30.4983	24.1342	23.0867	26.7517	22.9728	31.7329	25.4887	0.803226
FBtr0111010-E7	chr2R	19665260	19666230	-	971	FBgn0015949	hrg	FBtr0111010	-0.310054	2.89628	0.104365	0.14029	5.52293	9.0715	9.34118	8.73443	8.27088	4.18843	6.88611	7.66135	5.77695	8.37099	8.18818	6.57677	0.803202
FBtr0302550-E8	chr3R;chr3R	15968134;15968134	15968510;15968510	-;-	377	FBgn0002783	mor	FBtr0302550	-0.312521	2.91623	0.0268034	0.0408801	7.56621	8.82633	8.75349	8.17366	8.21972	6.22165	7.34519	7.55874	5.62882	6.6101	8.30788	6.6729	0.803201
FBtr0075846-E7	chr3L;chr3L	13415995;13415995	13416453;13416453	+;+	459	FBgn0260049	flr	FBtr0075846	-0.316059	3.5153	0.114734	0.152616	9.16442	11.5233	12.558	14.733	15.0411	6.26231	9.20334	14.194	9.33199	11.6219	12.6039	10.1227	0.803138
FBtr0078128-E1	chr2L	273937	274766	+	830	FBgn0086856	CG11555	FBtr0078128	-0.324835	2.44956	0.0228283	0.0353696	6.06915	5.63904	6.09342	5.79463	6.39501	5.53035	4.0005	4.99356	4.74006	4.82212	5.99825	4.81732	0.803121
FBtr0078709-E1	chr3R	5637234	5638657	+	1424	FBgn0037356	CG12170	FBtr0078709	-0.319377	4.16854	0.0424514	0.0621497	21.7882	18.6027	20.631	19.3211	19.1168	20.1695	12.8541	16.725	16.8272	13.3015	19.892	15.9755	0.80311
FBtr0310429-E4	chr3R;chr3R	16432118;16432118	16432570;16432570	+;+	453	FBgn0051279	CG31279	FBtr0310429	-0.327896	2.44469	0.115025	0.15297	7.56621	5.11804	4.51593	6.40638	6.25859	6.75028	3.34468	3.72807	6.04357	4.11777	5.97303	4.79688	0.803089
FBtr0081681-E1	chr3R	6630151	6630598	+	448	FBgn0037462	sunz	FBtr0081681	-0.320384	3.64279	0.0227322	0.0352361	14.4041	12.0443	12.4652	14.8179	15.1775	11.508	10.5368	12.1761	10.3096	10.8091	13.7818	11.0679	0.803083
FBtr0074333-E2	chrX	16801069	16801587	+	519	FBgn0030792	CG4789	FBtr0074333	-0.315235	3.80515	0.0211192	0.0329541	16.3665	15.9671	15.8367	15.5656	13.4722	11.0607	12.0234	13.4758	12.887	12.5429	15.4416	12.398	0.802893
FBtr0310428-E5	chr3R	16432118	16432540	+	423	FBgn0051279	CG31279	FBtr0310428	-0.329425	2.37585	0.111802	0.149116	7.04021	4.96481	4.23755	6.27043	5.95163	6.58762	3.1698	3.48865	5.56957	4.0365	5.69293	4.57043	0.802826
FBtr0082314-E8	chr3R;chr3R	10753518;10753518	10753645;10753645	-;-	128	FBgn0037829	CG14691	FBtr0082314	-0.326191	2.96125	0.123721	0.163396	10.4996	7.29398	6.89762	9.32918	8.88481	11.264	5.07168	5.47239	7.11009	5.52648	8.58104	6.88893	0.802808
FBtr0335208-E8	chr3R	10753518	10753645	-	128	FBgn0037829	CG14691	FBtr0335208	-0.326191	2.96125	0.123719	0.163396	10.4996	7.29398	6.89762	9.32918	8.88481	11.264	5.07168	5.47239	7.11009	5.52648	8.58104	6.88893	0.802808
FBtr0346648-E9	chrX	2265548	2265816	-	269	FBgn0023528	CG2924	FBtr0346648	-0.312538	2.05521	0.101761	0.137175	3.90449	4.75028	5.22735	4.46917	4.39977	2.43986	3.25724	5.575	2.87366	4.11777	4.55021	3.65271	0.802755
FBtr0075428-E7	chr3L	16348747	16349810	-	1064	FBgn0036614	Golgin104	FBtr0075428	-0.320211	3.60505	0.0436441	0.0637005	14.485	14.2815	12.6817	13.3225	12.449	14.6798	9.90289	8.68742	10.9614	9.72552	13.444	10.7914	0.802696
FBtr0100289-E2	chr2L;chr2L	19543620;19543620	19545101;19545101	+;+	1482	FBgn0003231	ref(2)P	FBtr0100289	-0.317243	5.50468	0.0683769	0.0954868	51.7901	48.2996	52.3663	48.5491	50.5291	33.6294	37.185	57.4601	32.4694	41.1506	50.3068	40.3789	0.802652
FBtr0342679-E3	chr2R;chr2R;chr2R	20279401;20279401;20279401	20280165;20280165;20280165	-;-;-	765	FBgn0034497	Mpcp1	FBtr0342679	-0.316257	4.58804	0.0454603	0.0660755	21.8692	27.5516	31.395	26.985	25.3243	18.3396	19.7839	26.3359	19.5527	22.8374	26.625	21.3699	0.802625
FBtr0072435-E12	chr2R;chr2R;chr2R	24768314;24768314;24768314	24769360;24769360;24769360	-;-;-	1047	FBgn0035060	Eps-15	FBtr0072435	-0.317858	5.11382	0.0284376	0.0431397	39.5911	37.8796	39.3443	36.4331	38.5406	35.622	28.7031	27.9092	30.0994	31.5876	38.3577	30.7842	0.802556
FBtr0070233-E2	chrX	1378885	1379372	-	488	FBgn0024986	CG3719	FBtr0070233	-0.315884	3.18839	0.0239317	0.0369247	9.64995	10.6651	10.1763	10.8246	8.93597	8.25486	8.98474	8.44801	7.05084	7.58536	10.0504	8.06476	0.802433
FBtr0071535-E6	chr2R	21087781	21087853	+	73	FBgn0003748	Treh	FBtr0071535	-0.320837	4.09665	0.0327801	0.0490851	20.4935	18.8785	18.3421	17.4009	19.5261	18.9496	12.7448	15.7673	14.9016	13.5724	18.9282	15.1871	0.802353
FBtr0075982-E7	chr3L;chr3L;chr3L;chr3L	12404363;12404363;12404363;12404363	12404936;12404936;12404936;12404936	-;-;-;-	574	FBgn0052103	CG32103	FBtr0075982	-0.31903	3.75883	0.0242361	0.0373411	16.1642	13.0863	16.2079	16.0414	13.2846	12.1586	10.8429	12.6207	11.2576	13.1118	14.9569	11.9983	0.802197
FBtr0113395-E11	chr3R;chr3R;chr3R;chr3R;chr3R	22604816;22604816;22604816;22604816;22604816	22605091;22605091;22605091;22605091;22605091	+;+;+;+;+	276	FBgn0051158	Efa6	FBtr0113395	-0.329024	1.8498	0.0246745	0.0379434	3.92472	3.67764	3.46428	3.94239	4.63852	3.49713	3.21352	3.11242	2.90329	3.03415	3.92951	3.1521	0.802162
FBtr0344343-E4	chr3R	9648983	9650706	+	1724	FBgn0012344	Dh44	FBtr0344343	-0.323962	2.78471	0.0860499	0.11769	9.22511	8.0908	7.29973	6.57631	6.80429	8.33619	4.83121	5.88282	7.22859	4.19904	7.59925	6.09557	0.802128
FBtr0088955-E3	chr2R	7538772	7539212	-	441	FBgn0033191	CG1598	FBtr0088955	-0.320478	3.7848	0.0442548	0.0644857	18.2277	14.4041	14.5995	15.3787	13.5574	15.2085	12.4824	10.8764	13.1537	9.37334	15.2335	12.2189	0.802106
FBtr0342639-E3	chr2L	13371427	13372238	-	812	FBgn0032512	Bdp1	FBtr0342639	-0.320501	4.60624	0.0837562	0.114806	31.7214	27.8274	24.3737	25.4216	25.563	32.3688	17.4448	17.3064	22.8412	18.232	26.9814	21.6386	0.801983
FBtr0345952-E1	chr2R	11370773	11371335	-	563	FBgn0021795	Tapdelta	FBtr0345952	-0.318676	4.20494	0.0426758	0.0624392	19.5022	19.1237	23.3529	22.3629	17.7014	15.5338	15.1713	21.0687	13.8054	16.2543	20.4086	16.3667	0.801951
FBtr0077631-E2	chr2L	2880044	2880708	+	665	FBgn0028970	betaggt-II	FBtr0077631	-0.325365	2.39761	0.031744	0.047666	6.79745	5.63904	4.45407	5.93057	6.05395	4.63574	4.56888	5.23298	4.05867	4.65958	5.77502	4.63117	0.801932
FBtr0344017-E5	chr2L;chr2L;chr2L	11276605;11276605;11276605	11276856;11276856;11276856	+;+;+	252	FBgn0040233	cana	FBtr0344017	-0.319242	3.22313	0.0176296	0.0279286	10.2973	10.6958	10.0835	11.0115	9.41346	8.58018	7.73868	8.20859	7.9396	8.83153	10.3003	8.25971	0.801889
FBtr0081157-E2	chr2L	19132484	19133097	+	614	FBgn0086446	DCTN6-p27	FBtr0081157	-0.320531	3.20342	0.0200757	0.0314642	10.2164	10.5426	9.92887	10.0259	10.0956	9.02749	8.32892	8.82423	7.13971	7.42282	10.1619	8.14863	0.801884
FBtr0331970-E8	chr2R;chr2R	5657643;5657643	5658217;5658217	-;-	575	FBgn0033029	Not3	FBtr0331970	-0.31451	3.06362	0.0420828	0.061661	7.97082	8.48921	10.6403	9.82198	9.12355	5.57102	7.49821	8.4138	6.93233	8.50644	9.20917	7.38436	0.801849
FBtr0075565-E4	chr3L;chr3L	15584640;15584640	15584868;15584868	+;+	229	FBgn0036515	AIMP2	FBtr0075565	-0.318138	2.5731	0.0258095	0.0394834	6.91883	5.79228	6.92856	6.6103	6.42912	4.55441	4.70005	5.47239	5.56957	5.90575	6.53582	5.24043	0.801802
FBtr0321263-E4	chr3R	18982308	18982749	+	442	FBgn0022338	dnk	FBtr0321263	-0.320734	2.19931	0.0289138	0.0437924	5.25993	4.01475	5.16549	5.02994	5.64467	4.06643	4.19725	3.62546	3.61429	4.63249	5.02296	4.02719	0.801756
FBtr0346349-E2	chr3R	23359154	23360207	+	1054	FBgn0002622	RpS3	FBtr0346349	-0.318792	9.11334	0.0398289	0.0586181	636.694	617.628	636.53	613.585	569.19	464.265	410.587	517.996	554.468	516.942	614.726	492.852	0.801743
FBtr0088674-E5	chr2R	8944298	8945055	-	758	FBgn0027607	CG8230	FBtr0088674	-0.320695	4.84939	0.0314323	0.0472321	34.3109	30.3098	28.9515	32.6946	33.4076	31.2709	22.9537	24.3179	25.4186	24.0564	31.9349	25.6035	0.801741
FBtr0089496-E6	chr3R;chr3R;chr3R;chr3R	23935958;23935958;23935958;23935958	23936645;23936645;23936645;23936645	-;-;-;-	688	FBgn0001098	Gdh	FBtr0089496	-0.318646	6.42169	0.0351707	0.0523113	89.257	89.7956	100.897	96.1467	99.3529	66.0796	73.4737	82.7015	74.6263	84.3059	95.0899	76.2374	0.801741
FBtr0307530-E5	chr2R;chr2R;chr2R;chr2R;chr2R;chr2R;chr2R;chr2R	5704435;5704435;5704435;5704435;5704435;5704435;5704435;5704435	5705439;5705439;5705439;5705439;5705439;5705439;5705439;5705439	+;+;+;+;+;+;+;+	1005	FBgn0259978	vlc	FBtr0307530	-0.320034	5.07716	0.0303112	0.0457303	41.7153	35.8876	31.6734	37.4867	40.246	33.0195	28.5282	29.3457	29.4772	29.5558	37.4018	29.9853	0.801707
FBtr0087644-E3	chr2R;chr2R	13852947;13852947	13853115;13853115	-;-	169	FBgn0033879	Echs1	FBtr0087644	-0.320829	4.0094	0.0244388	0.0376211	18.4502	17.9898	17.94	17.2819	17.4285	17.0384	12.3513	12.9285	14.6646	14.4393	17.8181	14.2844	0.80168
FBtr0083107-E1	chr3R	15381407	15382951	-	1545	FBgn0038334	h-cup	FBtr0083107	-0.319673	5.90969	0.0700782	0.0977197	75.7835	65.6458	63.1921	67.5134	61.2557	73.9278	45.0767	44.429	57.9472	45.8914	66.6781	53.4544	0.801679
FBtr0331547-E6	chr3L;chr3L	11620535;11620535	11620665;11620665	-;-	131	FBgn0086254	CG6084	FBtr0331547	-0.32084	4.26888	0.0254677	0.0390038	24.2361	19.3076	19.4866	21.1903	22.4252	18.7463	16.8109	16.2804	18.1603	15.4958	21.3292	17.0987	0.80166
FBtr0331546-E6	chr3L;chr3L	11620535;11620535	11620665;11620665	-;-	131	FBgn0086254	CG6084	FBtr0331546	-0.320839	4.26888	0.0254737	0.0390105	24.2361	19.3076	19.4866	21.1903	22.4252	18.7463	16.8109	16.2804	18.1603	15.4958	21.3292	17.0987	0.80166
FBtr0310422-E8	chr2R	21163366	21163695	-	330	FBgn0034598	CG4266	FBtr0310422	-0.315265	2.43948	0.0251729	0.038619	6.59514	6.12939	6.15528	5.57372	5.3377	4.96105	5.31214	4.89095	4.05867	4.65958	5.95825	4.77648	0.801659
FBtr0342871-E8	chr2R;chr2R;chr2R	21163366;21163366;21163366	21163695;21163695;21163695	-;-;-	330	FBgn0034598	CG4266	FBtr0342871	-0.315265	2.43948	0.0251772	0.0386209	6.59514	6.12939	6.15528	5.57372	5.3377	4.96105	5.31214	4.89095	4.05867	4.65958	5.95825	4.77648	0.801659
FBtr0306624-E8	chr3L;chr3L;chr3L;chr3L;chr3L;chr3L;chr3L;chr3L;chr3L;chr3L;chr3L;chr3L	14230656;14230656;14230656;14230656;14230656;14230656;14230656;14230656;14230656;14230656;14230656;14230656	14231112;14231112;14231112;14231112;14231112;14231112;14231112;14231112;14231112;14231112;14231112;14231112	+;+;+;+;+;+;+;+;+;+;+;+	457	FBgn0013718	nuf	FBtr0306624	-0.308903	2.32185	0.073593	0.102105	4.34956	6.37457	6.46459	5.23386	5.03074	3.78178	5.55261	5.36979	3.34767	3.95522	5.49066	4.40141	0.801618
FBtr0333952-E7	chr3L;chr3L	302749;302749	305292;305292	+;+	2544	FBgn0264707	RhoGEF3	FBtr0333952	-0.31957	6.88036	0.05185	0.0744128	142.079	132.088	120.662	131.594	127.252	135.616	100.275	88.9606	109.199	89.8595	130.735	104.782	0.801483
FBtr0079199-E2	chr2L	6118630	6120522	+	1893	FBgn0051642	CG31642	FBtr0079199	-0.323518	3.84997	0.065054	0.0913604	18.3693	15.8445	14.3211	16.3473	14.8876	18.299	11.302	11.9367	13.1537	9.23789	15.954	12.7858	0.801421
FBtr0075359-E3	chr3L	16610662	16610829	-	168	FBgn0004465	Su(P)	FBtr0075359	-0.324826	2.40633	0.0604177	0.0854148	6.35238	6.0068	4.63966	6.47435	5.61056	6.01832	5.57447	4.07009	4.17718	3.46759	5.81675	4.66153	0.801398
FBtr0301433-E4	chr3R	16432115	16432540	+	426	FBgn0051279	CG31279	FBtr0301433	-0.332037	2.37733	0.109115	0.145884	7.04021	4.96481	4.23755	6.28743	5.98573	6.58762	3.1698	3.48865	5.56957	4.0365	5.70315	4.57043	0.801387
FBtr0083062-E4	chr3R	15265019	15265253	+	235	FBgn0014879	Set	FBtr0083062	-0.322516	3.83321	0.0185614	0.0292888	16.326	14.7718	14.6922	16.1264	16.8658	13.6226	12.089	13.7836	11.5835	12.0553	15.7565	12.6268	0.801372
FBtr0074134-E4	chrX	15984594	15985405	+	812	FBgn0030717	CG8931	FBtr0074134	-0.322753	3.27066	0.0180899	0.028592	11.5314	9.5925	10.0526	11.5383	10.5049	8.98682	8.08845	8.14018	8.70986	8.72317	10.6439	8.5297	0.801367
FBtr0078994-E2	chr2L	4969285	4970216	+	932	FBgn0031657	CG3756	FBtr0078994	-0.322304	4.22762	0.148331	0.192498	26.4615	19.5528	18.0328	20.7655	18.9292	27.3671	13.5536	10.7054	19.1676	12.3262	20.7484	16.624	0.801219
FBtr0075261-E1	chr3L	16923252	16923994	+	743	FBgn0036676	CG13028	FBtr0075261	-0.32297	2.07152	0.0222142	0.0345129	4.69348	4.93416	4.67059	4.43519	4.3145	3.78178	3.19166	4.30951	3.52542	3.65723	4.60958	3.69312	0.801183
FBtr0084410-E2	chr3R	23359154	23359928	+	775	FBgn0002622	RpS3	FBtr0084410	-0.31981	9.1084	0.039202	0.0577604	634.287	616.127	635.076	611.631	566.956	461.988	409.21	516.765	551.832	515.073	612.815	490.973	0.801177
FBtr0330248-E7	chr2R	19665525	19666230	-	706	FBgn0015949	hrg	FBtr0330248	-0.312797	2.78806	0.122153	0.161557	4.91601	8.64244	8.81535	8.10568	7.52054	3.61913	6.53634	7.04571	5.33257	7.91045	7.6	6.08884	0.801162
FBtr0086483-E7	chr2R;chr2R	19665525;19665525	19666230;19666230	-;-	706	FBgn0015949	hrg	FBtr0086483	-0.312797	2.78806	0.122162	0.161561	4.91601	8.64244	8.81535	8.10568	7.52054	3.61913	6.53634	7.04571	5.33257	7.91045	7.6	6.08884	0.801162
FBtr0309874-E6	chrX;chrX;chrX;chrX;chrX;chrX	6974731;6974731;6974731;6974731;6974731;6974731	6975083;6975083;6975083;6975083;6975083;6975083	-;-;-;-;-;-	353	FBgn0004646	ogre	FBtr0309874	-0.313669	2.04239	0.0704657	0.0981773	3.68195	4.25993	5.72224	4.82603	4.07576	2.80584	3.34468	4.65153	3.02179	4.25322	4.51318	3.61541	0.801079
FBtr0339403-E3	chr2R	9810974	9811968	-	995	FBgn0033446	CG1648	FBtr0339403	-0.31905	5.09158	0.0311805	0.0468964	36.5161	35.4892	41.5713	37.4357	37.9437	25.2932	33.1189	32.9028	28.707	31.3438	37.7912	30.2731	0.801063
FBtr0072261-E1	chr2R	24195498	24197027	+	1530	FBgn0034988	cN-IIIB	FBtr0072261	-0.323428	2.30136	0.0361939	0.0536853	5.28016	5.05675	5.96969	5.11491	5.64467	3.98511	3.76004	5.84862	3.9698	4.11777	5.41324	4.33627	0.801049
FBtr0335480-E1	chr2L	3035493	3037263	-	1771	FBgn0031497	SerRS	FBtr0335480	-0.319779	4.51377	0.0203837	0.0319188	25.2881	26.2338	26.3533	24.385	24.2669	19.8442	20.4397	22.7104	19.5824	18.7738	25.3054	20.2701	0.801018
FBtr0343435-E5	chr2R;chr2R;chr2R	24171170;24171170;24171170	24172271;24172271;24172271	+;+;+	1102	FBgn0034985	CG3328	FBtr0343435	-0.314987	3.62764	0.0574879	0.0816635	10.8638	14.2202	16.3007	13.7134	13.1823	7.92955	11.7173	10.637	10.4578	13.9516	13.6561	10.9386	0.801011
FBtr0072678-E2	chr3L	1331874	1332326	+	453	FBgn0035209	msd1	FBtr0072678	-0.33454	2.02642	0.0746374	0.103432	4.87555	4.93416	3.99011	4.75805	3.81995	5.44902	2.86375	3.52285	3.40692	2.68197	4.47557	3.5849	0.800994
FBtr0075330-E6	chr3L	16849835	16852350	+	2516	FBgn0036668	Zcchc7	FBtr0075330	-0.319757	4.29879	0.0242729	0.0373908	19.6034	21.1771	22.9818	22.5838	22.5957	16.2251	16.8983	18.5719	15.7311	19.8303	21.7883	17.4513	0.800949
FBtr0085270-E1	chr3R	27919844	27921089	-	1246	FBgn0039557	CG12259	FBtr0085270	-0.321091	2.3817	0.038296	0.0565327	5.80615	6.12939	6.24807	5.57372	4.91137	5.73367	4.54702	4.44632	3.46617	4.76794	5.73374	4.59222	0.800912
FBtr0343777-E1	chr2L	273836	274694	+	859	FBgn0086856	CG11555	FBtr0343777	-0.32883	2.44784	0.0208226	0.0325384	6.06915	5.63904	6.09342	5.79463	6.39501	5.48969	4.0005	4.99356	4.74006	4.79503	5.99825	4.80377	0.800862
FBtr0344992-E2	chr3L;chr3L	8720280;8720280	8720905;8720905	-;-	626	FBgn0052022	CG32022	FBtr0344992	-0.3223	4.9544	0.0890278	0.121348	42.747	30.2179	31.4259	32.4227	35.0617	39.4851	21.183	21.7186	30.8696	24.3815	34.3751	27.5276	0.8008
FBtr0080471-E3	chr2L	13371427	13372253	-	827	FBgn0032512	Bdp1	FBtr0080471	-0.322679	4.61178	0.0816463	0.112187	31.8428	27.8581	24.5593	25.5575	25.6994	32.4908	17.4667	17.3748	22.9004	18.2861	27.1034	21.7038	0.800776
FBtr0334319-E4	chr3R	8654975	8655906	-	932	FBgn0263231	bel	FBtr0334319	-0.321246	6.30465	0.0910453	0.12382	101.881	85.0453	79.7093	83.7247	88.3365	105.646	59.9638	61.0856	70.7454	53.8561	87.7393	70.2594	0.800774
FBtr0334763-E4	chr2L	834867	835290	-	424	FBgn0020304	drongo	FBtr0334763	-0.322711	3.3075	0.0204239	0.0319757	10.7424	11.0636	11.4445	10.2468	11.187	10.2474	7.86984	7.96917	9.00611	8.69608	10.9369	8.75772	0.800754
FBtr0077312-E3	chrX	20513831	20514190	+	360	FBgn0031119	CG1812	FBtr0077312	-0.335734	2.08009	0.0422746	0.0619128	5.62408	4.07605	4.20662	4.4012	4.86021	4.87972	3.08236	3.35184	3.8513	3.38632	4.63363	3.71031	0.800734
FBtr0080715-E6	chr2L;chr2L	15229544;15229544	15229691;15229691	-;-	148	FBgn0028516	ZnT35C	FBtr0080715	-0.323811	3.16756	0.0200707	0.0314624	10.9649	10.4506	8.50604	9.771	9.8739	8.17353	7.25774	8.44801	8.08772	7.72082	9.9133	7.93756	0.800699
FBtr0083707-E3	chr3R	18982308	18982679	+	372	FBgn0022338	dnk	FBtr0083707	-0.322473	2.18589	0.0269058	0.0410164	5.17901	4.01475	5.16549	5.02994	5.50824	4.06643	4.19725	3.59126	3.55504	4.52413	4.97949	3.98682	0.80065
FBtr0301047-E7	chr3L;chr3L;chr3L;chr3L	12744037;12744037;12744037;12744037	12744746;12744746;12744746;12744746	+;+;+;+	710	FBgn0052112	CG32112	FBtr0301047	-0.321651	5.79104	0.095603	0.129486	74.3066	60.4052	53.2633	61.039	58.2032	71.9759	40.486	37.0071	53.8885	42.6135	61.4434	49.1942	0.800642
FBtr0077514-E2	chr2L	3871480	3871869	-	390	FBgn0051957	CG31957	FBtr0077514	-0.32672	3.19409	0.0535292	0.0765835	11.8955	9.43926	9.0628	10.5187	9.60105	11.142	7.03914	6.36166	8.56173	7.34155	10.1035	8.08922	0.800638
FBtr0084375-E8	chr3R;chr3R	23254369;23254369	23255071;23255071	+;+	703	FBgn0039066	EloA	FBtr0084375	-0.333648	2.23209	0.0625621	0.0881551	5.968	5.0261	4.45407	5.01295	5.3377	6.18098	3.65073	3.21503	4.02905	3.57596	5.15976	4.13035	0.800492
FBtr0305998-E6	chr3R;chr3R	16261355;16261355	16261926;16261926	-;-	572	FBgn0040237	bor	FBtr0305998	-0.321877	6.13909	0.136769	0.178803	98.8665	71.2848	67.0585	73.393	80.5601	95.4392	46.3884	44.2922	76.0187	50.9574	78.2326	62.6192	0.800423
FBtr0081790-E5	chr3R;chr3R	8088821;8088821	8089093;8089093	+;+	273	FBgn0037547	CG7910	FBtr0081790	-0.323774	4.32634	0.0535	0.076552	25.8546	20.1657	21.7136	20.2897	23.1073	23.992	14.9964	14.8439	19.4046	15.7125	22.2262	17.7899	0.800402
FBtr0075757-E7	chr3L;chr3L	13961173;13961173	13962647;13962647	+;+	1475	FBgn0052137	CG32137	FBtr0075757	-0.321942	5.90768	0.0400131	0.0588646	73.1939	61.4472	64.4912	65.3892	68.6057	64.697	46.4321	46.96	53.9182	54.6146	66.6255	53.3244	0.80036
FBtr0084933-E3	chr3R	25679593	25680008	-	416	FBgn0039357	CG4743	FBtr0084933	-0.326767	3.10932	0.0362835	0.0538021	10.1962	10.2974	8.69163	9.19324	9.27703	10.2881	6.71123	6.77209	7.05084	7.31446	9.53109	7.62734	0.800259
FBtr0077667-E1	chr2L	3035493	3037403	-	1911	FBgn0031497	SerRS	FBtr0077667	-0.321211	4.51504	0.01988	0.0311949	25.2881	26.2338	26.3842	24.521	24.2669	19.8442	20.4397	22.7446	19.5824	18.7738	25.3388	20.2769	0.800233
FBtr0300584-E1	chr3L;chr3L	3184404;3184404	3184644;3184644	+;+	241	FBgn0260026	CG42494	FBtr0300584	-0.318742	1.81353	0.0290255	0.0439347	3.92472	3.58569	4.05197	4.02735	3.59826	2.60252	3.08236	3.69386	2.69591	3.27796	3.8376	3.07052	0.800115
FBtr0112649-E10	chr2L;chr2L;chr2L;chr2L;chr2L;chr2L;chr2L;chr2L;chr2L;chr2L	8929733;8929733;8929733;8929733;8929733;8929733;8929733;8929733;8929733;8929733	8930396;8930396;8930396;8930396;8930396;8930396;8930396;8930396;8930396;8930396	+;+;+;+;+;+;+;+;+;+	664	FBgn0085427	CG34398	FBtr0112649	-0.3158	3.03705	0.114522	0.152358	6.97952	9.01021	12.2487	7.98673	9.05534	5.2457	8.5038	8.79003	4.82893	8.85862	9.0561	7.24542	0.800059
FBtr0079986-E3	chr2L	10270449	10271465	+	1017	FBgn0260750	Mulk	FBtr0079986	-0.324995	4.43373	0.0382981	0.0565327	26.239	22.4949	22.3632	24.2831	24.3863	24.7239	16.6141	20.0084	18.7529	15.7125	23.9533	19.1624	0.79999
FBtr0304606-E1	chr3R	11372788	11377217	+	4430	FBgn0004595	pros	FBtr0304606	-0.313752	2.64483	0.113551	0.151197	5.46223	8.39727	7.76369	5.72666	7.07715	4.22909	7.69496	6.80629	3.82167	4.98467	6.8854	5.50734	0.799857
FBtr0345205-E3	chr3R;chr3R	22422196;22422196	22422846;22422846	+;+	651	FBgn0038965	mats	FBtr0345205	-0.322517	4.02195	0.0203762	0.0319091	16.9936	18.5108	18.0019	18.2845	18.1448	13.6632	13.3787	16.2804	12.9167	15.6854	17.9871	14.3849	0.799733
FBtr0306102-E3	chr2L;chr2L;chr2L;chr2L;chr2L	8367312;8367312;8367312;8367312;8367312	8367730;8367730;8367730;8367730;8367730	+;+;+;+;+	419	FBgn0260439	Pp2A-29B	FBtr0306102	-0.309081	1.91666	0.0426215	0.0623694	4.0461	4.29057	4.45407	4.29924	3.5471	2.72451	3.7819	3.48865	2.60703	3.90104	4.12742	3.30063	0.799683
FBtr0083017-E3	chr3R	14745901	14746348	-	448	FBgn0038257	smp-30	FBtr0083017	-0.319433	2.86077	0.0441639	0.0643569	6.33215	7.63109	8.22766	8.95534	8.83365	5.16437	6.25215	5.6092	7.49522	7.44991	7.99598	6.39417	0.799674
FBtr0076791-E10	chr3L;chr3L;chr3L;chr3L	7515868;7515868;7515868;7515868	7516050;7516050;7516050;7516050	+;+;+;+	183	FBgn0035793	CG7546	FBtr0076791	-0.318485	3.08201	0.0220349	0.0342558	8.84073	9.40862	10.2382	8.92135	9.31114	7.36025	7.71682	6.60107	6.93233	8.75026	9.344	7.47215	0.799673
FBtr0340533-E5	chr2R	19443313	19443825	+	513	FBgn0013325	RpL11	FBtr0340533	-0.32277	8.28579	0.044361	0.0646328	393.038	340.059	336.53	334.1	330.17	314.457	224.881	252.14	309.704	285.21	346.779	277.278	0.799581
FBtr0087407-E6	chr2R	14938905	14940722	+	1818	FBgn0033984	Lap1	FBtr0087407	-0.327197	3.33818	0.0304388	0.0458893	12.5834	10.2667	9.89794	10.6037	12.5001	10.8167	8.94102	7.79816	9.24311	7.85627	11.1704	8.93105	0.799531
FBtr0073323-E5	chr3L	4512178	4512595	-	418	FBgn0014073	Tie	FBtr0073323	-0.30909	2.32423	0.117363	0.155812	4.06633	6.98751	6.99042	4.894	4.60441	3.33448	5.74936	4.89095	3.14029	4.9034	5.50853	4.40369	0.799431
FBtr0080388-E2	chr2L	12426900	12427387	-	488	FBgn0032429	CG5446	FBtr0080388	-0.322962	4.74664	0.0230371	0.0356686	27.1089	30.8002	30.8073	31.1143	29.0419	22.1621	21.7951	27.0541	24.6483	23.3521	29.7745	23.8023	0.79942
FBtr0343660-E1	chr2L	13784713	13785423	-	711	FBgn0266141	asRNA:CR44847	FBtr0343660	-0.333693	2.25129	0.118164	0.156767	6.41307	5.0874	4.485	5.1319	5.06485	6.3843	3.1698	2.97561	5.39182	3.00705	5.23644	4.18572	0.799343
FBtr0305073-E9	chr3L;chr3L	7515871;7515871	7516050;7516050	+;+	180	FBgn0035793	CG7546	FBtr0305073	-0.31928	3.07897	0.0215958	0.0336533	8.80027	9.40862	10.2072	8.90436	9.31114	7.36025	7.62938	6.60107	6.93233	8.75026	9.32633	7.45466	0.799313
FBtr0088190-E4	chr2R	11251751	11252282	-	532	FBgn0033597	Cpr47Ea	FBtr0088190	-0.32462	4.94477	0.0920927	0.125127	36.86	27.521	37.1482	27.1549	42.19	26.8385	23.063	36.152	19.1676	31.2896	34.1748	27.3021	0.798897
FBtr0070944-E1	chrX;chrX	6589290;6589290	6589832;6589832	+;+	543	FBgn0029877	CG17717	FBtr0070944	-0.321498	4.18111	0.0564626	0.0803174	19.5224	18.9398	20.4454	21.1563	20.3617	11.9147	17.7727	14.4334	13.8943	22.2143	20.0851	16.0459	0.798893
FBtr0301732-E4	chr3R;chr3R;chr3R;chr3R;chr3R;chr3R;chr3R;chr3R;chr3R;chr3R;chr3R;chr3R	15797298;15797298;15797298;15797298;15797298;15797298;15797298;15797298;15797298;15797298;15797298;15797298	15797794;15797794;15797794;15797794;15797794;15797794;15797794;15797794;15797794;15797794;15797794;15797794	+;+;+;+;+;+;+;+;+;+;+;+	497	FBgn0262527	nsl1	FBtr0301732	-0.330194	1.90068	0.0227831	0.0353062	4.06633	4.16799	3.89731	4.18029	4.12692	3.49713	3.36654	3.86488	2.75516	2.84451	4.08777	3.26565	0.798882
FBtr0079962-E4	chr2L	10199401	10200236	-	836	FBgn0032189	Ripalpha	FBtr0079962	-0.328383	3.46995	0.0300337	0.0453392	13.7972	11.1555	10.9187	12.4559	12.9265	10.898	8.30706	8.58482	11.7316	9.40043	12.2507	9.7844	0.798678
FBtr0340544-E3	chr2L;chr2L;chr2L;chr2L;chr2L	12697466;12697466;12697466;12697466;12697466	12698917;12698917;12698917;12698917;12698917	+;+;+;+;+	1452	FBgn0032447	PICK1	FBtr0340544	-0.326287	4.17461	0.0325684	0.0488093	22.6986	18.664	19.2082	21.3603	18.1448	18.7463	15.1057	13.4758	18.3085	14.2767	20.0152	15.9826	0.798524
FBtr0084470-E3	chr3R;chr3R	23732043;23732043	23732573;23732573	-;-	531	FBgn0028691	Rpn9	FBtr0084470	-0.325292	4.78087	0.0254073	0.0389328	33.8052	30.7083	30.2506	28.7692	29.0078	24.1546	21.0518	28.217	25.3297	23.0541	30.5082	24.3614	0.798521
FBtr0303117-E5	chr3L;chr3L;chr3L;chr3L;chr3L;chr3L;chr3L;chr3L;chr3L;chr3L;chr3L;chr3L;chr3L;chr3L;chr3L;chr3L;chr3L;chr3L	7709147;7709147;7709147;7709147;7709147;7709147;7709147;7709147;7709147;7709147;7709147;7709147;7709147;7709147;7709147;7709147;7709147;7709147	7709350;7709350;7709350;7709350;7709350;7709350;7709350;7709350;7709350;7709350;7709350;7709350;7709350;7709350;7709350;7709350;7709350;7709350	-;-;-;-;-;-;-;-;-;-;-;-;-;-;-;-;-;-	204	FBgn0261788	Ank2	FBtr0303117	-0.329384	2.75844	0.0167024	0.0265938	6.8986	7.32462	7.45438	7.86778	7.75928	6.83161	5.68378	5.78021	5.74732	5.7432	7.46093	5.95722	0.798456
FBtr0339384-E4	chr2R;chr2R;chr2R;chr2R;chr2R	9436051;9436051;9436051;9436051;9436051	9436292;9436292;9436292;9436292;9436292	-;-;-;-;-	242	FBgn0029092	ced-6	FBtr0339384	-0.315752	2.04643	0.10528	0.141343	3.80333	4.29057	5.69131	4.894	3.95638	2.43986	4.45958	5.09617	2.63666	3.4405	4.52712	3.61455	0.798422
FBtr0080027-E2	chr2L	10438041	10438239	+	199	FBgn0027052	STUB1	FBtr0080027	-0.323268	2.06016	0.0241079	0.0371659	4.49117	4.99546	4.67059	4.43519	4.29745	4.18843	3.45399	2.90721	3.8513	3.87395	4.57797	3.65497	0.798383
FBtr0070912-E2	chrX	6524866	6526342	+	1477	FBgn0029873	CG3918	FBtr0070912	-0.32748	4.15741	0.028764	0.0435975	20.9993	20.4415	18.6514	20.5786	18.2642	20.0882	14.1657	14.7413	15.8199	14.1684	19.787	15.7967	0.798338
FBtr0080525-E3	chr2L	13386488	13386690	-	203	FBgn0032516	Ing5	FBtr0080525	-0.327591	2.82371	0.0387478	0.0571456	8.43612	7.69239	8.01114	8.17366	6.75313	6.79095	4.74377	5.36979	7.64334	6.63719	7.81329	6.23701	0.798256
FBtr0303236-E1	chr3R	15370036	15372212	-	2177	FBgn0038332	CG6136	FBtr0303236	-0.327603	4.11781	0.0396808	0.0584035	21.6466	19.5528	17.043	19.7459	18.2471	18.6649	13.5318	13.681	18.3677	12.57	19.2471	15.3631	0.798203
FBtr0086533-E5	chr2R	19443313	19443518	+	206	FBgn0013325	RpL11	FBtr0086533	-0.325315	8.27612	0.0428376	0.0626375	390.509	338.588	335.045	331.942	327.578	312.343	223.329	249.61	307.482	283.015	344.733	275.156	0.798171
FBtr0082881-E3	chr3R	13854599	13854926	-	328	FBgn0038186	CG14362	FBtr0082881	-0.332419	3.23934	0.153885	0.198812	12.8261	9.50056	7.73276	11.5893	10.5901	14.2325	5.8368	6.43006	9.42087	5.77029	10.4478	8.33811	0.798075
FBtr0343824-E6	chr2L;chr2L	18529126;18529126	18530658;18530658	+;+	1533	FBgn0032685	CG10211	FBtr0343824	-0.320342	3.44162	0.124728	0.164612	9.99387	13.454	14.3829	11.4533	10.7948	5.61168	12.3294	12.4497	6.66571	10.8904	12.0158	9.58938	0.798066
FBtr0344131-E5	chr3R;chr3R	27658067;27658067	27658113;27658113	-;-	47	FBgn0002772	Mlc1	FBtr0344131	-0.322991	4.56962	0.0425741	0.062311	22.7795	28.9614	30.5599	23.4164	26.0234	17.079	22.9974	22.642	17.9826	24.4357	26.3481	21.0274	0.798059
FBtr0075992-E3	chr3L	12118972	12119789	+	818	FBgn0036248	ssp	FBtr0075992	-0.328569	3.95109	0.0469984	0.0681156	18.5514	17.4075	15.3418	18.1486	16.2689	17.4857	11.1708	11.321	16.5606	11.8657	17.1436	13.6807	0.798008
FBtr0331352-E5	chr3R;chr3R	18749739;18749739	18750360;18750360	+;+	622	FBgn0260399	gwl	FBtr0331352	-0.336692	2.36898	0.0843949	0.115599	6.8986	4.75028	4.9799	5.8626	5.91752	6.62829	3.58515	3.07822	5.12519	4.25322	5.68178	4.53401	0.797992
FBtr0082351-E2	chr3R	11225703	11226482	+	780	FBgn0037879	scpr-C	FBtr0082351	-0.326761	2.94515	0.146966	0.190817	8.37543	8.82633	7.88742	7.68086	9.73747	10.0848	9.79358	5.09617	4.50306	4.44286	8.5015	6.78408	0.797987
FBtr0074138-E1	chrX	15997016	15998984	+	1969	FBgn0030720	CG8939	FBtr0074138	-0.318981	2.25231	0.045591	0.0662538	5.11832	6.16004	5.84597	4.99596	4.10986	4.1071	4.6126	5.06196	3.76242	3.38632	5.24603	4.18608	0.797953
FBtr0082358-E7	chr3R	11246458	11246862	+	405	FBgn0037891	CG5214	FBtr0082358	-0.326167	6.69904	0.0546733	0.0780136	132.732	110.237	101.361	111.355	121.88	120.448	76.25	83.454	97.4674	83.2494	115.513	92.1737	0.797949
FBtr0074940-E4	chr3L	19587174	19587821	+	648	FBgn0036888	CG9330	FBtr0074940	-0.318982	2.67199	0.0249352	0.0383064	6.47376	6.80363	7.57811	7.74883	6.48028	4.83906	6.51448	5.50659	5.39182	5.7432	7.01692	5.59903	0.797933
FBtr0303561-E3	chr2L;chr2L	15008489;15008489	15009394;15009394	-;-	906	FBgn0283659	THG	FBtr0303561	-0.327185	1.58843	0.0294264	0.0444927	3.86403	2.91146	3.55707	3.19469	2.88202	2.72451	2.64514	2.8388	2.31078	2.57361	3.28185	2.61857	0.797893
FBtr0290026-E10	chr3L;chr3L	7515826;7515826	7516050;7516050	+;+	225	FBgn0035793	CG7546	FBtr0290026	-0.321928	3.10164	0.0216527	0.0337293	8.98234	9.46991	10.331	9.17625	9.44757	7.48224	7.86984	6.60107	6.93233	8.93989	9.48141	7.56508	0.797885
FBtr0088306-E5	chr2R	10479011	10479425	-	415	FBgn0033528	trsn	FBtr0088306	-0.338316	2.1278	0.0343335	0.0511858	5.66454	4.93416	3.99011	4.62211	4.792	4.55441	3.47585	4.37791	3.7328	3.00705	4.80058	3.8296	0.797737
FBtr0079540-E2	chr2L	8041253	8041698	+	446	FBgn0031979	CCDC53	FBtr0079540	-0.329845	3.34768	0.049493	0.0713768	14.04	9.92962	11.6301	10.6886	10.0444	11.1827	7.34519	7.69555	10.6651	8.0459	11.2665	8.98689	0.797662
FBtr0290240-E2	chr2L	12208020	12210008	+	1989	FBgn0051759	CG31759	FBtr0290240	-0.332294	3.08969	0.0291305	0.0440748	9.81179	9.83768	8.5679	8.98932	9.85685	9.51546	6.16471	6.84049	8.02847	6.98937	9.41271	7.5077	0.797613
FBtr0078198-E2	chr3L	20474032	20474791	+	760	FBgn0036998	CG5969	FBtr0078198	-0.331429	3.65349	0.0439064	0.0640117	15.5977	13.5766	12.3415	14.0533	14.1372	15.2085	9.48753	10.0213	11.939	8.93989	13.9413	11.1192	0.797578
FBtr0075390-E5	chr3L	16491510	16491718	+	209	FBgn0053158	CG33158	FBtr0075390	-0.334321	2.80991	0.0912448	0.124064	9.44764	6.68104	7.02135	7.64687	7.91276	9.63745	5.1154	4.1727	6.01395	5.93284	7.74193	6.17447	0.797536
FBtr0086511-E2	chr2R	19260122	19262294	+	2173	FBgn0034423	tbrd-2	FBtr0086511	-0.330336	3.81612	0.0295966	0.0447256	17.2566	15.3541	14.2901	15.5147	15.6379	15.8591	10.668	11.2526	13.3907	11.08	15.6107	12.4501	0.797536
FBtr0078753-E1	chr3R	5567502	5568615	-	1114	FBgn0037342	CG2931	FBtr0078753	-0.328699	4.46886	0.0499665	0.071976	27.473	24.6402	23.1364	24.368	23.2949	27.7331	17.3574	16.1778	19.8786	16.8774	24.5825	19.6049	0.797512
FBtr0075871-E1	chr3L	12972474	12973650	+	1177	FBgn0036328	CG10749	FBtr0075871	-0.327234	6.26968	0.134203	0.175846	105.219	84.0033	73.6159	86.4606	79.6904	111.054	51.0665	48.9095	76.5816	54.4792	85.7978	68.4182	0.797435
FBtr0114577-E1	chr3L	5781537	5782308	+	772	FBgn0260458	PGRP-LD	FBtr0114577	-0.320922	2.79596	0.0217986	0.0339331	7.54598	7.81498	7.94928	8.29261	6.68492	5.08304	6.60192	6.36166	6.28058	6.20374	7.65755	6.10619	0.797407
FBtr0071251-E1	chrX	8720520	8721109	+	590	FBgn0030063	CG1789	FBtr0071251	-0.33274	3.13767	0.0839006	0.114987	10.7626	9.71509	8.97001	10.2808	8.97007	12.118	6.90797	5.84862	8.23585	5.71611	9.73972	7.76531	0.797283
FBtr0078640-E3	chr3R	5831159	5831785	+	627	FBgn0037385	glob3	FBtr0078640	-0.329258	4.66373	0.0932135	0.126512	36.0912	25.6209	23.1055	26.5092	29.4	33.1008	19.2374	18.2641	24.7372	16.8503	28.1453	22.438	0.797217
FBtr0081052-E1	chr2L;chr2L;chr2L;chr2L;chr2L;chr2L;chr2L	18320102;18320102;18320102;18320102;18320102;18320102;18320102	18320730;18320730;18320730;18320730;18320730;18320730;18320730	+;+;+;+;+;+;+	629	FBgn0000636	Fas3	FBtr0081052	-0.328502	2.8281	0.0671514	0.0939519	5.56339	7.47786	8.01114	9.88995	8.21972	5.28637	4.70005	6.9431	6.81383	7.477	7.83241	6.24407	0.797209
FBtr0334758-E4	chr2L;chr2L	1975061;1975061	1975413;1975413	+;+	353	FBgn0267972	Der-1	FBtr0334758	-0.326458	3.54659	0.0239535	0.0369538	12.7452	12.6878	12.4034	12.218	14.5977	8.7835	10.5368	12.1077	8.97648	11.1342	12.9304	10.3077	0.79717
FBtr0082590-E5	chr3R	12432287	12432556	+	270	FBgn0086134	Prosalpha2	FBtr0082590	-0.328387	5.27985	0.0352235	0.0523805	47.9867	42.2009	40.4887	43.0604	42.1389	43.4702	29.4901	33.0054	34.0988	32.0211	43.1751	34.4171	0.797151
FBtr0076208-E5	chr3L;chr3L	11100139;11100139	11100387;11100387	+;+	249	FBgn0261112	APP-BP1	FBtr0076208	-0.328175	5.50009	0.0781812	0.107832	59.6597	47.3496	48.9329	48.5661	47.0502	57.2961	32.3319	33.0396	45.2972	32.5629	50.3117	40.1055	0.797141
FBtr0077133-E2	chr3L;chr3L;chr3L	5573632;5573632;5573632	5573829;5573829;5573829	-;-;-	198	FBgn0015766	Msr-110	FBtr0077133	-0.323111	3.27925	0.153953	0.198879	8.5575	9.74573	14.816	10.7566	9.80569	4.31042	9.35637	11.834	6.63608	10.6466	10.7363	8.5567	0.796988
FBtr0273298-E2	chr2R	17669687	17670000	+	314	FBgn0050108	CG30108	FBtr0273298	-0.336516	2.34338	0.0526831	0.0754906	6.55468	5.36322	5.28921	5.11491	5.62761	5.815	3.19166	3.55706	5.21406	4.49704	5.58993	4.45496	0.796963
FBtr0301647-E2	chr2L	18714615	18716702	-	2088	FBgn0032707	CG10348	FBtr0301647	-0.326546	5.55856	0.0337146	0.0503538	43.6776	58.0453	56.1399	52.7634	51.3136	38.3465	45.6888	40.5983	38.039	46.0811	52.388	41.7507	0.796953
FBtr0080526-E3	chr2L	13386530	13386690	-	161	FBgn0032516	Ing5	FBtr0080526	-0.330176	2.64414	0.0383618	0.0566133	7.38413	6.80363	7.2688	7.30701	5.72993	5.97766	4.17539	4.92515	6.66571	5.7432	6.8987	5.49742	0.796878
FBtr0345105-E12	chr3L;chr3L;chr3L;chr3L;chr3L;chr3L	2498406;2498406;2498406;2498406;2498406;2498406	2499226;2499226;2499226;2499226;2499226;2499226	+;+;+;+;+;+	821	FBgn0266696	Svil	FBtr0345105	-0.328098	5.63903	0.0264795	0.0404336	55.3506	57.0953	51.3146	55.1085	58.1349	49.0005	41.4041	40.8719	47.1636	42.2884	55.4008	44.1457	0.796843
FBtr0087888-E12	chr2R;chr2R;chr2R;chr2R;chr2R	12576568;12576568;12576568;12576568;12576568	12576993;12576993;12576993;12576993;12576993	-;-;-;-;-	426	FBgn0022764	Sin3A	FBtr0087888	-0.314763	2.31574	0.0752766	0.104202	4.61255	6.0068	6.34087	5.35281	5.0478	2.80584	5.44331	5.09617	3.49579	4.95758	5.47217	4.35974	0.796711
FBtr0087887-E11	chr2R;chr2R;chr2R;chr2R;chr2R	12576568;12576568;12576568;12576568;12576568	12576993;12576993;12576993;12576993;12576993	-;-;-;-;-	426	FBgn0022764	Sin3A	FBtr0087887	-0.314763	2.31574	0.0752859	0.104209	4.61255	6.0068	6.34087	5.35281	5.0478	2.80584	5.44331	5.09617	3.49579	4.95758	5.47217	4.35974	0.796711
FBtr0113895-E1	chr3R	3734855	3735166	+	312	FBgn0263977	Tim17b	FBtr0113895	-0.328575	3.03253	0.0198019	0.0310843	8.84073	7.96821	9.58863	10.1109	8.68017	6.46563	7.08286	8.27699	7.05084	7.12482	9.03772	7.20023	0.796687
FBtr0075311-E4	chr3L;chr3L	16589649;16589649	16590132;16590132	+;+	484	FBgn0002283	l(3)73Ah	FBtr0075311	-0.331664	3.54573	0.0298061	0.0450201	13.8781	12.8411	11.3208	12.7278	13.8985	12.8093	9.92475	8.55061	11.3465	8.88571	12.9333	10.3034	0.796657
FBtr0100485-E3	chr2L;chr2L	2135038;2135038	2136644;2136644	+;+	1607	FBgn0004507	GlyP	FBtr0100485	-0.326268	4.15514	0.0335412	0.0500978	19.2999	17.9285	23.8478	19.0152	18.7417	12.4026	15.0839	18.4693	15.8199	16.9587	19.7666	15.7469	0.796641
FBtr0072400-E8	chr2R	24976456	24977460	-	1005	FBgn0010435	emp	FBtr0072400	-0.328338	6.99909	0.033169	0.0496195	149.564	140.363	131.673	141.263	148.808	137.811	105.128	108.559	111.065	104.38	142.334	113.389	0.796636
FBtr0346961-E10	chr2R;chr2R;chr2R;chr2R	10434652;10434652;10434652;10434652	10434785;10434785;10434785;10434785	+;+;+;+	134	FBgn0262114	RanBPM	FBtr0346961	-0.321816	1.90617	0.029938	0.0452056	3.76287	3.64699	5.10362	4.23127	3.8029	3.00916	3.2791	3.62546	2.93291	3.52178	4.10953	3.27368	0.796607
FBtr0082654-E4	chr3R	12703876	12704133	+	258	FBgn0016693	Past1	FBtr0082654	-0.329441	5.36307	0.0770403	0.106429	50.7583	43.5493	44.7882	45.5923	44.1341	54.6935	27.9817	29.5509	37.6242	32.4274	45.7645	36.4556	0.796591
FBtr0078821-E2	chr3R	5255682	5255938	-	257	FBgn0037305	CG12173	FBtr0078821	-0.327055	2.15996	0.0167662	0.0266869	5.13855	5.05675	4.85618	4.62211	4.87726	4.02577	4.10981	3.76227	4.3253	3.33214	4.91017	3.91106	0.796522
FBtr0343922-E2	chr3R	26070378	26071267	-	890	FBgn0266255	lncRNA:CR44950	FBtr0343922	-0.343979	2.0448	0.0890322	0.121348	5.66454	4.29057	3.06217	4.67309	4.94548	5.2457	3.23538	3.14663	3.88092	2.51942	4.52717	3.60561	0.796438
FBtr0074190-E2	chrX;chrX	15784009;15784009	15784596;15784596	-;-	588	FBgn0025809	Paf-AHalpha	FBtr0074190	-0.329595	3.5963	0.0144615	0.0232978	13.8174	12.6265	12.991	14.3081	13.2334	9.59679	10.4057	11.9709	10.7836	10.5653	13.3953	10.6645	0.796133
FBtr0306017-E12	chr2L	21134439	21135029	-	591	FBgn0023388	Dap160	FBtr0306017	-0.33968	2.44259	0.134612	0.176322	7.80897	6.0681	4.54686	5.28484	6.29269	8.25486	3.95678	3.65966	4.65118	3.35923	6.00029	4.77634	0.796018
FBtr0344764-E4	chr2L	6486491	6487166	+	676	FBgn0031820	Daxx	FBtr0344764	-0.328126	4.18102	0.019561	0.030739	22.1322	18.9092	20.3526	20.2047	19.0316	15.8184	18.4504	15.1517	14.3979	16.2814	20.1261	16.02	0.795982
FBtr0100460-E10	chr2R	10434646	10434785	+	140	FBgn0262114	RanBPM	FBtr0100460	-0.323087	1.90687	0.029018	0.0439287	3.76287	3.64699	5.10362	4.24826	3.8029	3.00916	3.2791	3.62546	2.93291	3.52178	4.11293	3.27368	0.795949
FBtr0330614-E10	chr2R	10434637	10434785	+	149	FBgn0262114	RanBPM	FBtr0330614	-0.323087	1.90687	0.0290233	0.043934	3.76287	3.64699	5.10362	4.24826	3.8029	3.00916	3.2791	3.62546	2.93291	3.52178	4.11293	3.27368	0.795949
FBtr0339562-E4	chr2L	20830861	20831161	+	301	FBgn0051673	CG31673	FBtr0339562	-0.34032	1.91454	0.0352564	0.0524231	3.80333	3.24858	4.51593	4.55414	4.5362	3.33448	2.71072	4.00169	2.87366	3.52178	4.13164	3.28846	0.795923
FBtr0087462-E3	chr2R;chr2R	14846064;14846064	14847764;14847764	-;-	1701	FBgn0033971	CG10209	FBtr0087462	-0.325129	2.90864	0.0198398	0.0311359	8.39566	8.27468	7.98021	8.46254	8.32204	5.48969	7.14844	6.73788	6.04357	7.55827	8.28703	6.59557	0.795891
FBtr0334275-E5	chr3R	5267462	5268598	+	1137	FBgn0264785	Hph	FBtr0334275	-0.33305	3.32293	0.0341748	0.0509798	12.2395	10.0522	10.6403	10.6207	11.835	8.90549	8.26334	11.6288	7.02121	8.26263	11.0775	8.8163	0.795873
FBtr0070430-E3	chrX;chrX;chrX	2151917;2151917;2151917	2152759;2152759;2152759	-;-;-	843	FBgn0004655	wapl	FBtr0070430	-0.322208	1.8315	0.0270559	0.0412224	3.62126	4.16799	4.17569	3.95938	3.58121	2.80584	3.03863	3.52285	2.60703	3.54887	3.90111	3.10464	0.795837
FBtr0336877-E3	chr3R;chr3R;chr3R	14746092;14746092;14746092	14746348;14746348;14746348	-;-;-	257	FBgn0038257	smp-30	FBtr0336877	-0.326132	2.79921	0.0400379	0.0588942	6.10961	7.23268	8.01114	8.59848	8.42436	5.00171	6.09913	5.19877	7.13971	7.09773	7.67526	6.10741	0.795727
FBtr0073520-E3	chrX;chrX	11613337;11613337	11615128;11615128	+;+	1792	FBgn0030321	CG1703	FBtr0073520	-0.330498	5.47309	0.0578808	0.0821606	56.2003	50.5062	48.5308	48.2093	43.6396	53.4736	38.5185	35.3311	39.9942	29.2849	49.4172	39.3205	0.795684
FBtr0087844-E5	chr2R;chr2R	12654768;12654768	12655096;12655096	+;+	329	FBgn0033762	ZnT49B	FBtr0087844	-0.334441	1.99388	0.0162747	0.0259644	4.49117	4.29057	3.95917	4.62211	4.46798	3.86311	3.73818	3.18083	3.22916	3.35923	4.3662	3.4741	0.795681
FBtr0075700-E7	chr3L	14770012	14770199	-	188	FBgn0036448	mop	FBtr0075700	-0.339909	1.88454	0.0289312	0.0438134	3.86403	3.80022	3.77359	4.41819	4.36566	2.88717	2.71072	4.2411	3.08104	3.1696	4.04434	3.21793	0.795662
FBtr0309091-E5	chr3R;chr3R;chr3R;chr3R;chr3R;chr3R;chr3R	5651254;5651254;5651254;5651254;5651254;5651254;5651254	5651802;5651802;5651802;5651802;5651802;5651802;5651802	+;+;+;+;+;+;+	549	FBgn0262125	Sec23	FBtr0309091	-0.329325	4.3985	0.0261341	0.0399455	19.5629	22.2803	26.1986	25.0138	24.0623	16.6317	18.9751	20.9319	16.768	19.8574	23.4236	18.6328	0.795472
FBtr0333931-E8	chr3R	21120195	21120739	-	545	FBgn0283468	slmb	FBtr0333931	-0.331807	4.63702	0.0309285	0.04654	30.8515	27.9807	25.8584	25.9484	27.6435	26.1065	19.6309	20.3505	25.4186	18.4758	27.6565	21.9964	0.795345
FBtr0333559-E2	chr3L;chr3L	11112281;11112281	11112848;11112848	-;-	568	FBgn0003462	Sod1	FBtr0333559	-0.330622	6.93868	0.0280045	0.0425267	142.463	130.25	151.16	129.946	129.213	110.851	107.38	120.666	98.5932	105.653	136.606	108.629	0.795195
FBtr0082406-E2	chr3R	11409210	11409604	-	395	FBgn0264694	mgr	FBtr0082406	-0.332424	3.91117	0.017539	0.027802	16.8722	17.4994	16.6409	16.5682	15.9278	14.3545	11.761	15.2543	12.0575	12.9764	16.7017	13.2808	0.795172
FBtr0075135-E3	chr3L	18130101	18130510	-	410	FBgn0036778	Cyp312a1	FBtr0075135	-0.332206	5.41048	0.154552	0.199549	56.9286	43.9171	41.4167	46.9348	47.4936	63.843	26.7137	25.1388	44.7343	27.7408	47.3382	37.6341	0.795006
FBtr0304951-E10	chr2L	10993743	10997276	+	3534	FBgn0026147	TTLL4A	FBtr0304951	-0.331644	6.20167	0.0693912	0.0968309	97.1873	77.8433	73.2138	82.5862	78.9059	88.0383	56.3787	46.3101	70.1529	64.8278	81.9473	65.1415	0.79492
FBtr0080849-E3	chr2L;chr2L;chr2L	16310000;16310000;16310000	16310143;16310143;16310143	-;-;-	144	FBgn0000339	cni	FBtr0080849	-0.333084	2.60625	0.0218465	0.0339906	7.18183	5.91486	6.80483	7.25603	6.41207	4.71706	4.85307	5.74601	6.22133	5.14721	6.71392	5.33694	0.794906
FBtr0346245-E1	chr3R	13478265	13478780	+	516	FBgn0267149	lncRNA:CR45589	FBtr0346245	-0.337195	1.91788	0.0634682	0.0893154	5.40154	4.10669	3.64986	3.6705	3.90522	4.39175	3.30096	2.22316	3.58467	2.97996	4.14676	3.2961	0.794861
FBtr0075897-E3	chr3L	13017149	13017349	-	201	FBgn0036335	mRpL20	FBtr0075897	-0.332345	3.21338	0.0257079	0.0393474	10.1557	10.5426	10.1454	10.5697	9.94211	10.0848	8.78799	6.32745	7.73222	7.88336	10.2711	8.16316	0.79477
FBtr0346163-E3	chrX;chrX	8901998;8901998	8902811;8902811	+;+	814	FBgn0030067	Rbm13	FBtr0346163	-0.336264	2.80424	0.0342885	0.0511309	8.61819	7.29398	8.38232	8.22464	6.12216	7.44158	5.59633	6.80629	5.7177	5.14721	7.72826	6.14182	0.794723
FBtr0332738-E9	chr3L;chr3L	4793921;4793921	4794148;4794148	+;+	228	FBgn0035574	RhoGEF64C	FBtr0332738	-0.323823	2.63254	0.0395777	0.0582552	5.968	8.0295	7.73276	6.33841	6.19037	4.75773	5.53075	6.15644	4.41418	6.36629	6.85181	5.44508	0.794692
FBtr0333093-E2	chr2L	12426900	12427369	-	470	FBgn0032429	CG5446	FBtr0333093	-0.331715	4.7349	0.0196142	0.0308137	26.9875	30.6776	30.5599	30.9273	28.9055	22.0807	21.2704	26.6095	24.5002	23.1895	29.6116	23.5301	0.794625
FBtr0078723-E4	chr3R	5738595	5739517	-	923	FBgn0037371	Sym	FBtr0078723	-0.319027	2.06703	0.0292003	0.0441724	3.98541	5.0874	5.01083	4.35022	4.58736	2.8465	3.8912	4.10429	3.49579	3.95522	4.60424	3.6586	0.794616
FBtr0339519-E4	chr3R	5552823	5553045	-	223	FBgn0086768	Pcmt	FBtr0339519	-0.335255	3.97149	0.0509647	0.0732948	20.0687	17.1317	16.5172	15.6336	17.7867	19.5189	11.455	12.1761	14.9016	11.1884	17.4276	13.848	0.794603
FBtr0078758-E4	chr3R	5552823	5553045	-	223	FBgn0086768	Pcmt	FBtr0078758	-0.335255	3.97149	0.0509732	0.0733028	20.0687	17.1317	16.5172	15.6336	17.7867	19.5189	11.455	12.1761	14.9016	11.1884	17.4276	13.848	0.794603
FBtr0072842-E4	chr3L;chr3L	1949306;1949306	1949643;1949643	+;+	338	FBgn0035295	Cnb	FBtr0072842	-0.336218	1.99187	0.0291566	0.0441117	5.07786	4.59704	3.89731	4.46917	3.8029	3.94444	3.10422	2.8388	4.02905	3.4405	4.36886	3.4714	0.794579
FBtr0080047-E8	chr2L	10411091	10411363	-	273	FBgn0032242	CG5355	FBtr0080047	-0.335022	3.62165	0.0216031	0.0336626	14.4041	13.0556	14.3211	13.6114	12.9094	11.8333	9.26893	12.0735	12.0871	8.99407	13.6603	10.8514	0.794373
FBtr0084690-E13	chr3R;chr3R;chr3R	24747835;24747835;24747835	24748097;24748097;24748097	+;+;+	263	FBgn0004885	tok	FBtr0084690	-0.329041	1.97934	0.0313756	0.0471555	3.98541	5.36322	4.20662	3.92539	4.21218	3.21248	2.75445	3.72807	3.8513	3.68432	4.33857	3.44612	0.7943
FBtr0075565-E3	chr3L;chr3L	15584287;15584287	15584439;15584439	+;+	153	FBgn0036515	AIMP2	FBtr0075565	-0.330401	1.66567	0.0214549	0.0334484	3.64149	3.09534	3.55707	3.27966	3.75174	2.43986	2.79817	2.94141	2.54778	3.03415	3.46506	2.75227	0.794293
FBtr0336456-E1	chr3R	4641963	4642422	+	460	FBgn0037262	MED31	FBtr0336456	-0.330428	1.89429	0.0492346	0.0710495	3.1155	4.19863	4.73245	4.31623	4.0587	2.76518	2.62328	4.10429	2.93291	3.79268	4.0843	3.24367	0.794179
FBtr0081766-E6	chr3R	7889509	7889671	-	163	FBgn0037529	mRpS9	FBtr0081766	-0.33313	4.46804	0.0246545	0.0379221	25.713	26.387	24.8686	24.0112	22.0841	23.8293	19.8276	17.5801	19.6416	16.8503	24.6128	19.5458	0.794132
FBtr0075173-E5	chr3L;chr3L;chr3L;chr3L	17509446;17509446;17509446;17509446	17509809;17509809;17509809;17509809	+;+;+;+	364	FBgn0036732	Oatp74D	FBtr0075173	-0.32292	2.02563	0.103143	0.138797	2.93342	5.33257	5.84597	4.72407	3.59826	2.72451	3.1698	4.48052	3.05141	4.38867	4.48686	3.56298	0.794093
FBtr0086836-E3	chr2R	17666222	17669178	+	2957	FBgn0034258	eIF3c	FBtr0086836	-0.332675	7.05285	0.0243309	0.0374681	145.275	152.683	153.109	149.318	139.377	118.374	105.39	125.249	120.901	117.519	147.952	117.487	0.794084
FBtr0075982-E6	chr3L;chr3L;chr3L;chr3L	12405002;12405002;12405002;12405002	12405160;12405160;12405160;12405160	-;-;-;-	159	FBgn0052103	CG32103	FBtr0075982	-0.350342	1.60763	0.0682158	0.0952887	2.79181	2.45176	3.95917	3.84043	3.64942	3.86311	2.29537	2.39417	2.39965	2.3027	3.33852	2.651	0.794065
FBtr0086833-E8	chr2R	17602902	17603981	+	1080	FBgn0029006	Smurf	FBtr0086833	-0.334889	4.4816	0.075528	0.104518	26.7447	23.4756	24.7139	23.7223	25.5971	30.4983	18.3848	15.0149	20.0564	14.7102	24.8507	19.7329	0.794058
FBtr0075878-E4	chr3L	13024370	13024762	+	393	FBgn0286213	RpS12	FBtr0075878	-0.332832	9.37356	0.102955	0.138581	915.956	728.509	710.734	699.893	642.076	899.495	466.944	440.801	629.183	499.171	739.434	587.119	0.794012
FBtr0080825-E4	chr2L	16262650	16263180	+	531	FBgn0028897	CG4935	FBtr0080825	-0.335603	4.37213	0.0960064	0.129969	27.4528	20.6561	21.4971	23.6713	21.8795	27.9771	13.2038	13.7152	21.4191	15.1165	23.0313	18.2864	0.793977
FBtr0290115-E7	chr2R;chr2R;chr2R;chr2R;chr2R	8757799;8757799;8757799;8757799;8757799	8758248;8758248;8758248;8758248;8758248	+;+;+;+;+	450	FBgn0027585	CG8740	FBtr0290115	-0.329006	1.79539	0.0389008	0.0573473	3.62126	3.80022	4.29942	3.27966	4.04165	2.52119	2.84189	4.03589	2.57741	3.14251	3.80844	3.02378	0.793967
FBtr0080075-E12	chr2L;chr2L;chr2L;chr2L;chr2L	10273463;10273463;10273463;10273463;10273463	10273882;10273882;10273882;10273882;10273882	-;-;-;-;-	420	FBgn0260749	Utx	FBtr0080075	-0.326688	2.48132	0.024679	0.037948	5.38131	7.50851	5.50573	6.44037	5.95163	4.51374	5.18098	4.58313	4.82893	5.33684	6.15751	4.88873	0.793946
FBtr0083005-E2	chr3R	14903212	14903891	-	680	FBgn0028662	VhaPPA1-1	FBtr0083005	-0.330603	2.91617	0.0788905	0.108719	6.15007	9.01021	9.71235	8.29261	8.61195	5.12371	6.82053	9.85031	5.30294	6.06829	8.35544	6.63316	0.793873
FBtr0308030-E2	chr3R	14903212	14903887	-	676	FBgn0028662	VhaPPA1-1	FBtr0308030	-0.330603	2.91617	0.0789009	0.108721	6.15007	9.01021	9.71235	8.29261	8.61195	5.12371	6.82053	9.85031	5.30294	6.06829	8.35544	6.63316	0.793873
FBtr0085303-E3	chr3R;chr3R;chr3R;chr3R;chr3R;chr3R	28602772;28602772;28602772;28602772;28602772;28602772	28602947;28602947;28602947;28602947;28602947;28602947	+;+;+;+;+;+	176	FBgn0001215	Hrb98DE	FBtr0085303	-0.329105	3.93627	0.0640175	0.0900067	14.0602	19.2769	21.4352	15.0898	15.1775	10.0441	14.7997	16.1094	10.8429	15.7125	17.0079	13.5017	0.793848
FBtr0072233-E1	chr2R	23855954	23856936	-	983	FBgn0034918	Pym	FBtr0072233	-0.337047	3.44539	0.0347686	0.0517568	13.0487	12.933	11.3517	11.5723	11.5451	13.0939	8.83171	8.03758	9.83562	8.18136	12.0902	9.59604	0.793707
FBtr0072711-E7	chr3L	1491984	1492463	-	480	FBgn0043458	CG12084	FBtr0072711	-0.338907	3.13682	0.0267154	0.0407612	11.2684	9.89897	8.84628	9.87296	8.8507	9.84077	7.21402	7.76396	7.19896	6.66428	9.74746	7.7364	0.793684
FBtr0305989-E5	chr2R;chr2R;chr2R	23905605;23905605;23905605	23905793;23905793;23905793	-;-;-	189	FBgn0015268	Nap1	FBtr0305989	-0.331955	4.30241	0.0152663	0.0244847	21.7276	22.0965	22.7962	21.1733	21.8624	15.2085	18.0351	18.3325	17.953	17.5005	21.9312	17.4059	0.79366
FBtr0079763-E2	chr2L	8997723	8998544	+	822	FBgn0040964	CG18661	FBtr0079763	-0.337569	2.39322	0.0149102	0.0239537	6.19053	5.5471	5.8769	5.74365	5.61056	5.36769	4.41586	4.00169	4.68081	4.52413	5.79375	4.59803	0.79362
FBtr0303880-E2	chr2L	8997762	8998544	+	783	FBgn0040964	CG18661	FBtr0303880	-0.337566	2.39322	0.0149409	0.0239998	6.19053	5.5471	5.8769	5.74365	5.61056	5.36769	4.41586	4.00169	4.68081	4.52413	5.79375	4.59803	0.79362
FBtr0081984-E2	chr3R	9257727	9258188	-	462	FBgn0037669	Ibf2	FBtr0081984	-0.336675	3.77997	0.0468561	0.0679331	17.4792	14.8944	13.3004	15.7526	14.8364	15.4118	10.2964	9.23466	14.9608	10.6195	15.2526	12.1046	0.793612
FBtr0071771-E7	chr2R;chr2R	22188868;22188868	22189051;22189051	+;+	184	FBgn0034708	Vps35	FBtr0071771	-0.326149	1.85602	0.0304566	0.0459106	3.72241	3.49375	4.45407	4.41819	3.73469	2.35853	3.25724	3.55706	3.19954	3.35923	3.96462	3.14632	0.793599
FBtr0342602-E6	chr2L;chr2L	12094769;12094769	12095250;12095250	+;+	482	FBgn0032407	Pex19	FBtr0342602	-0.334183	4.97267	0.0216489	0.0337261	37.1837	34.7843	36.3749	33.9351	32.4867	32.0842	27.3914	28.388	26.3369	24.4899	34.9529	27.7381	0.793584
FBtr0083817-E3	chr3R	19878277	19879309	+	1033	FBgn0038742	Arc42	FBtr0083817	-0.333198	4.24582	0.0170491	0.0271058	20.0484	21.1771	22.2394	22.2099	19.7819	15.5338	17.6197	18.8113	15.1682	16.5253	21.0913	16.7317	0.793295
FBtr0334100-E2	chr3L	10459081	10462778	-	3698	FBgn0011802	Gem3	FBtr0334100	-0.337686	3.97485	0.0236148	0.036479	19.9068	16.1203	16.4553	18.0806	16.7976	16.3877	12.089	14.4334	14.6349	11.7573	17.4721	13.8605	0.793291
FBtr0071833-E5	chr2R	22490798	22491430	+	633	FBgn0034734	CG4554	FBtr0071833	-0.322078	1.57015	0.0321651	0.0482574	3.39872	4.13734	2.96938	2.90581	2.84791	2.43986	2.60142	2.53098	2.69591	2.62779	3.25183	2.57919	0.79315
FBtr0080369-E7	chr2L;chr2L;chr2L	12439521;12439521;12439521	12440602;12440602;12440602	+;+;+	1082	FBgn0020443	eRF3	FBtr0080369	-0.335106	5.74185	0.0278398	0.0423025	61.2984	59.4551	53.2323	61.5488	62.5688	52.7417	42.7595	46.4469	52.4665	42.0175	59.6207	47.2864	0.793121
FBtr0070915-E4	chrX;chrX;chrX;chrX;chrX	6532298;6532298;6532298;6532298;6532298	6532421;6532421;6532421;6532421;6532421	-;-;-;-;-	124	FBgn0014026	RpL7A	FBtr0070915	-0.334336	6.39493	0.0524111	0.0751485	88.0229	89.3972	112.713	103.284	75.5976	65.7543	68.3583	96.6219	67.931	73.3071	93.8028	74.3945	0.793095
FBtr0332548-E1	chr3R	22851088	22851804	-	717	FBgn0264428	lncRNA:CR43846	FBtr0332548	-0.351743	1.88051	0.0807966	0.111112	4.45071	4.07605	2.90752	4.1633	4.62146	4.55441	2.38281	2.63359	3.99942	2.46524	4.04381	3.2071	0.793088
FBtr0309839-E9	chr3L;chr3L;chr3L;chr3L	3432204;3432204;3432204;3432204	3432365;3432365;3432365;3432365	-;-;-;-	162	FBgn0026259	eIF5B	FBtr0309839	-0.336354	4.71291	0.108316	0.144987	36.1317	29.084	26.3533	27.5967	26.842	37.6145	20.3086	18.1273	24.115	15.6313	29.2015	23.1593	0.793087
FBtr0074540-E3	chrX	17906031	17906337	-	307	FBgn0030883	CG7772	FBtr0074540	-0.337016	4.50757	0.118707	0.157428	30.7504	22.9546	23.3529	24.0282	25.5118	33.3448	15.849	12.8259	21.5673	16.7962	25.3196	20.0766	0.792929
FBtr0073539-E1	chrX	11582533	11584175	-	1643	FBgn0030317	CG1561	FBtr0073539	-0.319551	2.20308	0.0514581	0.0739273	4.61255	5.60839	5.32014	5.25085	4.51914	2.60252	5.13726	4.03589	4.47343	3.81977	5.06222	4.01377	0.792889
FBtr0070654-E4	chrX	4327080	4327558	-	479	FBgn0029705	CG12693	FBtr0070654	-0.336408	5.0986	0.11518	0.15316	44.9724	38.2781	33.7767	36.0592	37.7732	48.5532	22.1011	21.7186	35.1357	23.8126	38.1719	30.2642	0.79284
FBtr0113459-E8	chr3L	20971065	20971409	-	345	FBgn0053286	CG33286	FBtr0113459	-0.339388	3.64098	0.135344	0.177178	16.4879	14.8331	11.4754	13.5605	12.9947	19.1122	8.43822	7.38773	12.176	7.85627	13.8703	10.9941	0.792636
FBtr0078856-E1	chr3R	4641963	4642428	+	466	FBgn0037262	MED31	FBtr0078856	-0.332969	1.9226	0.0478191	0.0691999	3.21665	4.32122	4.76338	4.41819	4.12692	2.76518	2.667	4.1727	2.96254	3.95522	4.16927	3.30453	0.792591
FBtr0080181-E3	chr2L	10854435	10855457	-	1023	FBgn0027453	Dnz1	FBtr0080181	-0.338883	4.11732	0.0340378	0.0507908	21.0195	18.2043	18.0328	18.6754	20.5834	20.7795	14.6685	14.8781	12.5612	13.5995	19.3031	15.2973	0.792482
FBtr0332883-E1	chr2R	12878385	12878806	-	422	FBgn0013305	Nmda1	FBtr0332883	-0.334298	2.51764	0.0565731	0.0804562	5.11832	6.61974	5.62945	7.05211	7.14536	3.70046	4.80935	6.15644	4.0883	6.25792	6.313	5.00249	0.792412
FBtr0334498-E9	chr3R;chr3R;chr3R;chr3R;chr3R;chr3R;chr3R	23266280;23266280;23266280;23266280;23266280;23266280;23266280	23266665;23266665;23266665;23266665;23266665;23266665;23266665	-;-;-;-;-;-;-	386	FBgn0004882	orb	FBtr0334498	-0.336217	5.2243	0.0199754	0.031328	44.5273	42.5993	38.0761	42.2617	40.7576	33.2228	31.6105	36.3572	33.3285	30.4769	41.6444	32.9992	0.792404
FBtr0077387-E3	chr2L	4851614	4852640	+	1027	FBgn0031640	Mon1	FBtr0077387	-0.338659	3.17184	0.0128411	0.0208646	10.5603	9.99091	10.0835	9.82198	9.51578	8.58018	7.32333	8.48221	8.02847	7.179	9.9945	7.91864	0.792299
FBtr0080103-E2	chr2L	10653433	10654499	+	1067	FBgn0032276	CG17098	FBtr0080103	-0.336398	7.34582	0.121896	0.161252	216.163	168.497	166.78	174.298	181.67	236.829	109.15	104.249	156.896	111.722	181.481	143.769	0.792198
FBtr0084575-E3	chr3R;chr3R;chr3R;chr3R	24187724;24187724;24187724;24187724	24188461;24188461;24188461;24188461	-;-;-;-	738	FBgn0039163	CG5515	FBtr0084575	-0.33647	4.61066	0.0174437	0.0276693	30.1839	26.9387	26.7863	27.7836	24.3011	21.0235	20.09	21.2055	24.2335	21.1577	27.1987	21.542	0.792025
FBtr0100462-E2	chr3R;chr3R;chr3R;chr3R	11560852;11560852;11560852;11560852	11561205;11561205;11561205;11561205	-;-;-;-	354	FBgn0037912	sea	FBtr0100462	-0.334309	2.36394	0.0371752	0.0550059	5.05762	4.93416	6.55738	6.30442	5.52529	3.41581	4.48144	5.78021	4.68081	4.11777	5.67578	4.49521	0.791999
FBtr0100323-E3	chr3R	11560852	11561205	-	354	FBgn0037913	fabp	FBtr0100323	-0.334309	2.36394	0.0371828	0.055014	5.05762	4.93416	6.55738	6.30442	5.52529	3.41581	4.48144	5.78021	4.68081	4.11777	5.67578	4.49521	0.791999
FBtr0299764-E9	chr2R;chr2R;chr2R;chr2R;chr2R;chr2R;chr2R;chr2R;chr2R;chr2R;chr2R;chr2R;chr2R;chr2R	13419147;13419147;13419147;13419147;13419147;13419147;13419147;13419147;13419147;13419147;13419147;13419147;13419147;13419147	13419400;13419400;13419400;13419400;13419400;13419400;13419400;13419400;13419400;13419400;13419400;13419400;13419400;13419400	-;-;-;-;-;-;-;-;-;-;-;-;-;-	254	FBgn0259221	CG42321	FBtr0299764	-0.339034	2.12106	0.021537	0.03357	4.79463	4.65834	4.73245	4.86001	4.89432	4.02577	3.97864	3.52285	4.53268	2.89869	4.78795	3.79173	0.791931
FBtr0087769-E4	chr2R;chr2R	13202728;13202728	13202952;13202952	-;-	225	FBgn0005654	Orc3	FBtr0087769	-0.340624	3.95115	0.13953	0.182029	19.7247	16.3042	14.816	15.6846	19.5432	23.9106	9.48753	10.1923	15.1682	9.40043	17.2145	13.6318	0.791879
FBtr0300287-E9	chr2R	13202728	13202952	-	225	FBgn0085344	CG34315	FBtr0300287	-0.340624	3.95115	0.139549	0.182044	19.7247	16.3042	14.816	15.6846	19.5432	23.9106	9.48753	10.1923	15.1682	9.40043	17.2145	13.6318	0.791879
FBtr0079840-E3	chr2L	9615532	9616047	+	516	FBgn0040070	Trx-2	FBtr0079840	-0.336836	5.85433	0.023527	0.0363563	66.1942	62.3972	64.3366	65.1344	64.4617	49.3665	52.5312	59.2044	46.3341	47.9503	64.5048	51.0773	0.791837
FBtr0087352-E5	chr2R;chr2R	15567243;15567243	15567713;15567713	-;-	471	FBgn0024754	Flo1	FBtr0087352	-0.332018	3.26746	0.0208552	0.032581	9.89271	11.1861	12.4343	10.1109	9.80569	7.40091	9.1159	9.57669	7.70259	8.50644	10.6859	8.46051	0.791742
FBtr0079951-E2	chr2L;chr2L	10233757;10233757	10234450;10234450	+;+	694	FBgn0032198	eEF1delta	FBtr0079951	-0.337675	5.95741	0.0358637	0.0532559	73.4569	67.6991	67.739	68.8898	68.7251	72.1792	48.9898	50.688	53.8589	48.6276	69.302	54.8687	0.791733
FBtr0302499-E2	chr2L	17123986	17124082	-	97	FBgn0051784	CG31784	FBtr0302499	-0.343081	3.19042	0.0305722	0.0460597	11.2482	10.1135	7.70183	11.0625	10.4708	9.55612	7.49821	7.62715	8.73948	6.63719	10.1193	8.01163	0.791714
FBtr0077452-E2	chr2L;chr2L;chr2L	4457740;4457740;4457740	4458057;4458057;4458057	-;-;-	318	FBgn0285948	RpL27A	FBtr0077452	-0.337026	9.40324	0.0419716	0.0615126	845.392	768.994	775.318	721.287	667.878	745.012	501.681	546.863	651.225	546.932	755.774	598.342	0.791695
FBtr0306721-E2	chr3L	18441007	18441871	+	865	FBgn0262969	lncRNA:CR43280	FBtr0306721	-0.349652	2.12548	0.137218	0.17937	5.442	4.38252	4.0829	4.96197	5.20128	6.30297	2.4484	2.32577	4.91781	3.06124	4.81413	3.81124	0.791677
FBtr0085392-E3	chr3R;chr3R;chr3R	29220430;29220430;29220430	29220579;29220579;29220579	+;+;+	150	FBgn0029176	eEF1gamma	FBtr0085392	-0.335737	3.86917	0.131883	0.173081	12.5024	17.4381	20.5691	16.9081	13.8644	8.13287	11.9797	21.8212	10.2504	12.1637	16.2564	12.8695	0.791658
FBtr0073112-E1	chr3L	3163786	3165088	-	1303	FBgn0035407	Asciz	FBtr0073112	-0.343716	2.44684	0.0218461	0.0339906	6.04892	6.89557	5.69131	5.76064	5.76404	5.89633	4.08795	5.06196	4.41418	4.41576	6.0321	4.77524	0.791638
FBtr0084154-E3	chr3R	21868681	21868982	-	302	FBgn0051174	CG31174	FBtr0084154	-0.338799	4.69532	0.127786	0.168211	35.2618	28.4404	22.1157	28.6673	29.8093	33.3041	18.1444	15.6647	31.4029	15.7125	28.8589	22.8457	0.791636
FBtr0345179-E1	chr3R	3734929	3735166	+	238	FBgn0263977	Tim17b	FBtr0345179	-0.337393	3.02862	0.0175556	0.0278238	8.84073	7.96821	9.58863	10.1109	8.68017	6.26231	7.08286	8.27699	7.05084	7.09773	9.03772	7.15415	0.791588
FBtr0081233-E2	chr2L	19180042	19181396	-	1355	FBgn0032763	CG17568	FBtr0081233	-0.333715	2.36392	0.0308114	0.0463867	6.15007	5.17934	5.4748	6.18547	5.35476	3.09049	4.43772	4.95936	5.09556	4.84921	5.66889	4.48647	0.79142
FBtr0310536-E3	chr4;chr4;chr4	665951;665951;665951	666932;666932;666932	+;+;+	982	FBgn0024728	Slip1	FBtr0310536	-0.334552	3.15063	0.021827	0.033971	9.81179	8.51986	11.4136	10.1958	9.27703	6.9536	8.87543	8.55061	6.90271	7.66663	9.84361	7.7898	0.791356
FBtr0079587-E3	chr2L	8200102	8200652	+	551	FBgn0031997	PGAP5	FBtr0079587	-0.345561	3.10471	0.0458018	0.0665405	11.5516	8.33597	8.19673	9.63506	9.97622	10.2068	6.14285	6.56687	8.32473	6.50174	9.53912	7.54859	0.79133
FBtr0334879-E3	chr3R	21868681	21868979	-	299	FBgn0051174	CG31174	FBtr0334879	-0.339422	4.6938	0.126682	0.166908	35.2011	28.4404	22.0848	28.6673	29.7752	33.1821	18.1444	15.6647	31.4029	15.6854	28.8337	22.8159	0.791292
FBtr0074300-E2	chrX	16445495	16445885	-	391	FBgn0261609	eIF2alpha	FBtr0074300	-0.338983	5.7919	0.0510876	0.0734503	65.3041	61.5697	64.4912	58.626	59.0899	67.3402	41.3385	39.2302	52.9998	43.5617	61.8162	48.8941	0.790959
FBtr0305910-E3	chr3R;chr3R;chr3R	7487515;7487515;7487515	7488226;7488226;7488226	-;-;-	712	FBgn0015569	alpha-Est10	FBtr0305910	-0.324865	2.05137	0.0504655	0.0726441	4.57209	4.93416	4.51593	5.30183	3.44478	3.04983	4.94051	3.18083	3.28842	3.54887	4.55376	3.60169	0.790927
FBtr0081967-E3	chr3R	9016335	9016822	+	488	FBgn0037656	CG11986	FBtr0081967	-0.342319	3.155	0.0411765	0.0604079	11.8955	10.8184	8.5679	9.38016	8.78249	9.88144	6.58006	6.63528	9.15424	6.85392	9.88889	7.82099	0.790886
FBtr0072927-E8	chr3L;chr3L	2594522;2594522	2595590;2595590	+;+	1069	FBgn0016794	dos	FBtr0072927	-0.33874	3.14989	0.0253939	0.0389172	9.44764	8.79568	10.4856	9.92394	10.556	6.34364	6.86425	9.30307	7.37672	9.02116	9.84178	7.78177	0.790687
FBtr0081503-E11	chr2L;chr2L;chr2L	21137131;21137131;21137131	21137688;21137688;21137688	-;-;-	558	FBgn0023388	Dap160	FBtr0081503	-0.342477	3.65108	0.024635	0.0378988	15.537	13.5153	12.094	14.2232	14.4442	13.8665	10.2527	9.20046	10.0134	11.8657	13.9628	11.0397	0.790657
FBtr0336655-E7	chr2R;chr2R;chr2R;chr2R	6862001;6862001;6862001;6862001	6863289;6863289;6863289;6863289	-;-;-;-	1289	FBgn0265935	coro	FBtr0336655	-0.338972	6.28231	0.023876	0.0368504	82.6416	85.4437	83.885	90.7259	91.6107	60.8339	62.7401	71.962	73.7375	74.0927	86.8614	68.6732	0.790607
FBtr0089600-E6	chr2R;chr2R	21122970;21122970	21123704;21123704	+;+	735	FBgn0015721	ktub	FBtr0089600	-0.340747	2.88974	0.0327747	0.0490801	8.63842	8.39727	7.85649	8.10568	8.06624	7.56357	6.4489	4.99356	8.1766	5.28266	8.21282	6.49306	0.7906
FBtr0329990-E4	chr3L	3163786	3165264	-	1479	FBgn0035407	Asciz	FBtr0329990	-0.345683	2.44794	0.0211613	0.0330135	6.08938	6.89557	5.69131	5.76064	5.76404	5.89633	4.08795	5.06196	4.41418	4.41576	6.04019	4.77524	0.790577
FBtr0080143-E4	chr2L	10860977	10862006	+	1030	FBgn0027363	Stam	FBtr0080143	-0.338834	4.27716	0.014521	0.023383	20.8981	22.9546	20.3526	21.5132	22.2205	15.4525	15.8271	17.6827	17.7752	18.5841	21.5878	17.0643	0.790461
FBtr0079479-E9	chr2L;chr2L	7713539;7713539	7713991;7713991	+;+	453	FBgn0267326	Ntl	FBtr0079479	-0.341015	5.16901	0.137319	0.179465	49.4231	36.807	31.0238	40.2565	43.145	51.969	24.0686	22.2658	37.7723	22.5123	40.1311	31.7176	0.79035
FBtr0303084-E1	chr2R	10356171	10356800	-	630	FBgn0261686	CG42733	FBtr0303084	-0.34059	5.5775	0.148649	0.192851	66.0526	50.8127	41.8188	52.4915	55.27	70.3087	31.1515	27.9092	50.5409	30.6665	53.2891	42.1153	0.790318
FBtr0080786-E2	chr2L	15784231	15790146	+	5916	FBgn0028901	CG18109	FBtr0080786	-0.340205	5.69653	0.0409773	0.0601405	60.1048	56.6662	52.1188	59.6626	60.7782	53.2703	42.2785	40.1195	56.8214	36.1659	57.8661	45.7311	0.790292
FBtr0340549-E4	chr2L	10971317	10972093	+	777	FBgn0032321	YL-1	FBtr0340549	-0.343795	3.26064	0.0137972	0.0222941	10.3782	10.6651	10.0526	11.2324	10.88	9.23081	7.12658	8.79003	7.88035	9.02116	10.6417	8.40979	0.790268
FBtr0342602-E4	chr2L;chr2L	12094178;12094178	12094481;12094481	+;+	304	FBgn0032407	Pex19	FBtr0342602	-0.335361	3.30065	0.0194587	0.0305997	11.41	10.6958	11.8466	10.4167	10.3173	6.9536	9.59684	9.30307	9.45049	7.91045	10.9373	8.64289	0.790223
FBtr0086616-E6	chr2R	18821698	18821839	+	142	FBgn0010551	Phb2	FBtr0086616	-0.341182	5.38203	0.0344119	0.0512872	51.8103	42.9057	39.0041	47.9034	50.9725	45.9914	31.7417	34.8523	35.6986	35.5158	46.5192	36.7599	0.79021
FBtr0304117-E5	chr2L;chr2L	10424544;10424544	10424670;10424670	+;+	127	FBgn0032246	Wdfy2	FBtr0304117	-0.339458	2.05091	0.0204908	0.0320703	4.61255	4.53575	4.11383	4.92798	4.58736	2.92783	3.69445	4.37791	3.25879	3.7385	4.55549	3.5995	0.790144
FBtr0088926-E1	chr2R	7699500	7701878	+	2379	FBgn0050496	CG30496	FBtr0088926	-0.342399	4.54179	0.0589266	0.0835018	30.2446	24.3337	24.7758	26.2373	24.2499	29.929	16.6578	18.0247	22.1598	15.8209	25.9682	20.5184	0.790136
FBtr0077791-E5	chr2L;chr2L;chr2L	2372455;2372455;2372455	2372770;2372770;2372770	-;-;-	316	FBgn0031418	CG3609	FBtr0077791	-0.343055	3.52062	0.0222586	0.0345754	12.725	12.6878	13.8262	12.3709	12.2273	13.1752	8.85357	8.89264	10.2504	9.26498	12.7674	10.0874	0.790085
FBtr0346586-E6	chr2L;chr2L	21228459;21228459	21230037;21230037	+;+	1579	FBgn0026577	CG8677	FBtr0346586	-0.333915	2.96547	0.072496	0.100701	6.81768	8.73438	10.1454	7.8338	9.73747	4.96105	8.13217	7.72975	4.82893	8.53353	8.65374	6.83709	0.790073
FBtr0333454-E3	chr3L	21540269	21541215	+	947	FBgn0028663	VhaM9.7-b	FBtr0333454	-0.340213	4.78303	0.0224382	0.0348261	27.8979	30.4324	28.8277	31.5221	34.7548	20.5355	23.6533	28.5248	25.4482	23.0541	30.687	24.2432	0.790015
FBtr0339263-E2	chr3R	27165109	27165370	-	262	FBgn0085322	CG34293	FBtr0339263	-0.350082	1.70033	0.0301257	0.0454725	3.09527	3.49375	3.83545	3.92539	3.51299	3.82245	2.667	2.32577	2.69591	2.6007	3.57257	2.82236	0.790009
FBtr0070682-E2	chrX	4648175	4648646	+	472	FBgn0029718	mRpL30	FBtr0070682	-0.341592	4.76245	0.0215455	0.0335812	34.1491	28.4404	30.3434	29.245	29.1442	29.4003	22.4291	23.4629	21.982	22.2685	30.2644	23.9085	0.789989
FBtr0081798-E3	chr3R;chr3R	8235287;8235287	8236802;8236802	+;+	1516	FBgn0037554	DNApol-iota	FBtr0081798	-0.344905	3.32132	0.0319558	0.0479608	11.5112	11.462	10.6403	10.2978	11.6475	12.3213	8.04473	7.42193	8.35435	7.74791	11.1117	8.77804	0.78998
FBtr0334701-E3	chr3R;chr3R	30009678;30009678	30010352;30010352	+;+	675	FBgn0016685	Nlp	FBtr0334701	-0.340707	5.79043	0.0274505	0.0417595	70.7865	60.9568	58.769	59.9685	58.4078	57.8654	47.7	50.004	45.2083	43.2366	61.7777	48.8028	0.789975
FBtr0112579-E9	chr2R;chr2R;chr2R;chr2R;chr2R;chr2R;chr2R	7836981;7836981;7836981;7836981;7836981;7836981;7836981	7837162;7837162;7837162;7837162;7837162;7837162;7837162	-;-;-;-;-;-;-	182	FBgn0085390	Dgk	FBtr0112579	-0.343327	4.05518	0.139781	0.182314	23.4067	17.0704	16.9811	17.5368	17.6332	25.4559	11.9141	11.0474	16.0866	8.66899	18.5256	14.6346	0.789964
FBtr0332176-E2	chr3R	6378470	6379954	-	1485	FBgn0027514	CG1024	FBtr0332176	-0.337801	1.97699	0.0243077	0.0374374	3.49988	4.93416	4.73245	4.4012	4.14397	4.02577	3.58515	3.38604	2.90329	3.25087	4.34233	3.43022	0.78995
FBtr0344754-E3	chr4	1033272	1034917	+	1646	FBgn0010217	ATPsynbeta	FBtr0344754	-0.340291	8.1907	0.0399667	0.0588069	281.002	317.012	340.396	355.274	338.356	209.381	263.377	325.334	239.166	251.834	326.408	257.818	0.789865
FBtr0332656-E8	chr3L	1491984	1492229	-	246	FBgn0043458	CG12084	FBtr0332656	-0.347282	2.75324	0.0225143	0.0349245	8.47658	7.72303	6.68111	7.66386	6.82135	7.5229	5.55261	5.6092	5.53994	5.28266	7.47319	5.90146	0.789685
FBtr0310422-E7	chr2R	21163754	21164239	-	486	FBgn0034598	CG4266	FBtr0310422	-0.341812	2.40209	0.0263482	0.0402504	6.35238	5.82292	6.21714	6.30442	4.5362	4.92039	4.54702	5.33558	3.67354	4.6054	5.84661	4.61639	0.789583
FBtr0342871-E7	chr2R;chr2R;chr2R	21163754;21163754;21163754	21164239;21164239;21164239	-;-;-	486	FBgn0034598	CG4266	FBtr0342871	-0.341812	2.40209	0.0263528	0.0402549	6.35238	5.82292	6.21714	6.30442	4.5362	4.92039	4.54702	5.33558	3.67354	4.6054	5.84661	4.61639	0.789583
FBtr0333727-E1	chr3R	16640205	16643112	+	2908	FBgn0015520	nonA-l	FBtr0333727	-0.341463	3.60028	0.0102032	0.0169309	12.6238	13.7605	13.9499	13.5605	13.5574	10.6541	10.3838	11.9025	10.043	10.2673	13.4904	10.6501	0.789459
FBtr0072637-E1	chr3L	1194739	1195302	-	564	FBgn0004431	LysX	FBtr0072637	-0.345766	1.94646	0.115922	0.15404	3.52011	3.03405	5.44387	3.63651	5.59351	3.33448	2.18607	4.1385	2.54778	4.55122	4.24561	3.35161	0.789429
FBtr0331772-E2	chr3L	737052	737350	-	299	FBgn0264310	lncRNA:CR43785	FBtr0331772	-0.356661	2.07683	0.102879	0.138502	5.58362	4.22928	3.588	5.53973	4.33156	6.14032	3.12608	2.7704	3.7328	2.6007	4.65444	3.67406	0.789366
FBtr0085158-E2	chr3R	27273963	27274565	+	603	FBgn0039505	CG5934	FBtr0085158	-0.342133	3.22978	0.0176763	0.0279918	9.95341	9.89897	11.1042	10.4507	10.6925	8.09221	8.70055	9.95291	7.13971	7.23319	10.42	8.22371	0.789227
FBtr0346945-E2	chr3L	10128063	10128618	+	556	FBgn0267539	lncRNA:CR45879	FBtr0346945	-0.354123	2.02974	0.0493898	0.0712363	4.85532	4.10669	3.83545	5.23386	4.45093	4.83906	3.08236	2.42837	4.0883	3.30505	4.49645	3.54863	0.789206
FBtr0079139-E2	chr2L	5802772	5804030	+	1259	FBgn0031740	CG7239	FBtr0079139	-0.340727	2.49871	0.0205071	0.0320898	5.28016	6.25198	6.55738	5.72666	7.43527	4.6764	4.76563	5.30138	4.47343	5.44521	6.25029	4.93241	0.789149
FBtr0089573-E3	chr2L;chr2L	11985833;11985833	11986380;11986380	-;-	548	FBgn0032388	CG6686	FBtr0089573	-0.327642	2.15671	0.0357031	0.053046	4.73394	5.51645	5.04176	5.06393	4.21218	2.8465	4.87493	4.30951	3.64392	3.71141	4.91365	3.87725	0.789078
FBtr0301171-E4	chr2L	11985833	11986380	-	548	FBgn0032388	CG6686	FBtr0301171	-0.327643	2.15671	0.0357086	0.053051	4.73394	5.51645	5.04176	5.06393	4.21218	2.8465	4.87493	4.30951	3.64392	3.71141	4.91365	3.87725	0.789078
FBtr0084020-E12	chr3R;chr3R;chr3R;chr3R;chr3R;chr3R;chr3R;chr3R;chr3R;chr3R;chr3R;chr3R;chr3R;chr3R;chr3R;chr3R	21211387;21211387;21211387;21211387;21211387;21211387;21211387;21211387;21211387;21211387;21211387;21211387;21211387;21211387;21211387;21211387	21211590;21211590;21211590;21211590;21211590;21211590;21211590;21211590;21211590;21211590;21211590;21211590;21211590;21211590;21211590;21211590	+;+;+;+;+;+;+;+;+;+;+;+;+;+;+;+	204	FBgn0264357	SNF4Agamma	FBtr0084020	-0.333288	2.33478	0.0769292	0.106306	4.39002	5.97616	6.06249	5.76064	5.64467	2.68385	5.20284	5.71181	3.34767	5.01176	5.56679	4.39158	0.788889
FBtr0076701-E6	chr3L	8230261	8230568	+	308	FBgn0265089	eIF4E3	FBtr0076701	-0.342919	5.86816	0.125262	0.165246	75.7228	64.1134	57.2843	66.9696	62.1595	76.571	35.7422	34.9891	70.4787	39.5793	65.2499	51.4721	0.788845
FBtr0087641-E4	chr2R	13856150	13856497	-	348	FBgn0086356	tum	FBtr0087641	-0.356618	1.97993	0.0554078	0.0789572	5.66454	3.5244	3.86638	4.09532	4.5703	4.6764	3.1698	2.97561	3.79205	2.51942	4.34419	3.42666	0.788791
FBtr0334076-E2	chr3L;chr3L	1735853;1735853	1736910;1736910	-;-	1058	FBgn0035265	PIG-Wb	FBtr0334076	-0.349231	2.76452	0.0864602	0.118154	8.2945	7.1101	7.23787	7.54491	7.52054	8.62084	4.74377	4.65153	7.88035	3.84686	7.54158	5.94867	0.788783
FBtr0071609-E2	chr2R	21383227	21383837	-	611	FBgn0034626	CG10795	FBtr0071609	-0.340502	2.60876	0.0119498	0.0195354	6.87837	7.23268	6.71204	6.28743	6.66787	5.53035	5.70564	5.36979	5.21406	4.82212	6.75568	5.32839	0.788728
FBtr0071544-E4	chr2R	21063178	21064147	-	970	FBgn0050293	Cht12	FBtr0071544	-0.342991	7.09901	0.135221	0.177049	190.369	146.584	139.283	146.276	143.726	203.159	85.9999	86.6348	138.824	89.6427	153.248	120.852	0.788608
FBtr0345636-E1	chr2L	13257477	13258644	+	1168	FBgn0051851	Naa20B	FBtr0345636	-0.347691	3.552	0.0896009	0.122023	16.589	11.983	10.9187	12.6258	13.1652	15.7371	8.11031	8.03758	12.1464	7.44991	13.0563	10.2963	0.788603
FBtr0078214-E4	chr3L;chr3L	20523352;20523352	20523562;20523562	-;-	211	FBgn0037010	CG4825	FBtr0078214	-0.348934	3.21362	0.0282306	0.0428492	11.5718	9.62315	10.5784	10.0769	9.73747	11.02	6.97356	8.20859	7.43597	7.04355	10.3176	8.13634	0.788592
FBtr0085530-E7	chr3R;chr3R;chr3R;chr3R	29827281;29827281;29827281;29827281	29827653;29827653;29827653;29827653	-;-;-;-	373	FBgn0039705	Atg16	FBtr0085530	-0.3468	3.82241	0.0694105	0.0968485	19.8664	14.1589	12.6817	14.8519	17.2069	18.0143	9.92475	9.02945	12.7093	12.4346	15.7532	12.4225	0.788571
FBtr0333568-E2	chr3L	4261652	4262204	-	553	FBgn0035520	CG11586	FBtr0333568	-0.344337	4.25331	0.0406886	0.0597805	24.4587	20.0738	21.6208	20.6296	19.5432	22.65	16.2206	12.3813	17.716	14.8727	21.2652	16.7681	0.788525
FBtr0079002-E9	chr2L	5036477	5037279	+	803	FBgn0000299	Col4a1	FBtr0079002	-0.343207	5.26781	0.0250378	0.0384378	38.4582	40.5153	42.4993	44.5048	49.0796	30.3763	30.4301	37.9989	32.499	38.2519	43.0114	33.9112	0.788424
FBtr0302570-E4	chr2L	5071609	5072055	+	447	FBgn0261608	RpL37A	FBtr0302570	-0.343179	8.87609	0.136683	0.178728	768.314	474.109	461.089	469.45	454.114	678.566	308.848	329.541	430.368	323.76	525.415	414.216	0.78836
FBtr0076268-E9	chr3L;chr3L;chr3L	10873878;10873878;10873878	10874264;10874264;10874264	+;+;+	387	FBgn0026160	tna	FBtr0076268	-0.343773	6.55742	0.0612774	0.0865317	117.094	106.192	99.3815	98.7806	104.963	123.823	73.8016	66.6606	78.6257	72.0339	105.282	82.9889	0.788252
FBtr0112489-E2	chr3R	27165069	27165370	-	302	FBgn0085322	CG34293	FBtr0112489	-0.353471	1.70501	0.0280593	0.0426047	3.13573	3.49375	3.83545	3.95938	3.51299	3.82245	2.667	2.32577	2.69591	2.62779	3.58746	2.82778	0.788241
FBtr0086301-E2	chr2R	20288371	20289511	-	1141	FBgn0034499	Cpr56F	FBtr0086301	-0.343381	5.2857	0.0795354	0.109541	43.5563	38.891	47.3864	38.9821	48.9773	26.2692	28.2221	50.004	26.1888	40.9881	43.5586	34.3344	0.788236
FBtr0089060-E5	chr2R	7062108	7062528	-	421	FBgn0033138	Tsp42Eq	FBtr0089060	-0.353434	2.24674	0.12009	0.1591	6.93906	5.0874	4.45407	5.09791	4.68968	6.75028	3.3884	2.90721	4.97706	2.68197	5.25362	4.14098	0.788215
FBtr0086302-E6	chr2R	20281629	20284215	-	2587	FBgn0034498	CG16868	FBtr0086302	-0.342896	3.33541	0.0103456	0.017141	10.8435	11.1861	11.0115	11.2494	11.8009	9.23081	9.31265	7.76396	8.82836	9.07534	11.2183	8.84222	0.788197
FBtr0087334-E1	chr2R	15538175	15539519	+	1345	FBgn0050467	CG30467	FBtr0087334	-0.339459	2.02012	0.017015	0.0270534	4.63278	4.32122	4.0829	4.60512	4.65557	2.68385	3.65073	3.83067	3.64392	3.76559	4.45952	3.51495	0.788191
FBtr0346670-E9	chr2R	22821149	22822111	+	963	FBgn0050271	CG30271	FBtr0346670	-0.343814	6.79149	0.129554	0.170295	148.249	119.922	113.331	119.784	117.941	155.46	71.0691	65.9081	123.508	72.1151	123.845	97.6121	0.788176
FBtr0084638-E1	chr3R	24469397	24469708	+	312	FBgn0051128	CG31128	FBtr0084638	-0.342459	2.81087	0.0525206	0.0752794	7.91013	6.43586	8.04207	8.81939	7.63991	4.39175	7.061	8.20859	6.16208	4.79503	7.76947	6.12369	0.788173
FBtr0079016-E4	chr2L;chr2L	5071609;5071609	5071904;5071904	+;+	296	FBgn0261608	RpL37A	FBtr0079016	-0.34353	8.87464	0.136324	0.178296	767.545	473.71	460.842	468.991	453.62	677.997	308.454	329.028	429.746	323.489	524.942	413.743	0.788169
FBtr0079403-E1	chr2L	7063986	7064197	+	212	FBgn0266666	Sem1	FBtr0079403	-0.344249	4.18989	0.0210005	0.0327894	18.8346	19.9205	22.2085	23.0766	17.7185	16.3064	15.0401	18.2641	17.0938	13.4911	20.3517	16.0391	0.788096
FBtr0333185-E3	chrX	4115297	4116544	-	1248	FBgn0026080	Tip60	FBtr0333185	-0.337535	2.003	0.0321875	0.0482851	3.80333	4.22928	5.04176	4.57113	4.43388	3.09049	3.62887	3.93328	2.54778	4.19904	4.41588	3.47989	0.788041
FBtr0074305-E4	chrX;chrX	16389396;16389396	16389877;16389877	-;-	482	FBgn0010416	TH1	FBtr0074305	-0.348556	1.53219	0.0203497	0.0318795	3.52011	3.37117	3.24776	2.99078	2.76265	2.88717	2.27351	2.63359	2.39965	2.32979	3.17849	2.50474	0.788029
FBtr0305663-E3	chr3R	10690243	10690837	+	595	FBgn0262717	Skeletor	FBtr0305663	-0.342639	4.11464	0.0176465	0.0279518	17.4185	20.9012	16.8265	20.1198	21.2314	14.2732	17.6416	14.5702	14.2498	15.3062	19.2995	15.2082	0.788011
FBtr0085266-E6	chr3R	27942796	27944392	-	1597	FBgn0039561	mfrn	FBtr0085266	-0.343515	5.74398	0.0325927	0.0488429	56.2813	57.1259	60.9651	60.4613	64.53	36.0693	44.2679	55.2028	46.9562	53.3955	59.8727	47.1783	0.787977
FBtr0087763-E3	chr2R;chr2R	13220939;13220939	13221376;13221376	-;-	438	FBgn0043010	Fsn	FBtr0087763	-0.34744	3.88683	0.0185704	0.0293012	17.7624	15.4154	14.9706	17.044	17.2069	15.7371	12.5262	11.9025	13.835	10.9175	16.4799	12.9837	0.78785
FBtr0085900-E5	chr2L;chr2L	21661348;21661348	21661465;21661465	+;+	118	FBgn0032956	Cul2	FBtr0085900	-0.3414	2.33235	0.0105864	0.0174978	5.88708	5.70034	5.41293	5.40379	5.42297	4.55441	4.67818	3.96748	4.0883	4.63249	5.56542	4.38417	0.787752
FBtr0071982-E3	chr2R	23072909	23073642	-	734	FBgn0003062	Fib	FBtr0071982	-0.345387	5.30136	0.0481564	0.0696191	51.4866	43.1816	43.6437	42.2277	39.7685	49.4885	30.277	29.4825	33.6544	30.6394	44.0616	34.7084	0.787724
FBtr0301325-E5	chr2R;chr2R	13142101;13142101	13142820;13142820	+;+	720	FBgn0259876	Cap-G	FBtr0301325	-0.346201	4.96262	0.102422	0.137969	39.8136	33.5278	32.0755	33.9011	34.8571	45.3814	20.8114	19.4954	30.0401	21.4557	34.835	27.4368	0.787621
FBtr0300050-E4	chr3R	27871501	27871677	-	177	FBgn0039552	CG12426	FBtr0300050	-0.359026	2.29692	0.0410306	0.0602117	5.76569	5.20998	4.485	5.59071	6.12216	5.85567	3.47585	3.93328	4.85856	3.27796	5.43471	4.28026	0.787579
FBtr0301785-E2	chr3L;chr3L	25120878;25120878	25120985;25120985	+;+	108	FBgn0260008	UQCR-11	FBtr0301785	-0.340766	2.80552	0.112789	0.150278	4.73394	7.35527	8.41325	9.73702	8.45847	3.74112	7.49821	7.69555	4.74006	6.79974	7.73959	6.09494	0.787501
FBtr0343636-E2	chr3L;chr3L;chr3L	25120894;25120894;25120894	25120985;25120985;25120985	+;+;+	92	FBgn0260008	UQCR-11	FBtr0343636	-0.340766	2.80552	0.112788	0.150278	4.73394	7.35527	8.41325	9.73702	8.45847	3.74112	7.49821	7.69555	4.74006	6.79974	7.73959	6.09494	0.787501
FBtr0334174-E5	chr2L;chr2L;chr2L	19446909;19446909;19446909	19447317;19447317;19447317	+;+;+	409	FBgn0003346	RanGAP	FBtr0334174	-0.348581	3.64713	0.0393366	0.0579382	17.5398	13.7911	11.9394	12.9147	13.5915	14.5578	9.46567	9.13205	12.176	9.61716	13.9553	10.9897	0.787495
FBtr0330342-E4	chr3L;chr3L;chr3L	13514863;13514863;13514863	13516276;13516276;13516276	+;+;+	1414	FBgn0036376	Liprin-beta	FBtr0330342	-0.345128	4.85618	0.0150482	0.0241552	33.5017	29.7582	33.5911	31.9639	32.8789	24.3173	23.9593	29.1405	24.1743	25.7361	32.3388	25.4655	0.78746
FBtr0077451-E3	chr2L;chr2L	4458980;4458980	4459207;4459207	-;-	228	FBgn0053002	mRpL27	FBtr0077451	-0.346869	3.932	0.0174717	0.0277084	18.3895	16.7945	16.7337	16.7891	16.3712	16.5911	13.1601	11.7656	13.7462	11.7302	17.0156	13.3986	0.787432
FBtr0075967-E2	chr3L	12527802	12529248	-	1447	FBgn0036298	nst	FBtr0075967	-0.341927	4.20401	0.0323769	0.0485458	16.9936	20.9932	25.7037	20.3577	18.7417	12.5246	16.4174	17.9905	15.9088	18.0965	20.558	16.1876	0.787411
FBtr0080146-E4	chr2L	10971317	10971870	+	554	FBgn0032321	YL-1	FBtr0080146	-0.349108	3.24997	0.0127447	0.0207244	10.2771	10.6651	9.92887	11.2154	10.8118	9.14948	7.10472	8.75583	7.67297	8.96698	10.5797	8.33	0.787359
FBtr0336468-E2	chr3R;chr3R	18186373;18186373	18187875;18187875	+;+	1503	FBgn0038576	Arp5	FBtr0336468	-0.346437	4.70706	0.022271	0.0345879	32.0249	28.7775	26.9409	28.3954	29.6729	27.7738	20.7021	19.3244	25.2704	21.7266	29.1623	22.9595	0.787299
FBtr0070748-E2	chrX	5310132	5310501	+	370	FBgn0003449	snf	FBtr0070748	-0.344558	3.53423	0.0146599	0.0235822	12.0371	12.3201	14.5067	13.6284	12.0056	11.1014	11.2801	10.0897	9.42087	8.88571	12.8996	10.1556	0.787278
FBtr0088941-E1	chr2R	7675362	7676362	-	1001	FBgn0033210	U2A	FBtr0088941	-0.350141	2.57843	0.0165784	0.0264047	6.83791	6.37457	6.46459	6.71225	6.70197	6.5063	5.29028	4.44632	4.76968	5.03885	6.61826	5.21029	0.787259
FBtr0070944-E3	chrX;chrX	6590314;6590314	6590646;6590646	+;+	333	FBgn0029877	CG17717	FBtr0070944	-0.346642	4.71538	0.051571	0.0740809	33.7647	27.8581	24.3737	29.313	31.327	30.9456	21.97	15.7673	25.0038	21.7537	29.3273	23.0881	0.787256
FBtr0075903-E2	chr3L	12952686	12953674	-	989	FBgn0036325	CG10752	FBtr0075903	-0.349119	4.14291	0.0988044	0.133451	23.0425	16.8252	17.4142	19.4231	21.8624	24.9272	10.821	13.2706	17.3605	11.2155	19.7135	15.519	0.787226
FBtr0077076-E3	chr3L;chr3L;chr3L	5930262;5930262;5930262	5931558;5931558;5931558	-;-;-	1297	FBgn0002638	Rcc1	FBtr0077076	-0.346196	5.68438	0.0926355	0.12581	68.3791	57.0953	51.593	56.8757	53.5305	71.4879	37.4255	37.0413	48.4375	31.9127	57.4947	45.261	0.787219
FBtr0077676-E1	chr2L	2975151	2976862	-	1712	FBgn0031483	CG9641	FBtr0077676	-0.34512	4.6001	0.0118499	0.0193862	27.2505	26.7548	27.9307	27.6817	25.7506	22.0401	22.8225	21.5475	20.56	19.5865	27.0737	21.3113	0.787161
FBtr0083436-E2	chr3R	17391781	17393020	+	1240	FBgn0028992	sds22	FBtr0083436	-0.347133	3.64226	0.0119275	0.0195041	13.2307	13.6073	14.5376	14.1892	13.9838	10.898	9.59684	12.7233	11.2873	10.2402	13.9097	10.9491	0.787158
FBtr0071404-E6	chrX;chrX;chrX;chrX;chrX;chrX;chrX;chrX;chrX	9629668;9629668;9629668;9629668;9629668;9629668;9629668;9629668;9629668	9629897;9629897;9629897;9629897;9629897;9629897;9629897;9629897;9629897	-;-;-;-;-;-;-;-;-	230	FBgn0028341	Ptpmeg2	FBtr0071404	-0.3383	2.84591	0.0421643	0.0617622	6.83791	8.0908	7.91835	8.95534	8.01508	4.02577	7.23588	6.32745	6.22133	7.53118	7.9635	6.26832	0.787132
FBtr0300814-E5	chr2L;chr2L;chr2L	3032551;3032551;3032551	3032834;3032834;3032834	-;-;-	284	FBgn0031496	CG17258	FBtr0300814	-0.351049	3.17355	0.128778	0.169336	11.7135	11.0636	7.63997	10.0939	9.72042	13.3786	6.14285	5.67761	9.27274	5.06594	10.0463	7.90754	0.787113
FBtr0340571-E5	chr2L	11645601	11645861	-	261	FBgn0032369	CG6614	FBtr0340571	-0.358923	2.2005	0.0469971	0.0681156	5.66454	5.05675	4.91804	5.30183	4.51914	6.09965	3.1698	3.52285	3.94017	3.30505	5.09206	4.00751	0.787011
FBtr0340572-E5	chr2L;chr2L	11645601;11645601	11645861;11645861	-;-	261	FBgn0032369	CG6614	FBtr0340572	-0.358923	2.2005	0.0469981	0.0681156	5.66454	5.05675	4.91804	5.30183	4.51914	6.09965	3.1698	3.52285	3.94017	3.30505	5.09206	4.00751	0.787011
FBtr0085606-E3	chr3R;chr3R	30003990;30003990	30004157;30004157	-;-	168	FBgn0039735	Nph	FBtr0085606	-0.346365	3.771	0.0191568	0.0301612	16.1642	13.4234	18.3112	15.5656	12.6365	13.5006	11.1708	12.1761	11.5835	11.4593	15.2202	11.9781	0.786985
FBtr0075054-E2	chr3L	18746031	18746623	+	593	FBgn0036811	MED11	FBtr0075054	-0.345583	2.31509	0.00969522	0.0161648	5.30039	5.5471	5.56759	5.64169	5.45708	4.14776	4.26283	4.85675	3.9698	4.41576	5.50277	4.33058	0.786982
FBtr0307376-E5	chr3L;chr3L;chr3L;chr3L	8400749;8400749;8400749;8400749	8402295;8402295;8402295;8402295	+;+;+;+	1547	FBgn0035888	CG7120	FBtr0307376	-0.344438	4.00145	0.0117088	0.0191705	17.4994	18.1124	16.6409	18.3355	18.6564	13.1752	15.2369	13.0995	13.361	15.3604	17.8489	14.0466	0.786973
FBtr0081901-E2	chr3R	8674303	8675196	+	894	FBgn0037608	mRpL19	FBtr0081901	-0.346351	4.06969	0.0118928	0.0194498	19.664	16.1203	19.9196	19.1512	18.7587	14.1512	13.9908	15.4253	15.2274	14.8727	18.7228	14.7335	0.78693
FBtr0071038-E1	chrX	6972324	6973393	-	1070	FBgn0029925	CG3040	FBtr0071038	-0.350217	3.76194	0.0324167	0.0485996	16.7711	14.1895	14.816	15.6846	14.1714	16.957	10.515	10.2265	11.4354	10.3757	15.1265	11.9019	0.786826
FBtr0335135-E3	chr2L	4458595	4459207	-	613	FBgn0053002	mRpL27	FBtr0335135	-0.348097	3.94461	0.0173506	0.0275375	18.4704	16.8865	16.9502	16.9591	16.5929	16.7944	13.2476	11.834	13.8647	11.8115	17.1718	13.5104	0.786779
FBtr0305688-E8	chr2L	17461398	17461843	-	446	FBgn0000183	BicD	FBtr0305688	-0.342902	2.81724	0.0119172	0.0194886	7.3639	7.44721	8.38232	8.22464	7.67402	5.61168	6.77681	6.60107	5.80657	5.95993	7.81842	6.15121	0.786759
FBtr0343507-E7	chr2R;chr2R;chr2R;chr2R	24976605;24976605;24976605;24976605	24977460;24977460;24977460;24977460	-;-;-;-	856	FBgn0010435	emp	FBtr0343507	-0.346361	6.98034	0.0247322	0.0380252	147.946	139.26	131.302	140.533	147.324	135.494	102.701	106.78	108.844	101.915	141.273	111.147	0.786752
FBtr0072083-E1	chr2R	23694003	23695232	+	1230	FBgn0016762	angel	FBtr0072083	-0.349984	3.30001	0.018395	0.0290391	11.5314	10.9103	11.0733	10.6207	10.6925	10.8574	7.8917	7.79816	9.27274	7.31446	10.9656	8.62689	0.786721
FBtr0085915-E11	chr2L;chr2L;chr2L;chr2L;chr2L;chr2L;chr2L	21665918;21665918;21665918;21665918;21665918;21665918;21665918	21666004;21666004;21666004;21666004;21666004;21666004;21666004	-;-;-;-;-;-;-	87	FBgn0032957	CG2225	FBtr0085915	-0.362158	2.20689	0.0520218	0.0746378	6.02869	4.93416	3.83545	5.01295	5.71288	5.89633	3.47585	3.83067	3.7328	3.14251	5.10483	4.01563	0.786634
FBtr0076847-E3	chr3L	7362522	7363770	+	1249	FBgn0035771	Sec63	FBtr0076847	-0.34571	4.76767	0.0231452	0.0358249	35.4034	30.5857	30.8073	30.4176	24.915	23.9106	26.6482	22.9156	25.9518	20.2367	30.4258	23.9326	0.786589
FBtr0078598-E2	chr3R	6256036	6256602	+	567	FBgn0037415	Osi8	FBtr0078598	-0.342721	3.18297	0.116267	0.154465	7.10091	14.9557	8.50604	11.3174	8.62901	7.76689	10.3182	5.71181	10.1022	5.82448	10.1018	7.94473	0.786466
FBtr0333457-E3	chr3L	21576033	21576334	-	302	FBgn0264567	lncRNA:CR43939	FBtr0333457	-0.353163	3.02131	0.035819	0.0531991	9.36672	8.36662	6.58831	10.6376	10.0956	7.5229	6.73309	7.31932	8.38398	5.4723	9.01098	7.08632	0.786409
FBtr0078369-E3	chr3L	21540269	21540698	+	430	FBgn0028663	VhaM9.7-b	FBtr0078369	-0.346839	4.77021	0.0200725	0.0314632	27.8169	30.2179	28.5803	31.4032	34.3625	20.2508	23.3691	28.217	25.2112	22.7832	30.4762	23.9663	0.786394
FBtr0074138-E2	chrX	15999046	15999698	+	653	FBgn0030720	CG8939	FBtr0074138	-0.350244	3.40321	0.0277332	0.0421611	12.3811	12.504	11.3826	12.4729	10.1979	12.24	8.59125	8.17439	9.86525	7.477	11.7877	9.26957	0.786377
FBtr0083829-E7	chr3R	20025986	20026482	+	497	FBgn0243511	psidin	FBtr0083829	-0.34821	4.99784	0.0274925	0.0418132	39.8339	35.1214	34.8593	33.4763	35.2834	36.1506	24.0686	26.0281	29.3884	24.7879	35.7149	28.0847	0.786359
FBtr0075710-E2	chr3L	14697313	14699306	-	1994	FBgn0036440	CG17177	FBtr0075710	-0.355373	2.46017	0.0821342	0.112784	7.60667	5.79228	3.95917	6.44037	6.63376	6.46563	4.45958	3.35184	5.80657	3.84686	6.08645	4.7861	0.786353
FBtr0079841-E4	chr2L;chr2L;chr2L	9621957;9621957;9621957	9622308;9622308;9622308	+;+;+	352	FBgn0032135	GlcAT-S	FBtr0079841	-0.350534	4.05902	0.0407078	0.0598043	21.3027	18.0204	16.8574	18.4884	18.3494	20.5355	11.5643	12.0051	15.7014	13.3286	18.6037	14.627	0.786241
FBtr0332037-E2	chr2L	5800848	5801608	-	761	FBgn0031739	CG14005	FBtr0332037	-0.339871	1.94978	0.0246647	0.0379332	3.33803	4.68899	5.22735	4.29924	3.8029	3.41581	3.1698	3.55706	3.28842	3.35923	4.2713	3.35806	0.786192
FBtr0300890-E2	chr2R;chr2R	12924422;12924422	12924664;12924664	+;+	243	FBgn0033781	CG13319	FBtr0300890	-0.35901	2.17632	0.0178099	0.02818	5.32062	5.05675	4.67059	5.31882	4.63852	5.00171	3.30096	3.69386	4.05867	3.60305	5.00106	3.93165	0.786164
FBtr0087594-E2	chr2R	13969672	13969902	+	231	FBgn0275436	PheRS-m	FBtr0087594	-0.349364	3.53959	0.0127394	0.0207212	13.4937	12.504	13.5169	12.9487	12.3296	11.752	10.3838	10.5686	9.77637	8.45226	12.9586	10.1866	0.78609
FBtr0301652-E4	chrX;chrX	16081042;16081042	16081282;16081282	-;-	241	FBgn0028397	Tob	FBtr0301652	-0.352848	2.94277	0.0228388	0.0353815	10.3378	7.38592	7.36159	7.42596	10.1638	7.11626	6.3396	7.0115	6.57683	6.50174	8.53501	6.70919	0.786078
FBtr0330369-E4	chr3R;chr3R	23926372;23926372	23926942;23926942	-;-	571	FBgn0039126	CG13601	FBtr0330369	-0.351968	3.65373	0.015165	0.0243364	14.3232	14.3734	13.022	14.0872	14.3589	13.4192	9.33451	11.6288	10.991	9.7797	14.033	11.0307	0.786054
FBtr0087980-E3	chr2R;chr2R	12061508;12061508	12061717;12061717	+;+	210	FBgn0028407	Drep3	FBtr0087980	-0.35641	2.49809	0.108253	0.144919	7.56621	5.60839	6.7739	5.84561	5.61056	8.58018	3.69445	3.62546	5.15481	3.63014	6.28093	4.93701	0.786031
FBtr0072069-E5	chr2R;chr2R;chr2R;chr2R;chr2R;chr2R	23597693;23597693;23597693;23597693;23597693;23597693	23599526;23599526;23599526;23599526;23599526;23599526	+;+;+;+;+;+	1834	FBgn0015903	apt	FBtr0072069	-0.348585	4.19104	0.0196147	0.0308137	18.5109	20.9012	20.631	21.0714	20.8392	19.4782	14.4718	12.9969	16.2051	16.9858	20.3907	16.0276	0.786021
FBtr0300232-E1	chr3L	1667098	1667307	-	210	FBgn0083121	Uhg7	FBtr0300232	-0.347589	7.92996	0.11638	0.154606	362.328	270.705	209.372	243.476	279.266	338.571	162.709	159.007	235.344	177.389	273.03	214.604	0.786011
FBtr0081599-E3	chr3R	7244528	7245151	-	624	FBgn0037489	CG1234	FBtr0081599	-0.34969	2.50044	0.0186397	0.029403	5.84661	5.91486	7.176	6.01554	6.42912	5.40836	4.76563	5.67761	3.91055	4.9034	6.27643	4.93311	0.785974
FBtr0343297-E2	chrX	4097592	4099891	-	2300	FBgn0029693	CG6379	FBtr0343297	-0.340492	2.81107	0.044495	0.0648014	7.38413	7.07945	9.0628	7.68086	7.70812	4.31042	7.73868	7.11411	4.88818	6.52883	7.78307	6.11605	0.785814
FBtr0079956-E2	chr2L;chr2L;chr2L	10225504;10225504;10225504	10225811;10225811;10225811	-;-;-	308	FBgn0032196	CG5708	FBtr0079956	-0.341958	2.4992	0.0306095	0.046113	5.28016	6.34392	5.8769	7.18806	6.56555	3.45647	5.57447	5.33558	4.82893	5.36394	6.25092	4.91188	0.785785
FBtr0344017-E6	chr2L;chr2L;chr2L	11276921;11276921;11276921	11277196;11277196;11277196	+;+;+	276	FBgn0040233	cana	FBtr0344017	-0.348691	4.15377	0.0132528	0.021482	22.0108	19.4608	19.9196	20.3407	17.6161	17.2823	15.0401	14.4676	16.5902	14.6831	19.8696	15.6127	0.785757
FBtr0085912-E3	chr2L;chr2L;chr2L	21680757;21680757;21680757	21681284;21681284;21681284	-;-;-	528	FBgn0000559	eEF2	FBtr0085912	-0.347146	5.72423	0.0927524	0.125948	47.7035	57.5856	79.6475	61.8717	48.9091	29.075	50.9354	63.4113	45.8304	43.1011	59.1435	46.4707	0.785728
FBtr0075529-E7	chr3L;chr3L	15927065;15927065	15927142;15927142	-;-	78	FBgn0000489	Pka-C3	FBtr0075529	-0.350745	3.99338	0.111832	0.149139	24.3171	17.3462	14.4139	15.5316	17.2921	21.9587	11.3894	9.09785	16.3236	11.08	17.7802	13.9699	0.785702
FBtr0305661-E3	chr2L	15551097	15552029	+	933	FBgn0028880	CG15256	FBtr0305661	-0.350809	4.44594	0.128244	0.16876	29.314	22.1271	19.6721	24.8268	25.8359	32.2468	14.0346	13.3048	22.7819	13.3015	24.3552	19.1339	0.785619
FBtr0084314-E1	chr3R	22844744	22845687	-	944	FBgn0039029	CG4704	FBtr0084314	-0.351688	4.00944	0.117932	0.156501	22.8807	17.4075	13.0529	16.8911	19.6625	23.3007	11.5424	9.91871	15.6718	10.1861	17.9789	14.1239	0.785582
FBtr0076128-E3	chr3L;chr3L;chr3L;chr3L;chr3L	11701482;11701482;11701482;11701482;11701482	11701771;11701771;11701771;11701771;11701771	-;-;-;-;-	290	FBgn0036196	CG11658	FBtr0076128	-0.335459	2.09205	0.0774792	0.10697	3.60103	6.37457	5.04176	4.6561	3.90522	2.3992	4.17539	4.89095	3.31804	3.7385	4.71574	3.70442	0.785544
FBtr0085445-E2	chr3R;chr3R;chr3R;chr3R;chr3R;chr3R	29594227;29594227;29594227;29594227;29594227;29594227	29594344;29594344;29594344;29594344;29594344;29594344	+;+;+;+;+;+	118	FBgn0086361	alph	FBtr0085445	-0.353863	3.18938	0.0319421	0.0479431	10.8233	10.42	9.92887	9.61807	10.0274	10.6947	6.97356	7.59294	8.79873	5.85157	10.1635	7.9823	0.785388
FBtr0084973-E3	chr3R;chr3R;chr3R	26058420;26058420;26058420	26058917;26058917;26058917	-;-;-	498	FBgn0039406	RpL34a	FBtr0084973	-0.349136	6.72154	0.0495974	0.0715149	137.203	113.363	115.991	117.014	107.266	130.411	78.0208	82.8725	95.127	77.5603	118.168	92.7982	0.785311
FBtr0071936-E2	chr2R	22639537	22639853	-	317	FBgn0034750	CG3732	FBtr0071936	-0.344408	2.33658	0.0331118	0.04954	6.41307	6.03745	6.03156	5.06393	4.45093	4.59507	5.04982	5.06196	3.37729	3.90104	5.59939	4.39704	0.785271
FBtr0087058-E5	chr2R	17003563	17003790	-	228	FBgn0026402	NiPp1	FBtr0087058	-0.354863	3.20311	0.0874632	0.119424	12.2192	9.80703	9.21745	9.75401	10.3173	13.5412	6.92983	5.575	7.88035	6.36629	10.263	8.05854	0.785203
FBtr0299697-E8	chr2R;chr2R	24077058;24077058	24077378;24077378	+;+	321	FBgn0259209	Mlp60A	FBtr0299697	-0.348472	5.96115	0.0369228	0.0546814	67.5901	73.3075	80.5754	66.5788	60.6247	43.6735	56.1601	69.8072	50.3927	53.7206	69.7353	54.7508	0.785124
FBtr0091709-E4	chr3L;chr3L;chr3L	5781997;5781997;5781997	5782308;5782308;5782308	+;+;+	312	FBgn0260458	PGRP-LD	FBtr0091709	-0.343933	2.74841	0.0131194	0.0212876	7.40436	7.47786	7.73276	8.12268	6.54849	5.04238	6.27401	5.91702	6.16208	5.87866	7.45723	5.85483	0.785121
FBtr0299940-E5	chr3L;chr3L;chr3L	5781997;5781997;5781997	5782308;5782308;5782308	+;+;+	312	FBgn0044419	Pmi	FBtr0299940	-0.343934	2.74841	0.0131237	0.0212932	7.40436	7.47786	7.73276	8.12268	6.54849	5.04238	6.27401	5.91702	6.16208	5.87866	7.45723	5.85483	0.785121
FBtr0332107-E4	chr3L	259043	259913	-	871	FBgn0035121	Tudor-SN	FBtr0332107	-0.348854	5.82556	0.0152858	0.0245128	63.1596	63.4392	64.3366	62.0416	64.3594	48.6752	52.728	51.2353	47.2821	49.2236	63.4673	49.8288	0.78511
FBtr0339473-E2	chr2R	10885608	10886152	+	545	FBgn0033566	CG18004	FBtr0339473	-0.350209	3.27267	0.0102148	0.0169468	11.7742	10.5119	10.9805	10.2128	10.3343	9.55612	8.43822	7.83236	7.96922	8.45226	10.7627	8.44964	0.785082
FBtr0078531-E2	chr3L	22777111	22778824	+	1714	FBgn0052451	SPoCk	FBtr0078531	-0.339004	2.19963	0.0875713	0.119518	3.76287	5.79228	6.43366	5.48875	3.95638	2.72451	4.56888	5.47239	3.11066	4.09068	5.08679	3.99343	0.785058
FBtr0113437-E2	chr3L;chr3L;chr3L;chr3L;chr3L;chr3L	22777111;22777111;22777111;22777111;22777111;22777111	22778824;22778824;22778824;22778824;22778824;22778824	+;+;+;+;+;+	1714	FBgn0052451	SPoCk	FBtr0113437	-0.339004	2.19963	0.0875741	0.119518	3.76287	5.79228	6.43366	5.48875	3.95638	2.72451	4.56888	5.47239	3.11066	4.09068	5.08679	3.99343	0.785058
FBtr0082663-E1	chr3R	12694229	12694842	-	614	FBgn0038078	CG14391	FBtr0082663	-0.350474	5.49659	0.145389	0.188898	65.7694	44.8978	40.3032	50.2654	51.4159	68.6008	28.3096	28.2854	45.2379	27.9033	50.5303	39.6674	0.785022
FBtr0087268-E3	chr2R	15990170	15990382	-	213	FBgn0034057	CG8314	FBtr0087268	-0.337736	1.98629	0.0260432	0.0398138	3.80333	4.96481	4.91804	4.12931	4.07576	2.68385	3.51957	4.1727	3.58467	3.22378	4.37825	3.43691	0.784997
FBtr0333018-E1	chr3L	14697313	14698600	-	1288	FBgn0036440	CG17177	FBtr0333018	-0.357886	2.45595	0.0800362	0.110164	7.58644	5.76163	3.95917	6.42337	6.63376	6.42497	4.45958	3.35184	5.80657	3.79268	6.07287	4.76713	0.784987
FBtr0073084-E4	chr3L;chr3L	3322484;3322484	3322842;3322842	-;-	359	FBgn0035437	Strip	FBtr0073084	-0.350922	5.1567	0.0663326	0.0929406	45.3568	37.7264	34.983	39.2539	42.2241	44.7714	23.7188	24.5916	37.2983	26.2508	39.9089	31.3262	0.784943
FBtr0335047-E4	chrX	22469981	22470451	-	471	FBgn0031188	CG14613	FBtr0335047	-0.353106	3.7873	0.0179223	0.0283469	15.6786	15.2315	13.3622	16.0414	16.6952	14.1919	10.362	10.808	13.9239	11.1613	15.4018	12.0894	0.784934
FBtr0301873-E5	chr3R;chr3R;chr3R;chr3R;chr3R	9766031;9766031;9766031;9766031;9766031	9766727;9766727;9766727;9766727;9766727	-;-;-;-;-	697	FBgn0024330	MED6	FBtr0301873	-0.350065	2.33249	0.0182526	0.028829	6.06915	5.27128	5.25828	5.26784	5.98573	3.5378	3.86934	5.06196	4.3253	5.06594	5.57046	4.37207	0.784867
FBtr0088623-E3	chr2R	9142717	9143000	-	284	FBgn0086656	shrb	FBtr0088623	-0.348493	3.72262	0.0106775	0.0176296	15.1324	14.067	14.1664	15.3617	14.8535	9.59679	11.608	12.1419	11.9094	12.4888	14.7162	11.549	0.784779
FBtr0079268-E2	chr2L	6471328	6471714	-	387	FBgn0259749	mmy	FBtr0079268	-0.344537	2.31224	0.0538915	0.0770397	4.69348	6.28263	6.46459	5.67568	4.43388	3.70046	4.56888	6.12224	3.40692	3.81977	5.51005	4.32365	0.784685
FBtr0079269-E2	chr2L;chr2L	6471328;6471328	6471714;6471714	-;-	387	FBgn0259749	mmy	FBtr0079269	-0.344537	2.31224	0.0538988	0.0770457	4.69348	6.28263	6.46459	5.67568	4.43388	3.70046	4.56888	6.12224	3.40692	3.81977	5.51005	4.32365	0.784685
FBtr0082458-E3	chr3R	11585698	11588502	-	2805	FBgn0037918	CG6791	FBtr0082458	-0.35055	3.85064	0.0189312	0.0298249	14.0197	15.7832	17.9709	16.5342	16.2178	12.2806	11.2364	15.8357	11.0206	12.8138	16.1052	12.6374	0.784683
FBtr0080444-E1	chr2L	13219979	13221398	+	1420	FBgn0032486	mRF1	FBtr0080444	-0.348631	2.78696	0.0210217	0.0328205	7.10091	7.0488	8.87721	8.61548	6.70197	5.44902	5.98983	7.31932	5.45107	5.87866	7.66887	6.01758	0.784676
FBtr0344660-E14	chr2R;chr2R	22712417;22712417	22712724;22712724	+;+	308	FBgn0050275	CG30275	FBtr0344660	-0.355548	3.35465	0.0770788	0.106477	14.2018	11.0942	8.1658	11.3344	12.1932	13.3379	7.8917	6.87469	9.89487	6.71846	11.3979	8.94353	0.784667
FBtr0344661-E14	chr2R	22712417	22712724	+	308	FBgn0050275	CG30275	FBtr0344661	-0.355548	3.35465	0.0770882	0.106484	14.2018	11.0942	8.1658	11.3344	12.1932	13.3379	7.8917	6.87469	9.89487	6.71846	11.3979	8.94353	0.784667
FBtr0334577-E7	chr3R;chr3R;chr3R;chr3R	24872654;24872654;24872654;24872654	24872876;24872876;24872876;24872876	-;-;-;-	223	FBgn0039240	CG3744	FBtr0334577	-0.357615	1.95218	0.0193798	0.0304928	3.98541	3.95346	4.5778	4.52015	4.33156	3.5378	3.25724	4.10429	3.34767	2.51942	4.27367	3.35328	0.784637
FBtr0078371-E8	chr3L	21567234	21567379	+	146	FBgn0037101	CG7634	FBtr0078371	-0.351585	5.04463	0.0989968	0.133703	45.2759	36.0408	29.8485	36.9089	36.5795	43.5109	21.5983	21.4791	36.5873	21.6996	36.9307	28.975	0.784579
FBtr0080570-E2	chr2L;chr2L	13827941;13827941	13829276;13829276	-;-	1336	FBgn0001961	Arpc1	FBtr0080570	-0.350569	6.37384	0.0314014	0.0471915	99.3115	91.4199	97.804	89.8932	86.0172	95.9272	66.1067	71.4489	67.6051	63.2836	92.8892	72.8743	0.78453
FBtr0310365-E2	chrX;chrX	18849880;18849880	18855051;18855051	+;+	5172	FBgn0085451	htk	FBtr0310365	-0.34754	4.10451	0.0173838	0.0275831	17.9647	19.3382	22.0229	19.3211	17.4115	12.9719	16.9202	16.7592	13.4795	15.2249	19.2117	15.0711	0.784478
FBtr0077903-E1	chr2L	1750687	1752122	-	1436	FBgn0027597	CG17712	FBtr0077903	-0.353408	3.7	0.0136779	0.0221173	15.3549	15.7525	13.022	14.4611	13.9326	13.7039	10.515	11.3552	11.3465	9.96933	14.5046	11.378	0.784438
FBtr0079987-E3	chr2L	10307558	10308045	+	488	FBgn0032214	CG4968	FBtr0079987	-0.351065	6.10067	0.0839393	0.115026	91.9679	72.1123	68.5741	77.0805	74.5573	89.4209	44.5302	47.644	71.96	47.8961	76.8584	60.2903	0.784433
FBtr0082953-E2	chr3R	14512119	14512403	+	285	FBgn0038234	mRpL11	FBtr0082953	-0.35719	2.30375	0.0160717	0.0256753	4.93624	5.5471	5.81504	5.45477	5.62761	5.16437	3.91306	4.78834	3.46617	4.14486	5.47615	4.29536	0.784376
FBtr0082066-E3	chr3R	9552691	9553747	+	1057	FBgn0037707	RnpS1	FBtr0082066	-0.351865	5.31149	0.0586833	0.0831665	50.9809	43.9784	42.4993	43.927	40.911	50.7898	28.0254	31.3979	37.8316	26.305	44.4593	34.8699	0.784311
FBtr0089728-E2	chr2R;chr2R	10885590;10885590	10886152;10886152	+;+	563	FBgn0033566	CG18004	FBtr0089728	-0.351769	3.27447	0.00992545	0.0165065	11.8146	10.5119	10.9805	10.2128	10.3855	9.55612	8.43822	7.83236	7.96922	8.47935	10.7811	8.45506	0.78425
FBtr0076720-E3	chr3L	8209577	8210257	-	681	FBgn0052364	tut	FBtr0076720	-0.358555	2.21561	0.106647	0.14296	5.86684	4.19863	5.04176	5.69267	4.91137	6.18098	3.86934	2.25736	5.06594	2.79033	5.14226	4.03279	0.784245
FBtr0075441-E6	chr3L;chr3L;chr3L;chr3L;chr3L;chr3L;chr3L	16077723;16077723;16077723;16077723;16077723;16077723;16077723	16077809;16077809;16077809;16077809;16077809;16077809;16077809	+;+;+;+;+;+;+	87	FBgn0005536	Mbs	FBtr0075441	-0.357709	2.41741	0.0479604	0.0693721	5.78592	6.55845	6.15528	5.87959	5.32065	7.19759	4.15353	3.62546	4.38455	3.92813	5.93998	4.65785	0.784153
FBtr0072823-E2	chr3L	1617348	1617621	-	274	FBgn0035243	CG13926	FBtr0072823	-0.358972	3.0102	0.054489	0.0778177	10.3985	7.35527	9.61956	8.46254	9.05534	10.6134	5.39959	6.53267	6.99159	5.66193	8.97824	7.03983	0.7841
FBtr0074612-E4	chrX;chrX	18654807;18654807	18656270;18656270	-;-	1464	FBgn0030946	CG6659	FBtr0074612	-0.340029	2.30485	0.0259763	0.0397215	4.87555	5.57775	6.40273	5.47176	5.03074	3.57846	4.78749	4.58313	3.43654	5.06594	5.47171	4.29031	0.78409
FBtr0089013-E5	chr2R	7393546	7393789	-	244	FBgn0283450	Glo1	FBtr0089013	-0.353732	3.12174	0.0246363	0.0378988	10.7019	9.25538	8.93907	9.49911	10.0444	9.55612	8.46008	5.84862	7.58409	6.52883	9.68799	7.59555	0.784017
FBtr0072754-E5	chr3L;chr3L	1621317;1621317	1622665;1622665	+;+	1349	FBgn0035244	ABCB7	FBtr0072754	-0.352162	4.6288	0.0351188	0.0522404	30.4874	27.7661	28.271	27.4438	24.4204	29.4817	20.4835	16.1094	22.1301	20.2908	27.6777	21.6991	0.783991
FBtr0077677-E2	chr2L	2975151	2976554	-	1404	FBgn0031483	CG9641	FBtr0077677	-0.35097	4.58186	0.0103547	0.0171514	26.947	26.5403	27.5596	27.3078	25.5459	21.7961	22.4509	21.0003	20.4119	19.3156	26.7801	20.995	0.783975
FBtr0301595-E15	chrX;chrX;chrX;chrX;chrX	15905774;15905774;15905774;15905774;15905774	15906252;15906252;15906252;15906252;15906252	+;+;+;+;+	479	FBgn0003392	shi	FBtr0301595	-0.353595	4.57486	0.0278825	0.0423597	28.4036	23.874	23.9716	26.781	30.2186	26.2692	17.9476	17.4433	23.3448	19.451	26.6498	20.8912	0.783916
FBtr0299764-E10	chr2R;chr2R;chr2R;chr2R;chr2R;chr2R;chr2R;chr2R;chr2R;chr2R	13418987;13418987;13418987;13418987;13418987;13418987;13418987;13418987;13418987;13418987	13419085;13419085;13419085;13419085;13419085;13419085;13419085;13419085;13419085;13419085	-;-;-;-;-;-;-;-;-;-	99	FBgn0259221	CG42321	FBtr0299764	-0.359691	1.95468	0.0152738	0.0244951	4.59232	4.10669	4.05197	4.6391	4.00754	4.02577	3.58515	3.31764	3.08104	2.76324	4.27953	3.35457	0.783864
FBtr0072909-E3	chr3L	2235646	2235972	-	327	FBgn0035318	CG9018	FBtr0072909	-0.353816	2.63178	0.0146555	0.0235782	7.66736	7.17139	6.279	6.96715	6.3268	6.18098	5.18098	4.51472	5.56957	5.52648	6.88234	5.39455	0.783824
FBtr0307502-E2	chr2R;chr2R	6675028;6675028	6675540;6675540	-;-	513	FBgn0033089	CG17266	FBtr0307502	-0.360727	2.03236	0.0189868	0.0299105	4.99693	4.53575	4.63966	4.11232	4.36566	4.6764	3.14794	3.35184	3.08104	3.49469	4.53006	3.55038	0.783737
FBtr0088527-E3	chr2R;chr2R;chr2R	9587777;9587777;9587777	9587989;9587989;9587989	+;+;+	213	FBgn0285949	RpL31	FBtr0088527	-0.351722	9.39466	0.0959176	0.129863	993.985	741.503	698.763	658.837	680.259	912.142	457.019	441.041	638.604	508.301	754.67	591.421	0.783682
FBtr0089873-E3	chr2R;chr2R;chr2R;chr2R;chr2R;chr2R;chr2R	12878385;12878385;12878385;12878385;12878385;12878385;12878385	12878710;12878710;12878710;12878710;12878710;12878710;12878710	-;-;-;-;-;-;-	326	FBgn0013305	Nmda1	FBtr0089873	-0.350373	2.50497	0.0472765	0.0684827	5.07786	6.61974	5.62945	6.96715	7.14536	3.61913	4.63446	6.12224	4.05867	6.20374	6.28791	4.92765	0.78367
FBtr0087391-E3	chr2R	15317817	15320508	-	2692	FBgn0034009	CG8155	FBtr0087391	-0.351105	3.79195	0.0115988	0.0190144	13.1094	15.4767	16.8574	16.4153	15.4674	11.9147	12.7666	13.2706	11.3169	11.3239	15.4652	12.1185	0.783597
FBtr0087247-E2	chr2R;chr2R	16185122;16185122	16185751;16185751	-;-	630	FBgn0034086	CG8441	FBtr0087247	-0.354105	4.65881	0.137991	0.180191	34.4323	26.6629	24.4355	28.8712	26.9784	38.1432	14.5811	14.536	26.9591	16.5523	28.2761	22.1543	0.783502
FBtr0070259-E2	chrX;chrX	1481008;1481008	1481420;1481420	+;+	413	FBgn0025381	rush	FBtr0070259	-0.352474	4.26588	0.00945656	0.0158019	21.5455	21.4222	21.5589	21.0034	21.9988	16.8757	16.9639	18.4351	16.5013	15.4687	21.5058	16.849	0.783462
FBtr0452078-E3	chrX	1481008	1481420	+	413	FBgn0260986	mei-38	FBtr0452078	-0.352474	4.26588	0.00946603	0.0158145	21.5455	21.4222	21.5589	21.0034	21.9988	16.8757	16.9639	18.4351	16.5013	15.4687	21.5058	16.849	0.783462
FBtr0086771-E2	chr2R	18182435	18183818	-	1384	FBgn0034315	CG5721	FBtr0086771	-0.352992	5.23317	0.0165638	0.0263866	45.903	42.0476	40.9836	41.9898	39.6661	35.7033	28.244	34.2025	35.3431	31.4793	42.118	32.9944	0.783379
FBtr0084492-E2	chr3R	23929515	23929988	+	474	FBgn0047114	CG31142	FBtr0084492	-0.363607	2.44437	0.0557975	0.079467	6.87837	6.0068	5.32014	6.15148	5.88341	7.19759	4.394	4.65153	4.35493	3.08833	6.04804	4.73727	0.783274
FBtr0273253-E3	chr2R;chr2R;chr2R	24559830;24559830;24559830	24560225;24560225;24560225	-;-;-	396	FBgn0016687	Nurf-38	FBtr0273253	-0.351472	3.88761	0.0104348	0.0172732	15.8405	15.8751	18.9607	16.5172	15.4845	12.9719	13.5536	13.8862	12.2353	12.1095	16.5356	12.9513	0.783237
FBtr0072668-E6	chr3L;chr3L	1309857;1309857	1310314;1310314	+;+	458	FBgn0035205	Ctr9	FBtr0072668	-0.351001	2.75664	0.0225302	0.0349427	7.97082	7.35527	8.35138	7.10309	6.80429	5.93699	6.64565	6.77209	5.74732	4.33449	7.51697	5.88731	0.783202
FBtr0076260-E2	chr3L;chr3L	10661850;10661850	10662623;10662623	+;+	774	FBgn0036096	CG8003	FBtr0076260	-0.355899	3.95927	0.0208671	0.0325959	19.5022	17.3462	16.9502	16.9251	16.2178	17.445	11.3894	13.3048	14.2498	11.7031	17.3883	13.6184	0.783195
FBtr0081785-E3	chr3R	8010178	8011018	+	841	FBgn0037538	CG3223	FBtr0081785	-0.354375	4.93782	0.0311753	0.0468915	39.146	35.244	31.0548	33.1364	33.0153	35.378	21.4016	23.7365	28.5588	25.3026	34.3193	26.8755	0.783102
FBtr0331623-E7	chr2L;chr2L	16830524;16830524	16831705;16831705	+;+	1182	FBgn0051739	AspRS-m	FBtr0331623	-0.352769	3.84787	0.0119787	0.0195775	14.8694	15.5074	17.3214	16.7212	15.9961	12.1993	13.1383	14.8097	11.5835	11.2426	16.0831	12.5947	0.783101
FBtr0346015-E2	chrX;chrX	19479382;19479382	19479753;19479753	-;-	372	FBgn0044030	mRpS14	FBtr0346015	-0.355469	4.18509	0.030424	0.0458734	22.3547	20.227	20.6929	19.593	18.8781	22.528	14.6685	14.9807	14.2498	13.2473	20.3491	15.9349	0.783074
FBtr0083109-E6	chr3R	15367816	15368506	-	691	FBgn0038330	CG14868	FBtr0083109	-0.355443	4.55397	0.0514317	0.0739065	30.9931	24.8547	23.6313	26.6961	25.2731	29.8476	17.2699	17.409	22.6042	15.7938	26.2897	20.5849	0.783004
FBtr0084213-E2	chr3R	22370778	22372167	+	1390	FBgn0267385	PyK	FBtr0084213	-0.352578	5.95216	0.0361081	0.0535835	64.5151	68.7105	82.2457	70.3512	61.1022	44.0802	53.1433	70.6965	50.5112	53.2059	69.3849	54.3274	0.782986
FBtr0084214-E2	chr3R	22370778	22372167	+	1390	FBgn0267385	PyK	FBtr0084214	-0.352578	5.95216	0.0361175	0.0535943	64.5151	68.7105	82.2457	70.3512	61.1022	44.0802	53.1433	70.6965	50.5112	53.2059	69.3849	54.3274	0.782986
FBtr0333186-E3	chrX;chrX	4115320;4115320	4116544;4116544	-;-	1225	FBgn0026080	Tip60	FBtr0333186	-0.346864	1.99903	0.027311	0.0415805	3.80333	4.22928	5.04176	4.57113	4.43388	3.09049	3.58515	3.86488	2.54778	4.19904	4.41588	3.45747	0.782963
FBtr0076697-E2	chr3L	8202933	8203345	+	413	FBgn0035856	CG13679	FBtr0076697	-0.360918	2.952	0.0613922	0.0866741	8.73958	8.51986	9.31025	8.92135	7.69107	10.4914	4.91865	7.45613	5.36219	5.58066	8.63642	6.76181	0.782941
FBtr0070671-E2	chrX	4097918	4099891	-	1974	FBgn0029693	CG6379	FBtr0070671	-0.345732	2.8074	0.0408332	0.0599574	7.3639	7.07945	9.0628	7.68086	7.69107	4.31042	7.69496	7.04571	4.85856	6.52883	7.77562	6.08769	0.782921
FBtr0087124-E2	chr2R;chr2R	16570626;16570626	16570848;16570848	-;-	223	FBgn0034138	RpS15	FBtr0087124	-0.353209	8.62947	0.0294382	0.0445052	512.823	425.502	468.296	435.532	378.858	420.225	305.962	339.972	354.853	317.773	444.202	347.757	0.78288
FBtr0086827-E4	chr2R;chr2R	17565388;17565388	17565852;17565852	+;+	465	FBgn0034242	CG14480	FBtr0086827	-0.354241	5.72587	0.0478922	0.0692855	69.8155	55.7162	52.5209	56.6888	61.8014	61.6878	37.5129	37.0755	53.2664	42.5864	59.3086	46.4258	0.782784
FBtr0076382-E10	chr3L;chr3L	9623179;9623179	9623980;9623980	+;+	802	FBgn0267348	LanB2	FBtr0076382	-0.353294	6.02829	0.0188753	0.0297462	66.6797	76.6174	67.5225	73.0191	81.8903	51.6031	54.9577	60.4699	58.8952	60.3578	73.1458	57.2568	0.782776
FBtr0074429-E3	chrX;chrX	17322658;17322658	17324175;17324175	+;+	1518	FBgn0004854	B-H2	FBtr0074429	-0.36216	2.80287	0.0206225	0.032254	8.67888	6.89557	7.14507	7.22205	8.86775	7.76689	5.57447	5.71181	6.01395	5.30975	7.76186	6.07538	0.782721
FBtr0343667-E6	chr2L;chr2L;chr2L	13908856;13908856;13908856	13909028;13909028;13909028	+;+;+	173	FBgn0012037	Ance	FBtr0343667	-0.356017	4.34218	0.0278155	0.0422682	24.3575	22.6788	21.7445	22.1249	22.5787	24.0326	14.5373	14.6386	18.5159	17.0942	22.6969	17.7637	0.782651
FBtr0089894-E5	chr3R	17073628	17073795	+	168	FBgn0038474	mRpS11	FBtr0089894	-0.354194	3.15747	0.0101183	0.0168036	10.2164	10.4813	9.24838	9.771	9.99327	7.76689	6.97356	7.18252	8.82836	8.15427	9.94207	7.78112	0.782646
FBtr0333672-E4	chr4;chr4	1033272;1033272	1034557;1034557	+;+	1286	FBgn0010217	ATPsynbeta	FBtr0333672	-0.353601	8.15592	0.0345777	0.0515127	273.334	312.017	335.757	348.544	329.983	200.516	256.601	317.809	231.167	245.793	319.927	250.377	0.782607
FBtr0113191-E4	chr3R	4269221	4269788	-	568	FBgn0037229	CG9766	FBtr0113191	-0.363548	2.63415	0.0807598	0.111079	7.50552	6.43586	5.75318	7.35799	7.46938	8.58018	4.08795	3.65966	6.1917	4.49704	6.90438	5.4033	0.78259
FBtr0344878-E5	chr2R;chr2R	23853270;23853270	23853694;23853694	-;-	425	FBgn0004581	bgcn	FBtr0344878	-0.36179	2.89298	0.097504	0.131831	9.10372	7.90692	7.29973	8.5645	8.52668	11.1827	4.74377	4.2411	6.81383	5.41812	8.28031	6.4799	0.782568
FBtr0075638-E11	chr3L;chr3L	15127017;15127017	15127284;15127284	+;+	268	FBgn0036480	Cep135	FBtr0075638	-0.358932	2.92434	0.0480105	0.0694364	9.36672	9.37797	8.13487	8.37757	7.07715	9.59679	6.01169	5.98543	6.90271	4.63249	8.46686	6.62582	0.78256
FBtr0303421-E7	chr3L;chr3L	3911690;3911690	3911914;3911914	-;-	225	FBgn0004910	Eip63F-1	FBtr0303421	-0.346628	2.83447	0.0373421	0.0552364	7.22229	8.36662	8.66069	8.34359	7.0601	3.98511	6.25215	7.04571	6.16208	7.58536	7.93066	6.20608	0.782543
FBtr0086951-E2	chr2R	17517261	17517911	-	651	FBgn0034231	APC10	FBtr0086951	-0.362328	1.98041	0.0163776	0.0261168	4.57209	4.53575	4.54686	3.82344	4.38272	3.98511	2.84189	3.79647	3.58467	2.89869	4.37217	3.42137	0.782532
FBtr0083966-E10	chr3R	20839291	20839856	+	566	FBgn0053094	Synd	FBtr0083966	-0.354142	5.15701	0.0121203	0.0197894	41.3309	38.6458	38.3545	41.7859	39.6832	33.1821	32.3975	30.0298	30.7511	29.9893	39.9601	31.27	0.78253
FBtr0300754-E5	chrX	4631373	4631730	-	358	FBgn0025388	CG12179	FBtr0300754	-0.35697	4.17528	0.151982	0.196579	24.4384	19.4608	14.5995	20.3747	22.2035	28.1397	11.1489	10.466	18.6936	10.6466	20.2154	15.819	0.782522
FBtr0334909-E3	chr3R;chr3R	5230022;5230022	5230625;5230625	-;-	604	FBgn0040208	Kat60	FBtr0334909	-0.348745	1.8919	0.0311732	0.0468912	3.43918	4.38252	4.14476	4.58812	3.92228	2.43986	3.1698	4.1385	2.72553	3.54887	4.09537	3.20451	0.782471
FBtr0079265-E2	chr2L	6487562	6488372	-	811	FBgn0031821	KFase	FBtr0079265	-0.355901	3.57058	0.0105325	0.0174204	13.1296	12.7185	13.7025	13.4585	13.3187	12.2806	10.0996	9.50828	9.06536	10.9446	13.2655	10.3797	0.782456
FBtr0072176-E3	chr2R;chr2R;chr2R	24060813;24060813;24060813	24060993;24060993;24060993	+;+;+	181	FBgn0034968	RpL12	FBtr0072176	-0.354052	8.96325	0.0559243	0.0796124	665.806	550.542	568.389	525.901	489.346	628.508	356.788	368.087	443.047	394.358	559.997	438.158	0.782429
FBtr0071532-E3	chr2R	21058612	21059883	+	1272	FBgn0034577	cpa	FBtr0071532	-0.354121	5.02911	0.0122868	0.0200362	35.2415	35.8263	38.8803	35.3455	37.5686	28.5464	27.8724	31.5005	26.5147	28.6347	36.5725	28.6137	0.782385
FBtr0306170-E5	chr2L;chr2L	8219116;8219116	8219298;8219298	-;-	183	FBgn0032005	Snx6	FBtr0306170	-0.355019	2.8166	0.0186273	0.0293872	8.23381	7.81498	7.73276	7.29002	8.1174	5.20504	5.70564	7.83236	6.60646	5.30975	7.83779	6.13185	0.782344
FBtr0084526-E2	chr3R	23890388	23890827	-	440	FBgn0013347	TfIIA-S	FBtr0084526	-0.353671	3.7816	0.00872301	0.0146988	15.5168	14.5573	16.8265	15.4297	14.4954	11.386	12.0015	13.51	11.5539	11.649	15.3651	12.0201	0.782295
FBtr0080537-E3	chr2L	13799008	13799674	+	667	FBgn0028538	Sec71	FBtr0080537	-0.357222	4.3449	0.0638331	0.0897729	25.8141	21.6368	21.095	22.3968	22.8004	28.587	15.6741	13.3732	16.6791	14.656	22.7486	17.7939	0.782196
FBtr0343747-E3	chr2L	9952072	9952698	-	627	FBgn0032168	CG13126	FBtr0343747	-0.361243	2.04703	0.00960831	0.016035	4.63278	4.47446	4.05197	4.86001	4.80905	3.41581	3.2791	3.69386	3.9698	3.49469	4.56565	3.57065	0.782068
FBtr0085923-E3	chr2L;chr2L;chr2L;chr2L;chr2L	21617494;21617494;21617494;21617494;21617494	21617821;21617821;21617821;21617821;21617821	-;-;-;-;-	328	FBgn0032955	CG2201	FBtr0085923	-0.352919	2.49294	0.0157606	0.0252204	5.60385	5.39387	7.14507	6.76323	6.3268	4.14776	4.83121	5.50659	5.03631	4.9034	6.24656	4.88505	0.782039
FBtr0085922-E3	chr2L	21617494	21617821	-	328	FBgn0032955	CG2201	FBtr0085922	-0.352919	2.49294	0.0157721	0.0252356	5.60385	5.39387	7.14507	6.76323	6.3268	4.14776	4.83121	5.50659	5.03631	4.9034	6.24656	4.88505	0.782039
FBtr0084126-E4	chr3R	21747390	21748617	+	1228	FBgn0051343	CG31343	FBtr0084126	-0.351093	1.76424	0.0203692	0.0319001	3.74264	3.58569	4.0829	3.95938	3.35951	2.80584	2.5577	2.7362	2.75516	3.79268	3.74603	2.92952	0.782033
FBtr0333535-E2	chr2L	5039809	5040622	+	814	FBgn0260470	SP555	FBtr0333535	-0.355653	5.87649	0.0962882	0.130322	78.8585	60.4052	59.4804	65.3723	65.2803	82.3453	44.1367	38.4778	57.3547	35.2719	65.8793	51.5173	0.781995
FBtr0071155-E1	chrX	8145839	8147855	+	2017	FBgn0030008	CG2129	FBtr0071155	-0.365366	2.51191	0.0308136	0.0463867	7.50552	6.16004	5.50573	6.62729	5.90047	6.9536	4.21911	4.30951	4.59193	4.71376	6.33981	4.95758	0.781977
FBtr0087857-E3	chr2R	12807287	12807811	+	525	FBgn0040755	CG17580	FBtr0087857	-0.362865	1.84714	0.0268499	0.0409437	3.98541	4.16799	4.20662	3.6705	3.88817	3.98511	2.53584	2.63359	3.79205	2.62779	3.98374	3.11487	0.781897
FBtr0307094-E4	chrX;chrX;chrX	124370;124370;124370	125409;125409;125409	-;-;-	1040	FBgn0025837	CG17636	FBtr0307094	-0.364427	2.56706	0.0815279	0.112037	8.0922	6.28263	5.78411	6.32141	6.49733	8.17353	3.91306	3.72807	6.01395	3.95522	6.59554	5.15677	0.781857
FBtr0347237-E2	chr3L	17945337	17946114	+	778	FBgn0267794	lncRNA:CR43174	FBtr0347237	-0.365869	2.67636	0.0594546	0.0841682	8.39566	7.26333	5.72224	7.03512	7.17947	8.41752	4.28469	5.40399	5.68807	4.0365	7.11916	5.56615	0.781855
FBtr0445388-E9	chr3L	14043694	14045227	-	1534	FBgn0283503	Neurl4	FBtr0445388	-0.356513	4.74951	0.0246056	0.0378587	33.0566	29.084	30.2196	29.5169	28.7861	31.0269	23.7188	20.8293	23.167	19.0447	30.1327	23.5573	0.781788
FBtr0075453-E3	chr3L	16130506	16130983	+	478	FBgn0011016	SsRbeta	FBtr0075453	-0.356235	5.39265	0.0176992	0.0280191	50.8392	45.664	41.9425	47.7845	49.199	42.8196	35.7641	37.7253	34.0395	33.7007	47.0858	36.8098	0.78176
FBtr0082734-E2	chr3R	13191853	13192509	+	657	FBgn0038125	CG8141	FBtr0082734	-0.358448	4.38845	0.103284	0.13898	27.9181	21.3916	20.2598	24.1471	23.5678	29.4003	11.0615	14.9465	21.7746	14.4935	23.4569	18.3353	0.781659
FBtr0072303-E2	chr2R;chr2R;chr2R;chr2R	24532440;24532440;24532440;24532440	24532541;24532541;24532541;24532541	+;+;+;+	102	FBgn0035020	CG13585	FBtr0072303	-0.348362	2.44998	0.0454849	0.0661073	5.2397	5.57775	7.14507	6.89918	5.44002	3.21248	5.29028	5.67761	3.9698	5.52648	6.06034	4.73533	0.781363
FBtr0301018-E13	chr3L	17762601	17762904	+	304	FBgn0052181	CG32181	FBtr0301018	-0.357526	5.14687	0.103082	0.138736	49.0994	36.8683	31.4259	38.5232	42.6675	48.7566	24.3747	21.8554	37.1206	23.0541	39.7169	31.0322	0.781336
FBtr0339094-E2	chr2R	21211243	21212478	+	1236	FBgn0265180	CG44245	FBtr0339094	-0.355146	5.91039	0.035337	0.0525273	61.3389	71.622	77.142	69.5695	57.6233	41.559	55.4168	53.5952	46.8377	66.1281	67.4591	52.7074	0.781323
FBtr0072757-E2	chr3L	1618848	1620397	+	1550	FBgn0053230	CG33230	FBtr0072757	-0.36399	2.49023	0.0179549	0.0283949	5.90731	6.16004	6.03156	6.28743	6.8384	5.44902	3.51957	4.78834	5.27331	5.36394	6.24495	4.87884	0.781246
FBtr0301495-E5	chr2L;chr2L;chr2L;chr2L	14602591;14602591;14602591;14602591	14605244;14605244;14605244;14605244	-;-;-;-	2654	FBgn0003016	osp	FBtr0301495	-0.351067	3.40346	0.135897	0.177828	6.57491	14.2508	15.8058	11.5553	10.8971	4.79839	11.1927	11.5604	8.50248	10.1048	11.8168	9.23175	0.781241
FBtr0070076-E1	chrX	477368	477931	+	564	FBgn0029522	CG13373	FBtr0070076	-0.368628	2.1966	0.032186	0.0482851	5.05762	5.57775	4.485	4.99596	5.3377	5.57102	2.97305	3.38604	4.3253	3.63014	5.09081	3.97711	0.781234
FBtr0088684-E2	chr2R	8900566	8900840	-	275	FBgn0033341	MrgBP	FBtr0088684	-0.362173	3.10479	0.0365379	0.0541567	11.1672	9.68444	9.74328	8.68345	8.76543	10.9794	6.36146	6.87469	7.11009	6.20374	9.60877	7.50587	0.781148
FBtr0334671-E4	chr3R	7146182	7146883	-	702	FBgn0250732	gfzf	FBtr0334671	-0.356337	3.59906	0.0133655	0.0216544	13.1903	13.1169	14.5685	13.5944	13.2334	10.8167	11.7392	11.9025	10.1911	8.23554	13.5407	10.577	0.781126
FBtr0299957-E4	chr3R	19160099	19160663	-	565	FBgn0259704	Nsun5	FBtr0299957	-0.360734	3.52637	0.0181491	0.028673	14.6873	12.3507	12.2487	12.201	12.8923	12.8093	8.35078	8.72163	10.1911	10.2131	12.876	10.0572	0.781079
FBtr0073693-E3	chrX	12907986	12908688	-	703	FBgn0030434	Brms1	FBtr0073693	-0.358897	4.02616	0.0121584	0.0198476	18.0658	16.1203	19.6412	19.1342	18.1959	16.9164	13.8815	13.6126	14.072	12.7055	18.2315	14.2376	0.780934
FBtr0339826-E4	chrX;chrX;chrX	16714449;16714449;16714449	16714966;16714966;16714966	-;-;-	518	FBgn0085354	CG34325	FBtr0339826	-0.357255	3.44967	0.00933847	0.0156288	11.1268	11.7378	11.7229	13.2546	13.1311	8.94616	9.09404	9.33727	9.48012	10.755	12.1946	9.52251	0.780878
FBtr0085806-E3	chr3R	31575835	31577012	-	1178	FBgn0043900	pygo	FBtr0085806	-0.357893	5.52995	0.028936	0.0438153	56.6049	52.9886	44.2005	50.9452	54.3832	50.3018	35.3924	36.665	45.3564	34.6218	51.8245	40.4675	0.780857
FBtr0074976-E1	chr3L	19542535	19544172	-	1638	FBgn0036882	CG9279	FBtr0074976	-0.357123	7.90764	0.150551	0.194961	328.503	253.297	216.27	269.816	280.221	356.504	152.937	141.051	266.836	135.317	269.621	210.529	0.780833
FBtr0304675-E3	chr3L	9890784	9893011	+	2228	FBgn0025866	CalpB	FBtr0304675	-0.353354	2.72713	0.0178561	0.0282494	6.59514	7.17139	7.88742	7.37498	7.79339	4.59507	5.9461	6.9089	5.12519	6.17665	7.36446	5.75038	0.780828
FBtr0112608-E3	chr3R	22458321	22459421	+	1101	FBgn0085405	CG34376	FBtr0112608	-0.360278	3.80647	0.0167686	0.0266888	14.5255	16.5494	14.8469	16.2454	16.0984	15.1678	9.85917	11.0474	13.361	11.676	15.6531	12.2223	0.780822
FBtr0345370-E4	chr2R	7272275	7274889	-	2615	FBgn0033155	Br140	FBtr0345370	-0.358024	3.81058	0.00866678	0.014614	16.6497	15.4154	16.2388	14.563	15.6038	12.8499	11.608	12.7575	13.2722	10.7821	15.6942	12.2539	0.780796
FBtr0080239-E4	chr2L	11519321	11519783	+	463	FBgn0032364	CG4970	FBtr0080239	-0.360607	3.95093	0.101772	0.137183	20.6553	16.7639	13.6715	18.0806	17.3774	21.8774	11.4113	9.54248	15.9088	8.83153	17.3097	13.5143	0.780734
FBtr0074171-E3	chrX	15854832	15855725	-	894	FBgn0002914	Myb	FBtr0074171	-0.358208	5.03828	0.0139748	0.0225576	39.2269	35.244	34.1788	35.9573	39.5809	32.5315	27.1728	25.6518	29.3587	29.0682	36.8376	28.7566	0.780632
FBtr0074169-E3	chrX;chrX;chrX	15854857;15854857;15854857	15855725;15855725;15855725	-;-;-	869	FBgn0002914	Myb	FBtr0074169	-0.358208	5.03828	0.0139785	0.0225622	39.2269	35.244	34.1788	35.9573	39.5809	32.5315	27.1728	25.6518	29.3587	29.0682	36.8376	28.7566	0.780632
FBtr0304035-E5	chr3L;chr3L;chr3L;chr3L;chr3L;chr3L;chr3L;chr3L	14042159;14042159;14042159;14042159;14042159;14042159;14042159;14042159	14042359;14042359;14042359;14042359;14042359;14042359;14042359;14042359	+;+;+;+;+;+;+;+	201	FBgn0026418	Hsc70Cb	FBtr0304035	-0.359515	3.15704	0.015297	0.0245291	9.7511	10.1748	9.86701	10.8416	9.14061	7.56357	6.97356	9.61089	6.48795	8.20845	9.95501	7.76888	0.780399
FBtr0343531-E3	chrX	4679988	4683422	-	3435	FBgn0022768	Pp2C1	FBtr0343531	-0.357886	5.43095	0.0145019	0.0233553	50.0705	51.6401	48.7783	47.3936	44.1171	40.7457	38.6715	39.2302	33.8025	36.3827	48.3999	37.7665	0.780301
FBtr0075776-E9	chr3L	14069922	14070369	+	448	FBgn0267795	Frl	FBtr0075776	-0.357574	4.8202	0.0102412	0.0169838	30.0221	33.1294	31.4878	31.9469	31.7534	22.8127	25.3584	26.3701	25.8629	23.1354	31.6679	24.7079	0.780219
FBtr0070340-E8	chrX	2056120	2057767	-	1648	FBgn0025625	Sik2	FBtr0070340	-0.348532	2.50534	0.0609019	0.086021	5.09809	7.60045	7.48531	5.65868	5.74699	3.61913	5.70564	6.29325	3.55504	5.4723	6.3179	4.92907	0.780175
FBtr0303824-E1	chr3R	27228673	27229468	-	796	FBgn0261996	CG42814	FBtr0303824	-0.362202	3.74245	0.153947	0.198879	17.0341	14.4347	12.8364	16.6702	13.9667	21.5928	7.97915	7.04571	14.0424	7.80209	14.9884	11.6924	0.780098
FBtr0077438-E1	chr2L	4442429	4442985	+	557	FBgn0031603	CG15432	FBtr0077438	-0.358617	3.51635	0.0127995	0.0208053	12.5631	13.0556	12.7436	13.7474	11.835	11.63	10.9959	8.24279	10.043	8.96698	12.789	9.97574	0.780028
FBtr0082751-E3	chr3R;chr3R;chr3R;chr3R;chr3R	13384670;13384670;13384670;13384670;13384670	13385283;13385283;13385283;13385283;13385283	+;+;+;+;+	614	FBgn0038145	Droj2	FBtr0082751	-0.358691	7.65547	0.0554553	0.0790158	263.32	216.889	195.515	222.524	234.109	253.42	149.986	148.507	189.395	141.955	226.471	176.653	0.780022
FBtr0084758-E2	chr3R	25039701	25039821	+	121	FBgn0045866	bai	FBtr0084758	-0.359902	3.48578	0.00986281	0.0164144	11.8146	12.5653	13.2385	13.2036	11.8009	9.88144	9.09404	11.5604	9.45049	8.85862	12.5246	9.769	0.779987
FBtr0071615-E1	chr2R	21310368	21312354	-	1987	FBgn0034617	Panx	FBtr0071615	-0.362717	2.79825	0.00724916	0.0124082	7.46505	7.72303	7.60904	7.64687	8.30499	6.66895	5.59633	6.01963	5.89545	6.0412	7.7498	6.04431	0.779932
FBtr0087995-E1	chr2R	12214010	12214395	+	386	FBgn0033701	CG13171	FBtr0087995	-0.368285	2.50875	0.132795	0.174203	6.73676	5.82292	6.71204	6.78023	5.71288	9.39346	3.32282	3.45445	5.24369	3.35923	6.35296	4.95473	0.779909
FBtr0086892-E3	chr2R	17671309	17671806	-	498	FBgn0034259	P32	FBtr0086892	-0.359333	4.56945	0.00975438	0.016258	25.8748	24.7934	27.6524	27.1379	27.5924	21.6741	21.0081	21.3423	21.508	18.232	26.6102	20.7529	0.779886
FBtr0302975-E3	chr2R;chr2R;chr2R;chr2R;chr2R;chr2R;chr2R;chr2R;chr2R;chr2R	12673100;12673100;12673100;12673100;12673100;12673100;12673100;12673100;12673100;12673100	12673339;12673339;12673339;12673339;12673339;12673339;12673339;12673339;12673339;12673339	-;-;-;-;-;-;-;-;-;-	240	FBgn0261625	GLS	FBtr0302975	-0.364448	2.70178	0.135901	0.177828	7.97082	7.29398	6.86669	6.5933	7.5717	8.90549	3.12608	3.11242	7.52484	5.63484	7.2593	5.66074	0.779791
FBtr0076292-E2	chr3L	10459621	10462778	-	3158	FBgn0011802	Gem3	FBtr0076292	-0.362691	3.93451	0.0158803	0.0253923	19.4415	15.6912	16.2388	17.7917	16.4224	16.0624	11.7392	13.8178	13.9832	11.1342	17.1171	13.3474	0.779766
FBtr0080980-E4	chr2L	17435330	17435800	+	471	FBgn0032636	CG5043	FBtr0080980	-0.360294	5.31903	0.0925133	0.125651	51.8912	42.0783	37.7977	44.9636	47.2719	51.0338	22.8225	26.6095	45.8601	28.3367	44.8006	34.9325	0.779734
FBtr0113092-E6	chr2R;chr2R;chr2R;chr2R	18099675;18099675;18099675;18099675	18101031;18101031;18101031;18101031	+;+;+;+	1357	FBgn0034300	CG5098	FBtr0113092	-0.359106	4.11916	0.00801253	0.0135976	19.2797	18.8479	18.8679	19.627	20.6516	15.7371	16.4392	14.2282	14.1313	15.3062	19.4548	15.1684	0.779673
FBtr0084312-E6	chr3R;chr3R;chr3R;chr3R	22792258;22792258;22792258;22792258	22792599;22792599;22792599;22792599	+;+;+;+	342	FBgn0039026	CG7029	FBtr0084312	-0.350098	2.35973	0.125473	0.165468	3.01434	6.12939	7.70183	6.21946	5.44002	2.68385	5.53075	5.47239	3.49579	5.03885	5.70101	4.44433	0.779568
FBtr0310038-E7	chr3R	22792261	22792599	+	339	FBgn0039026	CG7029	FBtr0310038	-0.350098	2.35973	0.125476	0.165468	3.01434	6.12939	7.70183	6.21946	5.44002	2.68385	5.53075	5.47239	3.49579	5.03885	5.70101	4.44433	0.779568
FBtr0331434-E2	chr2L;chr2L	4442478;4442478	4442985;4442985	+;+	508	FBgn0031603	CG15432	FBtr0331434	-0.359478	3.51597	0.0125907	0.02049	12.5631	13.0556	12.7436	13.7474	11.835	11.63	10.9959	8.24279	10.0134	8.96698	12.789	9.96981	0.779565
FBtr0072201-E8	chr2R;chr2R	23992635;23992635	23992858;23992858	-;-	224	FBgn0034951	CG3860	FBtr0072201	-0.362602	2.4572	0.034315	0.0511675	6.55468	5.79228	5.75318	6.40638	6.00279	5.04238	5.26842	5.98543	2.96254	4.52413	6.10186	4.75658	0.779529
FBtr0088417-E2	chr2R;chr2R;chr2R;chr2R;chr2R;chr2R;chr2R;chr2R;chr2R;chr2R;chr2R;chr2R	10104256;10104256;10104256;10104256;10104256;10104256;10104256;10104256;10104256;10104256;10104256;10104256	10104409;10104409;10104409;10104409;10104409;10104409;10104409;10104409;10104409;10104409;10104409;10104409	+;+;+;+;+;+;+;+;+;+;+;+	154	FBgn0004907	14-3-3zeta	FBtr0088417	-0.35904	3.44904	0.045339	0.0659223	10.0343	10.2667	12.6817	15.8205	12.1591	6.54696	9.37823	12.3471	9.36161	9.88806	12.1925	9.50439	0.779529
FBtr0309210-E6	chr2L;chr2L	9960450;9960450	9961614;9961614	-;-	1165	FBgn0032172	CG5850	FBtr0309210	-0.358408	4.48004	0.00948039	0.0158332	23.0425	25.7128	25.549	25.1497	25.5971	17.445	19.6965	20.8977	18.6344	20.8056	25.0102	19.4958	0.779513
FBtr0309211-E6	chr2L;chr2L;chr2L	9960450;9960450;9960450	9961617;9961617;9961617	-;-;-	1168	FBgn0032172	CG5850	FBtr0309211	-0.35849	4.48058	0.00947985	0.0158332	23.0628	25.7434	25.549	25.1497	25.5971	17.445	19.6965	20.9319	18.6344	20.8056	25.0204	19.5027	0.77947
FBtr0077731-E1	chr2L	2768590	2770069	-	1480	FBgn0019830	colt	FBtr0077731	-0.360023	5.98031	0.0219012	0.0340672	77.766	69.3234	72.1931	66.2559	68.9468	67.6248	45.9949	52.2271	55.5476	54.9126	70.897	55.2614	0.77946
FBtr0077734-E1	chr2L	2768618	2770066	-	1449	FBgn0019830	colt	FBtr0077734	-0.360023	5.98031	0.0219004	0.0340672	77.766	69.3234	72.1931	66.2559	68.9468	67.6248	45.9949	52.2271	55.5476	54.9126	70.897	55.2614	0.77946
FBtr0073794-E2	chrX	13335637	13336379	-	743	FBgn0010198	RpS15Aa	FBtr0073794	-0.359533	8.82579	0.0208027	0.0325133	573.676	471.442	509.094	499.596	495.861	439.094	342.163	390.524	439.226	376.342	509.934	397.47	0.779454
FBtr0305595-E2	chr3L	73945	74391	-	447	FBgn0035097	CG13405	FBtr0305595	-0.36465	3.35566	0.0450396	0.065533	12.2597	10.8797	9.86701	11.4363	12.7559	11.142	6.29587	7.07991	11.8501	8.20845	11.4397	8.91528	0.779327
FBtr0074660-E4	chrX	18786142	18786542	-	401	FBgn0030959	CG6961	FBtr0074660	-0.362087	4.23073	0.0164197	0.0261739	21.5455	20.3189	18.4349	21.1903	23.6701	19.0716	14.4499	13.9888	18.4862	15.9564	21.0319	16.3906	0.779318
FBtr0083335-E1	chr3R	16640205	16642773	+	2569	FBgn0015520	nonA-l	FBtr0083335	-0.360705	3.58174	0.00666663	0.0114927	12.5227	13.6379	13.8262	13.4925	13.4892	10.5321	9.90289	11.663	9.95412	10.1319	13.3937	10.4368	0.779232
FBtr0300828-E3	chrX;chrX;chrX;chrX	13335773;13335773;13335773;13335773	13336379;13336379;13336379;13336379	-;-;-;-	607	FBgn0010198	RpS15Aa	FBtr0300828	-0.360277	8.82416	0.0204891	0.0320696	572.908	471.044	508.847	499.171	495.4	437.955	341.726	390.045	438.87	375.936	509.474	396.906	0.779052
FBtr0078743-E3	chr3R	5603236	5604375	-	1140	FBgn0261004	asl	FBtr0078743	-0.362472	4.61964	0.0767176	0.106049	32.3486	26.8161	25.3016	26.1863	27.2683	34.3614	16.8983	15.9041	24.0262	16.2543	27.5842	21.4889	0.779029
FBtr0073317-E4	chr3L	4628952	4629467	+	516	FBgn0015805	HDAC1	FBtr0073317	-0.355693	2.84394	0.0299402	0.0452063	6.55468	9.28603	8.53697	7.44295	8.21972	4.87972	6.79867	8.00337	6.22133	5.28266	8.00807	6.23715	0.778858
FBtr0100674-E5	chr2L	2229878	2230413	+	536	FBgn0267378	sau	FBtr0100674	-0.363457	4.32798	0.013949	0.0225247	23.872	21.0851	21.5589	22.7027	23.3631	21.8774	15.9583	17.5459	16.5902	15.7125	22.5164	17.5369	0.778849
FBtr0076519-E6	chr3L	8988386	8988882	+	497	FBgn0035951	CG5068	FBtr0076519	-0.362597	3.32091	0.0103097	0.0170848	13.1701	10.2054	10.9187	11.1474	10.3855	8.58018	8.30706	9.67929	7.9396	8.96698	11.1654	8.69462	0.77871
FBtr0082294-E3	chr3R;chr3R;chr3R;chr3R;chr3R;chr3R;chr3R;chr3R	10866529;10866529;10866529;10866529;10866529;10866529;10866529;10866529	10866693;10866693;10866693;10866693;10866693;10866693;10866693;10866693	-;-;-;-;-;-;-;-	165	FBgn0267376	SelR	FBtr0082294	-0.362154	1.98228	0.0136616	0.0220937	4.53163	4.07605	4.91804	4.02735	4.34861	3.82245	3.51957	3.65966	2.66628	3.38632	4.38034	3.41086	0.778675
FBtr0076822-E1	chr3L	7641086	7641648	-	563	FBgn0035805	CG7506	FBtr0076822	-0.369053	2.05799	0.0117794	0.0192746	4.14725	4.65834	4.63966	5.09791	4.55325	3.70046	2.99491	4.30951	3.34767	3.63014	4.61928	3.59654	0.778592
FBtr0078016-E3	chr2L;chr2L	853545;853545	854539;854539	+;+	995	FBgn0020545	kraken	FBtr0078016	-0.361962	5.41771	0.0266767	0.0407097	52.9028	49.0964	46.8605	47.0537	44.1341	47.4553	33.0315	30.577	41.594	34.2154	48.0095	37.3746	0.778484
FBtr0085536-E2	chr3R	29801599	29802659	-	1061	FBgn0039697	CG7834	FBtr0085536	-0.361673	6.25531	0.0194999	0.0306548	95.4273	84.1259	87.937	81.9065	79.8268	79.7021	63.2211	68.0287	65.2647	57.9197	85.8447	66.8272	0.778467
FBtr0077530-E3	chr2L	3546731	3548423	+	1693	FBgn0024244	drm	FBtr0077530	-0.360407	3.70915	0.0249295	0.0382999	11.4505	15.017	14.2592	15.2937	17.1386	8.7835	11.8703	14.2282	10.9614	11.1071	14.6318	11.3901	0.778449
FBtr0080411-E5	chr2L	12690336	12690555	-	220	FBgn0032444	CCT4	FBtr0080411	-0.362878	3.7323	0.00834851	0.0141128	14.6873	15.6606	14.8778	15.0388	14.1543	12.5653	10.9741	13.0995	10.1022	11.1884	14.8838	11.5859	0.778425
FBtr0304950-E9	chr2L	10993743	10996541	+	2799	FBgn0026147	TTLL4A	FBtr0304950	-0.362154	6.18434	0.0516635	0.0741881	96.985	77.5981	72.9354	82.3993	78.7013	87.2657	54.2145	44.5658	69.2937	62.6876	81.7238	63.6055	0.778298
FBtr0304567-E4	chr3R	23777216	23777620	-	405	FBgn0039120	Nup98-96	FBtr0304567	-0.373184	2.35834	0.0926908	0.125878	7.20206	4.87287	4.70152	5.45477	6.29269	7.36025	3.3884	2.8046	4.79931	3.84686	5.70478	4.43988	0.778274
FBtr0076263-E9	chr3L;chr3L;chr3L;chr3L	10688926;10688926;10688926;10688926	10689303;10689303;10689303;10689303	+;+;+;+	378	FBgn0010762	simj	FBtr0076263	-0.368686	3.19879	0.0186817	0.0294636	11.0459	10.2054	8.32045	10.3488	11.3746	10.0441	6.62378	7.21672	8.1766	7.85627	10.259	7.98349	0.778192
FBtr0347540-E12	chr3L;chr3L	21543960;21543960	21544268;21544268	-;-	309	FBgn0037098	Wnk	FBtr0347540	-0.361261	3.60818	0.006781	0.0116705	13.4533	13.5153	13.919	12.7278	14.6147	10.9794	11.1052	10.1923	9.62824	11.1884	13.646	10.6187	0.778155
FBtr0078089-E1	chr2L	420895	421450	-	556	FBgn0031253	CG11885	FBtr0078089	-0.364829	4.36693	0.0738234	0.102401	25.976	21.6368	22.7962	23.1955	22.1864	29.319	13.0945	13.2363	19.4342	15.0082	23.1582	18.0185	0.778061
FBtr0081317-E2	chr2L	19793486	19795043	-	1558	FBgn0004811	fs(2)ltoPP43	FBtr0081317	-0.365163	3.68008	0.00988928	0.0164541	14.829	14.1283	14.4448	14.5291	13.8473	13.6226	10.3838	11.2184	9.56899	11.053	14.3557	11.1693	0.778044
FBtr0080051-E2	chr2L	10385140	10385643	-	504	FBgn0004106	Cdk1	FBtr0080051	-0.367959	1.92525	0.0159804	0.025536	4.9767	3.12599	4.20662	4.23127	4.43388	2.92783	3.10422	3.48865	3.46617	3.33214	4.19489	3.2638	0.778042
FBtr0084210-E4	chr3R;chr3R;chr3R;chr3R	22359525;22359525;22359525;22359525	22359760;22359760;22359760;22359760	+;+;+;+	236	FBgn0038947	Sar1	FBtr0084210	-0.35969	3.71688	0.0657224	0.0922053	12.8059	14.0363	16.7337	14.4611	15.5356	6.3843	12.8541	16.383	11.1095	10.5111	14.7145	11.4484	0.778034
FBtr0082587-E2	chr3R	12422933	12423606	+	674	FBgn0038043	CG17202	FBtr0082587	-0.362792	5.31434	0.0248583	0.038198	46.4088	45.0204	46.8915	44.7087	40.4676	43.8362	30.2989	29.4483	39.3129	30.9916	44.6994	34.7776	0.778032
FBtr0078310-E3	chr3L	21208148	21208742	-	595	FBgn0037059	CG10510	FBtr0078310	-0.363222	5.40723	0.134933	0.1767	54.3189	47.0431	44.2005	47.9204	44.9527	64.0463	25.4458	24.3521	46.6599	25.0046	47.6871	37.1018	0.778025
FBtr0346082-E3	chrX	18495067	18497502	-	2436	FBgn0030930	Pgant7	FBtr0346082	-0.363085	4.24054	0.00911244	0.0152824	21.9299	20.8093	21.1259	21.887	20.2253	16.0218	14.8215	19.0508	16.0866	16.4711	21.1955	16.4903	0.778012
FBtr0079848-E3	chr2L	9709622	9710720	-	1099	FBgn0032138	CG4364	FBtr0079848	-0.362398	5.15034	0.0138333	0.0223511	42.0997	40.7605	43.2416	38.3023	35.0447	34.6867	27.7631	30.9532	30.7511	31.0187	39.8897	31.0346	0.778008
FBtr0071733-E1	chr2R	21954242	21954845	-	604	FBgn0034671	CG13494	FBtr0071733	-0.364304	4.79355	0.0721941	0.100327	36.4958	29.0533	29.168	29.9078	31.0883	38.2245	18.7346	19.1876	27.1961	17.7985	31.1426	24.2283	0.777977
FBtr0089869-E2	chrX;chrX;chrX	6276370;6276370;6276370	6276458;6276458;6276458	-;-;-	89	FBgn0029854	CG3566	FBtr0089869	-0.362715	2.58181	0.0188174	0.0296625	6.15007	6.25198	7.94928	7.12009	5.90047	4.87972	4.59074	6.53267	4.91781	5.03885	6.67438	5.19196	0.777894
FBtr0084704-E2	chr3R	24850822	24851385	+	564	FBgn0039233	CG7006	FBtr0084704	-0.375976	2.35768	0.020765	0.0324605	5.442	5.45516	4.91804	6.55932	6.12216	5.48969	4.0005	5.26718	3.64392	3.76559	5.69934	4.43338	0.777876
FBtr0303164-E1	chr2L	15254819	15256304	-	1486	FBgn0283467	Pol32	FBtr0303164	-0.362197	2.18186	0.0103049	0.0170781	5.17901	5.33257	5.25828	4.72407	4.72378	4.63574	4.15353	3.59126	3.82167	3.41341	5.04354	3.92312	0.77785
FBtr0336949-E7	chr2L	14185662	14187153	-	1492	FBgn0016930	Dyrk2	FBtr0336949	-0.359437	3.42939	0.066284	0.0928934	8.47658	11.5233	14.7541	13.2036	12.2784	5.57102	9.74986	12.4839	9.53937	9.50879	12.0472	9.37059	0.777823
FBtr0334297-E3	chr3R;chr3R	14035444;14035444	14035551;14035551	-;-	108	FBgn0038196	CG9922	FBtr0334297	-0.363837	5.21349	0.0616344	0.0869912	43.9811	44.1623	39.7773	41.3611	39.1716	46.5607	25.5551	27.7382	39.7572	22.5123	41.6907	32.4247	0.777745
FBtr0077112-E3	chr3L	5812065	5812228	+	164	FBgn0035639	kri	FBtr0077112	-0.360367	2.43927	0.0106957	0.0176562	5.98823	5.70034	6.00062	6.03253	6.41207	3.78178	4.5033	5.13037	4.71043	5.30975	6.02676	4.68713	0.77772
FBtr0310533-E3	chr3L	5812065	5812228	+	164	FBgn0035639	kri	FBtr0310533	-0.360368	2.43927	0.010716	0.0176861	5.98823	5.70034	6.00062	6.03253	6.41207	3.78178	4.5033	5.13037	4.71043	5.30975	6.02676	4.68713	0.77772
FBtr0306259-E10	chr3L;chr3L;chr3L	5760860;5760860;5760860	5760930;5760930;5760930	+;+;+	71	FBgn0016756	Usp47	FBtr0306259	-0.365669	4.37156	0.0351802	0.0523224	27.7158	21.5755	22.6415	21.5132	22.7151	25.9032	14.1876	16.4514	17.5975	16.2002	23.2322	18.068	0.777711
FBtr0085929-E1	chr2L	21906289	21908319	+	2031	FBgn0032967	CG1428	FBtr0085929	-0.366818	3.84049	0.0814228	0.111904	19.0167	14.2815	14.6922	16.6022	15.7062	20.1289	9.40009	8.51641	14.4572	9.94224	16.0598	12.489	0.777655
FBtr0085535-E3	chr3R	29801733	29802659	-	927	FBgn0039697	CG7834	FBtr0085535	-0.363323	6.24401	0.019286	0.0303492	95.0429	83.421	87.1946	81.2268	79.1958	79.2142	62.4122	67.6525	64.8203	57.2153	85.2162	66.2629	0.777585
FBtr0089519-E3	chr3R;chr3R;chr3R;chr3R;chr3R;chr3R	21068069;21068069;21068069;21068069;21068069;21068069	21068777;21068777;21068777;21068777;21068777;21068777	+;+;+;+;+;+	709	FBgn0000083	AnxB9	FBtr0089519	-0.361479	4.85212	0.0411314	0.0603489	24.6812	32.6697	42.0353	32.3887	30.3891	18.9903	27.1072	31.1242	22.7227	26.1424	32.4328	25.2174	0.777526
FBtr0343346-E2	chr2R	24027717	24028124	-	408	FBgn0061198	HSPC300	FBtr0343346	-0.368111	3.18827	0.0160581	0.0256551	11.3088	10.1135	10.0526	9.48212	10.0274	10.3287	7.56379	8.00337	7.08046	6.66428	10.1969	7.92813	0.777505
FBtr0100398-E5	chr2R;chr2R	24135430;24135430	24136467;24136467	-;-	1038	FBgn0034982	Naa35	FBtr0100398	-0.364284	4.60978	0.0103184	0.0170971	28.1204	25.1612	27.5596	28.4803	27.6947	23.9106	19.3904	19.0166	22.1598	22.0517	27.4032	21.3058	0.777493
FBtr0076211-E1	chr3L	11120847	11121406	+	560	FBgn0036135	mRpL2	FBtr0076211	-0.352439	2.56242	0.0230313	0.0356619	5.705	6.71168	8.19673	6.37239	5.91752	3.90378	5.35587	5.16457	5.65844	5.49939	6.58067	5.11641	0.777491
FBtr0071639-E2	chr2R	21096327	21096707	-	381	FBgn0011824	CG4038	FBtr0071639	-0.357498	2.54156	0.0226035	0.0350476	5.442	6.95686	6.95949	6.91617	6.13921	3.86311	4.87493	6.01963	4.59193	5.85157	6.48275	5.04023	0.777484
FBtr0303414-E3	chrX;chrX	7287172;7287172	7287345;7287345	+;+	174	FBgn0029942	CG2059	FBtr0303414	-0.356782	1.75609	0.00889814	0.0149574	3.54034	3.73893	4.02104	3.78945	3.58121	2.92783	3.14794	2.87301	2.69591	2.8716	3.73419	2.90326	0.777479
FBtr0075517-E3	chr3L	15983863	15984362	+	500	FBgn0000115	Arl1	FBtr0075517	-0.363611	3.8516	0.0071781	0.0123001	16.0023	15.8445	17.1049	15.6846	16.2519	14.1105	13.0945	11.6972	12.4427	11.5406	16.1776	12.5771	0.777439
FBtr0077319-E7	chrX;chrX	20516659;20516659	20517122;20517122	-;-	464	FBgn0026323	Tak1	FBtr0077319	-0.352605	2.07077	0.0387017	0.0570878	3.7831	5.11804	5.35107	4.72407	4.33156	2.60252	3.45399	4.2411	3.08104	4.74085	4.66157	3.6239	0.777399
FBtr0072036-E5	chr2R	23372243	23375953	-	3711	FBgn0034854	Golgin245	FBtr0072036	-0.36087	4.44916	0.0172005	0.0273203	22.7795	24.3643	28.1782	24.9458	22.2717	14.8425	20.7458	20.6925	18.0122	20.9681	24.5079	19.0522	0.77739
FBtr0113217-E1	chr3R	10853651	10854451	-	801	FBgn0037842	CG6567	FBtr0113217	-0.367106	3.25798	0.0106246	0.0175551	11.2077	10.328	10.9187	11.2154	9.83979	9.71878	7.41077	7.96917	9.18386	7.31446	10.7019	8.31941	0.777375
FBtr0082748-E3	chr3R;chr3R	13368252;13368252	13369091;13369091	+;+	840	FBgn0027610	Dic1	FBtr0082748	-0.363026	4.68159	0.00937709	0.0156839	26.6638	31.2293	28.4875	29.228	28.445	20.3728	22.3853	24.831	22.1005	22.2685	28.8107	22.3916	0.777198
FBtr0332502-E2	chr3R	8780947	8782384	-	1438	FBgn0261015	Pif1A	FBtr0332502	-0.36445	6.29243	0.066833	0.0935572	100.748	84.4937	82.4313	87.7861	85.318	97.9198	50.9572	52.2613	85.4692	55.915	88.1554	68.5045	0.777088
FBtr0081062-E2	chr2L;chr2L	18157110;18157110	18157863;18157863	-;-	754	FBgn0032671	JMJD4	FBtr0081062	-0.36962	3.0472	0.0109635	0.0180562	10.3782	8.64244	9.0628	9.58408	8.52668	8.37686	6.09913	7.07991	7.70259	6.63719	9.23885	7.17914	0.777059
FBtr0332151-E13	chr3L;chr3L;chr3L;chr3L	19880258;19880258;19880258;19880258	19880725;19880725;19880725;19880725	+;+;+;+	468	FBgn0036913	Usp32	FBtr0332151	-0.362128	2.31051	0.0194661	0.0306093	5.46223	4.90351	6.58831	5.69267	4.94548	3.65979	3.47585	4.78834	4.47343	5.03885	5.51844	4.28725	0.776895
FBtr0088904-E7	chr2R	7521742	7522541	+	800	FBgn0033187	PIG-G	FBtr0088904	-0.378186	2.32691	0.0135504	0.0219297	5.48247	4.90351	5.07269	5.96456	6.46323	5.00171	3.41027	4.54893	4.2068	4.49704	5.57729	4.33295	0.776891
FBtr0070475-E7	chrX;chrX;chrX;chrX;chrX;chrX;chrX;chrX;chrX;chrX;chrX;chrX;chrX;chrX;chrX;chrX;chrX	2672914;2672914;2672914;2672914;2672914;2672914;2672914;2672914;2672914;2672914;2672914;2672914;2672914;2672914;2672914;2672914;2672914	2673103;2673103;2673103;2673103;2673103;2673103;2673103;2673103;2673103;2673103;2673103;2673103;2673103;2673103;2673103;2673103;2673103	+;+;+;+;+;+;+;+;+;+;+;+;+;+;+;+;+	190	FBgn0003371	sgg	FBtr0070475	-0.36117	2.6402	0.0233741	0.0361385	6.15007	7.07945	7.91835	7.12009	6.49733	4.14776	4.74377	6.9431	5.51032	5.66193	6.95306	5.40138	0.776834
FBtr0074288-E3	chrX	16615028	16615658	-	631	FBgn0030763	CG9782	FBtr0074288	-0.363898	4.57359	0.0857387	0.117304	18.5918	24.6708	31.1166	27.6987	31.5658	13.4192	20.1118	27.9434	15.5237	26.7926	26.7287	20.7581	0.776623
FBtr0304803-E11	chr3R;chr3R;chr3R;chr3R;chr3R	16058604;16058604;16058604;16058604;16058604	16058934;16058934;16058934;16058934;16058934	+;+;+;+;+	331	FBgn0027948	msps	FBtr0304803	-0.365596	2.67893	0.00862431	0.0145473	6.45353	6.98751	7.6709	7.51093	7.0942	5.815	5.66192	5.98543	4.79931	5.4723	7.14341	5.54679	0.77649
FBtr0307074-E13	chr2L;chr2L;chr2L;chr2L;chr2L;chr2L	6973574;6973574;6973574;6973574;6973574;6973574	6973684;6973684;6973684;6973684;6973684;6973684	-;-;-;-;-;-	111	FBgn0031879	uif	FBtr0307074	-0.362202	3.86902	0.0352745	0.0524469	11.5112	18.0817	18.9917	16.4323	16.8999	10.2881	14.8871	15.1517	10.4281	12.8409	16.3833	12.7192	0.776349
FBtr0086211-E2	chr2R	6810201	6810339	-	139	FBgn0022224	ubl	FBtr0086211	-0.359258	2.14729	0.0238894	0.0368687	3.80333	4.68899	5.66038	5.67568	4.75789	3.41581	4.56888	4.30951	3.40692	3.38632	4.91725	3.81749	0.776345
FBtr0080843-E2	chr2L	16328059	16328349	-	291	FBgn0001995	mRpL4	FBtr0080843	-0.369334	3.41301	0.0154194	0.0247195	12.5024	11.0636	12.3415	11.5893	12.1591	12.1586	8.91916	7.76396	9.36161	8.10008	11.9312	9.26069	0.776177
FBtr0339641-E6	chr3R;chr3R;chr3R	12110832;12110832;12110832	12111420;12111420;12111420	+;+;+	589	FBgn0051361	dpr17	FBtr0339641	-0.366247	6.3129	0.111953	0.149293	103.297	86.3325	78.7505	85.458	93.5036	118.496	52.0065	48.5333	79.5441	48.6276	89.4683	69.4415	0.776157
FBtr0081338-E1	chr2L;chr2L	20096866;20096866	20097253;20097253	-;-	388	FBgn0032849	mRpS18B	FBtr0081338	-0.358272	1.69933	0.018086	0.0285876	3.07504	3.80022	4.14476	3.82344	3.13782	2.68385	2.79817	3.18083	2.31078	2.97996	3.59626	2.79072	0.776006
FBtr0273271-E3	chr3R	20580390	20580490	+	101	FBgn0038808	Srp14	FBtr0273271	-0.367731	3.15177	0.0163983	0.0261414	9.44764	9.56185	11.1042	10.7566	8.86775	9.19014	8.19775	8.27699	6.0732	6.85392	9.94762	7.7184	0.775904
FBtr0076687-E2	chr3L	8122171	8123615	+	1445	FBgn0035838	ldbr	FBtr0076687	-0.37918	1.87524	0.0501479	0.0722205	5.19924	4.01475	3.64986	3.94239	3.56415	4.26976	2.29537	2.7704	4.05867	2.41106	4.07408	3.16105	0.775894
FBtr0070846-E3	chrX	5693361	5694618	-	1258	FBgn0027564	CG3149	FBtr0070846	-0.360764	2.37235	0.0208673	0.0325959	4.69348	6.89557	6.06249	5.57372	5.62761	3.74112	4.19725	5.6434	4.11793	4.68667	5.77057	4.47727	0.77588
FBtr0082986-E2	chr3R	14512883	14513420	-	538	FBgn0038235	CG8461	FBtr0082986	-0.374531	2.09359	0.0130347	0.0211558	5.30039	4.75028	4.54686	4.58812	4.5362	4.39175	2.97305	3.18083	4.14755	3.71141	4.74437	3.68092	0.77585
FBtr0344280-E6	chr3R	20552385	20553056	-	672	FBgn0067783	DPCoAC	FBtr0344280	-0.367789	5.11981	0.0944107	0.128004	53.2062	35.5198	32.7869	36.3141	37.6879	48.5939	23.4128	22.5052	33.9803	23.1895	39.103	30.3363	0.775806
FBtr0089482-E6	chr3R;chr3R	20552391;20552391	20553056;20553056	-;-	666	FBgn0067783	DPCoAC	FBtr0089482	-0.367789	5.11981	0.0944247	0.128012	53.2062	35.5198	32.7869	36.3141	37.6879	48.5939	23.4128	22.5052	33.9803	23.1895	39.103	30.3363	0.775806
FBtr0084546-E6	chr3R	24133790	24133919	+	130	FBgn0026317	Tsc1	FBtr0084546	-0.363408	1.75016	0.0106362	0.0175719	3.76287	3.61634	3.6808	3.50057	4.0246	2.68385	2.90747	2.59939	3.43654	2.79033	3.71703	2.88352	0.775757
FBtr0081995-E1	chr3R	9063406	9065078	-	1673	FBgn0037660	beag	FBtr0081995	-0.366426	3.87305	0.0106884	0.0176465	15.7393	17.4075	18.1875	16.5172	14.376	13.8665	12.7885	12.8259	13.7758	10.5111	16.4455	12.7536	0.775506
FBtr0112449-E3	chr3L	18870614	18870897	+	284	FBgn0085284	Blos3	FBtr0112449	-0.366692	2.55684	0.0096782	0.0161386	6.33215	6.80363	6.95949	6.57631	6.15627	5.815	5.29028	5.02776	4.17718	5.14721	6.56557	5.09149	0.775483
FBtr0088939-E16	chr2R;chr2R;chr2R;chr2R;chr2R;chr2R	7678868;7678868;7678868;7678868;7678868;7678868	7679272;7679272;7679272;7679272;7679272;7679272	-;-;-;-;-;-	405	FBgn0033212	LRR	FBtr0088939	-0.369632	2.65191	0.0283829	0.0430671	5.86684	6.0068	7.82556	7.79981	7.55464	5.00171	5.18098	7.28512	4.26605	5.44521	7.01073	5.43582	0.775356
FBtr0345252-E3	chr3R;chr3R	4876005;4876005	4876731;4876731	-;-	727	FBgn0020280	laf	FBtr0345252	-0.370507	4.05622	0.11879	0.157522	22.7795	18.9398	14.1664	19.2701	18.2812	25.3339	10.2745	9.7819	16.6791	10.3757	18.6874	14.489	0.775335
FBtr0337024-E3	chr3R	6608101	6608206	-	106	FBgn0250846	glob2	FBtr0337024	-0.369801	4.33528	0.0945013	0.128099	29.0308	22.0352	18.1256	23.1615	21.0609	27.4891	12.5043	12.4155	21.8931	13.6266	22.6828	17.5857	0.775289
FBtr0079642-E2	chr2L	8125668	8126698	-	1031	FBgn0031987	CG12375	FBtr0079642	-0.365642	3.7024	0.00607084	0.0105558	14.1411	14.0057	16.2079	14.8349	13.7962	11.4267	12.242	11.0474	10.8133	11.053	14.5972	11.3165	0.775251
FBtr0302121-E5	chr2L;chr2L;chr2L;chr2L	834974;834974;834974;834974	835290;835290;835290;835290	-;-;-;-	317	FBgn0020304	drongo	FBtr0302121	-0.368361	3.25748	0.00678359	0.0116741	10.3985	10.8184	11.3826	10.0939	10.863	9.27147	7.7824	7.59294	8.73948	8.12717	10.7113	8.30269	0.775136
FBtr0333123-E5	chr3L;chr3L	17620123;17620123	17620357;17620357	-;-	235	FBgn0036740	Vps60	FBtr0333123	-0.369856	4.63699	0.0547303	0.078086	32.652	25.7434	26.4151	27.0529	28.0187	33.5074	18.1444	17.3064	23.0782	16.3898	27.9764	21.6852	0.775125
FBtr0076402-E2	chr3L	9719486	9720464	+	979	FBgn0036036	CG14174	FBtr0076402	-0.370602	4.22046	0.0858289	0.117408	26.0569	20.8706	17.9091	19.7799	20.14	25.5779	11.302	13.0995	19.7009	11.5135	20.9513	16.2387	0.775071
FBtr0300008-E9	chr3R;chr3R;chr3R	22130866;22130866;22130866	22131175;22131175;22131175	+;+;+	310	FBgn0259736	CG42390	FBtr0300008	-0.363312	3.63701	0.00814999	0.0138079	13.3926	14.7412	15.8367	13.1866	12.6024	10.0441	11.8703	10.2265	11.1391	10.7821	13.9519	10.8124	0.774979
FBtr0076280-E2	chr3L	10628048	10628279	-	232	FBgn0036089	CG14151	FBtr0076280	-0.375821	2.94603	0.0670437	0.0938203	10.9245	7.99886	7.79463	8.49652	7.92982	9.67812	4.28469	6.39586	8.11735	4.95758	8.62886	6.68672	0.774925
FBtr0082098-E2	chr3R	9684469	9685184	-	716	FBgn0069242	eca	FBtr0082098	-0.370874	3.92718	0.0112978	0.018565	18.5514	16.3961	17.1667	15.3447	17.9401	14.7205	10.9959	14.9123	13.598	11.9469	17.0798	13.2347	0.774876
FBtr0081502-E3	chr2L;chr2L;chr2L	21145137;21145137;21145137	21146885;21146885;21146885	-;-;-	1749	FBgn0086251	del	FBtr0081502	-0.364746	2.89743	0.00651508	0.0112565	8.39566	8.18274	8.22766	8.66645	8.13446	6.05899	7.1703	6.01963	6.10282	6.88101	8.32139	6.44655	0.774696
FBtr0079030-E3	chr2L;chr2L	5051193;5051193	5051570;5051570	-;-	378	FBgn0022023	eIF3h	FBtr0079030	-0.368516	6.35039	0.0144049	0.0232125	91.9679	93.5039	95.8553	90.1481	87.9783	78.2789	59.9857	69.431	75.9891	72.2506	91.8907	71.187	0.774692
FBtr0084621-E5	chr3R;chr3R	24382920;24382920	24383467;24383467	-;-	548	FBgn0039197	CG17780	FBtr0084621	-0.363841	2.24505	0.0269744	0.0411083	4.57209	6.89557	4.39221	5.3698	5.15012	3.70046	4.52516	4.44632	4.62156	3.14251	5.27596	4.0872	0.774684
FBtr0331543-E5	chr3L;chr3L	9700517;9700517	9701052;9701052	-;-	536	FBgn0036031	CG6761	FBtr0331543	-0.369437	5.51611	0.0807761	0.11109	60.0644	50.9353	45.4377	50.3504	50.802	63.1924	31.2608	28.3196	46.2452	30.5311	51.5179	39.9098	0.774678
FBtr0086973-E4	chr2R	17048334	17048794	+	461	FBgn0034183	SmydA-6	FBtr0086973	-0.366072	2.00995	0.00890388	0.014966	3.82356	5.11804	4.17569	4.72407	4.51914	3.57846	3.67259	3.42025	3.31804	3.33214	4.4721	3.4643	0.774646
FBtr0083336-E3	chr3R;chr3R	16644548;16644548	16645171;16645171	+;+	624	FBgn0038453	Arl6IP1	FBtr0083336	-0.370107	5.21487	0.0174597	0.0276929	41.776	39.7798	38.5401	44.4878	44.3729	40.339	30.7143	30.8506	32.973	26.9551	41.7913	32.3664	0.774477
FBtr0301271-E4	chr2R	24158318	24158530	-	213	FBgn0260775	DnaJ-60	FBtr0301271	-0.371569	4.27702	0.124724	0.164612	27.7765	20.9932	18.1875	21.1224	20.9245	30.7422	12.4824	11.0816	18.2196	11.8928	21.8008	16.8837	0.774455
FBtr0071286-E2	chrX	9086397	9086864	+	468	FBgn0052708	CG32708	FBtr0071286	-0.376711	2.40886	0.0274148	0.0417154	7.04021	5.88422	5.66038	5.55673	5.49119	6.26231	3.67259	3.89908	3.94017	5.1743	5.92655	4.58969	0.77443
FBtr0089519-E5	chr3R;chr3R;chr3R	21069313;21069313;21069313	21069754;21069754;21069754	+;+;+	442	FBgn0000083	AnxB9	FBtr0089519	-0.36793	5.11455	0.0452731	0.0658381	30.3457	41.2815	37.3028	42.9754	42.9233	19.1529	34.1245	37.1097	29.7439	30.7478	38.9658	30.1758	0.774417
FBtr0344214-E2	chrX	15704593	15705806	+	1214	FBgn0030671	CG8134	FBtr0344214	-0.372302	3.43499	0.0084782	0.0143194	12.3406	12.1975	12.3106	11.9801	11.818	10.8574	8.78799	10.5686	8.2951	8.45226	12.1293	9.39226	0.774342
FBtr0070670-E2	chrX	4102955	4103896	-	942	FBgn0004832	Xpac	FBtr0070670	-0.371152	4.0991	0.0270844	0.0412607	21.5657	18.9092	19.1463	18.9812	17.6843	18.7056	11.6736	12.3471	18.6936	13.1389	19.2574	14.9118	0.774341
FBtr0304060-E16	chr3L	1951284	1952182	-	899	FBgn0265988	mv	FBtr0304060	-0.364527	3.65668	0.070238	0.0978931	9.89271	15.2009	17.4142	15.4637	12.7389	5.93699	12.6136	12.5865	11.6131	12.0011	14.1421	10.9503	0.774305
FBtr0080027-E3	chr2L	10438301	10438442	+	142	FBgn0027052	STUB1	FBtr0080027	-0.374761	2.08167	0.0197748	0.0310455	5.32062	4.59704	5.16549	4.72407	3.76879	4.55441	3.01677	3.18083	4.0883	3.41341	4.7152	3.65074	0.77425
FBtr0072539-E6	chr3L;chr3L	149679;149679	150018;150018	-;-	340	FBgn0263988	Dic61B	FBtr0072539	-0.374061	3.55415	0.0902952	0.122887	14.7076	12.7185	12.2796	13.3565	12.8923	17.8923	7.71682	6.87469	11.0206	7.55827	13.1909	10.2125	0.774211
FBtr0084264-E6	chr3R	22579435	22580392	+	958	FBgn0053110	CG33110	FBtr0084264	-0.373625	2.23671	0.0352085	0.0523613	5.46223	4.10669	6.09342	4.97896	5.59351	4.55441	3.36654	4.2069	2.87366	5.30975	5.24696	4.06225	0.77421
FBtr0074307-E5	chrX;chrX;chrX;chrX;chrX	16381954;16381954;16381954;16381954;16381954	16382557;16382557;16382557;16382557;16382557	-;-;-;-;-	604	FBgn0030744	CG9992	FBtr0074307	-0.370892	4.78585	0.0251415	0.038578	34.6346	30.0953	26.446	31.3692	32.589	29.7256	20.4179	19.1534	28.6477	22.1601	31.0268	24.0209	0.774199
FBtr0343102-E2	chr3R;chr3R	24054599;24054599	24055092;24055092	+;+	494	FBgn0264906	lncRNA:CR44097	FBtr0343102	-0.368919	2.77583	0.0148658	0.023887	7.08067	7.63109	6.99042	7.85079	8.66311	5.44902	6.51448	6.66948	4.53268	6.42047	7.64322	5.91723	0.77418
FBtr0073540-E1	chrX	11576118	11576620	-	503	FBgn0000618	e(y)2	FBtr0073540	-0.37277	2.72567	0.0115547	0.0189482	7.50552	7.87627	7.76369	7.20505	6.65081	7.19759	5.46517	5.6434	5.27331	5.06594	7.40027	5.72908	0.774172
FBtr0070867-E3	chrX;chrX	6038263;6038263	6038565;6038565	+;+	303	FBgn0029833	MCTS1	FBtr0070867	-0.367233	3.40477	0.00808221	0.0137028	11.6528	11.983	14.0427	11.1304	10.5901	9.31214	9.07218	9.67929	8.62098	9.29207	11.8798	9.19533	0.774031
FBtr0330237-E2	chr2R;chr2R;chr2R	24403432;24403432;24403432	24404527;24404527;24404527	+;+;+	1096	FBgn0002787	Rpn8	FBtr0330237	-0.370293	6.32237	0.0304073	0.0458557	100.89	89.7956	84.2253	89.3325	86.5629	94.7479	57.9745	66.3186	71.6341	58.2448	90.1611	69.784	0.773992
FBtr0332424-E3	chr2R	12396033	12399142	+	3110	FBgn0050048	CG30048	FBtr0332424	-0.37374	3.7357	0.0188962	0.0297735	16.326	14.6186	13.3004	15.1578	15.3651	15.2491	10.3401	9.37147	12.7982	10.1048	14.9536	11.5727	0.773911
FBtr0332425-E3	chr2R	12396033	12399142	+	3110	FBgn0050048	CG30048	FBtr0332425	-0.37374	3.7357	0.018896	0.0297735	16.326	14.6186	13.3004	15.1578	15.3651	15.2491	10.3401	9.37147	12.7982	10.1048	14.9536	11.5727	0.773911
FBtr0343095-E6	chr2L	8995479	8995746	-	268	FBgn0013746	alien	FBtr0343095	-0.367205	2.49072	0.00755758	0.0128892	5.64431	6.92621	6.09342	6.25344	6.42912	4.83906	5.26842	4.92515	4.91781	4.3074	6.2693	4.85157	0.773861
FBtr0078892-E1	chr3R	4712882	4714182	-	1301	FBgn0037270	eIF3f1	FBtr0078892	-0.369867	6.55132	0.0154893	0.0248199	96.8434	103.066	122.178	106.801	99.5235	86.1271	74.7198	87.3189	74.3597	86.3919	105.682	81.7835	0.773861
FBtr0334920-E1	chr3R	24054391	24055034	+	644	FBgn0039145	CG6000	FBtr0334920	-0.369247	2.79255	0.0137789	0.0222675	7.18183	7.69239	7.11414	8.02072	8.66311	5.44902	6.64565	6.70368	4.65118	6.47465	7.73444	5.98484	0.773791
FBtr0074625-E3	chrX	18495184	18497502	-	2319	FBgn0030930	Pgant7	FBtr0074625	-0.371021	4.23445	0.00777908	0.0132213	21.8287	20.7786	21.095	21.8701	20.2082	15.9404	14.6467	18.9824	16.0273	16.2543	21.1561	16.3702	0.773782
FBtr0112937-E13	chr3R;chr3R;chr3R;chr3R	13695706;13695706;13695706;13695706	13695891;13695891;13695891;13695891	-;-;-;-	186	FBgn0028487	f-cup	FBtr0112937	-0.370211	4.31288	0.00634038	0.0109776	22.6784	21.2077	21.528	21.972	24.284	17.1197	17.8165	16.7592	16.8865	17.8256	22.334	17.2815	0.773774
FBtr0334527-E10	chr3R;chr3R;chr3R;chr3R;chr3R	13695706;13695706;13695706;13695706;13695706	13695891;13695891;13695891;13695891;13695891	-;-;-;-;-	186	FBgn0028487	f-cup	FBtr0334527	-0.370211	4.31288	0.00634029	0.0109776	22.6784	21.2077	21.528	21.972	24.284	17.1197	17.8165	16.7592	16.8865	17.8256	22.334	17.2815	0.773774
FBtr0070207-E7	chrX	1327338	1329438	+	2101	FBgn0004650	fs(1)N	FBtr0070207	-0.374689	3.28834	0.0726771	0.100924	13.2914	11.0023	10.9187	10.4847	9.14061	13.2159	6.47076	6.70368	10.1615	5.87866	10.9675	8.4861	0.773747
FBtr0330281-E3	chr3L	19387927	19390033	+	2107	FBgn0036868	ms(3)76Ba	FBtr0330281	-0.377687	2.89203	0.0363099	0.053838	9.93318	7.47786	7.82556	8.5645	7.74223	8.70217	5.04982	5.47239	7.85072	5.06594	8.30866	6.42821	0.773675
FBtr0452124-E4	chr2L	16248602	16248768	-	167	FBgn0284225	CG46309	FBtr0452124	-0.369953	3.26468	0.0151737	0.0243471	10.7829	10.9716	9.5577	10.6886	11.8009	6.42497	8.35078	10.5002	8.38398	7.96463	10.7603	8.3249	0.773665
FBtr0080856-E4	chr2L;chr2L;chr2L;chr2L	16248602;16248602;16248602;16248602	16248768;16248768;16248768;16248768	-;-;-;-	167	FBgn0024734	PRL-1	FBtr0080856	-0.369953	3.26468	0.0151756	0.0243482	10.7829	10.9716	9.5577	10.6886	11.8009	6.42497	8.35078	10.5002	8.38398	7.96463	10.7603	8.3249	0.773665
FBtr0334691-E3	chr3R	12262076	12262879	+	804	FBgn0264829	CG44037	FBtr0334691	-0.381772	2.15418	0.0777981	0.107351	5.72523	4.96481	4.17569	5.26784	4.67262	6.22165	3.41027	2.70199	4.4438	2.41106	4.96124	3.83775	0.773547
FBtr0343101-E1	chr3R	24054391	24055092	+	702	FBgn0039145	CG6000	FBtr0343101	-0.369901	2.79292	0.0136597	0.022092	7.18183	7.69239	7.11414	8.02072	8.68017	5.44902	6.64565	6.70368	4.65118	6.47465	7.73785	5.98484	0.77345
FBtr0088774-E12	chr2R;chr2R;chr2R;chr2R;chr2R;chr2R;chr2R;chr2R;chr2R;chr2R	8075860;8075860;8075860;8075860;8075860;8075860;8075860;8075860;8075860;8075860	8076108;8076108;8076108;8076108;8076108;8076108;8076108;8076108;8076108;8076108	+;+;+;+;+;+;+;+;+;+	249	FBgn0020279	lig	FBtr0088774	-0.370255	2.47964	0.0407121	0.0598043	5.05762	5.73098	7.45438	6.57631	6.30975	4.02577	4.48144	6.9431	3.61429	5.01176	6.22581	4.81527	0.773437
FBtr0330630-E11	chr2R	8075860	8076108	+	249	FBgn0020279	lig	FBtr0330630	-0.370255	2.47964	0.0407107	0.0598043	5.05762	5.73098	7.45438	6.57631	6.30975	4.02577	4.48144	6.9431	3.61429	5.01176	6.22581	4.81527	0.773437
FBtr0339299-E2	chr2R	8129354	8130273	-	920	FBgn0260390	CG42516	FBtr0339299	-0.372937	4.27878	0.0105797	0.0174891	23.7708	20.9932	21.2496	22.6347	20.4811	20.7795	15.696	15.9725	16.3236	15.6313	21.8259	16.8806	0.773419
FBtr0339298-E2	chr2R	8129354	8130273	-	920	FBgn0260398	Pbp49	FBtr0339298	-0.372937	4.27878	0.0105818	0.0174913	23.7708	20.9932	21.2496	22.6347	20.4811	20.7795	15.696	15.9725	16.3236	15.6313	21.8259	16.8806	0.773419
FBtr0301344-E9	chrX	20410605	20411088	+	484	FBgn0031107	HERC2	FBtr0301344	-0.363765	1.95177	0.0521003	0.0747245	4.5114	4.96481	4.5778	3.4156	4.04165	2.9685	4.13167	4.61733	2.39965	2.51942	4.30225	3.32731	0.773389
FBtr0081790-E4	chr3R;chr3R	8088644;8088644	8088769;8088769	+;+	126	FBgn0037547	CG7910	FBtr0081790	-0.376663	2.71919	0.0101927	0.0169158	8.43612	6.09875	6.89762	7.54491	7.77634	6.01832	5.42145	5.33558	6.3102	5.33684	7.35075	5.68448	0.77332
FBtr0083655-E3	chr3R	18400373	18401574	-	1202	FBgn0038617	CG12333	FBtr0083655	-0.373607	4.15352	0.011071	0.0182188	21.0802	20.6867	18.9298	19.8989	19.4579	19.6002	14.122	15.0491	14.4276	14.1684	20.0107	15.4734	0.773259
FBtr0346519-E2	chrX	16651587	16652048	+	462	FBgn0260238	CG42512	FBtr0346519	-0.385477	2.17801	0.0236309	0.0365016	5.19924	4.99546	4.29942	5.30183	5.40592	5.32703	3.3884	3.48865	4.35493	2.92578	5.04037	3.89696	0.773149
FBtr0079683-E2	chr2L	8517663	8519176	+	1514	FBgn0032054	Uba4	FBtr0079683	-0.376169	3.68169	0.0316881	0.0475935	16.4272	13.5766	13.5787	14.597	13.8985	16.4284	9.33451	9.43988	11.5835	8.93989	14.4156	11.1452	0.773137
FBtr0333413-E1	chr2L	8517637	8519176	+	1540	FBgn0032054	Uba4	FBtr0333413	-0.376169	3.68169	0.0316946	0.0475975	16.4272	13.5766	13.5787	14.597	13.8985	16.4284	9.33451	9.43988	11.5835	8.93989	14.4156	11.1452	0.773137
FBtr0333414-E2	chr2L	8517660	8519176	+	1517	FBgn0032054	Uba4	FBtr0333414	-0.376169	3.68169	0.0316932	0.0475975	16.4272	13.5766	13.5787	14.597	13.8985	16.4284	9.33451	9.43988	11.5835	8.93989	14.4156	11.1452	0.773137
FBtr0077829-E5	chr2L	2150848	2151664	+	817	FBgn0027509	TBCD	FBtr0077829	-0.377504	3.22508	0.0136227	0.0220395	11.4505	8.73438	10.1763	11.7592	10.2661	10.2474	7.6731	7.62715	7.25821	7.69373	10.4773	8.09992	0.773093
FBtr0081559-E1	chr3R	7473261	7473781	-	521	FBgn0037504	CG1142	FBtr0081559	-0.377035	3.03322	0.0112347	0.0184698	9.38695	8.64244	9.71235	9.21023	8.91891	8.7835	6.27401	7.11411	7.46559	5.82448	9.17418	7.09234	0.773076
FBtr0084288-E5	chr3R	22528920	22529118	-	199	FBgn0053099	CG33099	FBtr0084288	-0.375478	2.99053	0.0161715	0.025813	8.3552	9.46991	8.38232	8.93834	9.3623	6.91294	4.78749	7.76396	7.46559	7.477	8.90161	6.8814	0.77305
FBtr0074349-E2	chrX	16846942	16849941	-	3000	FBgn0030798	CG13003	FBtr0074349	-0.369423	1.88623	0.0598298	0.0846368	2.91319	3.67764	5.16549	3.53455	5.23538	2.76518	3.03863	4.2069	2.28115	3.57596	4.10525	3.17356	0.77305
FBtr0331590-E2	chrX	11888572	11888653	+	82	FBgn0030351	CG1840	FBtr0331590	-0.377899	2.80849	0.0273391	0.0416139	7.42459	7.17139	8.1658	9.34618	7.0942	7.97021	5.07168	5.02776	7.16934	5.06594	7.84043	6.06099	0.773042
FBtr0088979-E4	chr2R	7514084	7515163	-	1080	FBgn0033185	CG1603	FBtr0088979	-0.376339	2.52269	0.0081371	0.0137883	6.35238	6.31327	6.68111	6.1005	6.65081	5.69301	4.19725	4.82255	4.68081	5.41812	6.41962	4.96235	0.772997
FBtr0085458-E2	chr3R	29723438	29723588	+	151	FBgn0024841	Pcd	FBtr0085458	-0.378798	2.38799	0.0101658	0.0168769	5.30039	5.91486	6.30993	5.98155	5.72993	5.08304	3.60701	5.26718	4.41418	4.22613	5.84733	4.51951	0.772918
FBtr0301715-E5	chr3R;chr3R	15980469;15980469	15982510;15982510	+;+	2042	FBgn0022787	Hel89B	FBtr0301715	-0.37077	4.29725	0.00867577	0.0146262	20.1698	23.6595	23.5385	22.1589	21.0439	17.0384	18.2755	18.914	15.4941	15.7396	22.1141	17.0923	0.772914
FBtr0084894-E7	chr3R	25591818	25592291	-	474	FBgn0261287	ymp	FBtr0084894	-0.372391	6.35107	0.0821582	0.112784	112.38	86.5777	74.915	90.318	95.9593	106.337	55.9633	59.1702	86.8616	47.3002	92.0301	71.1265	0.772861
FBtr0344091-E6	chr3R	25591818	25592291	-	474	FBgn0261287	ymp	FBtr0344091	-0.372391	6.35107	0.082155	0.112784	112.38	86.5777	74.915	90.318	95.9593	106.337	55.9633	59.1702	86.8616	47.3002	92.0301	71.1265	0.772861
FBtr0334404-E4	chrX;chrX;chrX	17667570;17667570;17667570	17667738;17667738;17667738	+;+;+	169	FBgn0250788	beta-Spec	FBtr0334404	-0.37004	4.16789	0.0431648	0.0630639	16.1439	23.1998	24.0334	19.661	18.0595	14.0292	18.4286	20.9661	12.0575	12.6513	20.2195	15.6265	0.772844
FBtr0344215-E3	chr3R	4398381	4399385	-	1005	FBgn0086605	CG9853	FBtr0344215	-0.373521	4.86749	0.0270578	0.0412228	37.3657	30.3711	31.9518	34.7338	29.9287	34.8493	23.216	21.958	26.4851	20.5076	32.8702	25.4032	0.772833
FBtr0074404-E3	chrX	17154110	17157512	-	3403	FBgn0028974	xmas-2	FBtr0074404	-0.375339	3.03398	0.0092457	0.015485	9.62972	8.82633	9.92887	9.19324	8.32204	8.25486	5.9461	6.77209	7.67297	6.82683	9.18004	7.09457	0.772826
FBtr0273293-E3	chr2L	2856377	2856705	+	329	FBgn0015521	RpS21	FBtr0273293	-0.37211	8.30779	0.05917	0.0838275	420.147	326.39	366.78	353.795	320.143	430.391	220.531	229.669	258.6	241.892	357.451	276.217	0.772739
FBtr0073571-E2	chrX	11888572	11888656	+	85	FBgn0030351	CG1840	FBtr0073571	-0.378545	2.80885	0.027011	0.0411591	7.42459	7.17139	8.1658	9.34618	7.11126	7.97021	5.07168	5.02776	7.16934	5.06594	7.84384	6.06099	0.772706
FBtr0078599-E3	chr3R	6261339	6262105	+	767	FBgn0037416	Osi9	FBtr0078599	-0.371104	5.30412	0.0712262	0.0991257	30.0423	56.2372	39.1278	49.4668	47.596	22.9347	45.0111	34.8523	29.3291	39.7419	44.494	34.3738	0.77255
FBtr0073822-E10	chrX;chrX;chrX;chrX;chrX;chrX;chrX;chrX;chrX;chrX;chrX	13772786;13772786;13772786;13772786;13772786;13772786;13772786;13772786;13772786;13772786;13772786	13773753;13773753;13773753;13773753;13773753;13773753;13773753;13773753;13773753;13773753;13773753	+;+;+;+;+;+;+;+;+;+;+	968	FBgn0003218	rdgB	FBtr0073822	-0.37626	2.44883	0.0105284	0.0174148	6.47376	6.09875	6.09342	5.42078	6.39501	4.71706	4.41586	5.88282	4.41418	4.11777	6.09634	4.70954	0.772518
FBtr0074054-E2	chrX	15704593	15705731	+	1139	FBgn0030671	CG8134	FBtr0074054	-0.375755	3.42132	0.00764043	0.0130169	12.2597	12.1056	12.2796	11.8272	11.6645	10.8167	8.67869	10.2949	8.26548	8.39808	12.0273	9.29078	0.772474
FBtr0084837-E4	chr3R;chr3R;chr3R;chr3R	25477868;25477868;25477868;25477868	25479349;25479349;25479349;25479349	-;-;-;-	1482	FBgn0039338	XNP	FBtr0084837	-0.371847	4.3499	0.0148644	0.0238864	20.2912	23.4756	24.1881	23.3484	23.3972	15.4525	19.15	22.3342	16.0569	15.6042	22.9401	17.7195	0.772427
FBtr0075267-E10	chr3L;chr3L;chr3L;chr3L;chr3L;chr3L;chr3L;chr3L	16964824;16964824;16964824;16964824;16964824;16964824;16964824;16964824	16964978;16964978;16964978;16964978;16964978;16964978;16964978;16964978	+;+;+;+;+;+;+;+	155	FBgn0010352	Nc73EF	FBtr0075267	-0.369047	3.95106	0.0194957	0.03065	15.8203	17.2849	22.4559	17.18	14.2055	12.8906	15.8271	13.2706	11.4354	13.7349	17.3893	13.4317	0.772413
FBtr0290266-E5	chr3L	20430605	20431277	-	673	FBgn0029158	Las	FBtr0290266	-0.374372	4.89973	0.0376373	0.0556301	37.912	31.689	32.292	33.6122	32.6231	36.4353	20.09	20.5899	30.0697	22.6748	33.6257	25.9719	0.772384
FBtr0076007-E5	chr3L;chr3L	12280925;12280925	12281476;12281476	+;+	552	FBgn0036273	INPP5E	FBtr0076007	-0.384446	2.243	0.0171095	0.0271932	5.48247	5.45516	4.88711	5.3868	5.20128	5.40836	3.2791	3.59126	4.65118	3.46759	5.28256	4.0795	0.772258
FBtr0089687-E5	chr3R	4241200	4241698	-	499	FBgn0037222	CG14642	FBtr0089687	-0.378571	3.51409	0.0517629	0.0743135	15.2336	11.983	11.197	12.5239	13.2334	15.4931	7.49821	7.59294	10.5466	8.42517	12.8342	9.91121	0.772252
FBtr0113250-E9	chr3R;chr3R	19867575;19867575	19868802;19868802	-;-	1228	FBgn0038740	CG4562	FBtr0113250	-0.372787	3.48917	0.0219009	0.0340672	12.3608	11.8604	14.5685	13.1186	11.1359	8.90549	9.92475	13.339	8.44323	8.07299	12.6088	9.73708	0.772242
FBtr0330639-E3	chr2L;chr2L;chr2L;chr2L;chr2L;chr2L;chr2L;chr2L;chr2L;chr2L	155858;155858;155858;155858;155858;155858;155858;155858;155858;155858	156030;156030;156030;156030;156030;156030;156030;156030;156030;156030	+;+;+;+;+;+;+;+;+;+	173	FBgn0031228	ND-15	FBtr0330639	-0.374074	6.11273	0.0517979	0.0743551	87.416	79.1305	76.5853	75.2792	71.8629	88.9736	58.5429	53.048	60.4357	40.2566	78.0548	60.2514	0.771911
FBtr0084152-E4	chr3R	21884728	21884845	-	118	FBgn0038915	CG17819	FBtr0084152	-0.379388	3.32624	0.135348	0.177178	14.1007	10.2054	9.15559	10.9435	11.9374	15.6558	5.15912	5.81442	10.5466	6.31211	11.2685	8.69761	0.771851
FBtr0335171-E2	chr2L;chr2L	2592289;2592289	2592773;2592773	+;+	485	FBgn0250835	CG15394	FBtr0335171	-0.379479	2.68181	0.0268547	0.0409481	7.72805	7.47786	6.24807	7.12009	7.3159	6.87227	5.02796	4.68574	7.05084	4.06359	7.17799	5.54008	0.771814
FBtr0344273-E1	chr3R	5478390	5483906	-	5517	FBgn0015402	ksr	FBtr0344273	-0.373342	4.20431	0.00592241	0.0103209	18.8953	21.9432	21.992	20.3577	20.5323	16.3877	15.7834	16.7934	15.6718	15.4145	20.7441	16.0102	0.771795
FBtr0082595-E2	chr3R	12423621	12424516	-	896	FBgn0004103	Pp1-87B	FBtr0082595	-0.373953	6.17832	0.0130387	0.0211594	78.8787	81.2757	77.6679	87.1234	83.4421	56.3201	59.6578	73.159	61.68	64.3401	81.6776	63.0314	0.77171
FBtr0335258-E3	chr2R;chr2R;chr2R;chr2R	5295116;5295116;5295116;5295116	5295965;5295965;5295965;5295965	+;+;+;+	850	FBgn0033015	d4	FBtr0335258	-0.37481	5.18627	0.0100102	0.0166341	42.1806	39.5959	38.4473	40.8173	44.1171	35.622	30.7361	29.1063	33.1804	29.6642	41.0316	31.6618	0.771644
FBtr0079735-E1	chr2L	8863811	8864847	+	1037	FBgn0052987	CG32987	FBtr0079735	-0.387693	2.06424	0.0429301	0.0627469	5.94777	4.65834	3.55707	4.58812	4.5362	5.16437	3.30096	3.24923	3.76242	2.49233	4.6575	3.59386	0.77163
FBtr0073004-E6	chr3L	3056993	3057270	-	278	FBgn0266918	CG32486	FBtr0073004	-0.37782	3.28812	0.00998478	0.0165985	11.1065	11.0023	10.8568	11.0115	10.8459	10.4101	7.49821	7.28512	9.36161	7.74791	10.9646	8.46059	0.771627
FBtr0303850-E1	chr3L	10814819	10816084	+	1266	FBgn0262020	CG42831	FBtr0303850	-0.377706	3.90853	0.140105	0.182664	20.0889	15.7832	14.0427	16.6532	17.9401	24.7239	9.77172	8.17439	14.5461	7.99172	16.9016	13.0416	0.771616
FBtr0071541-E3	chr2R	21070368	21071060	-	693	FBgn0034583	CG10527	FBtr0071541	-0.373903	5.69555	0.0270551	0.0412224	53.1253	58.5357	60.4702	57.7084	62.3301	33.1008	42.7813	58.0758	42.0976	49.359	58.4339	45.0829	0.771519
FBtr0079590-E2	chr2L	8211559	8211938	+	380	FBgn0015299	Ssb-c31a	FBtr0079590	-0.381441	2.92933	0.00989099	0.0164558	9.71064	7.72303	7.51625	8.0547	9.63515	7.15693	5.90238	7.18252	6.69533	5.95993	8.52796	6.57942	0.771512
FBtr0078126-E2	chr2L	233217	234208	+	992	FBgn0031235	CG13693	FBtr0078126	-0.375186	5.56193	0.104374	0.140294	64.0093	51.7934	45.8708	54.4627	50.2392	62.0538	29.9491	26.3359	57.1177	30.0435	53.2751	41.1	0.771468
FBtr0307890-E9	chr3L	17792484	17792809	-	326	FBgn0261998	CG42816	FBtr0307890	-0.379159	3.24911	0.0786816	0.108479	12.7654	10.4813	9.65049	10.5697	9.92506	13.1346	7.36705	5.84862	9.71712	5.12012	10.6784	8.2375	0.771418
FBtr0078647-E1	chr3R	5856585	5857914	+	1330	FBgn0028436	ECSIT	FBtr0078647	-0.376538	3.81735	0.00973204	0.0162229	17.7421	14.1895	17.0121	15.4637	14.8535	14.9645	11.9797	11.0132	11.6131	11.5677	15.8522	12.2276	0.771353
FBtr0339137-E2	chr3R	22804777	22807290	+	2514	FBgn0039027	CG7031	FBtr0339137	-0.37403	6.15392	0.0530045	0.0759102	55.29	98.8365	76.276	90.437	80.7648	41.1117	68.4021	68.9179	67.457	63.8796	80.3208	61.9536	0.771327
FBtr0345272-E2	chr3R	22804780	22807290	+	2511	FBgn0039027	CG7031	FBtr0345272	-0.37403	6.15392	0.0530065	0.0759102	55.29	98.8365	76.276	90.437	80.7648	41.1117	68.4021	68.9179	67.457	63.8796	80.3208	61.9536	0.771327
FBtr0333302-E2	chrX;chrX	16331281;16331281	16331725;16331725	-;-	445	FBgn0030743	CG9921	FBtr0333302	-0.373351	2.90813	0.00605503	0.0105313	8.61819	9.04085	7.2688	8.53051	8.54374	5.89633	6.62378	6.49847	6.57683	6.79974	8.40042	6.47903	0.771275
FBtr0085106-E3	chr3R;chr3R	27114274;27114274	27114486;27114486	+;+	213	FBgn0027574	CG5815	FBtr0085106	-0.366206	2.05138	0.00765486	0.0130406	4.41025	5.0261	4.76338	4.72407	4.14397	3.57846	3.80376	3.24923	3.25879	3.90104	4.61355	3.55826	0.771262
FBtr0084690-E11	chr3R;chr3R;chr3R	24746830;24746830;24746830	24747473;24747473;24747473	+;+;+	644	FBgn0004885	tok	FBtr0084690	-0.361727	1.87923	0.0173813	0.0275809	3.7831	4.19863	5.13455	3.97637	3.37657	2.9685	3.14794	3.14663	2.78478	3.7385	4.09385	3.15727	0.771223
FBtr0085417-E4	chr3R	29060601	29060958	-	358	FBgn0039632	Cul5	FBtr0085417	-0.382853	1.76298	0.0131885	0.02139	3.88426	3.40181	3.24776	4.24826	3.99049	2.35853	2.62328	3.52285	2.99216	2.97996	3.75452	2.89536	0.771167
FBtr0083414-E6	chr3R	17145452	17145864	-	413	FBgn0038488	m-cup	FBtr0083414	-0.376339	5.95894	0.0739725	0.102568	82.8844	66.1361	57.8411	69.2807	74.8131	83.3619	40.9232	39.6748	63.102	43.4804	70.1911	54.1085	0.770874
FBtr0336864-E1	chr2L	15254914	15256304	-	1391	FBgn0283467	Pol32	FBtr0336864	-0.374596	2.1765	0.0077629	0.0131984	5.17901	5.33257	5.25828	4.72407	4.72378	4.55441	4.15353	3.52285	3.82167	3.38632	5.04354	3.88776	0.770839
FBtr0299996-E1	chr3R	13813109	13814648	+	1540	FBgn0259733	tal-AA	FBtr0299996	-0.374748	5.45475	0.0433698	0.063351	38.2761	53.1112	50.4795	53.2902	52.1151	23.7073	43.1748	45.6261	38.987	39.0917	49.4544	38.1174	0.770758
FBtr0299998-E1	chr3R	13813109	13814648	+	1540	FBgn0259731	tal-2A	FBtr0299998	-0.374748	5.45475	0.0433753	0.063351	38.2761	53.1112	50.4795	53.2902	52.1151	23.7073	43.1748	45.6261	38.987	39.0917	49.4544	38.1174	0.770758
FBtr0299999-E1	chr3R	13813109	13814648	+	1540	FBgn0259732	tal-3A	FBtr0299999	-0.374748	5.45475	0.0433765	0.063351	38.2761	53.1112	50.4795	53.2902	52.1151	23.7073	43.1748	45.6261	38.987	39.0917	49.4544	38.1174	0.770758
FBtr0299997-E1	chr3R	13813109	13814648	+	1540	FBgn0259730	tal-1A	FBtr0299997	-0.374748	5.45475	0.0433794	0.0633514	38.2761	53.1112	50.4795	53.2902	52.1151	23.7073	43.1748	45.6261	38.987	39.0917	49.4544	38.1174	0.770758
FBtr0081193-E11	chr2L	18916525	18917088	-	564	FBgn0032723	ssp3	FBtr0081193	-0.381929	2.67398	0.00724339	0.0123992	6.67606	6.65039	6.99042	7.13708	8.23678	6.05899	4.94051	5.33558	5.8362	5.33684	7.13815	5.50162	0.770736
FBtr0087849-E2	chr2R	12700297	12700562	+	266	FBgn0033770	wuc	FBtr0087849	-0.383536	2.5523	0.0582613	0.0826392	7.58644	6.49716	6.65018	6.28743	5.84931	7.6449	4.13167	4.34371	6.04357	3.1696	6.5741	5.06669	0.770705
FBtr0300649-E3	chr2R	9396265	9398114	-	1850	FBgn0028473	Non1	FBtr0300649	-0.375694	6.60491	0.0145318	0.0233989	104.389	111.616	119.27	110.115	103.991	73.3585	77.4087	98.7083	88.5502	85.3624	109.876	84.6776	0.770662
FBtr0336618-E4	chr2L;chr2L	13001560;13001560	13002537;13002537	-;-	978	FBgn0265262	Vha68-1	FBtr0336618	-0.373093	3.69095	0.0123745	0.0201581	13.4735	13.6685	16.7028	14.665	14.069	10.3287	13.7066	12.1419	9.21349	10.5382	14.5158	11.1858	0.770596
FBtr0076147-E3	chr3L	11582401	11583216	-	816	FBgn0052086	CG32086	FBtr0076147	-0.377068	4.65229	0.0101347	0.0168286	31.0943	28.2565	24.8376	28.5823	28.8884	23.8293	20.4397	19.3586	24.9446	20.5888	28.3318	21.8322	0.770589
FBtr0088554-E3	chr2R	9396360	9398114	-	1755	FBgn0028473	Non1	FBtr0088554	-0.37593	6.60278	0.0144356	0.023259	104.268	111.371	119.085	110.013	103.872	73.1958	77.3649	98.5031	88.4317	85.227	109.722	84.5445	0.770536
FBtr0083713-E1	chr3R	19028931	19029947	+	1017	FBgn0015781	P5cr	FBtr0083713	-0.382058	2.62616	0.00889536	0.0149537	7.14137	7.29398	6.55738	6.64428	6.92367	6.30297	5.02796	5.91702	4.53268	4.84921	6.91214	5.32597	0.770525
FBtr0306301-E5	chr3R	8240909	8242576	-	1668	FBgn0037556	CG9636	FBtr0306301	-0.374001	3.46338	0.0557591	0.0794168	10.5401	11.2168	14.3211	12.8467	12.9947	5.57102	10.0341	13.9888	8.44323	9.67134	12.3839	9.54169	0.770493
FBtr0076471-E3	chr3L	9486448	9487355	-	908	FBgn0036005	pall	FBtr0076471	-0.380078	3.51153	0.0121811	0.0198795	15.1526	12.504	12.2178	11.4363	12.79	12.1993	9.07218	10.2607	8.23585	9.61716	12.8201	9.87705	0.770432
FBtr0087387-E3	chr2R;chr2R	15376619;15376619	15378421;15378421	-;-	1803	FBgn0000996	dup	FBtr0087387	-0.359347	2.03883	0.025716	0.0393573	4.02587	4.32122	5.66038	4.50316	4.33156	2.64318	4.45958	3.48865	3.05141	3.95522	4.56844	3.51961	0.770419
FBtr0331566-E5	chr3L	20523203	20523281	-	79	FBgn0037010	CG4825	FBtr0331566	-0.382675	3.25114	0.0155722	0.0249383	12.3204	10.5732	10.1145	10.0939	10.3855	10.898	6.58006	8.07178	7.49522	8.15427	10.6975	8.23987	0.770263
FBtr0089507-E1	chrX	18136442	18137139	-	698	FBgn0017418	ari-1	FBtr0089507	-0.376493	1.94976	0.0251069	0.0385296	3.21665	4.71963	4.33035	4.877	4.34861	2.9685	2.57956	3.21503	4.29568	3.49469	4.29845	3.31069	0.770206
FBtr0309258-E5	chr3R	4241253	4241698	-	446	FBgn0037222	CG14642	FBtr0309258	-0.382701	3.51147	0.0500529	0.0720879	15.2133	11.983	11.197	12.5239	13.2164	15.4931	7.38891	7.59294	10.4874	8.42517	12.8267	9.8775	0.770073
FBtr0088961-E6	chr2R	7281294	7281795	+	502	FBgn0260991	Incenp	FBtr0088961	-0.383555	3.08533	0.0849711	0.11633	11.8551	8.48921	9.58863	9.09128	8.68017	12.4433	4.89679	5.33558	8.20623	5.85157	9.54087	7.34669	0.770023
FBtr0078214-E5	chr3L	20523203	20523284	-	82	FBgn0037010	CG4825	FBtr0078214	-0.383145	3.2514	0.0154339	0.0247391	12.3204	10.5732	10.1145	10.0939	10.4026	10.898	6.58006	8.07178	7.49522	8.15427	10.7009	8.23987	0.770018
FBtr0345368-E1	chr3L	16595181	16595599	+	419	FBgn0042178	CG32165	FBtr0345368	-0.382211	3.45103	0.0564969	0.0803616	12.6441	9.62315	9.21745	12.3539	17.5309	11.1014	6.75495	7.66135	11.465	10.2673	12.2739	9.45	0.769927
FBtr0347148-E6	chr3R	14249043	14252011	-	2969	FBgn0027083	MetRS-m	FBtr0347148	-0.378395	2.98985	0.0069188	0.0118854	8.21358	9.77638	8.66069	8.76841	9.14061	7.97021	7.08286	6.29325	6.78421	6.17665	8.91194	6.86144	0.769915
FBtr0082114-E2	chr3R	9557712	9558368	-	657	FBgn0024833	AP-1mu	FBtr0082114	-0.37766	3.98564	0.0060815	0.0105736	17.7421	17.622	19.0226	18.3865	16.4053	14.9238	14.0564	14.5018	12.1464	13.0306	17.8357	13.7318	0.769905
FBtr0073225-E6	chr3L;chr3L	4241494;4241494	4241703;4241703	+;+	210	FBgn0035515	CG14997	FBtr0073225	-0.379237	2.47968	0.0119583	0.019548	7.58644	4.99546	5.96969	6.3554	6.20743	4.55441	5.29028	4.78834	5.09556	4.22613	6.22288	4.79095	0.769892
FBtr0078949-E3	chr3R;chr3R	4398558;4398558	4399385;4399385	-;-	828	FBgn0086605	CG9853	FBtr0078949	-0.379069	4.86081	0.0248065	0.0381308	37.2848	30.3098	31.8281	34.6148	29.8263	34.646	23.063	21.8554	26.2184	20.3721	32.7728	25.231	0.769877
FBtr0077517-E5	chr2L;chr2L	3451517;3451517	3452106;3452106	+;+	590	FBgn0031534	Snx1	FBtr0077517	-0.378183	3.87498	0.00767883	0.0130778	15.1526	16.3348	15.249	18.2165	17.565	11.8333	11.7392	12.4155	15.0497	12.4888	16.5036	12.7053	0.769849
FBtr0303234-E5	chr3L;chr3L;chr3L;chr3L	8983934;8983934;8983934;8983934	8984667;8984667;8984667;8984667	-;-;-;-	734	FBgn0263199	Galk	FBtr0303234	-0.375537	2.3735	0.006901	0.0118605	6.08938	5.45516	6.06249	5.8626	5.45708	4.06643	4.63446	5.16457	3.8513	4.55122	5.78534	4.4536	0.769807
FBtr0342871-E6	chr2R;chr2R;chr2R	21164300;21164300;21164300	21165043;21165043;21165043	-;-;-	744	FBgn0034598	CG4266	FBtr0342871	-0.36917	2.07923	0.020357	0.031889	4.61255	5.36322	4.42314	5.1319	3.99049	3.5378	4.78749	3.55706	3.40692	2.81742	4.70426	3.62134	0.769799
FBtr0310422-E6	chr2R	21164300	21165043	-	744	FBgn0034598	CG4266	FBtr0310422	-0.369171	2.07923	0.0203614	0.0318919	4.61255	5.36322	4.42314	5.1319	3.99049	3.5378	4.78749	3.55706	3.40692	2.81742	4.70426	3.62134	0.769799
FBtr0071267-E2	chrX	8904144	8905384	-	1241	FBgn0011586	e(r)	FBtr0071267	-0.377338	4.85893	0.0065562	0.0113181	29.9007	34.7537	32.292	34.3599	32.3161	25.0086	25.5114	25.9255	25.4778	24.0293	32.7245	25.1905	0.769776
FBtr0081061-E2	chr2L	18180996	18184201	-	3206	FBgn0267486	Ptp36E	FBtr0081061	-0.37798	3.26251	0.00857071	0.0144667	12.9678	9.65379	10.9187	10.8076	9.51578	7.88888	8.32892	8.89264	8.73948	7.61245	10.7727	8.29247	0.769767
FBtr0088219-E5	chr2R;chr2R;chr2R;chr2R;chr2R;chr2R	10737060;10737060;10737060;10737060;10737060;10737060	10737291;10737291;10737291;10737291;10737291;10737291	+;+;+;+;+;+	232	FBgn0033544	CG7220	FBtr0088219	-0.378676	5.75862	0.0453628	0.065953	69.0062	59.9148	52.1498	60.7162	63.8308	68.5601	37.2069	35.0575	47.9931	46.4062	61.1235	47.0447	0.769667
FBtr0332197-E2	chr2L	10373369	10375091	-	1723	FBgn0053303	CG33303	FBtr0332197	-0.380052	4.14324	0.00571754	0.0099919	19.5224	19.4302	19.0845	20.1198	21.3508	17.0384	14.1439	15.9725	15.0201	14.4122	19.9015	15.3174	0.76966
FBtr0070347-E4	chrX	2008129	2008289	-	161	FBgn0023545	PIG-K	FBtr0070347	-0.384878	1.57668	0.0124075	0.0202101	3.3178	3.27923	2.93845	3.87441	3.08666	2.60252	2.20793	2.18896	2.93291	2.76324	3.29931	2.53911	0.769588
FBtr0114614-E2	chr2R	17859258	17860284	+	1027	FBgn0041585	olf186-F	FBtr0114614	-0.379942	4.49255	0.014332	0.0231056	25.9153	24.3643	23.9716	24.7589	27.8652	25.4152	18.4723	16.2804	20.0267	17.4463	25.375	19.5282	0.769582
FBtr0073435-E2	chrX;chrX	11110041;11110041	11111411;11111411	+;+	1371	FBgn0015245	Hsp60A	FBtr0073435	-0.376455	4.75594	0.056072	0.0798029	23.8315	30.647	40.5506	30.0267	27.3195	15.9404	25.4677	33.108	20.2341	22.5123	30.4751	23.4525	0.769564
FBtr0112947-E2	chrX	477607	477931	+	325	FBgn0029522	CG13373	FBtr0112947	-0.390224	2.18661	0.0213167	0.0332476	5.05762	5.57775	4.485	4.99596	5.32065	5.40836	2.97305	3.31764	4.3253	3.54887	5.0874	3.91464	0.769479
FBtr0332165-E6	chr3R;chr3R	19178085;19178085	19178552;19178552	-;-	468	FBgn0038686	CG5555	FBtr0332165	-0.379342	5.44109	0.0574149	0.0815692	54.9663	49.4642	43.6437	48.3962	48.7726	58.7193	31.0203	29.1405	41.2681	28.5535	49.0486	37.7403	0.769448
FBtr0072576-E5	chr3L	321915	322828	-	914	FBgn0052344	CG32344	FBtr0072576	-0.383991	3.06851	0.00935532	0.0156527	9.73087	8.85697	9.77421	9.5331	9.20882	9.39346	6.47076	6.70368	6.90271	6.77265	9.42079	7.24865	0.769431
FBtr0091446-E2	chr2R	14857908	14858364	-	457	FBgn0053506	CG33506	FBtr0091446	-0.385905	2.10031	0.00747676	0.01276	4.83509	4.44381	4.79431	5.09791	4.72378	3.57846	3.10422	4.44632	3.43654	3.81977	4.77898	3.67706	0.769424
FBtr0333003-E4	chr2R;chr2R	9425247;9425247	9426107;9426107	+;+	861	FBgn0033413	prel	FBtr0333003	-0.378092	4.87231	0.00894204	0.0150241	31.2561	31.9341	32.3539	34.122	35.4881	21.4301	25.7519	28.7643	25.1816	25.9257	33.0308	25.4107	0.769302
FBtr0113139-E2	chr3L	4405127	4405615	-	489	FBgn0035541	CG15019	FBtr0113139	-0.383115	3.60196	0.0146615	0.0235833	14.9503	13.2088	12.4652	13.7644	13.9155	14.2325	10.362	9.61089	9.77637	8.56062	13.6609	10.5085	0.769239
FBtr0084407-E5	chr3R	23115352	23116772	-	1421	FBgn0039055	Rassf	FBtr0084407	-0.371462	1.86652	0.0671528	0.0939519	3.21665	3.86152	5.59852	4.24826	3.39362	2.60252	3.67259	4.58313	2.25153	2.51942	4.06371	3.12584	0.769207
FBtr0301389-E1	chr2R	13507557	13509332	+	1776	FBgn0024556	mEFTu1	FBtr0301389	-0.378659	6.43733	0.0149417	0.0239998	97.0457	101.104	108.599	99.1544	83.6468	81.044	75.3756	82.3937	74.7152	63.0127	97.91	75.3082	0.769158
FBtr0078745-E7	chr3R;chr3R;chr3R;chr3R;chr3R;chr3R;chr3R	5596861;5596861;5596861;5596861;5596861;5596861;5596861	5597203;5597203;5597203;5597203;5597203;5597203;5597203	-;-;-;-;-;-;-	343	FBgn0250753	kra	FBtr0078745	-0.378941	7.21601	0.0148146	0.0238094	176.228	173.83	153.078	170.525	166.39	146.473	114.506	118.956	147.09	119.063	168.01	129.218	0.769107
FBtr0339965-E2	chr2R	14159096	14161091	-	1996	FBgn0033900	CysRS-m	FBtr0339965	-0.379139	7.07396	0.110527	0.147589	192.068	142.11	133.498	145.919	147.733	199.093	82.5896	81.4702	138.676	83.7099	152.266	117.108	0.7691
FBtr0305344-E4	chrX	6038876	6039129	+	254	FBgn0029833	MCTS1	FBtr0305344	-0.379419	3.07956	0.00666484	0.0114912	10.6817	8.58115	9.74328	8.92135	9.49873	8.01088	7.80426	6.46426	7.28784	6.9081	9.48524	7.29507	0.769097
FBtr0083714-E2	chr3R	19032089	19032409	+	321	FBgn0038675	CG6013	FBtr0083714	-0.382075	3.94253	0.095551	0.129423	20.9183	16.5494	16.7028	16.4153	16.0813	23.5853	10.7555	8.75583	14.3979	9.15662	17.3334	13.3302	0.769048
FBtr0345447-E2	chr2L	16887109	16887677	-	569	FBgn0040985	CG6115	FBtr0345447	-0.379097	6.82346	0.0115283	0.0189136	136.697	128.043	125.704	127.89	121.556	112.071	92.886	98.6057	100.578	87.9631	127.978	98.4208	0.769044
FBtr0080959-E2	chr2L	16887125	16887677	-	553	FBgn0040985	CG6115	FBtr0080959	-0.379097	6.82346	0.0115334	0.0189194	136.697	128.043	125.704	127.89	121.556	112.071	92.886	98.6057	100.578	87.9631	127.978	98.4208	0.769044
FBtr0310067-E3	chrX;chrX;chrX	8904359;8904359;8904359	8905384;8905384;8905384	-;-;-	1026	FBgn0011586	e(r)	FBtr0310067	-0.378751	4.85775	0.00636388	0.0110129	29.9007	34.7537	32.2611	34.326	32.3161	25.0086	25.5114	25.9255	25.3593	23.9752	32.7115	25.156	0.769026
FBtr0304681-E12	chr2R	8075860	8076102	+	243	FBgn0020279	lig	FBtr0304681	-0.378946	2.46817	0.034905	0.0519411	5.05762	5.70034	7.45438	6.55932	6.19037	4.02577	4.394	6.84049	3.61429	4.93049	6.19241	4.76101	0.768846
FBtr0075337-E1	chr3L	16863164	16864989	+	1826	FBgn0036671	CG9951	FBtr0075337	-0.379832	3.74871	0.00402022	0.00723821	14.8896	15.9058	15.3418	14.8519	14.683	12.24	10.7555	11.9367	11.0799	12.1637	15.1344	11.6351	0.768786
FBtr0087670-E2	chr2R	13507715	13509332	+	1618	FBgn0024556	mEFTu1	FBtr0087670	-0.379624	6.43626	0.0147331	0.0236923	97.0457	101.104	108.444	99.1374	83.5956	81.044	75.2444	82.3595	74.567	62.9043	97.8655	75.2239	0.768646
FBtr0333042-E2	chr3L	14402930	14406837	-	3908	FBgn0003459	stwl	FBtr0333042	-0.375432	3.01084	0.00777219	0.0132114	8.41589	8.88762	10.3619	8.63247	8.93597	6.01832	7.36705	7.69555	7.34709	6.3392	9.04677	6.95344	0.768611
FBtr0089704-E2	chr2R	21510867	21511060	+	194	FBgn0043070	MESK2	FBtr0089704	-0.375024	2.86822	0.0422544	0.0618901	6.95929	7.01815	9.43397	8.81939	8.64606	4.26976	6.9517	7.25092	4.71043	8.23554	8.17537	6.28367	0.768609
FBtr0089710-E4	chr2R;chr2R;chr2R;chr2R;chr2R;chr2R;chr2R;chr2R	21510867;21510867;21510867;21510867;21510867;21510867;21510867;21510867	21511060;21511060;21511060;21511060;21511060;21511060;21511060;21511060	+;+;+;+;+;+;+;+	194	FBgn0043070	MESK2	FBtr0089710	-0.375024	2.86822	0.0422566	0.0618901	6.95929	7.01815	9.43397	8.81939	8.64606	4.26976	6.9517	7.25092	4.71043	8.23554	8.17537	6.28367	0.768609
FBtr0075359-E1	chr3L	16611363	16612199	-	837	FBgn0004465	Su(P)	FBtr0075359	-0.37827	2.23763	0.0157485	0.0252042	5.64431	4.87287	6.18621	5.14889	4.50209	4.02577	4.0005	4.92515	3.05141	4.25322	5.27087	4.05121	0.768603
FBtr0336908-E6	chr2R;chr2R	7281294;7281294	7281555;7281555	+;+	262	FBgn0260991	Incenp	FBtr0336908	-0.386249	3.08365	0.0836087	0.114623	11.8551	8.48921	9.58863	9.07429	8.68017	12.4433	4.89679	5.33558	8.20623	5.77029	9.53747	7.33044	0.768593
FBtr0079780-E6	chr2L	8995545	8995746	-	202	FBgn0013746	alien	FBtr0079780	-0.376233	2.4734	0.00599053	0.0104315	5.58362	6.86492	6.06249	6.20246	6.34385	4.63574	5.18098	4.85675	4.88818	4.3074	6.21147	4.77381	0.768548
FBtr0080435-E1	chr2L	13177150	13178978	+	1829	FBgn0032476	CG5439	FBtr0080435	-0.383426	3.53163	0.00675946	0.0116382	11.9967	12.7798	13.8571	13.5095	12.9435	11.8333	8.70055	10.5002	9.77637	9.2108	13.0173	10.0042	0.768533
FBtr0079870-E1	chr2L	9790897	9791694	+	798	FBgn0032149	CG4036	FBtr0079870	-0.392873	2.18072	0.00746926	0.0127507	5.42177	4.68899	4.70152	5.16589	5.32065	4.83906	3.56329	3.65966	3.94017	3.4405	5.05976	3.88854	0.768522
FBtr0303447-E2	chr2L	9790969	9791694	+	726	FBgn0032149	CG4036	FBtr0303447	-0.392872	2.18072	0.00747123	0.0127523	5.42177	4.68899	4.70152	5.16589	5.32065	4.83906	3.56329	3.65966	3.94017	3.4405	5.05976	3.88854	0.768522
FBtr0073480-E2	chrX	11128151	11128789	-	639	FBgn0010391	Gtp-bp	FBtr0073480	-0.372957	2.24146	0.014157	0.0228368	4.71371	4.87287	6.55738	5.23386	5.03074	3.29381	4.13167	4.92515	3.88092	4.06359	5.28171	4.05903	0.768506
FBtr0343821-E2	chr2L	18180884	18184198	-	3315	FBgn0267486	Ptp36E	FBtr0343821	-0.380378	3.26104	0.00817987	0.0138551	12.9678	9.65379	10.9187	10.8076	9.49873	7.88888	8.30706	8.89264	8.68023	7.61245	10.7693	8.27625	0.768504
FBtr0310503-E2	chr3L	22726234	22727477	-	1244	FBgn0037184	CG14450	FBtr0310503	-0.383283	2.25195	0.00876381	0.0147606	5.52293	4.99546	4.67059	5.53973	5.8152	4.02577	4.32841	4.37791	3.16991	4.49704	5.30878	4.07981	0.768502
FBtr0078537-E2	chr3L	22726234	22727477	-	1244	FBgn0037184	CG14450	FBtr0078537	-0.383283	2.25195	0.0087657	0.0147627	5.52293	4.99546	4.67059	5.53973	5.8152	4.02577	4.32841	4.37791	3.16991	4.49704	5.30878	4.07981	0.768502
FBtr0310482-E3	chr2L	9968317	9968645	+	329	FBgn0011272	RpL13	FBtr0310482	-0.38005	8.46716	0.0766471	0.105969	500.078	397.185	374.111	375.376	354.096	468.047	229.318	212.91	366.11	261.207	400.169	307.519	0.768471
FBtr0077556-E2	chr2L;chr2L	3621110;3621110	3621324;3621324	-;-	215	FBgn0031554	CG15418	FBtr0077556	-0.38325	4.09298	0.108161	0.144812	25.2881	16.1816	16.4863	19.61	18.6393	25.1712	10.6243	9.43988	17.7456	10.9446	19.2411	14.7851	0.768415
FBtr0076274-E1	chr3L	10876315	10879037	-	2723	FBgn0036104	CG6418	FBtr0076274	-0.381503	3.39806	0.00406033	0.00730407	12.4013	11.6765	11.3826	12.0311	11.7668	9.63745	9.55312	9.30307	8.50248	8.53353	11.8517	9.10593	0.768325
FBtr0087703-E6	chr2R;chr2R;chr2R;chr2R;chr2R;chr2R;chr2R;chr2R	13440392;13440392;13440392;13440392;13440392;13440392;13440392;13440392	13442516;13442516;13442516;13442516;13442516;13442516;13442516;13442516	-;-;-;-;-;-;-;-	2125	FBgn0013765	cnn	FBtr0087703	-0.378947	4.95009	0.0219139	0.0340826	30.7301	36.8989	38.7875	38.9311	29.1101	20.3322	30.277	31.7741	26.3962	25.2484	34.8916	26.8056	0.768254
FBtr0076934-E1	chr3L	6979518	6980044	-	527	FBgn0001104	Galphai	FBtr0076934	-0.386326	3.50079	0.0190936	0.0300655	13.8781	11.5233	11.6301	13.4755	13.1823	13.0126	7.27961	8.65322	9.36161	10.6195	12.7378	9.78531	0.768208
FBtr0100164-E4	chr2L;chr2L	9968317;9968317	9968491;9968491	+;+	175	FBgn0011272	RpL13	FBtr0100164	-0.380555	8.46656	0.0763307	0.105578	499.916	397.093	374.049	375.376	353.874	467.843	229.144	212.705	365.932	261.018	400.062	307.328	0.768203
FBtr0075825-E1	chr3L	13449187	13450283	-	1097	FBgn0036366	JMJD7	FBtr0075825	-0.386826	3.02612	0.0269933	0.0411347	10.9852	8.48921	9.5577	9.2782	7.48643	9.67812	5.81494	6.80629	7.37672	5.49939	9.15934	7.03509	0.768078
FBtr0077346-E11	chrX;chrX;chrX;chrX;chrX;chrX;chrX	22468112;22468112;22468112;22468112;22468112;22468112;22468112	22468475;22468475;22468475;22468475;22468475;22468475;22468475	+;+;+;+;+;+;+	364	FBgn0031187	Usp2	FBtr0077346	-0.382003	4.71343	0.00774047	0.0131651	32.8543	26.5403	26.91	30.3666	31.327	22.528	20.396	23.7023	22.9597	24.0835	29.5996	22.7339	0.768047
FBtr0342934-E3	chr2L	5282074	5283283	+	1210	FBgn0031696	Bub1	FBtr0342934	-0.384821	3.75069	0.00821628	0.0139073	16.9329	13.5153	14.5995	15.4467	15.2969	13.8665	10.2089	10.808	12.65	10.6737	15.1582	11.6414	0.767993
FBtr0305562-E4	chr2L;chr2L	15896338;15896338	15896648;15896648	+;+	311	FBgn0051735	CG31735	FBtr0305562	-0.38127	4.46642	0.00673209	0.0115967	26.1378	24.8853	23.0746	25.5915	24.9832	17.2417	19.4779	21.6844	19.8786	17.4463	24.9345	19.1458	0.767843
FBtr0073159-E4	chr3L	3904684	3905035	+	352	FBgn0035471	Sc2	FBtr0073159	-0.382488	4.02186	0.00545155	0.00956681	18.5918	17.5301	18.7751	17.8767	18.7758	15.6151	13.7941	14.4334	12.1464	14.3038	18.3099	14.0586	0.767813
FBtr0078712-E3	chr3R	5655761	5656336	+	576	FBgn0037359	MED27	FBtr0078712	-0.385368	3.8695	0.0273921	0.0416846	19.1178	15.9977	14.816	16.0754	16.3712	17.7703	10.3401	10.637	14.3387	10.159	16.4756	12.649	0.76774
FBtr0081422-E4	chr2L	20830861	20831063	+	203	FBgn0051673	CG31673	FBtr0081422	-0.390093	1.88022	0.0154948	0.0248226	3.70218	3.24858	4.51593	4.50316	4.50209	3.00916	2.60142	3.79647	2.81441	3.49469	4.09439	3.14323	0.767692
FBtr0332850-E2	chrX	18136442	18137046	-	605	FBgn0017418	ari-1	FBtr0332850	-0.381365	1.94774	0.0232528	0.0359823	3.21665	4.71963	4.33035	4.877	4.34861	2.9685	2.57956	3.21503	4.29568	3.4405	4.29845	3.29985	0.767685
FBtr0332851-E2	chrX;chrX;chrX;chrX	18136442;18136442;18136442;18136442	18137050;18137050;18137050;18137050	-;-;-;-	609	FBgn0017418	ari-1	FBtr0332851	-0.381365	1.94774	0.023257	0.0359856	3.21665	4.71963	4.33035	4.877	4.34861	2.9685	2.57956	3.21503	4.29568	3.4405	4.29845	3.29985	0.767685
FBtr0300829-E5	chr2R	19596630	19596866	+	237	FBgn0034459	TTLL6A	FBtr0300829	-0.384037	4.3644	0.0902203	0.122792	30.1434	21.9432	17.6307	22.1759	24.3181	28.1397	13.2476	12.2445	22.2783	13.3015	23.2423	17.8423	0.767666
FBtr0080123-E6	chr2L	10702235	10702805	-	571	FBgn0024740	Lip2	FBtr0080123	-0.397287	2.26841	0.023957	0.0369545	6.04892	5.20998	4.70152	5.59071	5.40592	5.65234	2.77631	4.1727	4.3253	3.76559	5.39141	4.13845	0.7676
FBtr0339138-E1	chr3R	22844744	22846302	-	1559	FBgn0039029	CG4704	FBtr0339138	-0.38536	4.10618	0.0767143	0.106049	24.0743	18.6027	14.352	18.6244	21.4702	23.8293	12.3513	10.7054	16.9161	10.7279	19.4247	14.906	0.767372
FBtr0336997-E5	chr2R;chr2R	7656156;7656156	7656415;7656415	+;+	260	FBgn0050491	CG30491	FBtr0336997	-0.385215	3.5836	0.0109045	0.0179662	14.9908	12.7798	10.6712	14.1042	14.8876	10.7761	9.50939	9.16626	12.3242	9.96933	13.4867	10.349	0.76735
FBtr0076715-E1	chr3L	8298501	8299839	-	1339	FBgn0035866	Arl5	FBtr0076715	-0.380265	3.38269	0.0041631	0.0074743	11.7742	11.6152	11.2898	11.6742	12.2784	7.97021	9.53125	9.13205	9.03574	9.31916	11.7264	8.99768	0.767304
FBtr0073899-E1	chrX	14200178	14200907	+	730	FBgn0030545	CG11590	FBtr0073899	-0.384315	3.82766	0.00760392	0.0129591	18.0254	14.8025	17.5379	14.75	14.9217	14.0292	10.7555	12.4155	12.7982	11.4051	16.0075	12.2807	0.767184
FBtr0305301-E13	chr3R;chr3R;chr3R;chr3R;chr3R;chr3R;chr3R;chr3R	8832142;8832142;8832142;8832142;8832142;8832142;8832142;8832142	8832274;8832274;8832274;8832274;8832274;8832274;8832274;8832274	-;-;-;-;-;-;-;-	133	FBgn0262614	pyd	FBtr0305301	-0.374618	2.35075	0.0728392	0.101144	3.94495	6.0068	6.46459	6.3554	5.71288	2.88717	4.54702	4.61733	3.08104	6.71846	5.69692	4.3702	0.767116
FBtr0073335-E2	chr3L	4405214	4405615	-	402	FBgn0035541	CG15019	FBtr0073335	-0.387211	3.59942	0.0133741	0.0216641	14.9301	13.2088	12.4652	13.7474	13.9155	14.1512	10.362	9.54248	9.74674	8.56062	13.6534	10.4726	0.767031
FBtr0301672-E1	chr3R	28303631	28304605	-	975	FBgn0039577	CG12516	FBtr0301672	-0.384131	5.37773	0.0719689	0.100036	57.7176	42.1089	39.9629	48.7191	46.4875	53.1483	25.73	29.0037	46.1267	26.2237	46.9992	36.0465	0.766959
FBtr0089623-E5	chr3R;chr3R	23812700;23812700	23813814;23813814	-;-	1115	FBgn0260634	eIF4G2	FBtr0089623	-0.374337	2.22493	0.0908654	0.123602	2.69066	5.97616	6.92856	5.21687	5.3377	2.68385	4.65632	5.40399	3.43654	3.87395	5.22999	4.01093	0.76691
FBtr0340269-E3	chr2R	17666222	17668985	+	2764	FBgn0034258	eIF3c	FBtr0340269	-0.382902	6.86307	0.0103857	0.0171983	125.591	136.747	139.406	133.99	122.784	97.6758	90.1753	110.542	104.429	102.186	131.704	101.002	0.766886
FBtr0076291-E2	chr3L	10558165	10558743	-	579	FBgn0036085	CG6527	FBtr0076291	-0.383795	6.31107	0.106054	0.142267	109.022	85.2905	75.7811	86.9874	92.0541	118.171	49.6237	48.3623	80.8772	47.3543	89.827	68.8776	0.766781
FBtr0089836-E3	chr3L	22865878	22866034	+	157	FBgn0053170	CG33170	FBtr0089836	-0.384435	5.64568	0.0804041	0.110633	65.0411	54.1532	45.4068	57.3515	61.1193	72.2605	35.5673	31.6373	46.3044	31.2625	56.6144	43.4064	0.766703
FBtr0071684-E1	chr2R	21650820	21651999	-	1180	FBgn0050284	CG30284	FBtr0071684	-0.385641	4.78579	0.0256957	0.039331	35.0392	28.8388	28.8277	31.3862	31.7363	33.1821	18.4504	19.6322	25.6556	22.5394	31.1656	23.8919	0.766611
FBtr0080024-E3	chr2L	10429715	10429988	+	274	FBgn0032247	CG5188	FBtr0080024	-0.392274	2.53016	0.0139927	0.0225821	6.99975	6.16004	6.34087	6.76323	6.12216	6.70962	4.65632	4.41212	5.06594	3.98232	6.47721	4.96526	0.766574
FBtr0079781-E6	chr2L;chr2L	8995602;8995602	8995746;8995746	-;-	145	FBgn0013746	alien	FBtr0079781	-0.379862	2.4701	0.00550611	0.009653	5.56339	6.86492	6.06249	6.18547	6.34385	4.63574	5.15912	4.78834	4.88818	4.3074	6.20402	4.75576	0.76656
FBtr0301648-E1	chr2R	23889052	23890276	-	1225	FBgn0034921	DCP1	FBtr0301648	-0.370911	2.11002	0.0192404	0.0302832	4.20794	4.96481	6.06249	4.69008	4.19513	2.9685	4.0005	4.34371	3.14029	4.0365	4.82409	3.6979	0.766549
FBtr0080886-E3	chr2L;chr2L;chr2L	16691901;16691901;16691901	16692124;16692124;16692124	+;+;+	224	FBgn0261278	grp	FBtr0080886	-0.374499	1.91665	0.0161384	0.0257669	3.52011	4.71963	4.51593	4.55414	3.73469	2.68385	3.56329	4.00169	2.87366	3.00705	4.2089	3.22591	0.766449
FBtr0080695-E1	chr2L	15007813	15008538	+	726	FBgn0028926	NC2beta	FBtr0080695	-0.386947	3.63291	0.0233103	0.0360578	14.9301	14.3428	14.6613	13.5095	12.5172	15.6964	9.53125	8.4138	10.6059	9.37334	13.9922	10.7241	0.766439
FBtr0070475-E8	chrX;chrX;chrX;chrX;chrX;chrX;chrX;chrX;chrX;chrX;chrX;chrX;chrX;chrX;chrX;chrX;chrX	2673175;2673175;2673175;2673175;2673175;2673175;2673175;2673175;2673175;2673175;2673175;2673175;2673175;2673175;2673175;2673175;2673175	2673618;2673618;2673618;2673618;2673618;2673618;2673618;2673618;2673618;2673618;2673618;2673618;2673618;2673618;2673618;2673618;2673618	+;+;+;+;+;+;+;+;+;+;+;+;+;+;+;+;+	444	FBgn0003371	sgg	FBtr0070475	-0.382214	3.85567	0.00720124	0.0123338	15.6179	15.4461	17.5998	16.6022	16.3201	10.6947	13.2694	14.4334	10.991	13.1389	16.3172	12.5055	0.7664
FBtr0080672-E1	chr2L	14765908	14767225	+	1318	FBgn0028868	CG4701	FBtr0080672	-0.384364	6.95206	0.127814	0.168239	170.988	136.532	122.642	134.942	135.643	195.108	73.5175	75.3138	124.693	68.3766	140.149	107.402	0.766338
FBtr0081573-E6	chr3R;chr3R	7202783;7202783	7202940;7202940	+;+	158	FBgn0037483	CG14609	FBtr0081573	-0.386317	4.3986	0.103089	0.138736	28.4441	23.0159	21.3734	23.8752	22.4422	30.3356	12.4387	12.7917	23.878	11.8657	23.8302	18.262	0.766338
FBtr0070099-E1	chrX	467057	469335	-	2279	FBgn0010019	Cyp4g1	FBtr0070099	-0.383215	5.07122	0.0525941	0.0753718	32.4295	37.9409	39.1278	35.9913	44.4411	18.055	33.425	40.7693	23.5522	29.7455	37.9861	29.1094	0.766316
FBtr0304838-E3	chrX	15220271	15220622	-	352	FBgn0262485	CG43075	FBtr0304838	-0.388931	3.81242	0.105034	0.141067	18.2681	15.63	11.197	17.4179	16.7464	21.0641	8.3945	8.82423	14.2794	8.15427	15.8519	12.1433	0.766048
FBtr0304060-E17	chr3L	1950761	1951228	-	468	FBgn0265988	mv	FBtr0304060	-0.381007	4.17693	0.0334512	0.0499845	15.8607	24.1498	21.4662	22.2099	18.3494	9.88144	18.2974	16.3146	16.7383	16.9316	20.4072	15.6327	0.766037
FBtr0077810-E7	chr2L;chr2L	2231778;2231778	2232188;2232188	-;-	411	FBgn0262126	Sec24CD	FBtr0077810	-0.381242	3.44576	0.00888923	0.0149444	10.6817	11.8604	13.3313	13.4075	12.0397	7.88888	10.4057	9.91871	8.32473	10.4299	12.2641	9.39358	0.76594
FBtr0305322-E3	chr3L	11582401	11583168	-	768	FBgn0052086	CG32086	FBtr0305322	-0.386003	4.63678	0.00850783	0.0143655	30.7706	27.95	24.7139	28.4294	28.6497	23.7886	20.1337	19.0166	24.4409	20.2367	28.1027	21.5233	0.76588
FBtr0084629-E2	chr3R	24356070	24356485	-	416	FBgn0039188	Golgin84	FBtr0084629	-0.387668	4.32093	0.0428091	0.0626069	27.9788	21.2383	19.4866	20.0008	24.1646	25.0492	13.9253	13.8862	19.8194	13.762	22.5738	17.2884	0.765861
FBtr0081867-E3	chr3R	8262753	8263971	-	1219	FBgn0010173	RpA-70	FBtr0081867	-0.382735	3.20532	0.0255674	0.0391492	9.71064	9.01021	12.2796	10.8416	10.0274	5.61168	7.86984	10.7396	7.02121	8.47935	10.3739	7.94433	0.765801
FBtr0331295-E2	chr2L	22247111	22247721	-	611	FBgn0032987	RpL21	FBtr0331295	-0.385013	9.25473	0.0151987	0.0243809	791.134	690.537	654.996	700.691	621.783	604.842	459.555	522.75	576.806	485.057	691.828	529.802	0.7658
FBtr0345541-E2	chr2L;chr2L	22247146;22247146	22247721;22247721	-;-	576	FBgn0032987	RpL21	FBtr0345541	-0.38506	9.25469	0.0151763	0.0243482	791.093	690.537	654.996	700.691	621.783	604.842	459.555	522.716	576.776	485.003	691.82	529.778	0.765775
FBtr0072194-E2	chr2R	24027952	24028124	-	173	FBgn0061198	HSPC300	FBtr0072194	-0.39117	3.13173	0.0136868	0.0221301	11.1065	9.71509	9.4649	9.24422	9.80569	10.2474	7.14844	7.49034	6.60646	6.28501	9.86729	7.55553	0.765715
FBtr0084999-E2	chr3R;chr3R;chr3R;chr3R;chr3R;chr3R;chr3R;chr3R;chr3R;chr3R	26256933;26256933;26256933;26256933;26256933;26256933;26256933;26256933;26256933;26256933	26257132;26257132;26257132;26257132;26257132;26257132;26257132;26257132;26257132;26257132	-;-;-;-;-;-;-;-;-;-	200	FBgn0000064	Ald	FBtr0084999	-0.385457	6.63627	0.0143757	0.0231714	109.042	105.916	120.322	107.124	120.653	103.897	72.5993	81.1966	81.8253	91.6203	112.611	86.2278	0.765711
FBtr0299869-E4	chr3L;chr3L;chr3L	23094684;23094684;23094684	23094846;23094846;23094846	-;-;-	163	FBgn0024733	RpL10	FBtr0299869	-0.385223	8.41599	0.0126029	0.0205072	434.632	380.942	361.213	385.895	371.371	327.307	273.28	290.345	324.872	265.108	386.811	296.182	0.765704
FBtr0301597-E14	chrX;chrX;chrX;chrX;chrX;chrX;chrX;chrX;chrX;chrX;chrX;chrX;chrX;chrX;chrX	15901823;15901823;15901823;15901823;15901823;15901823;15901823;15901823;15901823;15901823;15901823;15901823;15901823;15901823;15901823	15901916;15901916;15901916;15901916;15901916;15901916;15901916;15901916;15901916;15901916;15901916;15901916;15901916;15901916;15901916	+;+;+;+;+;+;+;+;+;+;+;+;+;+;+	94	FBgn0003392	shi	FBtr0301597	-0.382025	2.90514	0.00654092	0.011296	8.8205	8.0908	8.04207	8.49652	8.57784	6.26231	7.36705	5.50659	5.86582	7.179	8.40555	6.43616	0.765703
FBtr0079383-E7	chr2L;chr2L;chr2L;chr2L;chr2L;chr2L	6789770;6789770;6789770;6789770;6789770;6789770	6790742;6790742;6790742;6790742;6790742;6790742	-;-;-;-;-;-	973	FBgn0015777	nrv2	FBtr0079383	-0.3857	6.16365	0.0156847	0.0251119	88.9535	82.1645	66.0069	80.9549	87.552	72.0166	55.4605	55.1002	66.6274	61.3873	81.1264	62.1184	0.765699
FBtr0084071-E4	chr3R;chr3R;chr3R;chr3R;chr3R;chr3R;chr3R;chr3R;chr3R;chr3R;chr3R;chr3R;chr3R;chr3R;chr3R;chr3R;chr3R;chr3R;chr3R;chr3R;chr3R;chr3R	21375060;21375060;21375060;21375060;21375060;21375060;21375060;21375060;21375060;21375060;21375060;21375060;21375060;21375060;21375060;21375060;21375060;21375060;21375060;21375060;21375060;21375060	21375912;21375912;21375912;21375912;21375912;21375912;21375912;21375912;21375912;21375912;21375912;21375912;21375912;21375912;21375912;21375912;21375912;21375912;21375912;21375912;21375912;21375912	-;-;-;-;-;-;-;-;-;-;-;-;-;-;-;-;-;-;-;-;-;-	853	FBgn0002781	mod(mdg4)	FBtr0084071	-0.383642	4.49399	0.0139608	0.0225408	24.4587	23.9046	29.9103	25.1497	23.8406	17.7297	21.8607	20.7609	14.8719	22.2143	25.4528	19.4875	0.765633
FBtr0337016-E2	chr3R	16441843	16442348	-	506	FBgn0038428	CG14894	FBtr0337016	-0.387132	4.89933	0.0294328	0.0444997	38.3773	34.4778	28.1163	34.105	33.6292	36.1506	21.9044	21.0687	28.5588	21.4828	33.7411	25.8331	0.765626
FBtr0082586-E7	chr3R;chr3R	12418041;12418041	12419981;12419981	+;+	1941	FBgn0082831	pps	FBtr0082586	-0.381149	3.0775	0.0232911	0.0360328	7.93036	9.1328	12.6199	9.00632	8.81659	6.5063	7.1703	8.44801	5.65844	8.58771	9.50119	7.27415	0.765605
FBtr0331925-E4	chr2R	19302942	19303517	+	576	FBgn0086358	Tab2	FBtr0331925	-0.378893	2.06257	0.0123197	0.0200819	4.34956	5.45516	4.60873	4.18029	4.74084	3.5378	3.60701	3.65966	2.72553	4.33449	4.66691	3.5729	0.765581
FBtr0083738-E1	chr3R	19257266	19258101	+	836	FBgn0038695	CG14280	FBtr0083738	-0.397301	2.00153	0.0921954	0.12524	5.86684	4.22928	4.51593	4.06134	3.76879	6.01832	2.25165	2.22316	3.7328	2.95287	4.48844	3.43576	0.765469
FBtr0075359-E2	chr3L	16610892	16611298	-	407	FBgn0004465	Su(P)	FBtr0075359	-0.386603	3.64016	0.0049662	0.00879028	13.5747	13.7605	14.785	15.0558	13.114	12.0366	11.4331	10.466	10.4578	9.40043	14.058	10.7588	0.765313
FBtr0082083-E4	chr3R	9680717	9681502	+	786	FBgn0028997	nmdyn-D7	FBtr0082083	-0.386978	5.69478	0.063242	0.0890374	68.46	57.6163	51.9023	58.728	56.4296	67.7875	32.9878	35.1943	54.955	33.4027	58.6272	44.8655	0.765266
FBtr0087536-E4	chr2R	14245336	14245443	+	108	FBgn0033917	SmydA-1	FBtr0087536	-0.378614	2.63256	0.010244	0.0169861	6.67606	7.23268	8.1658	6.40638	6.3268	4.59507	5.88052	6.15644	5.15481	4.84921	6.96155	5.32721	0.765234
FBtr0079389-E3	chr2L	7028490	7028666	+	177	FBgn0031881	MME1	FBtr0079389	-0.404773	1.9391	0.0139145	0.0224706	4.95647	3.55505	4.0829	4.41819	4.38272	4.31042	2.95119	3.48865	2.96254	2.65488	4.27907	3.27354	0.765012
FBtr0112620-E2	chr3L;chr3L;chr3L;chr3L	9880206;9880206;9880206;9880206	9880573;9880573;9880573;9880573	+;+;+;+	368	FBgn0085411	CG34382	FBtr0112620	-0.38879	1.97787	0.0661982	0.0927941	3.29757	3.80022	4.02104	4.12931	6.65081	2.68385	2.82003	3.76227	2.63666	4.84921	4.37979	3.3504	0.764969
FBtr0075735-E2	chr3L	14203712	14204294	+	583	FBgn0052141	saturn	FBtr0075735	-0.38701	6.90106	0.0999321	0.134856	170.503	124.365	105.197	135.316	141.475	167.496	73.43	73.6037	128.544	74.6887	135.371	103.553	0.764955
FBtr0079003-E9	chr2L	5036477	5037114	+	638	FBgn0000299	Col4a1	FBtr0079003	-0.386657	5.15031	0.0122911	0.0200418	35.2415	37.8184	40.1794	41.8879	45.703	26.4318	28.1784	35.0233	29.4772	34.5134	40.166	30.7248	0.764946
[truncated: 7,808 more rows]

## Sheet: 2.48hrAPFGenesEnrichMaletotal
Gene symbol	Flybase identifier			48hrAPFGenesEnrichedMaletotalmRNA
[truncated: 4,718 more rows]

## Sheet: 3.48hAPFExonsEnrichFemaletotal
Exon_id	Chr	Start	End	Strand	Length	Gene_id	Gene_name	Transcript_id	logFC	logCPM	PValue	FDR	Female_Input_2_48h	Female_Input_3_48h	Female_Input_4_48h	Female_Input_5_48h	Female_TRAP_2_48h	Female_TRAP_3_48h	Female_TRAP_4_48h	Female_TRAP_5_48h	Female_Input_Average	Female_TRAP_Average	Fold Change (female TRAP/female input)
[truncated: 7,355 more rows]

[truncated: 5 more sheets: 4.48hAPFGenesEnrichFemaletotal, 5.10dExonsEnrichMaletotalmRNA, 6.10dGenesEnrichMaletotalmRNA, 7.10dExonEnrichFemaletotalmRNA, 8.10dGenesEnrichedFemaletotalmR]
