# Supplementary material for: Analysis of cell-type-specific chromatin modifications and gene expression in Drosophila neurons that direct reproductive behavior
Source: PLoS Genet. 2021 Apr 26;17(4):e1009240. doi: 10.1371/journal.pgen.1009240 (PMC8102012; doi:10.1371/journal.pgen.1009240)
Supplement: S10 Table — Excel data table with 14 sheets containing all EdgeR outputs for all exon level differential expression testing between 10–12 day adult male and female fru P1 TRAP and total mRNA. (XLSX) [file pgen.1009240.s021.xlsx]

## Sheet: README
S10 Table: Differentially expressed exons and genes between 10-12 day male and female TRAP and total mRNA
Sheets:
Sheet number	List	# of exons/genes in list	List Description
	Expression differences between 10-12 day adult male and female fru P1 TRAP
1	10dMaleTRAPvsFemaleTRAP_ALL	27,445 exons	All detected exons in 10-12 day adult male TRAP and 10-12 day adult female TRAP
2	10dMaleTRAPvsFemaleTRAP_FDR	701 exons	All of the exons that are differentially expressed between 10-12 day adult male TRAP and female TRAP using a FDR corrected p-value cut-off of <0.2
3	10dMale-biasedTRAPExons	373 exons	The list of all the exons that are differentially expressed between 10-12 day adult male TRAP and female TRAP using a FDR corrected p-value cut-off of <0.2 where mean RPM of male TRAP was greater than mean RPM of female TRAP (male-biased TRAP exons)
4	10dMale-biasedTRAPGenes	152 genes	The list of genes that had at least one exon with higher expression in 10-12 day male TRAP samples vs. 10-12 day female TRAP samples (male-biased TRAP genes)
5	10dFemale-biasedTRAPExons	328 exons	The list of all of the exons that are differentially expressed between 10-12 day adult male TRAP and female TRAP using a FDR corrected p-value cut-off of <0.2 and mean RPM of female TRAP was greater than mean RPM of male TRAP (female-biased TRAP exons)
6	10dFemale-biasedTRAPGenes	193 genes	The list of genes that had at least one exon with higher expression in 10-12 day female TRAP samples vs. 10-12 day male TRAP samples (female-biased TRAP genes)
7	10dMixedbiasedTRAPGenes	1 gene	The list of genes that had at least one exon higher in male TRAP over female TRAP and another exon that was higher in female TRAP over male TRAP for the same gene
	Expression differences between 10-12 day adult male and female whole head total mRNA
8	10dMaletotalmRNAvsFemaletotalmRNA_ALL	25,651 exons	All detected exons in 10-12 day adult male total mRNA and 10-12 day adult female total mRNA
9	10dMaletotalmRNAvsFemaletotalmRNA_FDR	6,067 exons	All of the exons that are differentially expressed between 10-12 day adult male whole head total mRNA and female whole head total mRNA using an FDR corrected p-value cut-off of <0.2
10	10dMale-biasedTotalmRNAExons	2,801 exons	The list of exons that are differentially expressed between 10-12 day adult male whole head total mRNA and female whole head total mRNA using a FDR corrected p-value cut-off of <0.2 and mean RPM for male total mRNA that was greater than mean RPM for female total mRNA (male-biased total mRNA exons)
11	10dMale-biasedTotalmRNAGenes	1,367 genes	The list of genes that had at least one exon with higher expression in 10-12 day male total mRNA samples vs. 10-12 day female total mRNA samples (male-biased total mRNA genes)
12	10dFemale-biasedTotalmRNAExons	3,266 exons	The list of exons that are differentially expressed between 10-12 day adult male whole head total mRNA and female whole head total mRNA using a FDR corrected p-value cut-off of <0.2 and mean RPM for female total mRNA that was greater than mean RPM for male total mRNA (female-biased total mRNA exons)
13	10dFemale-biasedTotalmRNAGenes	1,324 genes	The list of genes that had at least one exon with higher expression in 10-12 day female total mRNA samples vs. 10-12 day male total mRNA samples (female-biased total mRNA genes)
14	10dMixedbiasedtotalmRNAGenes	21 genes	The list of genes that had at least one exon higher in male whole head total mRNA over female whole head total mRNA and another exon that was higher in female whole head total mRNA over male whole head total mRNA for the same gene
Total mRNA is indicated as "Input" for all expression information in sheets above
A gene was considered sex-biased in TRAP or total mRNA, if at least one exon had differential expression compared to the opposite sex (FDR <0.2)
EdgeR outputs for all exon differential expression testing provided

## Sheet: 1.10dMaleTRAPvsFemaleTRAP_ALL
Exon_id	Chr	Start	End	Strand	Length	Gene_id	Gene_name	Transcript_id	logFC	logCPM	PValue	FDR	Male_TRAP_1_10.12d	Male_TRAP_2_10.12d	Male_TRAP_4_10.12d	Male_TRAP_5_10.12d	Female_TRAP_2_10.12d	Female_TRAP_3_10.12d	Female_TRAP_4_10.12d	Female_TRAP_5_10.12d	Male_TRAP_Average	Female_TRAP_Average	Fold Change (male TRAP/female TRAP)
FBtr0076329-E2	chr3L	9800000	9800440	+	441	FBgn0036046	Ilp2	FBtr0076329	2.89349	9.76402	5.57e-44	1.53e-39	1324.97	1509.6	2006.84	1287.84	231.637	173.13	191.796	228.211	1532.31	206.194	7.43143
FBtr0085462-E1	chr3R	29716254	29716827	-	574	FBgn0039685	Obp99b	FBtr0085462	3.39491	5.23146	7.52e-39	6.88e-35	72.4386	58.6691	49.0039	92.8145	4.33848	8.32746	5.6865	7.67358	68.2315	6.5065	10.4867
FBtr0333198-E2	chr3R	29716254	29716819	-	566	FBgn0039685	Obp99b	FBtr0333198	3.39491	5.23146	7.51e-39	6.88e-35	72.4386	58.6691	49.0039	92.8145	4.33848	8.32746	5.6865	7.67358	68.2315	6.5065	10.4867
FBtr0084810-E4	chr3R	25240868	25241453	+	586	FBgn0039298	to	FBtr0084810	2.76412	6.57706	3.37e-36	2.32e-32	193.831	173.571	112.287	184.694	19.1931	28.5417	23.1787	26.9511	166.096	24.4661	6.78881
FBtr0084810-E2	chr3R;chr3R	25240366;25240366	25240606;25240606	+;+	241	FBgn0039298	to	FBtr0084810	3.05781	5.34006	4.25e-36	2.33e-32	82.5725	63.7443	48.1761	93.4048	6.60204	8.32746	11.0021	8.67177	71.9744	8.65085	8.31992
FBtr0339258-E4	chr3R	25240868	25241668	+	801	FBgn0039298	to	FBtr0339258	2.7551	6.62406	1.31e-35	6e-32	202.034	179.499	114.687	189.662	20.0891	29.952	24.044	27.575	171.471	25.415	6.74683
FBtr0082927-E2	chr3R	14315360	14315716	+	357	FBgn0013767	Crz	FBtr0082927	3.08427	5.29771	1.22e-33	4.79e-30	71.9024	80.0255	85.0118	42.8904	6.31909	6.58138	9.76594	10.3562	69.9575	8.25566	8.47389
FBtr0084810-E3	chr3R;chr3R	25240674;25240674	25240813;25240813	+;+	140	FBgn0039298	to	FBtr0084810	2.77851	5.12921	4.11e-29	1.41e-25	68.0418	59.0345	40.064	75.8452	6.03615	10.8123	7.97346	10.6681	60.7464	8.8725	6.84659
FBtr0344343-E4	chr3R	9648983	9650706	+	1724	FBgn0012344	Dh44	FBtr0344343	2.31425	6.80369	8.18e-29	2.49e-25	196.726	198.338	221.511	126.163	37.5373	33.3098	34.9843	43.4836	185.684	37.3288	4.9743
FBtr0076329-E1	chr3L	9799698	9799926	+	229	FBgn0036046	Ilp2	FBtr0076329	2.8833	6.71665	7.73e-28	2.12e-24	183.482	182.463	253.794	119.719	36.6885	22.7662	18.852	21.773	184.865	25.0199	7.3887
FBtr0076373-E2	chr3L	9801298	9801802	-	505	FBgn0044050	Ilp3	FBtr0076373	1.96326	6.41772	2.22e-26	5.55e-23	119.355	138.816	167.623	117.26	33.3875	35.2574	37.7657	32.8779	135.764	34.8221	3.89878
FBtr0070635-E2	chrX	3858896	3861950	-	3055	FBgn0019661	lncRNA:roX1	FBtr0070635	5.41404	7.73113	6.13e-26	1.4e-22	906.581	322.944	139.81	290.101	6.88498	13.5657	5.25383	13.226	414.859	9.73263	42.6256
FBtr0337067-E1	chrX	3858277	3862061	-	3785	FBgn0019661	lncRNA:roX1	FBtr0337067	5.40413	7.77326	8.91e-26	1.88e-22	932.479	330.049	144.735	301.118	7.07361	14.3044	5.37745	13.6003	427.095	10.089	42.333
FBtr0070634-E1	chrX	3858940	3862697	-	3758	FBgn0019661	lncRNA:roX1	FBtr0070634	5.40607	7.80979	1.24e-25	2.43e-22	955.964	337.682	149.743	308.89	7.21509	14.7074	5.37745	14.037	438.07	10.3342	42.3902
FBtr0345714-E1	chrX	3857230	3862061	-	4832	FBgn0019661	lncRNA:roX1	FBtr0345714	5.38154	7.78576	1.43e-25	2.61e-22	941.058	332.77	145.77	303.037	7.26224	14.9088	5.50107	13.6627	430.659	10.3337	41.6751
FBtr0337066-E1	chrX	3858277	3862697	-	4421	FBgn0019661	lncRNA:roX1	FBtr0337066	5.38846	7.83269	1.8e-25	3.09e-22	970.494	342.311	152.144	314.891	7.40372	15.3118	5.50107	14.2866	444.96	10.6258	41.8755
FBtr0085514-E3	chr3R	29912991	29913370	-	380	FBgn0039722	Capa	FBtr0085514	1.9999	7.67986	7.87e-23	1.27e-19	318.923	363.099	383.505	245.489	69.9816	69.3059	94.5071	94.017	327.754	81.9529	3.9993
FBtr0082080-E5	chr3R	9649801	9650110	+	310	FBgn0012344	Dh44	FBtr0082080	2.24868	4.87569	4.69e-22	7.16e-19	48.5783	49.412	65.1868	29.5118	11.1763	9.13334	9.33327	10.8553	48.1722	10.1246	4.75796
FBtr0290219-E4	chr2R	24558030	24558961	+	932	FBgn0035023	ITP	FBtr0290219	1.65748	5.40351	1.09e-20	1.5e-17	67.452	65.409	71.7261	51.4489	21.268	19.677	19.7173	20.4629	64.009	20.2813	3.15606
FBtr0300186-E3	chr2R	24558030	24558961	+	932	FBgn0035023	ITP	FBtr0300186	1.65748	5.40351	1.09e-20	1.5e-17	67.452	65.409	71.7261	51.4489	21.268	19.677	19.7173	20.4629	64.009	20.2813	3.15606
FBtr0079468-E6	chr2L;chr2L	7390984;7390984	7391503;7391503	-;-	520	FBgn0031906	CG5160	FBtr0079468	2.17044	4.42912	1.86e-19	2.43e-16	28.4178	41.6165	43.6234	25.9704	6.55488	5.90981	8.34431	10.2314	34.907	7.76011	4.49826
FBtr0345306-E5	chr3R;chr3R	16086188;16086188	16087222;16087222	+;+	1035	FBgn0038398	sxe2	FBtr0345306	2.31776	3.71307	2.02e-19	2.51e-16	22.2517	20.1383	16.9279	26.8557	3.81975	5.84265	2.59601	5.05333	21.5434	4.32794	4.97775
FBtr0082080-E4	chr3R	9648983	9649723	+	741	FBgn0012344	Dh44	FBtr0082080	2.16664	4.38518	4.31e-19	5.14e-16	31.6349	27.4466	48.6728	27.6919	9.14854	7.58873	5.25383	8.11029	33.8615	7.52535	4.49966
FBtr0340599-E1	chr2R	19712095	19712849	-	755	FBgn0265702	asRNA:CR44509	FBtr0340599	-2.41625	4.37097	1.8e-17	2.05e-14	7.34573	5.88721	4.71828	8.21411	22.1168	56.2103	27.8762	33.4393	6.54133	34.9107	0.187373
FBtr0086327-E2	chr2R;chr2R	19712510;19712510	19712932;19712932	+;+	423	FBgn0034471	Obp56e	FBtr0086327	-2.41675	4.36842	2.14e-17	2.35e-14	7.29211	5.92781	4.67689	8.21411	21.8339	56.0089	27.938	33.6265	6.52773	34.8518	0.1873
FBtr0078989-E1	chr3R	4189692	4190260	-	569	FBgn0000500	Dsk	FBtr0078989	1.86607	6.47703	4.35e-17	4.59e-14	144.824	170.445	158.932	83.8134	44.1865	38.6152	36.3441	33.876	139.503	38.2555	3.64662
FBtr0085514-E2	chr3R	29913441	29913602	-	162	FBgn0039722	Capa	FBtr0085514	1.92639	4.8729	2.33e-15	2.36e-12	50.0797	51.7669	57.0332	25.4785	13.487	13.7	11.7439	9.54519	46.0896	12.119	3.80308
FBtr0082927-E1	chr3R	14314854	14315150	+	297	FBgn0013767	Crz	FBtr0082927	2.1106	3.48118	3e-15	2.94e-12	18.0158	18.1895	24.5019	10.5751	4.66858	3.08922	4.32668	4.36708	17.8206	4.11289	4.33286
FBtr0472645-E2	chr3L	9823349	9823639	-	291	FBgn0044048	Ilp5	FBtr0472645	1.97457	5.02316	3.44e-15	3.26e-12	52.5461	58.6285	66.5112	28.4297	14.8546	10.5436	15.8233	11.1672	51.5289	13.0972	3.93435
FBtr0346090-E2	chrX;chrX	13759869;13759869	13760251;13760251	+;+	383	FBgn0004047	Yp3	FBtr0346090	-5.56128	9.68675	1.47e-14	1.35e-11	5.14737	11.6932	16.8037	103.094	1059.49	1803.57	1846.07	1747.83	34.1847	1614.24	0.021177
FBtr0079969-E1	chr2L	10091208	10092389	-	1182	FBgn0032181	CG13133	FBtr0079969	-3.23198	5.10684	2.83e-14	2.51e-11	8.52534	6.41503	5.95993	5.55805	141.85	34.0486	27.1345	45.48	6.61459	62.1281	0.106467
FBtr0077571-E2	chr2L;chr2L	3462218;3462218	3463654;3463654	-;-	1437	FBgn0005616	msl-2	FBtr0077571	1.59324	3.68934	4.68e-14	4.01e-11	21.5546	19.2857	18.6662	17.0676	8.34686	5.77549	5.62469	5.49004	19.1435	6.30927	3.03419
FBtr0073821-E3	chrX	13760324	13761167	+	844	FBgn0004047	Yp3	FBtr0073821	-5.43559	10.8885	1.34e-13	1.09e-10	12.9757	28.7458	37.3323	263.442	2535.09	3564.49	4760.4	3963.19	85.6239	3705.79	0.0231054
FBtr0346090-E3	chrX	13760324	13761547	+	1224	FBgn0004047	Yp3	FBtr0346090	-5.4341	10.889	1.35e-13	1.09e-10	12.9757	28.827	37.3737	263.786	2536.13	3565.83	4761.88	3964.18	85.7406	3707.01	0.0231293
FBtr0301196-E6	chr2R	16029803	16030091	+	289	FBgn0034069	CG8401	FBtr0301196	1.53009	5.62803	1.75e-12	1.37e-09	66.9695	83.1518	76.0719	66.5982	19.7118	18.4681	28.3089	34.9366	73.1979	25.3564	2.88677
FBtr0086701-E2	chr2R	18537234	18539416	+	2183	FBgn0003067	Pepck1	FBtr0086701	1.78089	7.95452	2.59e-12	1.92e-09	363.855	320.386	298.328	553.493	67.4351	133.038	107.054	139.559	384.016	111.772	3.43571
FBtr0344533-E2	chr2R	18537234	18539416	+	2183	FBgn0266488	CG45087	FBtr0344533	1.78089	7.95452	2.59e-12	1.92e-09	363.855	320.386	298.328	553.493	67.4351	133.038	107.054	139.559	384.016	111.772	3.43571
FBtr0346090-E1	chrX;chrX	13759546;13759546	13759806;13759806	+;+	261	FBgn0004047	Yp3	FBtr0346090	-5.32823	8.13096	3.35e-12	2.42e-09	2.19836	3.20752	5.33911	43.7266	394.708	522.749	731.518	539.646	13.6179	547.155	0.0248885
FBtr0076373-E1	chr3L	9801875	9802120	-	246	FBgn0044050	Ilp3	FBtr0076373	2.15575	3.75902	1.95e-11	1.37e-08	21.9836	23.1428	31.7863	10.2307	7.02646	5.43971	3.39954	3.61844	21.7859	4.87103	4.47253
FBtr0301196-E5	chr2R	16029491	16029660	+	170	FBgn0034069	CG8401	FBtr0301196	1.51586	4.53471	2.44e-11	1.68e-08	29.0612	39.424	40.3123	27.4951	10.799	7.92451	14.0308	14.9105	34.0732	11.9162	2.8594
FBtr0346261-E2	chrX;chrX	10054214;10054214	10055498;10055498	+;+	1285	FBgn0004045	Yp1	FBtr0346261	-5.7301	12.292	1.5e-10	9.85e-08	6.05889	55.1368	95.4417	585.218	6994.86	11178.9	10587	10617.9	185.464	9844.66	0.018839
FBtr0346262-E1	chrX	10054235	10055109	-	875	FBgn0267161	asRNA:CR45601	FBtr0346262	-5.73726	11.8681	1.51e-10	9.85e-08	4.55757	38.7338	72.9678	434.02	5177.51	8411.27	7673.62	8092.63	137.57	7338.76	0.0187456
FBtr0084744-E3	chr3R	24760530	24761328	-	799	FBgn0015591	AstA	FBtr0084744	-1.18558	5.88063	3.39e-10	2.16e-07	37.1576	38.4496	40.9745	27.2	75.8763	71.7907	96.6704	82.8497	35.9454	81.7968	0.439448
FBtr0070814-E1	chrX	5792140	5794142	+	2003	FBgn0029810	CG12239	FBtr0070814	1.13218	8.58525	2.37e-09	1.48e-06	551.788	540.487	626.372	390.441	234.089	212.552	238.956	276.623	527.272	240.555	2.1919
FBtr0082639-E2	chr3R	12527751	12528030	+	280	FBgn0028374	Hug	FBtr0082639	1.32994	5.89073	5.61e-09	3.42e-06	84.5027	92.7337	108.52	52.8261	41.5928	25.9226	31.5848	35.4981	84.6457	33.6496	2.51551
FBtr0346367-E3	chr3R	24760932	24761328	-	397	FBgn0015591	AstA	FBtr0346367	-1.12461	5.21705	6.7e-09	4e-06	24.2892	24.9699	27.6475	16.4774	49.7982	45.2638	58.7193	49.9719	23.346	50.9383	0.458319
FBtr0078506-E2	chr3L	22471867	22473509	+	1643	FBgn0037166	CG11426	FBtr0078506	1.54561	4.51031	7.05e-09	4.11e-06	47.1843	22.5338	21.9772	43.2839	8.81844	13.7	10.8785	12.8517	33.7448	11.5622	2.91856
FBtr0113232-E4	chr3R	14092504	14093037	-	534	FBgn0038199	CCHa1	FBtr0113232	-1.37412	3.05475	3.96e-08	2.26e-05	4.39671	4.79097	5.54605	3.63978	8.25255	10.8794	12.7328	15.971	4.59338	11.959	0.384096
FBtr0346279-E3	chrX	11089726	11090219	+	494	FBgn0030262	Vago	FBtr0346279	-1.74824	2.57519	5.25e-08	2.89e-05	2.8954	2.35489	2.02803	3.63978	4.4328	8.12599	13.2891	10.8553	2.72952	9.1758	0.29747
FBtr0472645-E1	chr3L	9823711	9823897	-	187	FBgn0044048	Ilp5	FBtr0472645	2.06233	3.66727	5.27e-08	2.89e-05	22.4125	21.3564	30.793	6.14829	7.35656	3.69363	4.38849	3.8056	20.1775	4.81107	4.19398
FBtr0073427-E3	chrX	11089726	11090107	+	382	FBgn0030262	Vago	FBtr0073427	-1.75111	2.57192	5.97e-08	3.21e-05	2.8954	2.31428	2.02803	3.63978	4.4328	8.05883	13.2891	10.8553	2.71937	9.15901	0.296907
FBtr0301196-E4	chr2R	16029308	16029425	+	118	FBgn0034069	CG8401	FBtr0301196	1.43094	3.73662	6.11e-08	3.22e-05	16.8362	22.818	24.295	12.7884	7.07361	4.29804	9.20965	7.86074	19.1844	7.11051	2.69804
FBtr0334868-E7	chr3R;chr3R;chr3R;chr3R;chr3R	29244961;29244961;29244961;29244961;29244961	29245318;29245318;29245318;29245318;29245318	-;-;-;-;-	358	FBgn0263236	SP1029	FBtr0334868	1.37927	3.06933	8.6e-08	4.45e-05	12.2786	15.6316	11.8371	7.77143	3.39533	4.49951	5.19202	5.24049	11.8797	4.58184	2.59277
FBtr0074438-E3	chrX	17422320	17423004	-	685	FBgn0040877	CG12994	FBtr0074438	-1.12125	5.786	8.99e-08	4.57e-05	30.08	38.1248	44.5339	26.0687	65.4545	61.65	89.1915	85.9067	34.7019	75.5507	0.459319
FBtr0333569-E3	chr3L	4224006	4224851	-	846	FBgn0001257	ImpL2	FBtr0333569	1.14552	4.31318	1.04e-07	5.21e-05	30.08	33.5368	20.1148	24.9374	9.1957	12.3569	13.5981	14.037	27.1672	12.2969	2.20927
FBtr0073073-E1	chr3L	3369556	3369942	+	387	FBgn0283461	Drs	FBtr0073073	-1.63056	2.61855	1.07e-07	5.22e-05	3.05625	2.11128	2.89719	3.88572	8.53549	15.3118	6.49002	6.67539	2.98761	9.25317	0.322874
FBtr0346009-E1	chrX	2173480	2175855	+	2376	FBgn0267035	asRNA:CR45479	FBtr0346009	1.80807	3.0567	1.35e-07	6.51e-05	21.3938	8.4451	7.82241	13.2803	2.40503	4.63383	2.59601	4.92856	12.7354	3.64086	3.49791
FBtr0345708-E2	chrX	3172268	3172987	-	720	FBgn0028746	CG18508	FBtr0345708	-0.942651	4.12376	1.67e-07	7.91e-05	11.7424	13.5203	11.5474	10.7226	21.9754	21.3559	24.2294	23.8942	11.8832	22.8637	0.51974
FBtr0070543-E2	chrX	3172454	3172987	-	534	FBgn0028746	CG18508	FBtr0070543	-0.955431	4.09363	1.72e-07	7.99e-05	11.4207	13.4391	11.1335	10.2799	21.3623	21.2216	23.6113	23.6446	11.5683	22.46	0.515064
FBtr0445450-E1	chr3R	23983496	23983569	+	74	FBgn0283548	mir-9381	FBtr0445450	1.09833	7.84887	2.47e-07	0.000112859	283.588	234.23	319.394	419.116	120.393	185.017	153.597	127.831	314.082	146.709	2.14084
FBtr0082639-E3	chr3R	12528576	12529076	+	501	FBgn0028374	Hug	FBtr0082639	1.16123	9.10618	2.69e-07	0.000121005	693.501	857.056	847.221	647.882	270.589	237.937	367.273	486.056	761.415	340.464	2.2364
FBtr0070814-E2	chrX	5794204	5794543	+	340	FBgn0029810	CG12239	FBtr0070814	1.19459	8.40927	3e-07	0.000132799	515.971	534.721	500.758	340.418	151.894	151.103	272.519	251.107	472.967	206.656	2.28867
FBtr0085514-E1	chr3R	29914194	29914346	-	153	FBgn0039722	Capa	FBtr0085514	1.61475	3.02086	3.63e-07	0.000158195	13.9408	14.0481	14.9826	4.91863	4.85721	4.09657	3.77039	2.86979	11.9725	3.89849	3.07107
FBtr0331258-E8	chrX	7074550	7079367	-	4818	FBgn0264270	Sxl	FBtr0331258	-0.963747	6.57347	4.18e-07	0.000179386	80.3741	68.8195	47.2242	61.7288	120.393	116.853	129.306	136.814	64.5366	125.842	0.51284
FBtr0301196-E3	chr2R	16029061	16029207	+	147	FBgn0034069	CG8401	FBtr0301196	1.40023	3.10902	4.74e-07	0.000200187	11.0454	12.9113	16.6381	8.46004	4.7629	2.61912	5.93373	5.24049	12.2637	4.63906	2.64358
FBtr0112420-E1	chr2R	11248126	11248610	+	485	FBgn0085256	CG34227	FBtr0112420	1.18232	5.04902	5.28e-07	0.000219525	33.4579	37.394	48.5486	63.5487	15.7034	27.803	18.7902	18.4041	45.7373	20.1752	2.26701
FBtr0302201-E2	chr3R;chr3R	10851285;10851285	10851488;10851488	+;+	204	FBgn0259740	CG42394	FBtr0302201	1.12648	2.53424	5.36e-07	0.000219525	8.84705	7.99849	7.65686	6.49259	3.63112	4.09657	3.33773	3.11934	7.74875	3.54619	2.18509
FBtr0077792-E2	chr2L;chr2L	2370612;2370612	2370988;2370988	-;-	377	FBgn0031417	CG3597	FBtr0077792	-1.37412	3.90736	6.26e-07	0.000252763	8.68619	6.49623	5.62882	12.5917	13.0626	25.1838	24.4767	23.8318	8.35074	21.6387	0.385916
FBtr0342773-E4	chrX	2175817	2178697	-	2881	FBgn0265901	asRNA:CR44690	FBtr0342773	1.06946	5.06915	7.1e-07	0.000282375	57.479	37.8406	32.7382	53.1212	16.6937	25.5196	22.3133	21.8354	45.2947	21.5905	2.0979
FBtr0074019-E3	chrX	15340373	15340991	-	619	FBgn0030629	CG9123	FBtr0074019	-1.21838	5.07256	1.04e-06	0.000408824	16.4073	24.5233	21.1495	18.6908	27.7286	37.2049	62.8605	60.3905	20.1927	47.0461	0.429211
FBtr0305337-E2	chr3R	8714146	8715263	+	1118	FBgn0037612	CG8112	FBtr0305337	-1.91341	4.81216	1.28e-06	0.000486822	9.65133	9.37894	6.70492	21.4452	15.9864	40.2941	73.4918	47.9755	11.7951	44.4369	0.265435
FBtr0343149-E3	chr3R	8714146	8715263	+	1118	FBgn0037612	CG8112	FBtr0343149	-1.91341	4.81216	1.28e-06	0.000486822	9.65133	9.37894	6.70492	21.4452	15.9864	40.2941	73.4918	47.9755	11.7951	44.4369	0.265435
FBtr0304902-E2	chr2R;chr2R	11376229;11376229	11377109;11377109	+;+	881	FBgn0033628	CG13203	FBtr0304902	-1.34136	2.31204	1.54e-06	0.000578588	2.73454	2.39549	3.72496	2.21338	10.7047	5.37255	5.31564	6.613	2.76709	7.00148	0.395215
FBtr0346263-E2	chrX	5494059	5495772	-	1714	FBgn0029769	frma	FBtr0346263	-1.53357	3.7445	1.75e-06	0.000647976	5.7908	5.76541	4.92522	11.0177	11.2235	16.1177	32.5119	19.7766	6.87479	19.9074	0.345338
FBtr0082621-E2	chr3R	12225582	12226183	-	602	FBgn0038002	CG12256	FBtr0082621	1.35556	2.42739	1.96e-06	0.000718624	8.31086	7.10526	4.55273	10.1816	2.26356	3.8951	3.27592	2.3707	7.5376	2.95132	2.55398
FBtr0309310-E2	chr3R	12225589	12226249	+	661	FBgn0263454	asRNA:CR43477	FBtr0309310	1.35724	2.4285	2.11e-06	0.000762419	8.47172	6.98345	4.55273	10.1816	2.26356	3.8951	3.27592	2.3707	7.54736	2.95132	2.55729
FBtr0331952-E5	chr2R;chr2R	7640832;7640832	7646426;7646426	+;+	5595	FBgn0263077	CG43340	FBtr0331952	1.45454	7.23951	2.22e-06	0.00079063	153.188	146.693	182.854	402.098	58.9468	110.742	62.3042	90.8976	221.208	80.7226	2.74035
FBtr0073908-E1	chrX;chrX	14261223;14261223	14261933;14261933	+;+	711	FBgn0030558	CG1461	FBtr0073908	1.12074	2.68618	2.51e-06	0.000862485	9.22238	7.63308	7.1602	10.5259	4.66858	4.43236	3.33773	3.36889	8.63538	3.95189	2.18513
FBtr0307487-E2	chrX;chrX	10475202;10475202	10475622;10475622	+;+	421	FBgn0030206	CG2889	FBtr0307487	1.10468	2.57873	2.46e-06	0.000862485	6.80955	7.43007	9.6435	7.91899	4.29133	3.49216	2.84325	4.11753	7.95053	3.68607	2.15691
FBtr0452133-E1	chrX	14261223	14261933	+	711	FBgn0284233	CG46317	FBtr0452133	1.12074	2.68618	2.51e-06	0.000862485	9.22238	7.63308	7.1602	10.5259	4.66858	4.43236	3.33773	3.36889	8.63538	3.95189	2.18513
FBtr0070490-E6	chrX	2790599	2791343	-	745	FBgn0003996	w	FBtr0070490	-0.838368	7.63694	2.66e-06	0.000900544	129.596	161.35	140.928	139.05	308.221	216.245	235.248	261.089	142.731	255.201	0.559288
FBtr0070525-E2	chrX	3374940	3376233	+	1294	FBgn0262656	Myc	FBtr0070525	-1.02776	4.39786	3.1e-06	0.00100302	9.11514	13.4391	14.6101	18.1497	26.4553	27.4	24.1058	34.9366	13.8285	28.2244	0.489948
FBtr0343541-E1	chrX	5790952	5791536	-	585	FBgn0266095	lncRNA:CR44832	FBtr0343541	1.01287	6.8769	3.02e-06	0.00100302	167.397	188.228	162.408	109.833	90.0707	52.5839	84.1849	84.2222	156.967	77.7654	2.01846
FBtr0344076-E2	chrX	3374940	3376233	+	1294	FBgn0266350	lncRNA:CR44999	FBtr0344076	-1.02776	4.39786	3.1e-06	0.00100302	9.11514	13.4391	14.6101	18.1497	26.4553	27.4	24.1058	34.9366	13.8285	28.2244	0.489948
FBtr0344674-E6	chr3R	15910372	15911818	-	1447	FBgn0266566	CG45105	FBtr0344674	-1.86523	2.96535	3.18e-06	0.00100302	2.41283	3.61353	2.35914	4.91863	25.465	7.58873	6.9845	8.35984	3.32603	12.0995	0.27489
FBtr0344676-E6	chr3R;chr3R	15910372;15910372	15911818;15911818	-;-	1447	FBgn0266566	CG45105	FBtr0344676	-1.86523	2.96535	3.18e-06	0.00100302	2.41283	3.61353	2.35914	4.91863	25.465	7.58873	6.9845	8.35984	3.32603	12.0995	0.27489
FBtr0344677-E6	chr3R	15910372	15911818	-	1447	FBgn0266566	CG45105	FBtr0344677	-1.86523	2.96535	3.18e-06	0.00100302	2.41283	3.61353	2.35914	4.91863	25.465	7.58873	6.9845	8.35984	3.32603	12.0995	0.27489
FBtr0331605-E2	chrX	3374944	3376233	+	1290	FBgn0262656	Myc	FBtr0331605	-1.02452	4.3957	3.28e-06	0.00102192	9.11514	13.4391	14.6101	18.1497	26.4553	27.3329	24.044	34.8119	13.8285	28.161	0.491052
FBtr0070651-E1	chrX;chrX	4347918;4347918	4348030;4348030	+;+	113	FBgn0262738	norpA	FBtr0070651	1.11451	3.24209	3.35e-06	0.00103337	17.2651	13.5203	9.47795	10.7718	5.14016	5.37255	6.18097	6.86255	12.7588	5.88906	2.16653
FBtr0073908-E2	chrX;chrX	14263450;14263450	14263964;14263964	+;+	515	FBgn0030558	CG1461	FBtr0073908	1.16844	3.86286	3.9e-06	0.00116403	17.9622	14.1293	17.9212	29.7577	7.73382	11.6853	7.04631	9.04609	19.9426	8.87788	2.24632
FBtr0086148-E5	chr2R	6643003	6643541	-	539	FBgn0033079	Fmo-2	FBtr0086148	-1.13634	2.88938	3.84e-06	0.00116403	4.39671	4.22255	3.80773	6.00073	7.02646	10.7451	11.6202	11.1672	4.60693	10.1398	0.454343
FBtr0452133-E2	chrX	14263450	14263964	+	515	FBgn0284233	CG46317	FBtr0452133	1.16844	3.86286	3.9e-06	0.00116403	17.9622	14.1293	17.9212	29.7577	7.73382	11.6853	7.04631	9.04609	19.9426	8.87788	2.24632
FBtr0074559-E1	chrX	18387921	18388048	+	128	FBgn0022355	Tsf1	FBtr0074559	-1.45858	4.25567	4.07e-06	0.00119608	8.25725	6.78044	11.6715	14.0181	18.2499	43.5177	34.7989	15.4719	10.1818	28.0096	0.363512
FBtr0346625-E1	chrX	18387084	18388048	+	965	FBgn0022355	Tsf1	FBtr0346625	-1.45252	4.27549	4.1e-06	0.00119608	8.47172	6.86165	11.9199	14.1656	18.3914	44.0549	35.2316	15.7839	10.3547	28.3654	0.365047
FBtr0113347-E3	chr3R	23697223	23697824	-	602	FBgn0043005	prt	FBtr0113347	1.0618	2.7183	4.19e-06	0.00120539	8.63257	10.0692	9.14684	6.93527	4.57427	3.35785	4.75935	3.93037	8.69596	4.15546	2.09266
FBtr0306941-E11	chr2R	7640832	7647677	+	6846	FBgn0263077	CG43340	FBtr0306941	1.38388	7.41172	4.22e-06	0.00120539	170.668	167.562	201.603	444.103	68.8498	125.315	74.6044	108.304	245.984	94.2681	2.60941
FBtr0086148-E6	chr2R	6642418	6642883	-	466	FBgn0033079	Fmo-2	FBtr0086148	-1.16432	2.37044	4.47e-06	0.00126438	3.91415	2.6391	2.44192	3.68897	5.28163	8.52893	8.2825	6.30107	3.17103	7.09853	0.446717
FBtr0306943-E11	chr2R	7640832	7648115	+	7284	FBgn0263077	CG43340	FBtr0306943	1.37463	7.43326	4.56e-06	0.00127728	173.777	169.755	203.59	449.858	69.8401	127.061	77.0767	110.549	249.245	96.1318	2.59274
FBtr0308922-E1	chr3R	23983503	23984565	+	1063	FBgn0051451	lncRNA:CR31451	FBtr0308922	1.17165	11.3865	5.08e-06	0.00140696	3435.34	2652.09	2929.1	5815.79	1246.46	2265.54	1608.6	1463.72	3708.08	1646.08	2.25267
FBtr0343348-E8	chrX	7840270	7842679	+	2410	FBgn0029962	CG1402	FBtr0343348	-0.921197	4.7355	5.95e-06	0.00163399	19.0346	22.1278	17.0934	15.1986	36.0283	24.6466	37.1477	41.3001	18.3636	34.7806	0.527983
FBtr0331686-E3	chr3R;chr3R;chr3R	16611108;16611108;16611108	16611325;16611325;16611325	+;+;+	218	FBgn0027109	NPF	FBtr0331686	0.834117	5.84887	6.46e-06	0.00173782	78.1221	82.9894	76.1547	57.3512	36.7828	37.0035	47.5935	43.9203	73.6544	41.325	1.78232
FBtr0345609-E4	chrX;chrX	2177721;2177721	2178280;2178280	+;+	560	FBgn0011576	Cyp4d2	FBtr0345609	1.0352	3.80204	6.43e-06	0.00173782	20.9648	15.9564	13.1201	24.2488	7.35656	10.275	8.96241	9.66996	18.5725	9.06598	2.0486
FBtr0300045-E2	chr3R;chr3R	10851285;10851285	10851788;10851788	+;+	504	FBgn0259740	CG42394	FBtr0300045	0.986615	3.04853	6.97e-06	0.00185725	12.3322	11.409	11.2163	8.2633	5.18732	5.70834	5.93373	4.99095	10.8052	5.45508	1.98076
FBtr0100328-E10	chrX	15351148	15351958	-	811	FBgn0000028	acj6	FBtr0100328	-0.913677	4.06898	7.41e-06	0.00195416	12.2786	13.6827	11.0093	9.39458	19.2402	18.1324	23.6113	26.452	11.5913	21.859	0.530277
FBtr0335415-E7	chr3R	19698064	19698742	+	679	FBgn0051216	Naam	FBtr0335415	-1.77658	2.93216	7.74e-06	0.00202253	3.10987	4.10075	3.10413	3.29548	25.6065	5.57402	7.97346	7.42403	3.40256	11.6445	0.292203
FBtr0343034-E1	chrX;chrX	10452157;10452157	10452492;10452492	-;-	336	FBgn0052683	CG32683	FBtr0343034	-1.29487	3.01883	8.32e-06	0.00215446	3.37796	5.84661	5.21494	4.18083	6.93214	8.7304	13.66	16.5949	4.65509	11.4793	0.405518
FBtr0306906-E6	chr2R;chr2R;chr2R;chr2R;chr2R	17561698;17561698;17561698;17561698;17561698	17562538;17562538;17562538;17562538;17562538	+;+;+;+;+	841	FBgn0263076	Klp54D	FBtr0306906	-1.10507	2.92995	8.78e-06	0.00225253	3.86053	4.70977	6.62215	3.9349	13.4399	9.26765	8.9006	9.60757	4.78184	10.3039	0.464079
FBtr0343316-E8	chr2R;chr2R	24404595;24404595	24405697;24405697	-;-	1103	FBgn0010414	SerT	FBtr0343316	-0.850664	5.25387	9.1e-06	0.0023134	25.0398	31.5473	28.558	23.511	41.1684	41.0329	60.3263	53.5903	27.1641	49.0295	0.554035
FBtr0330053-E3	chr2R;chr2R	18832790;18832790	18833241;18833241	+;+	452	FBgn0034397	CG15082	FBtr0330053	-1.15586	3.92062	1.05e-05	0.00265455	8.52534	11.1248	11.2576	6.4434	15.0904	14.4387	27.8762	26.0153	9.3378	20.8552	0.447745
FBtr0308923-E1	chr3R	23983503	23985065	+	1563	FBgn0051451	lncRNA:CR31451	FBtr0308923	1.07108	11.509	1.11e-05	0.00273326	3682.25	2921.6	3128.55	6063.83	1454.33	2450.69	1899.97	1713.45	3949.06	1879.61	2.101
FBtr0335156-E7	chrX;chrX;chrX;chrX	19758102;19758102;19758102;19758102	19758276;19758276;19758276;19758276	+;+;+;+	175	FBgn0031069	Pmp70	FBtr0335156	0.910386	3.8704	1.1e-05	0.00273326	16.8362	16.8496	17.5073	24.4456	8.62981	10.2078	9.58051	11.8535	18.9097	10.0679	1.87821
FBtr0345609-E1	chrX	2176006	2177063	+	1058	FBgn0011576	Cyp4d2	FBtr0345609	1.18197	2.72917	1.19e-05	0.00292108	12.3859	6.94285	6.70492	10.0832	3.06523	3.96226	3.64677	5.24049	9.02921	3.97869	2.26939
FBtr0083786-E7	chr3R	19698064	19698550	+	487	FBgn0051216	Naam	FBtr0083786	-1.74825	2.84313	1.23e-05	0.00297929	2.8954	3.89774	2.93858	3.24629	24.1446	5.3054	7.10812	6.98733	3.2445	10.8864	0.298034
FBtr0309247-E1	chr2L	9256940	9257206	+	267	FBgn0267252	Ggamma30A	FBtr0309247	0.92712	4.54465	1.28e-05	0.00307996	35.3346	28.8676	26.9025	30.5447	16.6466	21.0873	10.5695	15.6591	30.4123	15.9906	1.90189
FBtr0086813-E2	chr2R;chr2R	18043067;18043067	18043421;18043421	-;-	355	FBgn0034290	CG5773	FBtr0086813	-1.20839	4.45666	1.36e-05	0.00325537	10.2411	12.0586	8.85712	21.8387	19.1459	35.7946	32.7592	34.8119	13.2489	30.6279	0.432576
FBtr0070836-E4	chrX	5765855	5766868	-	1014	FBgn0029804	CG3097	FBtr0070836	-1.32662	2.46519	1.45e-05	0.00343346	3.00263	2.27368	2.44192	4.82026	5.23447	11.9539	7.23174	7.04971	3.13462	7.86746	0.398429
FBtr0303895-E2	chr2L;chr2L	9256893;9256893	9257206;9257206	+;+	314	FBgn0267252	Ggamma30A	FBtr0303895	0.923669	4.56743	1.84e-05	0.00431248	36.2461	29.2331	26.9852	31.0365	17.1181	21.4902	10.5695	15.9086	30.8752	16.2716	1.89749
FBtr0073248-E2	chr3L;chr3L	4224927;4224927	4225706;4225706	-;-	780	FBgn0001257	ImpL2	FBtr0073248	0.900288	4.41776	1.89e-05	0.00435763	25.6832	32.1564	21.9772	30.7414	10.5633	17.125	17.4303	14.2242	27.6396	14.8357	1.86304
FBtr0073249-E2	chr3L;chr3L	4224927;4224927	4225706;4225706	-;-	780	FBgn0001257	ImpL2	FBtr0073249	0.900288	4.41776	1.89e-05	0.00435763	25.6832	32.1564	21.9772	30.7414	10.5633	17.125	17.4303	14.2242	27.6396	14.8357	1.86304
FBtr0345472-E2	chr2R	18042296	18043421	-	1126	FBgn0034290	CG5773	FBtr0345472	-1.17228	4.53206	1.94e-05	0.00443695	11.2599	13.1143	9.22962	23.2159	20.4663	37.1378	33.9954	36.4963	14.2049	32.0239	0.443572
FBtr0077957-E5	chr2L	1139832	1140988	+	1157	FBgn0031306	CG4577	FBtr0077957	0.822543	8.17269	1.96e-05	0.00444576	441.923	374.549	387.685	269.738	201.881	176.69	212.687	242.123	368.474	208.345	1.76857
FBtr0299639-E1	chr3R	7301759	7302233	-	475	FBgn0267337	rn	FBtr0299639	-1.00954	2.48108	1.99e-05	0.00446771	2.73454	4.26315	3.76635	3.83653	9.00707	6.58138	5.99554	7.86074	3.65014	7.36118	0.495864
FBtr0332271-E5	chr2L	1139829	1141156	+	1328	FBgn0031306	CG4577	FBtr0332271	0.821814	8.18866	2.05e-05	0.0045665	446.106	379.705	391.493	272.738	204.616	177.429	216.21	244.681	372.51	210.734	1.76768
FBtr0346282-E1	chr2L;chr2L	9256563;9256563	9257206;9257206	+;+	644	FBgn0267252	Ggamma30A	FBtr0346282	0.893413	4.8881	2.33e-05	0.00515845	44.7178	35.3639	34.5593	38.6604	22.2583	26.8628	13.4127	19.9638	38.3254	20.6244	1.85825
FBtr0305191-E8	chrX	15350239	15351958	-	1720	FBgn0000028	acj6	FBtr0305191	-0.831987	4.57507	2.52e-05	0.00553792	18.0694	20.3819	15.2309	14.7067	28.5302	23.5721	33.9335	35.7477	17.0972	30.4459	0.561562
FBtr0077957-E4	chr2L;chr2L	1139483;1139483	1139763;1139763	+;+	281	FBgn0031306	CG4577	FBtr0077957	0.852823	6.18227	2.67e-05	0.00582341	92.2238	84.8165	120.316	75.7961	62.3421	54.8	38.6929	50.7205	93.2881	51.6389	1.80655
FBtr0074439-E5	chrX	17413795	17414642	-	848	FBgn0027602	CG8611	FBtr0074439	-1.02698	2.6511	2.86e-05	0.00612797	3.16349	4.75037	5.33911	3.04955	7.92245	7.7902	7.72622	9.98189	4.07563	8.35519	0.487796
FBtr0340619-E6	chrX	17413795	17414642	-	848	FBgn0027602	CG8611	FBtr0340619	-1.02698	2.6511	2.86e-05	0.00612797	3.16349	4.75037	5.33911	3.04955	7.92245	7.7902	7.72622	9.98189	4.07563	8.35519	0.487796
FBtr0082547-E2	chr3R	12163622	12165673	-	2052	FBgn0261714	Cpn	FBtr0082547	0.87168	4.80008	2.93e-05	0.00622508	38.3372	31.0195	28.9719	45.1038	15.0432	20.8186	17.9866	24.5804	35.8581	19.6072	1.82882
FBtr0344078-E4	chrX	3387944	3392891	-	4948	FBgn0029657	CG12535	FBtr0344078	-0.813757	4.11922	2.96e-05	0.0062545	13.2438	12.8301	10.8438	13.3295	25.9837	17.125	23.6731	21.3987	12.5618	22.0451	0.56982
FBtr0084708-E1	chr3R;chr3R	24865350;24865350	24865844;24865844	+;+	495	FBgn0013949	Elal	FBtr0084708	-1.36071	2.8479	3.09e-05	0.00647043	3.69967	3.04511	3.72496	5.60724	5.51742	8.52893	17.7394	9.54519	4.01924	10.3327	0.388982
FBtr0077792-E3	chr2L;chr2L	2370152;2370152	2370520;2370520	-;-	369	FBgn0031417	CG3597	FBtr0077792	-1.17664	3.65188	3.15e-05	0.00654888	7.50659	6.78044	4.84244	11.6571	10.2803	19.0726	18.9138	21.3363	7.69666	17.4007	0.442318
FBtr0113443-E9	chrX	13589922	13590570	+	649	FBgn0086674	Tango13	FBtr0113443	-0.844503	4.34932	3.22e-05	0.00654888	13.9408	18.8797	13.6168	11.6571	20.8436	26.0569	29.7305	27.8869	14.5236	26.1295	0.555833
FBtr0330399-E8	chrX;chrX	13589922;13589922	13590570;13590570	+;+	649	FBgn0086674	Tango13	FBtr0330399	-0.844503	4.34932	3.22e-05	0.00654888	13.9408	18.8797	13.6168	11.6571	20.8436	26.0569	29.7305	27.8869	14.5236	26.1295	0.555833
FBtr0452126-E9	chrX	13589922	13590570	+	649	FBgn0284227	CG46311	FBtr0452126	-0.844503	4.34932	3.22e-05	0.00654888	13.9408	18.8797	13.6168	11.6571	20.8436	26.0569	29.7305	27.8869	14.5236	26.1295	0.555833
FBtr0071057-E4	chrX;chrX	7420120;7420120	7421210;7421210	+;+	1091	FBgn0029950	CG9657	FBtr0071057	1.31895	2.84914	3.28e-05	0.00661941	8.84705	7.87668	5.75299	17.9038	3.63112	4.96961	3.8322	3.74321	10.0951	4.04404	2.4963
FBtr0079436-E12	chr2L	7383011	7383426	+	416	FBgn0002938	ninaC	FBtr0079436	0.967508	4.3476	3.48e-05	0.00677708	33.1898	22.9804	20.9011	30.0036	11.1292	18.8039	9.95137	14.9105	26.7688	13.6987	1.95411
FBtr0306935-E11	chr2R;chr2R;chr2R;chr2R;chr2R	7648583;7648583;7648583;7648583;7648583	7648697;7648697;7648697;7648697;7648697	+;+;+;+;+	115	FBgn0263077	CG43340	FBtr0306935	1.19333	4.81531	3.42e-05	0.00677708	27.1846	28.3804	32.4071	67.9263	10.8462	18.8039	18.2339	20.3381	38.9746	17.0555	2.28516
FBtr0331605-E1	chrX;chrX	3373159;3373159	3373723;3373723	+;+	565	FBgn0262656	Myc	FBtr0331605	-1.11532	3.71622	3.51e-05	0.00677708	5.25461	7.71428	7.11881	12.9852	14.7131	15.1103	17.6158	24.2685	8.26822	17.9269	0.461218
FBtr0334835-E12	chr2L	7383011	7383426	+	416	FBgn0002938	ninaC	FBtr0334835	0.967508	4.3476	3.48e-05	0.00677708	33.1898	22.9804	20.9011	30.0036	11.1292	18.8039	9.95137	14.9105	26.7688	13.6987	1.95411
FBtr0335156-E6	chrX;chrX;chrX;chrX	19757568;19757568;19757568;19757568	19757997;19757997;19757997;19757997	+;+;+;+	430	FBgn0031069	Pmp70	FBtr0335156	0.806695	3.88698	3.45e-05	0.00677708	17.4796	16.5248	19.2042	21.396	9.57296	9.93922	12.7946	10.3562	18.6512	10.6658	1.7487
FBtr0344076-E1	chrX	3373159	3373723	+	565	FBgn0266350	lncRNA:CR44999	FBtr0344076	-1.11532	3.71622	3.51e-05	0.00677708	5.25461	7.71428	7.11881	12.9852	14.7131	15.1103	17.6158	24.2685	8.26822	17.9269	0.461218
FBtr0308200-E5	chrX;chrX	18039085;18039085	18039957;18039957	-;-	873	FBgn0003380	Sh	FBtr0308200	-1.124	2.79498	3.58e-05	0.0068614	3.69967	3.45112	3.76635	6.4434	6.17762	10.3422	10.0132	11.3544	4.34014	9.47184	0.458215
FBtr0310432-E9	chrX;chrX	13589922;13589922	13591760;13591760	+;+	1839	FBgn0086674	Tango13	FBtr0310432	-0.790761	5.16647	3.79e-05	0.00721646	26.1658	32.5624	22.9292	23.3635	39.0935	38.6152	50.6222	53.4655	26.2552	45.4491	0.577684
FBtr0079436-E11	chr2L	7382758	7382945	+	188	FBgn0002938	ninaC	FBtr0079436	1.17095	3.26576	3.85e-05	0.00722513	16.3	10.3128	7.82241	18.1497	4.7629	7.72304	4.69754	6.1763	13.1462	5.83994	2.25109
FBtr0306935-E12	chr2R;chr2R;chr2R;chr2R;chr2R	7650311;7650311;7650311;7650311;7650311	7650808;7650808;7650808;7650808;7650808	+;+;+;+;+	498	FBgn0263077	CG43340	FBtr0306935	1.15181	6.62209	3.9e-05	0.00722513	97.0494	107.756	116.426	221.387	36.0754	78.3049	57.8539	72.0568	135.655	61.0728	2.2212
FBtr0334835-E11	chr2L	7382758	7382945	+	188	FBgn0002938	ninaC	FBtr0334835	1.17095	3.26576	3.86e-05	0.00722513	16.3	10.3128	7.82241	18.1497	4.7629	7.72304	4.69754	6.1763	13.1462	5.83994	2.25109
FBtr0347603-E1	chr3R	15483158	15483982	+	825	FBgn0019940	Rh6	FBtr0347603	1.1125	6.98595	3.89e-05	0.00722513	129.167	153.23	118.868	291.33	54.3253	87.4383	87.8316	90.7728	173.149	80.092	2.16187
FBtr0346670-E9	chr2R	22821149	22822111	+	963	FBgn0050271	CG30271	FBtr0346670	-1.35346	3.91819	4.18e-05	0.00770646	5.84441	7.79548	12.2924	7.86981	37.0657	14.3716	11.1258	23.8318	8.45051	21.5987	0.391251
FBtr0301340-E11	chr4;chr4;chr4;chr4;chr4	731560;731560;731560;731560;731560	732233;732233;732233;732233;732233	+;+;+;+;+	674	FBgn0005666	bt	FBtr0301340	-1.61465	2.51399	4.22e-05	0.00771952	2.25198	3.12631	1.98664	3.83653	6.50772	17.3936	3.52316	6.98733	2.80037	8.60296	0.325512
FBtr0081699-E3	chr3R	6642309	6643252	-	944	FBgn0026565	Ass	FBtr0081699	-1.35974	2.56035	4.29e-05	0.00773873	2.25198	3.12631	2.02803	5.7548	4.95153	9.26765	10.6313	8.9837	3.29028	8.45854	0.388989
FBtr0337022-E3	chr3R	6642262	6643252	-	991	FBgn0026565	Ass	FBtr0337022	-1.35974	2.56035	4.29e-05	0.00773873	2.25198	3.12631	2.02803	5.7548	4.95153	9.26765	10.6313	8.9837	3.29028	8.45854	0.388989
FBtr0330259-E6	chrX;chrX	15186286;15186286	15189931;15189931	+;+	3646	FBgn0263994	CG43737	FBtr0330259	-0.767596	7.03371	4.38e-05	0.00785311	101.768	101.179	81.3696	103.39	154.582	131.157	166.392	207.873	96.9265	165.001	0.587429
FBtr0306943-E8	chr2R;chr2R;chr2R;chr2R;chr2R;chr2R;chr2R;chr2R;chr2R;chr2R;chr2R;chr2R;chr2R;chr2R;chr2R	7639704;7639704;7639704;7639704;7639704;7639704;7639704;7639704;7639704;7639704;7639704;7639704;7639704;7639704;7639704	7639871;7639871;7639871;7639871;7639871;7639871;7639871;7639871;7639871;7639871;7639871;7639871;7639871;7639871;7639871	+;+;+;+;+;+;+;+;+;+;+;+;+;+;+	168	FBgn0263077	CG43340	FBtr0306943	1.34577	3.71397	4.41e-05	0.00786131	12.225	11.003	17.4245	33.8402	5.04584	10.0735	6.24278	7.98551	18.6232	7.33692	2.53828
FBtr0082639-E1	chr3R	12526188	12526439	+	252	FBgn0028374	Hug	FBtr0082639	1.39263	3.29221	4.51e-05	0.00799099	15.3885	17.5804	16.7209	6.04991	9.00707	4.23088	4.14125	3.74321	13.9349	5.2806	2.63889
FBtr0084455-E7	chr3R;chr3R;chr3R;chr3R	23766130;23766130;23766130;23766130	23766307;23766307;23766307;23766307	+;+;+;+	178	FBgn0039114	Lsd-1	FBtr0084455	0.946816	3.14828	4.8e-05	0.00842122	13.6191	10.8	8.85712	12.7392	4.85721	7.18579	6.73726	5.11572	11.5039	5.974	1.92566
FBtr0345609-E2	chrX;chrX	2177151;2177151	2177537;2177537	+;+	387	FBgn0011576	Cyp4d2	FBtr0345609	1.22886	2.64689	4.82e-05	0.00842122	11.6352	6.37443	5.83577	10.5751	3.06523	5.17108	4.14125	2.30831	8.60511	3.67147	2.34378
FBtr0339245-E3	chr3R;chr3R;chr3R	24121046;24121046;24121046	24122326;24122326;24122326	+;+;+	1281	FBgn0039152	Root	FBtr0339245	-1.05876	3.174	4.92e-05	0.00853731	4.55757	7.02405	4.59411	7.08282	8.58265	9.80491	14.8343	15.3472	5.81464	12.1423	0.478876
FBtr0339758-E7	chr2R	22821149	22821756	+	608	FBgn0050271	CG30271	FBtr0339758	-1.34976	3.68216	4.98e-05	0.00853731	4.9329	6.41503	10.3471	7.03364	30.5109	12.5583	9.02422	21.1491	7.18217	18.3106	0.39224
FBtr0346668-E8	chr2R;chr2R	22821149;22821149	22821756;22821756	+;+	608	FBgn0050271	CG30271	FBtr0346668	-1.34976	3.68216	4.98e-05	0.00853731	4.9329	6.41503	10.3471	7.03364	30.5109	12.5583	9.02422	21.1491	7.18217	18.3106	0.39224
FBtr0330100-E13	chr3R;chr3R;chr3R;chr3R;chr3R	31205051;31205051;31205051;31205051;31205051	31205292;31205292;31205292;31205292;31205292	-;-;-;-;-	242	FBgn0267435	chp	FBtr0330100	0.903065	3.58245	5.26e-05	0.00896502	18.4984	13.1955	11.1749	18.9367	7.54519	8.32746	8.09708	9.04609	15.4514	8.25395	1.872
FBtr0076599-E1	chr3L	8647970	8648936	-	967	FBgn0000121	Arr2	FBtr0076599	0.833229	9.70216	5.43e-05	0.00915647	929.53	1001.92	889.934	1446.18	453.984	706.088	626.813	608.459	1066.89	598.836	1.78161
FBtr0086664-E2	chr2R	18386793	18387030	+	238	FBgn0025583	IM2	FBtr0086664	-0.930073	3.607	5.44e-05	0.00915647	9.0079	7.95789	7.73963	8.70597	11.4121	21.6917	17.7394	12.9141	8.35285	15.9393	0.524041
FBtr0074440-E5	chrX	17413267	17414642	-	1376	FBgn0027602	CG8611	FBtr0074440	-0.971621	2.9067	5.51e-05	0.00921412	3.37796	6.09022	6.20826	4.32839	9.33717	8.79755	10.2604	11.0425	5.00121	9.8594	0.507253
FBtr0345101-E5	chr3L;chr3L;chr3L;chr3L;chr3L;chr3L;chr3L;chr3L;chr3L;chr3L;chr3L;chr3L;chr3L;chr3L;chr3L;chr3L;chr3L	2443390;2443390;2443390;2443390;2443390;2443390;2443390;2443390;2443390;2443390;2443390;2443390;2443390;2443390;2443390;2443390;2443390	2443838;2443838;2443838;2443838;2443838;2443838;2443838;2443838;2443838;2443838;2443838;2443838;2443838;2443838;2443838;2443838;2443838	+;+;+;+;+;+;+;+;+;+;+;+;+;+;+;+;+	449	FBgn0266696	Svil	FBtr0345101	1.04748	3.43054	5.99e-05	0.00990374	15.3885	12.4647	15.1068	14.4116	9.80874	8.66324	4.94478	4.2423	14.3429	6.91477	2.07424
FBtr0345101-E7	chr3L;chr3L;chr3L;chr3L;chr3L;chr3L;chr3L;chr3L;chr3L;chr3L;chr3L;chr3L;chr3L;chr3L;chr3L;chr3L;chr3L;chr3L;chr3L	2444499;2444499;2444499;2444499;2444499;2444499;2444499;2444499;2444499;2444499;2444499;2444499;2444499;2444499;2444499;2444499;2444499;2444499;2444499	2446101;2446101;2446101;2446101;2446101;2446101;2446101;2446101;2446101;2446101;2446101;2446101;2446101;2446101;2446101;2446101;2446101;2446101;2446101	+;+;+;+;+;+;+;+;+;+;+;+;+;+;+;+;+;+;+	1603	FBgn0266696	Svil	FBtr0345101	0.826888	5.52628	5.99e-05	0.00990374	54.9589	48.0315	65.3523	66.7458	43.4791	35.1902	24.4148	29.3218	58.7721	33.1015	1.77551
FBtr0332299-E3	chrX;chrX;chrX	18039085;18039085;18039085	18040383;18040383;18040383	-;-;-	1299	FBgn0003380	Sh	FBtr0332299	-1.07425	2.89562	6.12e-05	0.0100521	4.18224	4.01955	3.97329	6.88608	6.46057	10.7451	10.8167	12.1654	4.76529	10.047	0.474302
FBtr0112629-E3	chr3R	14420973	14421865	+	893	FBgn0085417	natalisin	FBtr0112629	0.950229	3.10768	6.41e-05	0.0102848	12.654	10.597	13.4098	8.01736	5.18732	5.03677	7.35536	5.55243	11.1695	5.78297	1.93145
FBtr0301081-E3	chr3R	14420970	14421855	+	886	FBgn0085417	natalisin	FBtr0301081	0.950229	3.10768	6.41e-05	0.0102848	12.654	10.597	13.4098	8.01736	5.18732	5.03677	7.35536	5.55243	11.1695	5.78297	1.93145
FBtr0331251-E9	chrX;chrX	7075665;7075665	7079367;7079367	-;-	3703	FBgn0264270	Sxl	FBtr0331251	-0.875109	5.26202	6.36e-05	0.0102848	40.3747	24.3203	21.3978	22.1338	57.1076	51.1064	41.2271	48.8489	27.0567	49.5725	0.5458
FBtr0347603-E2	chr3R	15484050	15484330	+	281	FBgn0019940	Rh6	FBtr0347603	0.986354	6.02829	6.34e-05	0.0102848	74.5297	81.9744	59.5993	130.147	29.1904	46.7412	51.8584	47.0397	86.5626	43.7074	1.9805
FBtr0332674-E15	chr3L;chr3L;chr3L;chr3L;chr3L;chr3L;chr3L;chr3L;chr3L	2081689;2081689;2081689;2081689;2081689;2081689;2081689;2081689;2081689	2087184;2087184;2087184;2087184;2087184;2087184;2087184;2087184;2087184	-;-;-;-;-;-;-;-;-	5496	FBgn0086906	sls	FBtr0332674	-1.89646	3.33972	6.58e-05	0.0104952	2.0375	3.85714	2.93858	8.31248	11.978	32.974	5.19202	13.7875	4.28643	15.9829	0.268188
FBtr0339681-E11	chrX	4089830	4092237	+	2408	FBgn0263772	CG43689	FBtr0339681	-0.761197	6.2466	6.76e-05	0.01072	46.6481	63.7443	59.2268	55.5313	96.0125	70.3804	106.251	109.052	56.2876	95.424	0.589869
FBtr0086060-E4	chr2R;chr2R	5679766;5679766	5680517;5680517	-;-	752	FBgn0033033	scaf	FBtr0086060	0.929967	2.18427	7.12e-05	0.0112236	6.32698	4.99398	4.59411	7.27957	2.82945	3.425	2.78144	3.11934	5.79866	3.03881	1.9082
FBtr0077391-E7	chr2L	4902974	4903889	+	916	FBgn0031645	CG3036	FBtr0077391	0.924998	4.04278	7.27e-05	0.0114017	21.6619	18.9203	15.3965	29.7085	9.80874	10.9466	9.70413	14.6609	21.4218	11.2801	1.89908
FBtr0337074-E2	chr3R	8712906	8715668	-	2763	FBgn0037613	Cks85A	FBtr0337074	-1.11792	5.818	7.31e-05	0.0114017	29.5438	35.4857	30.9999	46.2351	36.4998	72.1265	120.591	79.668	35.5661	77.2213	0.460574
FBtr0310494-E10	chrX;chrX;chrX	4089830;4089830;4089830	4092153;4092153;4092153	+;+;+	2324	FBgn0263772	CG43689	FBtr0310494	-0.755664	6.22744	7.58e-05	0.0117571	45.8438	63.1353	58.9371	54.7935	95.3995	69.5746	104.397	106.744	55.6774	94.0286	0.592133
FBtr0345103-E7	chr3L;chr3L;chr3L;chr3L;chr3L;chr3L;chr3L;chr3L;chr3L;chr3L;chr3L;chr3L;chr3L;chr3L	2463057;2463057;2463057;2463057;2463057;2463057;2463057;2463057;2463057;2463057;2463057;2463057;2463057;2463057	2464849;2464849;2464849;2464849;2464849;2464849;2464849;2464849;2464849;2464849;2464849;2464849;2464849;2464849	+;+;+;+;+;+;+;+;+;+;+;+;+;+	1793	FBgn0266696	Svil	FBtr0345103	0.657861	7.11353	7.69e-05	0.0118601	157.424	162.568	162.656	194.778	111.15	110.07	101.368	106.744	169.357	107.333	1.57786
FBtr0306935-E13	chr2R;chr2R;chr2R;chr2R;chr2R	7650862;7650862;7650862;7650862;7650862	7651002;7651002;7651002;7651002;7651002	+;+;+;+;+	141	FBgn0263077	CG43340	FBtr0306935	1.06224	5.53049	8.04e-05	0.012328	45.7366	51.6857	52.8116	99.012	17.6369	35.4588	30.4104	35.9348	62.3115	29.8602	2.08677
FBtr0345101-E8	chr3L;chr3L;chr3L;chr3L;chr3L;chr3L;chr3L;chr3L;chr3L;chr3L;chr3L;chr3L;chr3L;chr3L;chr3L;chr3L;chr3L;chr3L;chr3L;chr3L;chr3L	2459591;2459591;2459591;2459591;2459591;2459591;2459591;2459591;2459591;2459591;2459591;2459591;2459591;2459591;2459591;2459591;2459591;2459591;2459591;2459591;2459591	2460153;2460153;2460153;2460153;2460153;2460153;2460153;2460153;2460153;2460153;2460153;2460153;2460153;2460153;2460153;2460153;2460153;2460153;2460153;2460153;2460153	+;+;+;+;+;+;+;+;+;+;+;+;+;+;+;+;+;+;+;+;+	563	FBgn0266696	Svil	FBtr0345101	0.717124	5.12898	8.13e-05	0.0123427	39.9994	40.2361	49.6247	43.5299	32.4443	26.7956	23.3641	22.7712	43.3475	26.3438	1.64545
FBtr0345105-E2	chr3L;chr3L	2459591;2459591	2460153;2460153	+;+	563	FBgn0266696	Svil	FBtr0345105	0.717124	5.12898	8.14e-05	0.0123427	39.9994	40.2361	49.6247	43.5299	32.4443	26.7956	23.3641	22.7712	43.3475	26.3438	1.64545
FBtr0074364-E1	chrX	16699912	16700170	-	259	FBgn0030773	CG9676	FBtr0074364	-1.01296	2.97666	8.32e-05	0.0125441	4.9329	5.27819	4.75967	5.7548	6.83783	15.4461	9.82775	9.85712	5.18139	10.4922	0.493833
FBtr0077570-E2	chr2L	3463707	3465918	-	2212	FBgn0005616	msl-2	FBtr0077570	1.21745	3.37426	8.63e-05	0.0129355	14.048	10.6376	16.5968	15.8872	8.77128	7.58873	2.34877	5.80198	14.2924	6.12769	2.33243
FBtr0073908-E3	chrX;chrX	14264031;14264031	14264324;14264324	+;+	294	FBgn0030558	CG1461	FBtr0073908	0.915626	3.68835	8.79e-05	0.0130537	15.3349	14.1699	13.9893	23.2159	8.53549	8.46177	6.92269	11.4168	16.6775	8.83419	1.88784
FBtr0452133-E3	chrX	14264031	14264324	+	294	FBgn0284233	CG46317	FBtr0452133	0.915626	3.68835	8.8e-05	0.0130537	15.3349	14.1699	13.9893	23.2159	8.53549	8.46177	6.92269	11.4168	16.6775	8.83419	1.88784
FBtr0302201-E3	chr3R	10851549	10851788	+	240	FBgn0259740	CG42394	FBtr0302201	0.954511	2.33641	9.03e-05	0.013256	7.39935	6.86165	7.1602	4.47595	2.78229	3.35785	4.14125	3.11934	6.47429	3.35018	1.93252
FBtr0343178-E1	chr2R	22821430	22821628	+	199	FBgn0259179	CG42284	FBtr0343178	-1.37724	2.87506	9.01e-05	0.013256	2.62731	3.61353	6.4152	3.44304	16.9295	7.72304	5.25383	11.9783	4.02477	10.4712	0.384367
FBtr0345098-E4	chr3L	2463057	2464571	+	1515	FBgn0266696	Svil	FBtr0345098	0.655693	7.06101	9.22e-05	0.0134618	149.649	156.153	159.056	187.941	108.179	107.048	95.7433	103.375	163.2	103.586	1.57549
FBtr0345093-E10	chr3L	2463057	2464558	+	1502	FBgn0266696	Svil	FBtr0345093	0.655105	7.05558	9.28e-05	0.0134768	149.274	155.544	158.518	186.908	107.802	106.779	95.3724	102.938	162.561	103.223	1.57485
FBtr0114536-E1	chr3L	16354138	16354272	-	135	FBgn0011693	Pdh	FBtr0114536	0.946361	4.49275	9.59e-05	0.0137056	26.2194	25.0917	22.9706	43.579	10.7047	18.3338	13.8454	18.3417	29.4652	15.3064	1.92502
FBtr0114537-E1	chr3L	16354138	16354268	-	131	FBgn0011693	Pdh	FBtr0114537	0.946361	4.49275	9.59e-05	0.0137056	26.2194	25.0917	22.9706	43.579	10.7047	18.3338	13.8454	18.3417	29.4652	15.3064	1.92502
FBtr0339575-E2	chr2L	3692123	3692355	-	233	FBgn0031558	CG16704	FBtr0339575	-0.98964	2.74534	9.59e-05	0.0137056	4.45033	4.83157	3.18691	5.3613	6.69635	11.9539	8.77698	8.0479	4.45753	8.86879	0.502609
FBtr0081030-E1	chr2L;chr2L	18078269;18078269	18078496;18078496	+;+	228	FBgn0000120	Arr1	FBtr0081030	0.8565	4.58851	9.65e-05	0.0137287	35.549	29.03	20.6942	38.0702	14.6188	21.0873	14.5253	17.905	30.8359	17.0341	1.81024
FBtr0344026-E4	chr3R	10851541	10851788	+	248	FBgn0259740	CG42394	FBtr0344026	0.950815	2.35836	9.84e-05	0.0139243	7.56021	6.90225	7.20158	4.62351	2.82945	3.35785	4.32668	3.11934	6.57189	3.40833	1.92818
FBtr0087386-E1	chr2R	15408846	15409113	+	268	FBgn0014865	Mtk	FBtr0087386	-1.35838	4.75027	9.97e-05	0.0139554	9.8658	7.79548	18.4178	24.298	22.6827	64.2692	38.1366	29.8209	15.0943	38.7273	0.389758
FBtr0307598-E1	chrX	1409069	1410121	+	1053	FBgn0259108	futsch	FBtr0307598	-0.788876	6.64245	9.93e-05	0.0139554	59.0339	84.4917	76.5272	72.6973	107.802	94.8927	147.911	155.343	73.1875	126.487	0.578616
FBtr0075427-E1	chr3L;chr3L	16354138;16354138	16354297;16354297	-;-	160	FBgn0011693	Pdh	FBtr0075427	0.943921	4.49407	0.000101325	0.0141161	26.2194	25.1323	22.9706	43.579	10.7047	18.3338	13.8454	18.4665	29.4753	15.3376	1.92177
FBtr0074364-E2	chrX	16699152	16699856	-	705	FBgn0030773	CG9676	FBtr0074364	-0.93422	5.50109	0.000108941	0.014999	31.6885	32.197	24.9572	35.5125	34.2363	82.5358	51.7348	69.2494	31.0888	59.4391	0.523036
FBtr0086662-E2	chr2R	18384150	18384378	+	229	FBgn0034329	IM1	FBtr0086662	-1.10914	3.26177	0.000108639	0.014999	5.36185	5.19699	5.04939	8.6076	8.72412	20.7515	12.5474	10.2938	6.05396	13.0792	0.462869
FBtr0306935-E10	chr2R;chr2R;chr2R;chr2R;chr2R;chr2R;chr2R;chr2R;chr2R;chr2R;chr2R;chr2R;chr2R;chr2R	7648297;7648297;7648297;7648297;7648297;7648297;7648297;7648297;7648297;7648297;7648297;7648297;7648297;7648297	7648510;7648510;7648510;7648510;7648510;7648510;7648510;7648510;7648510;7648510;7648510;7648510;7648510;7648510	+;+;+;+;+;+;+;+;+;+;+;+;+;+	214	FBgn0263077	CG43340	FBtr0306935	1.25992	5.15582	0.000109372	0.014999	31.0451	36.0947	37.1668	96.0608	13.1569	25.1838	18.7902	26.5768	50.0919	20.9269	2.39366
FBtr0334571-E2	chr3R	24866012	24867651	+	1640	FBgn0013949	Elal	FBtr0334571	-1.25311	4.09141	0.000109849	0.014999	7.02402	8.85112	7.4913	16.8709	12.591	19.0054	35.0461	29.3218	10.0593	23.9911	0.419295
FBtr0077571-E1	chr2L	3463707	3466112	-	2406	FBgn0005616	msl-2	FBtr0077571	1.20444	3.37939	0.000112741	0.0153178	14.1017	10.6376	16.5968	15.8872	8.81844	7.7902	2.34877	5.80198	14.3058	6.18985	2.31117
FBtr0077550-E2	chr2L	3692138	3692355	-	218	FBgn0031558	CG16704	FBtr0077550	-0.978318	2.69272	0.000116254	0.0155639	4.3431	4.62857	3.18691	5.11537	6.46057	11.7525	8.40612	7.48642	4.31849	8.52639	0.506485
FBtr0082079-E3	chr3R	9632377	9633187	+	811	FBgn0037723	SpdS	FBtr0082079	-0.747445	5.11281	0.000115841	0.0155639	27.9352	26.3098	25.04	23.8553	30.7466	41.7716	53.9599	46.7901	25.7851	43.3171	0.595264
FBtr0306007-E2	chr3R	9632377	9633187	+	811	FBgn0037723	SpdS	FBtr0306007	-0.747445	5.11281	0.000115802	0.0155639	27.9352	26.3098	25.04	23.8553	30.7466	41.7716	53.9599	46.7901	25.7851	43.3171	0.595264
FBtr0084709-E3	chr3R;chr3R	24866012;24866012	24866703;24866703	+;+	692	FBgn0013949	Elal	FBtr0084709	-1.24591	4.07784	0.000124262	0.0165553	6.91678	8.81052	7.44991	16.8217	12.4967	18.8039	34.8607	28.7603	9.99973	23.7304	0.421389
FBtr0344394-E1	chr3R	9632035	9633076	-	1042	FBgn0266413	asRNA:CR45053	FBtr0344394	-0.744364	5.20194	0.000127797	0.0169439	30.6698	27.9338	26.2403	25.0358	33.1988	44.4579	58.163	48.3498	27.4699	46.0424	0.596623
FBtr0089331-E1	chr3L	11558272	11558739	-	468	FBgn0259481	Mob2	FBtr0089331	1.22504	2.80661	0.000129226	0.017051	8.57896	5.72481	8.11213	16.0347	4.85721	4.63383	2.34877	4.55424	9.61266	4.09851	2.3454
FBtr0331605-E3	chrX	3384387	3391697	+	7311	FBgn0262656	Myc	FBtr0331605	-0.834395	6.33712	0.000130224	0.0171005	51.0448	55.421	43.0026	82.7805	93.4189	85.9608	106.189	128.517	58.0622	103.521	0.560872
FBtr0100328-E1	chrX;chrX;chrX;chrX;chrX;chrX;chrX;chrX;chrX;chrX;chrX;chrX;chrX	15378189;15378189;15378189;15378189;15378189;15378189;15378189;15378189;15378189;15378189;15378189;15378189;15378189	15379064;15379064;15379064;15379064;15379064;15379064;15379064;15379064;15379064;15379064;15379064;15379064;15379064	-;-;-;-;-;-;-;-;-;-;-;-;-	876	FBgn0000028	acj6	FBtr0100328	-0.894724	2.08902	0.000132745	0.0173485	2.35921	3.04511	2.60747	3.68897	4.95153	4.3652	6.55183	5.92675	2.92519	5.44883	0.536848
FBtr0073249-E3	chr3L;chr3L;chr3L	4224710;4224710;4224710	4224851;4224851;4224851	-;-;-	142	FBgn0001257	ImpL2	FBtr0073249	1.05352	2.95	0.000145549	0.0189318	11.4207	12.8301	6.91187	9.78807	2.82945	5.17108	5.6865	6.11391	10.2377	4.95023	2.06812
FBtr0084847-E1	chr3R	25345113	25346921	-	1809	FBgn0261575	tobi	FBtr0084847	-1.03722	5.93651	0.000146857	0.0190117	38.5517	26.9594	29.3444	65.6145	63.521	117.189	75.5315	73.055	40.1175	82.3241	0.487312
FBtr0083648-E4	chr3R;chr3R;chr3R;chr3R;chr3R;chr3R;chr3R;chr3R;chr3R;chr3R;chr3R;chr3R;chr3R;chr3R;chr3R	18434235;18434235;18434235;18434235;18434235;18434235;18434235;18434235;18434235;18434235;18434235;18434235;18434235;18434235;18434235	18435062;18435062;18435062;18435062;18435062;18435062;18435062;18435062;18435062;18435062;18435062;18435062;18435062;18435062;18435062	-;-;-;-;-;-;-;-;-;-;-;-;-;-;-	828	FBgn0004652	fru	FBtr0083648	-0.988121	4.41971	0.000149508	0.0192641	14.1553	10.9218	17.9626	14.1656	40.131	31.4966	15.1434	26.6392	14.3013	28.3525	0.504411
FBtr0070866-E3	chrX;chrX	5991485;5991485	5992640;5992640	+;+	1156	FBgn0029831	CG5966	FBtr0070866	1.14603	3.67867	0.0001536	0.0196988	22.7342	12.3022	12.7476	22.0846	4.4328	11.6853	9.45689	6.05152	17.4672	7.90663	2.20918
FBtr0334836-E4	chr2L;chr2L;chr2L;chr2L	7379706;7379706;7379706;7379706	7380643;7380643;7380643;7380643	+;+;+;+	938	FBgn0002938	ninaC	FBtr0334836	1.00487	4.47281	0.000158859	0.0202785	43.1629	22.006	19.1214	33.6434	11.3649	20.0128	11.7439	15.6591	29.4834	14.6952	2.00634
FBtr0086662-E1	chr2R	18383949	18384080	+	132	FBgn0034329	IM1	FBtr0086662	-1.1377	2.61111	0.000162195	0.0206086	3.32435	3.93834	3.02135	4.86944	6.9793	14.0358	7.16993	5.24049	3.78837	8.35638	0.453351
FBtr0306943-E7	chr2R;chr2R;chr2R;chr2R;chr2R;chr2R;chr2R;chr2R;chr2R;chr2R;chr2R;chr2R;chr2R;chr2R	7638598;7638598;7638598;7638598;7638598;7638598;7638598;7638598;7638598;7638598;7638598;7638598;7638598;7638598	7638905;7638905;7638905;7638905;7638905;7638905;7638905;7638905;7638905;7638905;7638905;7638905;7638905;7638905	+;+;+;+;+;+;+;+;+;+;+;+;+;+	308	FBgn0263077	CG43340	FBtr0306943	1.01503	3.93804	0.000166014	0.0209965	16.3	13.3173	19.9492	31.7252	7.35656	13.2971	9.82775	9.79473	20.3229	10.069	2.01836
FBtr0070651-E2	chrX;chrX;chrX;chrX;chrX;chrX	4349004;4349004;4349004;4349004;4349004;4349004	4349587;4349587;4349587;4349587;4349587;4349587	+;+;+;+;+;+	584	FBgn0262738	norpA	FBtr0070651	0.724685	5.76851	0.000168426	0.0210571	71.1517	69.1849	53.4738	77.2225	33.9062	43.5177	35.9733	50.6581	67.7582	41.0138	1.65208
FBtr0089931-E1	chr2R	9179749	9181298	-	1550	FBgn0002567	Rab32	FBtr0089931	0.951041	5.3267	0.000169785	0.0210571	45.3612	39.9112	40.3951	85.2398	19.9004	29.1461	26.5782	33.5017	52.7268	27.2816	1.93269
FBtr0306943-E10	chr2R;chr2R;chr2R;chr2R;chr2R;chr2R;chr2R;chr2R;chr2R;chr2R;chr2R;chr2R;chr2R;chr2R;chr2R	7640117;7640117;7640117;7640117;7640117;7640117;7640117;7640117;7640117;7640117;7640117;7640117;7640117;7640117;7640117	7640617;7640617;7640617;7640617;7640617;7640617;7640617;7640617;7640617;7640617;7640617;7640617;7640617;7640617;7640617	+;+;+;+;+;+;+;+;+;+;+;+;+;+;+	501	FBgn0263077	CG43340	FBtr0306943	1.09821	4.35546	0.00017004	0.0210571	19.8925	19.2045	24.833	46.9237	8.91275	18.1324	10.8785	13.9123	27.7134	12.959	2.13855
FBtr0343420-E3	chr2L;chr2L	7864642;7864642	7866149;7866149	-;-	1508	FBgn0045038	Proc	FBtr0343420	-0.749482	7.85833	0.000170329	0.0210571	182.41	182.098	184.882	142.788	314.87	205.299	276.846	366.647	173.044	290.915	0.594827
FBtr0343987-E2	chrX	13745024	13745476	+	453	FBgn0262108	lncRNA:CR42861	FBtr0343987	-0.836473	3.6615	0.00016943	0.0210571	11.3135	9.29774	9.10545	6.4434	16.4579	12.6927	19.4083	15.971	9.04002	16.1325	0.560362
FBtr0304030-E2	chrX	13745017	13745476	+	460	FBgn0262108	lncRNA:CR42861	FBtr0304030	-0.834805	3.6621	0.000175034	0.0214455	11.3135	9.29774	9.14684	6.4434	16.4579	12.6927	19.4083	15.971	9.05037	16.1325	0.561003
FBtr0304031-E1	chrX	13744940	13745476	+	537	FBgn0262108	lncRNA:CR42861	FBtr0304031	-0.834805	3.6621	0.000175004	0.0214455	11.3135	9.29774	9.14684	6.4434	16.4579	12.6927	19.4083	15.971	9.05037	16.1325	0.561003
FBtr0071263-E2	chrX	8972908	8973380	-	473	FBgn0030073	CG10962	FBtr0071263	-1.0868	2.3803	0.000179387	0.0216515	2.8954	3.00451	2.64886	4.6727	4.33848	10.6108	6.79907	6.42584	3.30537	7.04355	0.469276
FBtr0083328-E2	chr3R;chr3R	16610775;16610775	16611054;16611054	+;+	280	FBgn0027109	NPF	FBtr0083328	0.838118	5.33102	0.000180659	0.0216515	58.7658	51.4827	63.4484	32.0695	36.1697	25.6539	29.9159	23.2703	51.4416	28.7525	1.78912
FBtr0086622-E3	chr2R	18860375	18861192	-	818	FBgn0034406	Jheh3	FBtr0086622	1.09407	2.41498	0.000178292	0.0216515	6.21974	6.29323	4.18023	11.6571	3.25386	3.22353	3.46135	3.3065	7.08759	3.31131	2.14042
FBtr0332279-E4	chrX;chrX	8972908;8972908	8973380;8973380	-;-	473	FBgn0264384	lncRNA:CR43836	FBtr0332279	-1.0868	2.3803	0.000179435	0.0216515	2.8954	3.00451	2.64886	4.6727	4.33848	10.6108	6.79907	6.42584	3.30537	7.04355	0.469276
FBtr0334836-E5	chr2L;chr2L;chr2L;chr2L	7380712;7380712;7380712;7380712	7381004;7381004;7381004;7381004	+;+;+;+	293	FBgn0002938	ninaC	FBtr0334836	1.04076	3.55357	0.000179903	0.0216515	23.5921	14.0887	9.72628	15.1494	7.40372	10.7451	5.81012	6.42584	15.6391	7.59619	2.05881
FBtr0331686-E2	chr3R	16610765	16611054	+	290	FBgn0027109	NPF	FBtr0331686	0.840447	5.33672	0.000181661	0.0216769	59.0876	51.8075	63.7382	32.0695	36.3112	25.7883	29.9777	23.2703	51.6757	28.8369	1.792
FBtr0075953-E3	chr3L;chr3L	12335160;12335160	12335901;12335901	+;+	742	FBgn0052105	Lmx1a	FBtr0075953	-0.842256	4.29792	0.000184081	0.0216829	11.099	19.1233	14.9826	10.8702	20.9851	21.0201	28.3089	30.4448	14.0188	25.1897	0.556528
FBtr0331271-E6	chrX;chrX;chrX;chrX;chrX;chrX;chrX;chrX;chrX;chrX;chrX;chrX;chrX;chrX;chrX;chrX;chrX;chrX	7085158;7085158;7085158;7085158;7085158;7085158;7085158;7085158;7085158;7085158;7085158;7085158;7085158;7085158;7085158;7085158;7085158;7085158	7085339;7085339;7085339;7085339;7085339;7085339;7085339;7085339;7085339;7085339;7085339;7085339;7085339;7085339;7085339;7085339;7085339;7085339	-;-;-;-;-;-;-;-;-;-;-;-;-;-;-;-;-;-	182	FBgn0264270	Sxl	FBtr0331271	0.952792	2.38447	0.000183432	0.0216829	7.02402	5.27819	5.95993	8.6076	3.15955	4.8353	3.21411	2.68263	6.71744	3.4729	1.93425
FBtr0336727-E7	chrX;chrX;chrX;chrX;chrX;chrX;chrX	7085158;7085158;7085158;7085158;7085158;7085158;7085158	7085339;7085339;7085339;7085339;7085339;7085339;7085339	-;-;-;-;-;-;-	182	FBgn0264270	Sxl	FBtr0336727	0.952792	2.38447	0.000183423	0.0216829	7.02402	5.27819	5.95993	8.6076	3.15955	4.8353	3.21411	2.68263	6.71744	3.4729	1.93425
FBtr0344395-E1	chr3R	9632447	9633076	-	630	FBgn0266413	asRNA:CR45053	FBtr0344395	-0.72779	5.03224	0.000188363	0.0220924	26.5411	25.1323	23.7156	22.97	28.6246	39.1525	50.4367	44.7937	24.5898	40.7519	0.603402
FBtr0084847-E2	chr3R	25344761	25345055	-	295	FBgn0261575	tobi	FBtr0084847	-1.01076	4.21383	0.000193199	0.0224676	12.3859	9.54134	7.07742	20.1664	20.7964	30.0863	24.6621	23.4574	12.2928	24.7506	0.496666
FBtr0113066-E1	chr2R;chr2R	11615579;11615579	11616045;11616045	-;-	467	FBgn0033636	tou	FBtr0113066	-0.940677	2.41174	0.000192989	0.0224676	2.73454	4.06015	3.02135	4.57432	5.14016	6.37991	7.41717	8.79654	3.59759	6.93344	0.518875
FBtr0113215-E2	chr3R	10678347	10679004	-	658	FBgn0037819	CG14688	FBtr0113215	-1.10534	2.77176	0.000202834	0.0234885	3.53882	4.66917	3.10413	5.90235	5.75321	8.79755	8.2825	14.2866	4.30362	9.27996	0.463754
FBtr0083971-E2	chr3R	20871186	20871700	+	515	FBgn0028396	TotA	FBtr0083971	1.04148	3.93076	0.000209307	0.0241008	27.1309	19.5699	10.3471	24.3964	6.93214	13.1628	9.14784	10.3562	20.3611	9.89974	2.05673
FBtr0087231-E3	chr2R;chr2R	16140330;16140330	16140437;16140437	+;+	108	FBgn0001124	Got1	FBtr0087231	0.904399	2.10193	0.000209877	0.0241008	5.20099	4.30376	4.75967	7.47632	3.30102	3.08922	2.34877	2.80741	5.43518	2.8866	1.8829
FBtr0077425-E2	chr2L	4328938	4329445	+	508	FBgn0028482	bdl	FBtr0077425	1.11213	2.66866	0.000213947	0.0244543	7.29211	6.00902	6.7877	13.9689	3.48965	5.50687	3.64677	3.11934	8.51443	3.94066	2.16066
FBtr0330019-E2	chr2L;chr2L;chr2L;chr2L;chr2L;chr2L;chr2L	9272466;9272466;9272466;9272466;9272466;9272466;9272466	9272607;9272607;9272607;9272607;9272607;9272607;9272607	+;+;+;+;+;+;+	142	FBgn0267252	Ggamma30A	FBtr0330019	0.720731	5.54512	0.000214738	0.0244543	65.2001	51.6857	54.2188	60.7451	37.9146	43.3834	25.2184	34.1256	57.9624	35.1605	1.64851
FBtr0083857-E2	chr3R	19887399	19887959	-	561	FBgn0002940	ninaE	FBtr0083857	0.774433	12.0268	0.000221194	0.0249821	4138.97	5121.23	4351.5	7453.64	2683.49	2965.65	2990.29	3675.77	5266.33	3078.8	1.71051
FBtr0307364-E1	chrX	122493	122706	+	214	FBgn0058469	lncRNA:CR40469	FBtr0307364	1.04826	4.06736	0.0002204	0.0249821	31.206	22.1278	10.3885	26.0195	10.799	8.32746	14.0308	10.1691	22.4354	10.8316	2.0713
FBtr0070147-E3	chrX	787855	788527	-	673	FBgn0025620	CG13360	FBtr0070147	-1.28229	2.56182	0.000223286	0.0251151	2.94902	2.35489	2.06942	6.34503	4.95153	11.0809	7.84984	9.4828	3.42959	8.34126	0.411159
FBtr0300446-E1	chrX	763441	763810	-	370	FBgn0259993	lncRNA:CR42491	FBtr0300446	-0.827016	4.12758	0.000227053	0.0252286	12.6003	11.5308	8.98129	17.166	17.4482	21.6917	27.0727	22.9584	12.5696	22.2927	0.563843
FBtr0306943-E9	chr2R;chr2R;chr2R;chr2R;chr2R;chr2R;chr2R;chr2R;chr2R;chr2R;chr2R;chr2R;chr2R;chr2R;chr2R	7639931;7639931;7639931;7639931;7639931;7639931;7639931;7639931;7639931;7639931;7639931;7639931;7639931;7639931;7639931	7640051;7640051;7640051;7640051;7640051;7640051;7640051;7640051;7640051;7640051;7640051;7640051;7640051;7640051;7640051	+;+;+;+;+;+;+;+;+;+;+;+;+;+;+	121	FBgn0263077	CG43340	FBtr0306943	1.26798	2.94725	0.000226542	0.0252286	7.45297	6.21202	9.76767	19.3794	2.82945	5.97696	4.01763	4.99095	10.703	4.45375	2.40315
FBtr0346635-E1	chr2R	9179749	9180338	-	590	FBgn0002567	Rab32	FBtr0346635	0.926627	4.36442	0.000225617	0.0252286	23.8602	19.9759	21.6461	41.8083	9.90306	15.7147	14.6489	16.2206	26.8227	14.1218	1.89938
FBtr0301287-E4	chr2L;chr2L;chr2L	19383881;19383881;19383881	19385363;19385363;19385363	-;-;-	1483	FBgn0032773	fon	FBtr0301287	-1.06288	5.70117	0.000228213	0.0252553	27.1846	24.5233	29.6755	53.2687	42.6303	61.1799	110.516	67.0035	33.663	70.3324	0.478628
FBtr0336819-E4	chr2L	19383881	19385354	-	1474	FBgn0032773	fon	FBtr0336819	-1.06319	5.70006	0.000230187	0.0253714	27.1846	24.4827	29.5927	53.2687	42.6303	61.0456	110.516	66.9411	33.6322	70.2832	0.478524
FBtr0300174-E3	chr3R	15484730	15485074	-	345	FBgn0038343	Trissin	FBtr0300174	0.841713	4.96573	0.000231226	0.025384	36.2461	50.1428	49.128	24.1013	20.0891	19.8113	27.0727	22.1473	39.9046	22.2801	1.79104
FBtr0330100-E14	chr3R;chr3R;chr3R;chr3R;chr3R	31204804;31204804;31204804;31204804;31204804	31204990;31204990;31204990;31204990;31204990	-;-;-;-;-	187	FBgn0267435	chp	FBtr0330100	0.796507	4.07521	0.000242611	0.0265278	22.8951	19.8135	16.1001	26.1179	8.91275	13.7	12.1147	14.2242	21.2317	12.2379	1.73491
FBtr0086918-E4	chr2R	17441673	17442483	+	811	FBgn0034218	CG18467	FBtr0086918	0.71102	5.50075	0.000245737	0.0267629	53.4576	61.9578	64.8143	43.8742	27.4456	31.6309	39.311	38.6174	56.026	34.2512	1.63574
FBtr0345085-E3	chr3L;chr3L	2442439;2442439	2442960;2442960	+;+	522	FBgn0266696	Svil	FBtr0345085	0.970253	2.78362	0.000250537	0.0270873	9.81218	7.59247	10.8024	7.5255	6.46057	4.96961	2.90506	3.8056	8.93313	4.53521	1.96973
FBtr0345101-E4	chr3L;chr3L;chr3L;chr3L;chr3L;chr3L;chr3L;chr3L;chr3L	2442436;2442436;2442436;2442436;2442436;2442436;2442436;2442436;2442436	2442960;2442960;2442960;2442960;2442960;2442960;2442960;2442960;2442960	+;+;+;+;+;+;+;+;+	525	FBgn0266696	Svil	FBtr0345101	0.970254	2.78362	0.00025069	0.0270873	9.81218	7.59247	10.8024	7.5255	6.46057	4.96961	2.90506	3.8056	8.93313	4.53521	1.96973
FBtr0100320-E1	chr3R	11566918	11567054	-	137	FBgn0037913	fabp	FBtr0100320	0.818424	3.32418	0.000276116	0.0291498	13.8336	13.5609	11.0507	12.0015	7.45087	8.79755	7.47898	4.86617	12.6117	7.14839	1.76426
FBtr0100323-E1	chr3R;chr3R	11566918;11566918	11567054;11567054	-;-	137	FBgn0037913	fabp	FBtr0100323	0.818424	3.32418	0.00027613	0.0291498	13.8336	13.5609	11.0507	12.0015	7.45087	8.79755	7.47898	4.86617	12.6117	7.14839	1.76426
FBtr0100464-E1	chr3R	11566918	11567054	-	137	FBgn0037912	sea	FBtr0100464	0.818424	3.32418	0.000275743	0.0291498	13.8336	13.5609	11.0507	12.0015	7.45087	8.79755	7.47898	4.86617	12.6117	7.14839	1.76426
FBtr0300174-E2	chr3R	15485129	15485222	-	94	FBgn0038343	Trissin	FBtr0300174	0.932239	3.47551	0.000273323	0.0291498	14.1017	15.6722	19.6181	8.16492	8.11108	8.52893	7.04631	6.48823	14.3892	7.54364	1.90746
FBtr0330100-E7	chr3R;chr3R;chr3R;chr3R;chr3R	31206952;31206952;31206952;31206952;31206952	31207561;31207561;31207561;31207561;31207561	-;-;-;-;-	610	FBgn0267435	chp	FBtr0330100	1.06759	2.63571	0.000276151	0.0291498	12.4395	5.11578	6.33243	9.14865	3.91407	4.96961	2.84325	3.99276	8.25909	3.92992	2.10159
FBtr0335156-E5	chrX;chrX;chrX;chrX	19757034;19757034;19757034;19757034	19757497;19757497;19757497;19757497	+;+;+;+	464	FBgn0031069	Pmp70	FBtr0335156	0.801992	3.19009	0.000271028	0.0291498	11.1526	11.2466	11.8785	11.4112	5.98899	8.66324	6.61364	4.99095	11.4222	6.56421	1.74008
FBtr0336620-E1	chr2L	9272502	9272607	+	106	FBgn0267252	Ggamma30A	FBtr0336620	0.70191	5.40002	0.000282683	0.0296115	58.7122	46.0827	48.7969	54.9903	35.2266	38.8838	23.055	31.0063	52.1455	32.0429	1.62736
FBtr0346899-E1	chrX	23278007	23283731	-	5725	FBgn0267516	pre-rRNA:CR45856	FBtr0346899	-3.77391	5.74089	0.000281626	0.0296115	3.27073	8.81052	3.06274	14.0673	3.39533	371.311	9.88956	15.3472	7.30282	99.9856	0.0730386
FBtr0075424-E1	chr3L	16365894	16367340	-	1447	FBgn0036619	Cpr72Ec	FBtr0075424	1.02875	6.73892	0.000291163	0.0302151	113.242	119.165	97.0144	243.275	46.2614	95.9672	63.5404	74.989	143.174	70.1895	2.03983
FBtr0305299-E9	chr3R;chr3R	8833474;8833474	8833738;8833738	-;-	265	FBgn0262614	pyd	FBtr0305299	0.883823	2.23297	0.000289614	0.0302151	7.88192	5.11578	5.008	5.7548	2.59366	3.96226	2.84325	3.49366	5.94012	3.22321	1.84292
FBtr0307487-E3	chrX;chrX	10475681;10475681	10476125;10476125	+;+	445	FBgn0030206	CG2889	FBtr0307487	0.796435	2.84896	0.000291747	0.0302151	8.52534	10.191	9.18823	7.96818	6.27194	4.56667	5.19202	4.55424	8.96818	5.14622	1.74267
FBtr0070525-E3	chrX	3384387	3386011	+	1625	FBgn0262656	Myc	FBtr0070525	-0.88166	4.56329	0.000295862	0.0305261	12.6003	16.3218	12.0854	25.3801	25.748	27.7358	29.0506	39.8028	16.5969	30.5843	0.542662
FBtr0070490-E4	chrX	2791749	2792064	-	316	FBgn0003996	w	FBtr0070490	-0.706749	6.13621	0.000303401	0.0309548	51.2593	51.6857	55.3363	55.2854	120.959	79.3795	69.536	78.545	53.3917	87.1048	0.612959
FBtr0074438-E2	chrX	17423072	17423364	-	293	FBgn0040877	CG12994	FBtr0074438	-0.902214	2.44076	0.000301908	0.0309548	4.02139	3.73533	4.55273	2.60687	8.91275	5.90981	7.47898	5.55243	3.72908	6.96349	0.535519
FBtr0334868-E6	chr3R;chr3R;chr3R;chr3R;chr3R	29245383;29245383;29245383;29245383;29245383	29245903;29245903;29245903;29245903;29245903	-;-;-;-;-	521	FBgn0263236	SP1029	FBtr0334868	0.867684	3.00355	0.000302535	0.0309548	9.06152	9.90676	9.80905	11.9523	4.7629	3.8951	6.42821	7.23687	10.1824	5.58077	1.82455
FBtr0077498-E4	chr2L	3807525	3808895	+	1371	FBgn0021800	Reph	FBtr0077498	-0.620852	5.92178	0.000318425	0.0320015	43.6991	49.2496	46.0239	51.8915	74.2258	65.2094	68.1761	85.9067	47.716	73.3795	0.650264
FBtr0079436-E14	chr2L	7383807	7384344	+	538	FBgn0002938	ninaC	FBtr0079436	0.775135	5.22752	0.000319978	0.0320015	51.7418	44.4586	35.4699	56.8593	18.863	34.0486	26.2073	31.131	47.1324	27.5625	1.71002
FBtr0086813-E1	chr2R	18043514	18043744	-	231	FBgn0034290	CG5773	FBtr0086813	-1.07906	2.44743	0.000320229	0.0320015	2.52007	3.97894	2.02803	5.3613	5.23447	9.46912	7.29355	7.42403	3.47209	7.35529	0.472053
FBtr0301662-E4	chr2R;chr2R;chr2R	9759777;9759777;9759777	9760014;9760014;9760014	+;+;+	238	FBgn0005614	trpl	FBtr0301662	0.763546	4.75662	0.000315376	0.0320015	37.8546	25.9849	26.9439	44.7103	17.684	23.102	17.3685	21.6482	33.8734	19.9507	1.69786
FBtr0334835-E14	chr2L	7383807	7384344	+	538	FBgn0002938	ninaC	FBtr0334835	0.775134	5.22752	0.000320657	0.0320015	51.7418	44.4586	35.4699	56.8593	18.863	34.0486	26.2073	31.131	47.1324	27.5625	1.71002
FBtr0345472-E1	chr2R;chr2R	18043514;18043514	18043672;18043672	-;-	159	FBgn0034290	CG5773	FBtr0345472	-1.07906	2.44743	0.000320138	0.0320015	2.52007	3.97894	2.02803	5.3613	5.23447	9.46912	7.29355	7.42403	3.47209	7.35529	0.472053
FBtr0081223-E4	chr2L	19383387	19383762	-	376	FBgn0032773	fon	FBtr0081223	-1.02193	4.50636	0.000327714	0.0321218	11.5816	11.409	12.1268	24.7899	17.3068	31.4966	37.3331	35.5605	14.9768	30.4242	0.492266
FBtr0083294-E2	chr3R	16478751	16481070	+	2320	FBgn0038436	Gyc89Db	FBtr0083294	-0.720344	3.83062	0.000324408	0.0321218	8.47172	12.3428	11.7129	10.1816	15.2318	16.3863	19.161	19.7766	10.6773	17.6389	0.605323
FBtr0299901-E10	chrX;chrX;chrX	21422115;21422115;21422115	21424983;21424983;21424983	-;-;-	2869	FBgn0259245	DIP-beta	FBtr0299901	-0.724114	4.59835	0.000325672	0.0321218	23.5921	19.4481	14.2376	15.6412	31.8313	25.3182	29.1124	34.0632	18.2298	30.0813	0.606018
FBtr0335415-E6	chr3R;chr3R	19697526;19697526	19697966;19697966	+;+	441	FBgn0051216	Naam	FBtr0335415	-1.50338	2.50885	0.000325336	0.0321218	2.8954	2.7203	3.76635	2.26257	18.9101	5.03677	4.20306	4.80379	2.91115	8.23844	0.353362
FBtr0336819-E5	chr2L;chr2L	19383489;19383489	19383762;19383762	-;-	274	FBgn0032773	fon	FBtr0336819	-1.03768	4.48262	0.000326547	0.0321218	10.9918	11.0436	11.9199	24.544	17.0238	31.0936	36.7768	35.2486	14.6248	30.0357	0.486914
FBtr0306935-E15	chr2R;chr2R;chr2R;chr2R;chr2R	7651269;7651269;7651269;7651269;7651269	7651787;7651787;7651787;7651787;7651787	+;+;+;+;+	519	FBgn0263077	CG43340	FBtr0306935	0.908936	6.19463	0.000334354	0.0325402	80.6958	84.6541	74.4578	141.804	29.4734	58.2922	58.2248	57.3335	95.4029	50.831	1.87687
FBtr0335156-E8	chrX;chrX;chrX;chrX	19758344;19758344;19758344;19758344	19759280;19759280;19759280;19759280	+;+;+;+	937	FBgn0031069	Pmp70	FBtr0335156	0.629846	5.84868	0.000333302	0.0325402	66.0043	66.9924	66.4698	79.9277	38.8577	42.1745	47.1608	52.4049	69.8486	45.1495	1.54705
FBtr0083189-E14	chr3R	15844822	15845420	-	599	FBgn0265048	cv-d	FBtr0083189	-0.847274	2.41703	0.000337354	0.0327161	4.02139	3.61353	3.84912	3.5906	4.66858	6.78285	8.46793	7.29926	3.76866	6.80466	0.553835
FBtr0332684-E20	chr3L;chr3L;chr3L;chr3L;chr3L;chr3L;chr3L;chr3L;chr3L	2052655;2052655;2052655;2052655;2052655;2052655;2052655;2052655;2052655	2061531;2061531;2061531;2061531;2061531;2061531;2061531;2061531;2061531	-;-;-;-;-;-;-;-;-	8877	FBgn0086906	sls	FBtr0332684	-1.34343	5.30684	0.000349747	0.0337986	14.8523	28.624	10.8438	35.119	57.5792	95.43	24.8475	49.1608	22.3598	56.7544	0.393975
FBtr0085513-E8	chr3R	29917374	29917741	-	368	FBgn0003861	trp	FBtr0085513	0.760639	5.05961	0.000352954	0.0338809	42.7339	31.6691	35.8424	56.9085	22.9657	30.6907	24.9093	20.0886	41.7885	24.6636	1.69434
FBtr0331356-E8	chr3R	29917374	29917741	-	368	FBgn0003861	trp	FBtr0331356	0.760639	5.05961	0.000353068	0.0338809	42.7339	31.6691	35.8424	56.9085	22.9657	30.6907	24.9093	20.0886	41.7885	24.6636	1.69434
FBtr0113347-E4	chr3R	23696940	23697156	-	217	FBgn0043005	prt	FBtr0113347	0.921594	2.31083	0.000361341	0.034554	5.73718	7.26766	7.61547	4.57432	3.44249	2.08186	4.14125	3.61844	6.29866	3.32101	1.89661
FBtr0071338-E4	chrX	9197053	9197210	-	158	FBgn0086450	su(r)	FBtr0071338	-0.95192	1.97203	0.000368402	0.0351069	2.19836	2.35489	2.4833	3.49223	2.92376	5.57402	5.99554	5.98914	2.63219	5.12062	0.514038
FBtr0072209-E4	chr2R	23946959	23947340	-	382	FBgn0034935	Orcokinin	FBtr0072209	-0.589276	4.98736	0.000371413	0.0351498	23.5385	23.7113	27.8958	25.9212	38.1032	38.7495	38.9401	36.3091	25.2667	38.0255	0.664467
FBtr0076273-E2	chr3L;chr3L	10880699;10880699	10881862;10881862	-;-	1164	FBgn0036106	CG6409	FBtr0076273	-0.798059	6.38879	0.000370212	0.0351498	46.38	52.3759	54.0533	91.7816	126.24	110.339	103.284	85.3452	61.1477	106.302	0.575225
FBtr0074949-E2	chr3L	19688218	19688663	+	446	FBgn0004623	Gbeta76C	FBtr0074949	0.880651	4.21035	0.00038486	0.0362885	24.45	20.8286	15.024	35.0206	10.4218	15.6476	11.5584	14.1618	23.8308	12.9474	1.84059
FBtr0086918-E3	chr2R	17441487	17441617	+	131	FBgn0034218	CG18467	FBtr0086918	0.789486	2.37551	0.000387897	0.0362885	6.54145	5.84661	7.57408	5.65642	3.86691	3.22353	3.46135	4.2423	6.40464	3.69852	1.73168
FBtr0306935-E14	chr2R;chr2R;chr2R;chr2R;chr2R	7651069;7651069;7651069;7651069;7651069	7651208;7651208;7651208;7651208;7651208	+;+;+;+;+	140	FBgn0263077	CG43340	FBtr0306935	0.968328	5.63221	0.000388735	0.0362885	46.9698	56.1112	56.2882	102.455	18.7215	39.8912	34.2426	41.0505	65.4561	33.4765	1.95529
FBtr0331335-E1	chrX;chrX	9729648;9729648	9730677;9730677	+;+	1030	FBgn0020378	Sp1	FBtr0331335	-0.875643	1.94203	0.000387213	0.0362885	2.84178	2.51729	2.44192	2.8528	6.79067	4.09657	3.52316	4.99095	2.66345	4.85034	0.549127
FBtr0310433-E9	chrX	13589922	13593224	+	3303	FBgn0086674	Tango13	FBtr0310433	-0.678	5.92952	0.000395163	0.0367635	49.4362	54.4872	39.5259	43.8742	69.0856	58.1579	82.9487	89.5251	46.8309	74.9293	0.625001
FBtr0071624-E5	chr2R;chr2R	21215971;21215971	21216449;21216449	-;-	479	FBgn0034605	CG15661	FBtr0071624	-1.03426	2.64758	0.000402771	0.0373448	4.82566	4.50676	3.02135	3.98409	4.38564	11.4838	10.075	7.61119	4.08447	8.38891	0.486889
FBtr0310421-E4	chr3R;chr3R	7543892;7543892	7545230;7545230	+;+	1339	FBgn0015570	alpha-Est2	FBtr0310421	-0.911588	2.1438	0.000411516	0.0380271	2.30559	3.45112	2.4833	3.83653	3.81975	7.25295	5.99554	5.80198	3.01914	5.71755	0.528047
FBtr0075338-E1	chr3L	16861882	16862517	-	636	FBgn0003250	Rh4	FBtr0075338	0.846835	6.57188	0.000420309	0.0387093	109.489	96.0631	91.1787	191.728	54.7498	83.8118	62.1188	70.9338	122.115	67.9035	1.79836
FBtr0081222-E5	chr2L	19383138	19383762	-	625	FBgn0032773	fon	FBtr0081222	-1.00279	4.53429	0.000422712	0.0387189	11.7424	12.0992	12.251	25.5277	17.5426	32.101	37.8276	36.0596	15.4051	30.8827	0.498826
FBtr0301340-E38	chr4;chr4;chr4;chr4;chr4	758220;758220;758220;758220;758220	767690;767690;767690;767690;767690	+;+;+;+;+	9471	FBgn0005666	bt	FBtr0301340	-0.95267	2.99234	0.000423234	0.0387189	6.05889	6.33383	3.68357	5.45968	10.9877	15.0431	7.10812	8.547	5.38399	10.4215	0.516624
FBtr0085513-E5	chr3R	29918555	29918731	-	177	FBgn0003861	trp	FBtr0085513	0.875256	3.61597	0.000429932	0.0388736	16.729	10.9624	13.3685	21.7895	9.99737	10.275	6.49002	7.42403	15.7123	8.54661	1.83843
FBtr0087047-E7	chr2R	16900115	16900512	+	398	FBgn0004784	inaC	FBtr0087047	1.00923	3.54277	0.000430591	0.0388736	19.8388	11.206	9.271	21.3468	5.18732	8.99903	7.29355	9.17086	15.4157	7.66269	2.01178
FBtr0300466-E7	chrX;chrX;chrX;chrX;chrX;chrX	5630024;5630024;5630024;5630024;5630024;5630024	5631495;5631495;5631495;5631495;5631495;5631495	-;-;-;-;-;-	1472	FBgn0259994	OtopLa	FBtr0300466	0.926435	4.70041	0.000427926	0.0388736	52.1708	22.3714	27.1094	34.0369	16.5523	25.251	13.4745	16.0958	33.9221	17.8434	1.9011
FBtr0331356-E5	chr3R	29918555	29918731	-	177	FBgn0003861	trp	FBtr0331356	0.875256	3.61597	0.000430066	0.0388736	16.729	10.9624	13.3685	21.7895	9.99737	10.275	6.49002	7.42403	15.7123	8.54661	1.83843
FBtr0342949-E2	chr3L;chr3L;chr3L	20255898;20255898;20255898	20256638;20256638;20256638	+;+;+	741	FBgn0265959	rdgC	FBtr0342949	0.847545	2.083	0.000433471	0.0390053	7.23849	3.97894	4.67689	5.31212	3.15955	2.9549	2.96687	2.62025	5.30161	2.92539	1.81227
FBtr0084340-E1	chr3R	22977270	22977902	+	633	FBgn0039031	Gbp3	FBtr0084340	-1.00413	3.50952	0.000436675	0.0391652	6.21974	6.21202	5.58744	12.1982	9.33717	19.2069	15.1434	16.9692	7.55435	15.1642	0.498171
FBtr0331256-E10	chrX	7076710	7079367	-	2658	FBgn0264270	Sxl	FBtr0331256	-0.995909	3.91492	0.000446413	0.0396546	16.8898	7.87668	7.78102	7.67306	23.7202	25.3853	13.66	17.2812	10.0551	20.0116	0.502465
FBtr0331271-E8	chrX;chrX;chrX	7076710;7076710;7076710	7079367;7079367;7079367	-;-;-	2658	FBgn0264270	Sxl	FBtr0331271	-0.995909	3.91492	0.000446467	0.0396546	16.8898	7.87668	7.78102	7.67306	23.7202	25.3853	13.66	17.2812	10.0551	20.0116	0.502465
FBtr0342927-E5	chr2L;chr2L;chr2L	18952206;18952206;18952206	18952997;18952997;18952997	-;-;-	792	FBgn0032726	CG10621	FBtr0342927	-1.06851	4.54201	0.000443718	0.0396546	16.3536	9.05413	10.6782	24.0521	18.0141	33.2427	30.3486	44.4818	15.0345	31.5218	0.476956
FBtr0330002-E8	chr2R;chr2R	16558567;16558567	16560017;16560017	-;-	1451	FBgn0034136	DAT	FBtr0330002	-0.772485	4.85374	0.000453148	0.0401182	19.7852	24.3609	17.5073	23.5602	29.5677	25.251	44.2558	46.5406	21.3034	36.4038	0.585198
FBtr0081754-E3	chr3R;chr3R;chr3R;chr3R	7897846;7897846;7897846;7897846	7899190;7899190;7899190;7899190	+;+;+;+	1345	FBgn0260005	wtrw	FBtr0081754	0.877306	2.93276	0.000455697	0.0402142	9.97304	7.34887	7.82241	13.7722	4.4328	5.50687	5.43926	5.80198	9.72912	5.29522	1.83734
FBtr0339465-E1	chr2R	10735381	10736055	+	675	FBgn0033544	CG7220	FBtr0339465	0.865548	2.85924	0.000467117	0.0410899	10.4556	9.17593	6.33243	10.8702	4.81006	6.58138	4.32668	4.49185	9.20853	5.05249	1.82257
FBtr0334836-E6	chr2L;chr2L;chr2L;chr2L	7381064;7381064;7381064;7381064	7381335;7381335;7381335;7381335	+;+;+;+	272	FBgn0002938	ninaC	FBtr0334836	0.770822	4.21312	0.000480025	0.0420903	30.3481	19.4481	17.8798	25.2817	12.2138	17.7294	11.7439	12.7893	23.2394	13.6191	1.70639
FBtr0072289-E2	chr2R	24378306	24378740	+	435	FBgn0035000	CG13578	FBtr0072289	-0.877226	3.35883	0.000487617	0.0426199	7.23849	8.4045	7.20158	5.85317	18.8158	8.66324	11.2494	13.9123	7.17444	13.1602	0.545163
FBtr0301662-E5	chr2R;chr2R;chr2R	9761412;9761412;9761412	9761554;9761554;9761554	+;+;+	143	FBgn0005614	trpl	FBtr0301662	0.824545	4.22513	0.000496664	0.0432729	24.5036	17.9864	17.8384	34.6763	12.6853	15.5804	10.6313	14.7233	23.7512	13.4051	1.77181
FBtr0070490-E5	chrX	2791414	2791545	-	132	FBgn0003996	w	FBtr0070490	-0.747001	5.03503	0.000500477	0.0434671	23.5921	26.8782	25.04	22.183	60.3615	39.0853	30.8431	33.5641	24.4233	40.9635	0.596222
FBtr0085782-E2	chr3R;chr3R;chr3R	31167326;31167326;31167326	31167425;31167425;31167425	-;-;-	100	FBgn0086704	stops	FBtr0085782	1.02079	2.13929	0.000504295	0.0436605	5.30823	4.10075	4.09745	9.44377	2.49934	2.88775	2.34877	3.55605	5.73755	2.82298	2.03245
FBtr0073913-E4	chrX;chrX	14389605;14389605	14389682;14389682	+;+	78	FBgn0052600	dpr8	FBtr0073913	-0.901916	1.93223	0.00052539	0.0453438	2.19836	3.16691	2.40053	2.65606	3.72544	3.55932	5.19202	7.1121	2.60546	4.89722	0.53203
FBtr0301309-E8	chrX	8049400	8050283	-	884	FBgn0004656	fs(1)h	FBtr0301309	-0.808649	2.99149	0.000537587	0.046251	5.41547	6.41503	4.22162	6.88608	8.01676	10.4765	9.82775	11.9159	5.73455	10.0592	0.570079
FBtr0344113-E2	chrX	23008921	23009452	+	532	FBgn0266361	asRNA:CR45009	FBtr0344113	0.77359	4.13775	0.000549463	0.047125	22.0908	24.4827	25.5367	15.9855	10.0917	10.275	16.1942	15.0352	22.0239	12.899	1.70741
FBtr0344996-E2	chr2R	24075449	24075954	+	506	FBgn0259209	Mlp60A	FBtr0344996	-1.15829	3.52352	0.000553371	0.0473123	8.73981	7.91729	3.35246	8.36167	18.58	24.1765	8.15889	12.3526	7.09281	15.817	0.448429
FBtr0081628-E2	chr3R	7055194	7057808	+	2615	FBgn0026563	CG1979	FBtr0081628	-0.991821	2.62586	0.000567644	0.0483819	4.87928	3.16691	2.69025	5.70561	5.51742	11.0137	8.34431	7.79835	4.11051	8.16845	0.503218
FBtr0343294-E1	chrX	5988791	5991385	+	2595	FBgn0029831	CG5966	FBtr0343294	1.26528	3.45458	0.000573491	0.048729	19.9997	9.54134	11.0921	20.6091	2.82945	10.6108	8.03527	4.05514	15.3105	6.38266	2.39877
FBtr0299926-E2	chrX	23008766	23009357	-	592	FBgn0044872	FucTC	FBtr0299926	0.771209	3.98762	0.000578857	0.0490332	19.6244	21.7624	23.4672	14.4116	9.29001	9.40197	14.5871	13.226	19.8164	11.6263	1.70445
FBtr0084744-E2	chr3R	24761390	24761830	-	441	FBgn0015591	AstA	FBtr0084744	-0.776446	3.92774	0.000601324	0.0503194	9.70494	11.1654	15.2723	8.46004	24.4747	18.9382	16.3178	16.7197	11.1507	19.1126	0.58342
FBtr0334836-E3	chr2L;chr2L;chr2L;chr2L	7378784;7378784;7378784;7378784	7379647;7379647;7379647;7379647	+;+;+;+	864	FBgn0002938	ninaC	FBtr0334836	1.17289	3.93112	0.000597857	0.0503194	32.0638	13.3985	13.2029	25.2326	6.13046	16.3863	6.24278	8.48461	20.9744	9.31104	2.25264
FBtr0345933-E2	chr2R	20534654	20535835	+	1182	FBgn0034512	CG18067	FBtr0345933	-1.01512	6.20681	0.000598872	0.0503194	43.5918	46.2045	37.1668	68.5657	58.3337	175.548	86.5336	74.8642	48.8822	98.8199	0.494659
FBtr0346367-E2	chr3R	24761390	24761827	-	438	FBgn0015591	AstA	FBtr0346367	-0.776446	3.92774	0.000601375	0.0503194	9.70494	11.1654	15.2723	8.46004	24.4747	18.9382	16.3178	16.7197	11.1507	19.1126	0.58342
FBtr0086216-E2	chr2R	20534654	20535377	+	724	FBgn0034512	CG18067	FBtr0086216	-1.01402	6.20535	0.000605266	0.0504909	43.5918	46.2045	37.1668	68.4673	58.2866	175.347	86.5336	74.6147	48.8576	98.6954	0.495034
FBtr0077792-E1	chr2L	2371048	2371524	-	477	FBgn0031417	CG3597	FBtr0077792	-1.21918	3.57162	0.000619303	0.0511951	6.54145	4.62857	4.3044	13.0836	8.48834	20.8858	14.4635	22.6464	7.13949	16.621	0.429546
FBtr0330667-E1	chr2L	2371042	2371524	-	483	FBgn0031417	CG3597	FBtr0330667	-1.2193	3.57438	0.000618812	0.0511951	6.59507	4.62857	4.3044	13.0836	8.48834	20.953	14.4635	22.7088	7.1529	16.6534	0.429516
FBtr0347410-E4	chr2L;chr2L;chr2L;chr2L	19761587;19761587;19761587;19761587	19762305;19762305;19762305;19762305	-;-;-;-	719	FBgn0032820	fbp	FBtr0347410	-0.947822	4.19283	0.000618504	0.0511951	11.1526	9.86616	9.56072	19.281	13.6285	27.6015	23.6113	31.3806	12.4651	24.0555	0.518183
FBtr0112920-E15	chrX	139851	140340	+	490	FBgn0025836	RhoGAP1A	FBtr0112920	-0.575068	4.61769	0.000623178	0.0512069	19.1418	19.5699	20.4459	19.4778	30.7938	26.6613	29.2978	30.3824	19.6588	29.2838	0.671321
FBtr0339164-E1	chr3R	22977270	22978164	+	895	FBgn0039031	Gbp3	FBtr0339164	-0.963266	3.56396	0.000623115	0.0512069	6.64869	6.61804	5.91854	12.7884	9.62011	19.4755	15.6997	17.5931	7.99343	15.5971	0.512495
FBtr0071638-E4	chr2R;chr2R	21123735;21123735	21125002;21125002	-;-	1268	FBgn0020312	Tmtc3	FBtr0071638	-0.621963	4.26915	0.000630156	0.0516258	15.0668	16.6872	13.0787	15.6904	22.4941	20.3485	24.6003	25.7034	15.1308	23.2866	0.649765
FBtr0070866-E2	chrX	5990490	5991385	+	896	FBgn0029831	CG5966	FBtr0070866	1.30349	3.00993	0.000635597	0.0519165	15.1204	6.33383	8.31907	15.3953	2.40503	7.25295	6.30459	2.3707	11.2922	4.58332	2.46375
FBtr0306935-E1	chr2R	7628797	7628975	+	179	FBgn0263077	CG43340	FBtr0306935	1.10057	4.13819	0.000664223	0.0540937	16.1928	18.7579	17.1348	43.2347	5.98899	14.1701	11.3112	13.0388	23.8301	11.1273	2.14159
FBtr0445213-E2	chrX	8397157	8398158	-	1002	FBgn0040928	CR15345	FBtr0445213	-0.739843	2.09051	0.000668633	0.0542918	3.32435	3.61353	2.64886	2.95118	5.98899	4.96961	5.25383	4.67901	3.13448	5.22286	0.600146
FBtr0074949-E5	chr3L	19689272	19689358	+	87	FBgn0004623	Gbeta76C	FBtr0074949	0.757179	4.61464	0.000689207	0.0555974	28.7395	23.6301	25.8678	44.2677	14.3359	21.2216	17.1831	19.7766	30.6262	18.1293	1.68932
FBtr0082687-E6	chr3R;chr3R	12855544;12855544	12855767;12855767	-;-	224	FBgn0038088	CG10126	FBtr0082687	-1.16114	2.22748	0.000692348	0.0555974	2.62731	3.04511	2.4833	3.19711	12.3081	3.76079	3.8322	5.36527	2.83821	6.31659	0.449326
FBtr0083585-E4	chr3R	18367927	18370835	-	2909	FBgn0004618	gl	FBtr0083585	0.754721	4.2416	0.000692814	0.0555974	23.5921	18.9609	19.5767	32.2662	11.2706	15.1775	12.2383	17.2812	23.599	13.9919	1.68662
FBtr0330042-E4	chr3R;chr3R	18369343;18369343	18370835;18370835	-;-	1493	FBgn0004618	gl	FBtr0330042	0.842035	3.31135	0.000687981	0.0555974	12.6003	9.50074	10.6782	17.5595	6.17762	7.7902	5.43926	8.67177	12.5847	7.01971	1.79277
FBtr0088218-E1	chr2R	10735675	10736055	+	381	FBgn0033544	CG7220	FBtr0088218	0.845295	2.81588	0.000702765	0.0562314	10.2411	8.89172	6.04271	10.3783	4.7629	6.44706	4.32668	4.2423	8.88847	4.94474	1.79756
FBtr0074060-E1	chrX	15700989	15701259	-	271	FBgn0030669	CG9240	FBtr0074060	-0.727094	2.4226	0.000708806	0.0565499	4.23586	3.53233	4.42856	3.73816	7.16793	6.51422	6.79907	5.86436	3.98373	6.5864	0.604842
FBtr0330100-E12	chr3R;chr3R;chr3R;chr3R;chr3R	31205356;31205356;31205356;31205356;31205356	31205779;31205779;31205779;31205779;31205779	-;-;-;-;-	424	FBgn0267435	chp	FBtr0330100	0.774167	3.85376	0.000712823	0.0567056	22.7342	15.1037	12.8304	21.7403	10.1388	10.1407	9.02422	12.9765	18.1022	10.5701	1.71259
FBtr0077868-E2	chr2L;chr2L	1985946;1985946	1986105;1986105	-;-	160	FBgn0001125	Got2	FBtr0077868	0.848703	4.30117	0.000721549	0.0569049	20.0533	20.4631	20.3217	39.8901	10.4689	16.5206	15.7615	13.226	25.1821	13.9943	1.79946
FBtr0081780-E3	chr3R	7748254	7748873	-	620	FBgn0037513	pyd3	FBtr0081780	-0.836724	2.23446	0.000719419	0.0569049	3.4852	3.32932	2.40053	4.13165	5.23447	6.85	4.4503	7.29926	3.33667	5.95851	0.559985
FBtr0091493-E9	chr2R	13517987	13518139	-	153	FBgn0260964	Vmat	FBtr0091493	-1.06307	6.33532	0.000720526	0.0569049	45.1468	64.1097	41.4712	58.2366	64.4642	54.3299	136.229	181.67	52.2411	109.173	0.478515
FBtr0342927-E4	chr2L;chr2L;chr2L	18953158;18953158;18953158	18953337;18953337;18953337	-;-;-	180	FBgn0032726	CG10621	FBtr0342927	-1.05507	2.2907	0.000728354	0.057277	2.84178	2.31428	3.26968	4.18083	2.82945	8.12599	7.10812	8.23506	3.15165	6.57465	0.479363
FBtr0070197-E2	chrX;chrX	1171816;1171816	1172740;1172740	+;+	925	FBgn0040364	CG11378	FBtr0070197	1.05063	2.51407	0.00074312	0.0582712	7.50659	6.04962	4.88383	11.7063	2.68797	5.3054	2.59601	3.99276	7.53659	3.64553	2.06735
FBtr0100185-E3	chr3L;chr3L;chr3L	4370598;4370598;4370598	4371904;4371904;4371904	-;-;-	1307	FBgn0035538	DopEcR	FBtr0100185	1.00604	3.70419	0.000748934	0.0585598	25.9513	13.0331	15.1068	14.8543	11.1763	11.9539	4.69754	6.42584	17.2364	8.56341	2.01279
FBtr0299696-E3	chr2R	24075449	24075691	+	243	FBgn0259209	Mlp60A	FBtr0299696	-1.16353	3.37547	0.000755082	0.0588728	7.72106	6.98345	3.10413	7.72225	16.5523	22.5647	6.79907	11.2296	6.38272	14.2864	0.446769
FBtr0074610-E5	chrX	18688538	18689554	-	1017	FBgn0010383	Cyp18a1	FBtr0074610	-0.926089	2.55778	0.000762531	0.0591177	3.21711	4.01955	2.60747	6.24666	6.31909	7.99167	7.04631	9.23325	4.0227	7.64758	0.526009
FBtr0334090-E1	chr3L	21985210	21986275	+	1066	FBgn0000045	Act79B	FBtr0334090	-1.03091	3.07153	0.000760627	0.0591177	5.84441	6.29323	3.5594	6.24666	14.9017	15.9162	6.86088	7.1121	5.48593	11.1977	0.489914
FBtr0071305-E1	chrX	9192669	9193620	+	952	FBgn0030099	CG12056	FBtr0071305	-0.669909	3.6093	0.000775537	0.0599567	7.98915	10.8812	8.85712	9.6897	12.8268	14.2373	16.565	16.0334	9.35429	14.9156	0.627147
FBtr0074559-E5	chrX;chrX	18390180;18390180	18390344;18390344	+;+	165	FBgn0022355	Tsf1	FBtr0074559	-0.922906	5.97822	0.000788288	0.060601	40.75	36.4195	34.4765	62.4174	55.41	134.247	81.7125	58.706	43.5159	82.5188	0.527345
FBtr0077957-E2	chr2L;chr2L	1138621;1138621	1139067;1139067	+;+	447	FBgn0031306	CG4577	FBtr0077957	0.769213	4.30889	0.000787316	0.060601	31.1523	22.3308	28.2683	17.5103	17.1653	17.7966	11.4348	11.7911	24.8154	14.5469	1.70589
FBtr0310010-E6	chr3L;chr3L;chr3L;chr3L;chr3L;chr3L;chr3L;chr3L;chr3L	12008879;12008879;12008879;12008879;12008879;12008879;12008879;12008879;12008879	12012231;12012231;12012231;12012231;12012231;12012231;12012231;12012231;12012231	-;-;-;-;-;-;-;-;-	3353	FBgn0041096	rols	FBtr0310010	0.993537	2.79797	0.000810708	0.0619954	7.18488	6.49623	7.36714	15.2969	3.96122	6.04412	4.14125	4.11753	9.0863	4.56603	1.98998
FBtr0332684-E31	chr3L;chr3L;chr3L;chr3L;chr3L;chr3L;chr3L;chr3L;chr3L;chr3L;chr3L	2039681;2039681;2039681;2039681;2039681;2039681;2039681;2039681;2039681;2039681;2039681	2040572;2040572;2040572;2040572;2040572;2040572;2040572;2040572;2040572;2040572;2040572	-;-;-;-;-;-;-;-;-;-;-	892	FBgn0086906	sls	FBtr0332684	-1.08844	3.59261	0.000810944	0.0619954	5.84441	10.0286	4.6355	10.2307	15.1847	27.3329	9.14784	13.7875	7.68481	16.3632	0.469639
FBtr0084455-E8	chr3R;chr3R;chr3R;chr3R	23766374;23766374;23766374;23766374	23766662;23766662;23766662;23766662	+;+;+;+	289	FBgn0039114	Lsd-1	FBtr0084455	0.759314	3.45929	0.000814563	0.0620991	15.0668	11.9368	11.5474	16.1331	6.22478	9.80491	9.39508	6.92494	13.671	8.08743	1.6904
FBtr0073908-E4	chrX	14264391	14264844	+	454	FBgn0030558	CG1461	FBtr0073908	0.790836	4.64151	0.00082491	0.0625405	28.2569	25.8631	23.1361	48.6452	15.1375	20.6843	16.565	20.4005	31.4754	18.1968	1.72972
FBtr0452133-E4	chrX	14264391	14264844	+	454	FBgn0284233	CG46317	FBtr0452133	0.790836	4.64151	0.000824868	0.0625405	28.2569	25.8631	23.1361	48.6452	15.1375	20.6843	16.565	20.4005	31.4754	18.1968	1.72972
FBtr0083729-E4	chr3R	19129037	19129714	+	678	FBgn0038679	CG6040	FBtr0083729	0.905014	2.22889	0.000844666	0.0638619	4.66481	4.18195	5.58744	9.34539	2.8766	3.35785	3.21411	3.24412	5.9449	3.17317	1.87349
FBtr0073984-E1	chrX	14854328	14856361	-	2034	FBgn0030589	CG9519	FBtr0073984	-0.948232	2.4009	0.000850208	0.0641043	3.00263	3.36992	2.64886	5.26293	4.71574	10.0064	6.73726	6.1763	3.57109	6.90892	0.516881
FBtr0081206-E3	chr2L	19434923	19435841	+	919	FBgn0032782	Rab9	FBtr0081206	0.594413	4.43627	0.0008563	0.0642587	24.6109	25.2135	28.02	25.6752	14.7603	19.8784	17.6776	16.3453	25.8799	17.1654	1.50768
FBtr0307091-E2	chr2L;chr2L	8674763;8674763	8676804;8676804	+;+	2042	FBgn0001114	Glt	FBtr0307091	-0.856858	6.39681	0.000856938	0.0642587	49.0609	46.8541	46.7275	97.0445	72.6696	120.479	129.862	111.111	59.9218	108.531	0.552119
FBtr0345609-E5	chrX;chrX	2178337;2178337	2178728;2178728	+;+	392	FBgn0011576	Cyp4d2	FBtr0345609	0.810165	3.21373	0.000867465	0.0648708	15.0132	10.8406	8.98129	11.8047	4.71574	8.46177	7.16993	6.30107	11.6599	6.66213	1.75018
FBtr0074315-E3	chrX;chrX	16652079;16652079	16653275;16653275	+;+	1197	FBgn0052573	CG32573	FBtr0074315	-0.940622	3.82396	0.000897458	0.0667856	7.66744	9.05413	8.27768	13.6738	11.1292	17.6623	29.6687	15.8463	9.66826	18.5766	0.520454
FBtr0300651-E3	chrX	16652079	16653275	+	1197	FBgn0260238	CG42512	FBtr0300651	-0.940622	3.82396	0.000897937	0.0667856	7.66744	9.05413	8.27768	13.6738	11.1292	17.6623	29.6687	15.8463	9.66826	18.5766	0.520454
FBtr0074559-E3	chrX;chrX	18388574;18388574	18389669;18389669	+;+	1096	FBgn0022355	Tsf1	FBtr0074559	-1.00725	8.66557	0.000901619	0.0668782	213.133	189.406	227.636	448.972	340.288	800.51	650.795	377.627	269.787	542.305	0.497482
FBtr0113347-E2	chr3R	23698046	23698618	-	573	FBgn0043005	prt	FBtr0113347	0.800375	2.02781	0.000914029	0.067616	5.7908	5.5218	5.29772	3.44304	3.53681	2.82059	2.47239	2.62025	5.01334	2.86251	1.75138
FBtr0079369-E1	chr2L	6917341	6918743	-	1403	FBgn0026196	nop5	FBtr0079369	-0.689272	3.97645	0.000918615	0.0676665	8.90067	12.5053	12.6649	13.8705	16.3165	16.7892	22.9314	21.3987	11.9853	19.3589	0.61911
FBtr0080618-E1	chr2L	13966506	13967018	-	513	FBgn0028543	NimB2	FBtr0080618	-1.07455	3.93687	0.000924574	0.0676665	6.75593	7.10526	9.06406	16.4282	11.082	20.0128	32.9446	18.9032	9.83837	20.7356	0.474467
FBtr0082548-E2	chr3R	12162887	12165673	-	2787	FBgn0261714	Cpn	FBtr0082548	0.656257	5.64	0.000920665	0.0676665	62.1438	58.3849	46.4378	76.4847	30.2279	40.5628	39.311	44.4194	60.8628	38.6303	1.57552
FBtr0308839-E2	chrX	16967495	16967719	-	225	FBgn0030809	Ubr1	FBtr0308839	-0.794496	2.03449	0.000923189	0.0676665	2.25198	3.36992	3.10413	3.00036	4.14985	4.02941	5.93373	6.36346	2.9316	5.11911	0.572677
FBtr0074949-E3	chr3L	19688718	19688919	+	202	FBgn0004623	Gbeta76C	FBtr0074949	0.765741	4.41992	0.000934689	0.0680003	26.702	19.0015	22.5567	38.9555	12.9211	17.528	14.2162	18.4041	26.8039	15.7674	1.69996
FBtr0074949-E4	chr3L	19689059	19689188	+	130	FBgn0004623	Gbeta76C	FBtr0074949	0.757995	4.65515	0.000934677	0.0680003	29.9191	22.4526	27.4405	46.2351	14.9489	22.0946	17.4303	20.0886	31.5118	18.6406	1.69049
FBtr0333593-E16	chr3L;chr3L;chr3L;chr3L;chr3L;chr3L;chr3L	4645560;4645560;4645560;4645560;4645560;4645560;4645560	4646180;4646180;4646180;4646180;4646180;4646180;4646180	-;-;-;-;-;-;-	621	FBgn0262870	axo	FBtr0333593	0.898947	2.3975	0.000936569	0.0680003	5.30823	4.95338	6.12549	10.3783	3.01807	3.82794	3.33773	4.17992	6.69135	3.59092	1.86341
FBtr0345513-E2	chrX	1171816	1173797	+	1982	FBgn0040364	CG11378	FBtr0345513	1.02627	2.53295	0.000939835	0.0680574	7.66744	6.04962	4.96661	11.7063	2.73513	5.43971	2.65782	4.11753	7.5975	3.73755	2.03275
FBtr0082136-E3	chr3R	9778777	9779078	+	302	FBgn0261599	RpS29	FBtr0082136	-0.559128	7.98178	0.000950701	0.0686631	212.329	233.377	184.261	187.4	275.258	306.571	322.77	299.769	204.342	301.092	0.678669
FBtr0342667-E6	chr2R;chr2R;chr2R	19983112;19983112;19983112	19984750;19984750;19984750	+;+;+	1639	FBgn0034479	CG8654	FBtr0342667	-1.04873	2.82692	0.000983184	0.0707082	4.61119	3.16691	3.68357	6.93527	6.79067	7.05147	15.9469	8.23506	4.59923	9.50603	0.483823
FBtr0345509-E7	chrX;chrX	1735945;1735945	1737163;1737163	-;-	1219	FBgn0025391	Scgdelta	FBtr0345509	-0.75553	3.4095	0.00098417	0.0707082	9.06152	8.89172	8.02935	5.41049	15.6563	10.6779	14.5871	12.0407	7.84827	13.2405	0.592748
FBtr0084481-E6	chr3R	23602507	23602918	-	412	FBgn0039094	CG10184	FBtr0084481	1.02942	2.4761	0.000989171	0.070882	8.73981	5.19699	4.6355	10.6734	2.8766	5.43971	3.33773	2.68263	7.31143	3.58417	2.03992
FBtr0077957-E1	chr2L;chr2L	1134693;1134693	1135081;1135081	+;+	389	FBgn0031306	CG4577	FBtr0077957	0.80664	2.99855	0.00100976	0.0714253	11.4207	9.94736	11.0507	7.57469	7.49803	5.90981	5.50107	3.86798	9.99837	5.69422	1.75588
FBtr0082078-E2	chr3R	9632377	9633673	+	1297	FBgn0037723	SpdS	FBtr0082078	-0.626373	5.31165	0.000999953	0.0714253	35.0129	33.0902	28.5994	27.987	36.6885	45.1294	59.7082	51.0324	31.1724	48.1396	0.64754
FBtr0085782-E4	chr3R;chr3R;chr3R	31166176;31166176;31166176	31166279;31166279;31166279	-;-;-	104	FBgn0086704	stops	FBtr0085782	0.817351	2.84424	0.00100845	0.0714253	9.06152	7.43007	6.99464	12.5425	4.62143	5.3054	4.38849	6.11391	9.00718	5.10731	1.76359
FBtr0299697-E2	chr2R;chr2R;chr2R	24075199;24075199;24075199	24075337;24075337;24075337	+;+;+	139	FBgn0259209	Mlp60A	FBtr0299697	-1.24761	2.85902	0.00100753	0.0714253	4.71843	5.4406	2.23497	4.6727	14.1472	15.9833	4.75935	5.61481	4.26667	10.1262	0.421351
FBtr0344996-E1	chr2R	24075174	24075337	+	164	FBgn0259209	Mlp60A	FBtr0344996	-1.24761	2.85902	0.00100759	0.0714253	4.71843	5.4406	2.23497	4.6727	14.1472	15.9833	4.75935	5.61481	4.26667	10.1262	0.421351
FBtr0070310-E3	chrX;chrX	1869944;1869944	1872408;1872408	+;+	2465	FBgn0023513	CG14803	FBtr0070310	0.645933	3.34963	0.0010264	0.0724157	11.099	12.4647	12.4579	13.0836	7.9696	7.3201	8.40612	7.67358	12.2763	7.84235	1.56538
FBtr0074559-E2	chrX;chrX	18388124;18388124	18388366;18388366	+;+	243	FBgn0022355	Tsf1	FBtr0074559	-1.09712	6.42747	0.00105138	0.073051	40.4283	32.9684	49.0039	96.897	68.3783	177.294	142.41	81.1029	54.8244	117.296	0.467401
FBtr0076432-E3	chr3L;chr3L	9336986;9336986	9337221;9337221	+;+	236	FBgn0035975	PGRP-LA	FBtr0076432	0.707976	1.82583	0.00104721	0.073051	4.075	4.50676	3.89051	4.47595	2.35787	3.08922	2.59601	2.3707	4.23706	2.60345	1.62748
FBtr0076433-E3	chr3L	9336998	9337221	+	224	FBgn0035975	PGRP-LA	FBtr0076433	0.707975	1.82583	0.00104762	0.073051	4.075	4.50676	3.89051	4.47595	2.35787	3.08922	2.59601	2.3707	4.23706	2.60345	1.62748
FBtr0076434-E4	chr3L	9336998	9337221	+	224	FBgn0035975	PGRP-LA	FBtr0076434	0.707976	1.82583	0.00104661	0.073051	4.075	4.50676	3.89051	4.47595	2.35787	3.08922	2.59601	2.3707	4.23706	2.60345	1.62748
FBtr0333882-E3	chr3L	9336986	9337221	+	236	FBgn0035975	PGRP-LA	FBtr0333882	0.707975	1.82583	0.00104791	0.073051	4.075	4.50676	3.89051	4.47595	2.35787	3.08922	2.59601	2.3707	4.23706	2.60345	1.62748
FBtr0347603-E3	chr3R	15484399	15484699	+	301	FBgn0019940	Rh6	FBtr0347603	0.898944	5.7147	0.00105071	0.073051	56.0313	65.6526	42.837	108.259	22.6356	35.3245	43.1432	45.2305	68.195	36.5834	1.86409
FBtr0308614-E1	chrX	15700905	15701259	-	355	FBgn0030669	CG9240	FBtr0308614	-0.701864	2.49343	0.00105798	0.0733241	4.55757	3.93834	4.59411	3.83653	7.45087	6.58138	7.16993	6.30107	4.23164	6.87581	0.615438
FBtr0078478-E2	chr3L	21985325	21986275	+	951	FBgn0000045	Act79B	FBtr0078478	-1.03325	3.05288	0.00106408	0.0735613	5.7908	6.21202	3.43524	6.19747	14.9017	15.9162	6.49002	6.92494	5.40888	11.0582	0.489128
FBtr0081517-E2	chr2L	21374086	21376191	+	2106	FBgn0032945	CG8665	FBtr0081517	-0.934866	1.98815	0.00107667	0.0740581	2.0375	2.27368	2.44192	3.98409	3.77259	7.65589	5.31564	3.86798	2.6843	5.15303	0.520917
FBtr0305677-E4	chr2R	19983112	19984895	+	1784	FBgn0034479	CG8654	FBtr0305677	-1.03642	2.83335	0.0010743	0.0740581	4.71843	3.24812	3.68357	6.93527	6.79067	7.05147	15.9469	8.29745	4.64634	9.52163	0.487978
FBtr0300466-E8	chrX;chrX	5629397;5629397	5629745;5629745	-;-	349	FBgn0259994	OtopLa	FBtr0300466	0.788928	3.68109	0.00112835	0.0774187	20.9648	12.6677	13.9893	16.7725	9.00707	13.2299	8.15889	6.86255	16.0986	9.3146	1.72832
FBtr0073963-E3	chrX;chrX	15083488;15083488	15083777;15083777	+;+	290	FBgn0053178	CG33178	FBtr0073963	-1.02581	2.40954	0.00114819	0.0785839	3.53882	2.6391	3.06274	4.57432	12.0723	6.51422	4.38849	4.99095	3.45375	6.99149	0.493993
FBtr0084047-E1	chr3R	21022671	21024163	-	1493	FBgn0046763	CG17278	FBtr0084047	-0.768213	1.72628	0.00117074	0.0789526	2.35921	2.31428	2.1522	2.75443	3.53681	5.64118	3.58496	3.61844	2.39503	4.09535	0.584818
FBtr0086987-E2	chr2R	17137491	17138831	+	1341	FBgn0034200	Gbp2	FBtr0086987	-0.977629	5.56649	0.00117613	0.0789526	30.08	21.7218	29.5099	46.2843	35.3681	57.2848	108.476	50.159	31.899	62.822	0.507768
FBtr0310286-E13	chrX;chrX;chrX	5629385;5629385;5629385	5629745;5629745;5629745	-;-;-	361	FBgn0259994	OtopLa	FBtr0310286	0.787574	3.68393	0.00117012	0.0789526	21.0721	12.6677	13.9893	16.7725	9.10138	13.2299	8.15889	6.86255	16.1254	9.33818	1.72682
FBtr0331259-E8	chrX;chrX;chrX;chrX;chrX	7082921;7082921;7082921;7082921;7082921	7084819;7084819;7084819;7084819;7084819	-;-;-;-;-	1899	FBgn0264270	Sxl	FBtr0331259	0.720802	4.34146	0.00117659	0.0789526	33.2971	24.3203	15.6034	27.1508	14.1944	16.9235	14.8343	14.9105	25.0929	15.2157	1.64915
FBtr0336689-E12	chrX	5629184	5629745	-	562	FBgn0259994	OtopLa	FBtr0336689	0.802293	3.71055	0.00117194	0.0789526	21.9836	12.7489	14.1134	17.1168	9.10138	13.5657	8.15889	6.98733	16.4907	9.45332	1.74443
FBtr0336727-E8	chrX;chrX	7082921;7082921	7084819;7084819	-;-	1899	FBgn0264270	Sxl	FBtr0336727	0.720802	4.34146	0.00117625	0.0789526	33.2971	24.3203	15.6034	27.1508	14.1944	16.9235	14.8343	14.9105	25.0929	15.2157	1.64915
FBtr0336832-E7	chr2L	4902974	4903458	+	485	FBgn0031645	CG3036	FBtr0336832	0.787169	3.24248	0.00117613	0.0789526	12.1178	9.54134	9.47795	16.1823	5.80036	6.44706	6.30459	8.85893	11.8298	6.85274	1.72629
FBtr0345599-E1	chrX;chrX	2207534;2207534	2208678;2208678	-;-	1145	FBgn0053548	SmydA-8	FBtr0345599	0.759508	5.13597	0.00117532	0.0789526	39.6241	35.4045	34.4352	66.7458	19.5703	29.8848	24.2912	30.3824	44.0524	26.0322	1.69223
FBtr0075241-E2	chr3L	17344947	17346055	-	1109	FBgn0036713	Mip	FBtr0075241	-0.611075	6.3488	0.00119729	0.0801455	62.5728	62.6887	75.4511	57.0069	80.4977	83.7447	113.174	116.351	64.4299	98.4419	0.654496
FBtr0306292-E1	chr3R	30745694	30746290	-	597	FBgn0039801	Npc2h	FBtr0306292	0.764705	4.7246	0.00122876	0.0816548	29.1685	33.0496	24.9572	45.3006	12.3081	19.5427	23.3023	22.896	33.119	19.5122	1.69734
FBtr0331951-E1	chr2R;chr2R	7628797;7628797	7629112;7629112	+;+	316	FBgn0263077	CG43340	FBtr0331951	1.07138	4.96577	0.00122798	0.0816548	26.4875	30.6947	31.2483	80.2228	11.7422	25.9897	17.3067	25.2667	42.1633	20.0763	2.10015
FBtr0345529-E1	chr2R	14420324	14424764	+	4441	FBgn0033936	Achl	FBtr0345529	0.766439	4.00501	0.00122599	0.0816548	21.3402	16.8496	15.2309	26.8557	9.66727	16.252	9.76594	11.5416	20.0691	11.8067	1.69981
FBtr0306943-E1	chr2R;chr2R;chr2R	7628801;7628801;7628801	7629112;7629112;7629112	+;+;+	312	FBgn0263077	CG43340	FBtr0306943	1.07065	4.95055	0.0012321	0.0816786	26.0586	30.2887	30.9171	79.5834	11.695	25.6539	17.3067	24.83	41.712	19.8714	2.09909
FBtr0299697-E3	chr2R;chr2R	24075449;24075449	24075608;24075608	+;+	160	FBgn0259209	Mlp60A	FBtr0299697	-1.12178	3.25291	0.00123758	0.0818444	7.56021	6.69924	2.81441	6.83689	15.0904	20.55	6.49002	9.85712	5.97769	12.9969	0.459932
FBtr0085722-E1	chr3R	30745479	30746290	-	812	FBgn0039801	Npc2h	FBtr0085722	0.765594	4.76782	0.0012487	0.0823814	30.6161	33.9022	25.4125	46.6286	12.5439	20.4829	23.9822	23.3951	34.1399	20.101	1.69842
FBtr0302724-E5	chr3R;chr3R;chr3R;chr3R;chr3R;chr3R	5818249;5818249;5818249;5818249;5818249;5818249	5818820;5818820;5818820;5818820;5818820;5818820	+;+;+;+;+;+	572	FBgn0261561	CG42675	FBtr0302724	-0.767247	2.49322	0.00126535	0.0832795	3.59244	5.4406	3.68357	3.68897	8.77128	6.24559	6.24278	6.67539	4.10139	6.98376	0.587276
FBtr0332091-E3	chr3L;chr3L	15569408;15569408	15569934;15569934	+;+	527	FBgn0267390	dop	FBtr0332091	0.960324	2.28574	0.001289	0.0846333	5.30823	4.83157	5.83577	9.09946	2.59366	5.37255	2.5342	2.43309	6.26876	3.23337	1.93877
FBtr0084846-E1	chr3R	25381065	25382781	-	1717	FBgn0039332	alrm	FBtr0084846	0.80983	4.00007	0.0013008	0.0847921	16.4609	17.2556	15.3137	31.8235	9.1957	11.2824	11.2494	14.4114	20.2134	11.5347	1.7524
FBtr0085513-E6	chr3R	29918153	29918387	-	235	FBgn0003861	trp	FBtr0085513	0.798952	3.81294	0.00130354	0.0847921	20.1069	12.9519	15.9345	21.7895	11.6479	13.8343	8.2207	6.92494	17.6957	10.157	1.74223
FBtr0331356-E6	chr3R	29918153	29918387	-	235	FBgn0003861	trp	FBtr0331356	0.798952	3.81294	0.00130378	0.0847921	20.1069	12.9519	15.9345	21.7895	11.6479	13.8343	8.2207	6.92494	17.6957	10.157	1.74223
FBtr0346085-E3	chrX	15083488	15084017	+	530	FBgn0053178	CG33178	FBtr0346085	-1.00687	2.43148	0.0012985	0.0847921	3.69967	2.6391	3.14552	4.6727	12.0723	6.58138	4.57392	5.05333	3.53925	7.07023	0.500584
FBtr0089934-E3	chr2R;chr2R;chr2R;chr2R;chr2R;chr2R;chr2R	9178606;9178606;9178606;9178606;9178606;9178606;9178606	9178749;9178749;9178749;9178749;9178749;9178749;9178749	-;-;-;-;-;-;-	144	FBgn0002567	Rab32	FBtr0089934	0.919791	3.48452	0.00132716	0.0859053	11.6352	12.7083	10.1402	23.4127	5.23447	10.0735	6.73726	8.60938	14.4741	7.66366	1.88866
FBtr0333527-E4	chrX	2380517	2381944	-	1428	FBgn0264598	PsGEF	FBtr0333527	1.06651	3.09956	0.00132456	0.0859053	14.9059	7.71428	8.5674	14.5591	6.83783	7.85736	2.28696	4.80379	11.4367	5.44648	2.09983
FBtr0074441-E1	chrX	17301360	17301929	-	570	FBgn0024238	Fim	FBtr0074441	-0.55572	4.72297	0.00134365	0.0865786	20.5359	23.8331	20.5287	20.3631	28.3416	29.3476	35.6024	32.1292	21.3152	31.3552	0.679797
FBtr0082820-E2	chr3R	13701069	13701577	+	509	FBgn0002937	ninaB	FBtr0082820	0.873137	2.87313	0.00134702	0.0865786	10.6701	8.72932	5.83577	12.0506	3.48965	4.8353	5.74831	6.30107	9.32145	5.09358	1.83004
FBtr0113064-E2	chr2R	10735820	10736055	+	236	FBgn0033544	CG7220	FBtr0113064	0.796453	2.56397	0.00134393	0.0865786	8.36448	7.26766	4.92522	8.85353	4.1027	5.17108	3.64677	3.99276	7.35272	4.22833	1.73892
FBtr0087488-E1	chr2R	14420324	14424594	+	4271	FBgn0033936	Achl	FBtr0087488	0.766949	3.97458	0.0013516	0.0866695	20.9648	16.4842	14.9826	26.1671	9.47864	16.1848	9.45689	11.1049	19.6497	11.5563	1.70034
FBtr0306943-E6	chr2R;chr2R;chr2R;chr2R	7635516;7635516;7635516;7635516	7635605;7635605;7635605;7635605	+;+;+;+	90	FBgn0263077	CG43340	FBtr0306943	1.08677	2.81494	0.00136253	0.0869641	7.18488	6.13082	7.82241	16.4282	2.8766	6.64853	3.27592	4.92856	9.39158	4.4324	2.11885
FBtr0345519-E2	chr2R	17137491	17139595	+	2105	FBgn0034200	Gbp2	FBtr0345519	-0.940285	5.644	0.00136217	0.0869641	32.8681	24.1173	31.0827	48.8912	37.5373	60.6427	111.937	52.7169	34.2398	65.7086	0.521086
FBtr0300174-E1	chr3R	15485285	15485396	-	112	FBgn0038343	Trissin	FBtr0300174	0.802666	2.82369	0.00137064	0.0872787	8.79343	8.85112	11.7543	5.85317	4.71574	6.04412	5.13021	4.36708	8.81301	5.06429	1.74023
FBtr0079436-E13	chr2L	7383479	7383755	+	277	FBgn0002938	ninaC	FBtr0079436	0.705139	4.41674	0.00138971	0.0874872	30.08	26.6752	20.5287	27.987	10.7519	20.6172	14.8343	18.4665	26.3177	16.1675	1.62782
FBtr0086664-E1	chr2R	18386602	18386730	+	129	FBgn0025583	IM2	FBtr0086664	-0.968238	2.90946	0.00138583	0.0874872	5.95165	5.4406	4.71828	4.08246	7.87529	17.3265	8.34431	6.05152	5.04825	9.8994	0.509955
FBtr0306943-E2	chr2R;chr2R;chr2R;chr2R;chr2R;chr2R	7630177;7630177;7630177;7630177;7630177;7630177	7630328;7630328;7630328;7630328;7630328;7630328	+;+;+;+;+;+	152	FBgn0263077	CG43340	FBtr0306943	1.1495	3.91337	0.00137892	0.0874872	11.9569	14.0075	15.3965	40.9722	5.51742	11.6181	7.84984	12.1654	20.5833	9.28771	2.21618
FBtr0334290-E10	chr3R;chr3R;chr3R;chr3R;chr3R;chr3R;chr3R;chr3R;chr3R	14808363;14808363;14808363;14808363;14808363;14808363;14808363;14808363;14808363	14808557;14808557;14808557;14808557;14808557;14808557;14808557;14808557;14808557	-;-;-;-;-;-;-;-;-	195	FBgn0266756	btsz	FBtr0334290	0.889242	2.35018	0.00138736	0.0874872	6.27336	5.27819	4.75967	9.54214	3.01807	4.16373	2.41058	4.36708	6.46334	3.48987	1.85203
FBtr0334835-E13	chr2L	7383479	7383755	+	277	FBgn0002938	ninaC	FBtr0334835	0.705139	4.41674	0.00138985	0.0874872	30.08	26.6752	20.5287	27.987	10.7519	20.6172	14.8343	18.4665	26.3177	16.1675	1.62782
FBtr0084180-E3	chr3R	22087429	22087657	+	229	FBgn0040582	CG5791	FBtr0084180	-1.04405	2.58412	0.00139592	0.0876683	3.05625	3.16691	3.14552	6.19747	4.81006	13.0284	8.09708	6.23868	3.89154	8.04356	0.483808
FBtr0290130-E3	chr3L;chr3L	12186535;12186535	12187111;12187111	+;+	577	FBgn0036262	CG6910	FBtr0290130	0.736858	5.89493	0.00141996	0.0888434	75.334	60.821	59.0199	101.717	29.3319	52.5839	42.3397	53.9646	74.223	44.555	1.66587
FBtr0310062-E9	chr2R;chr2R	13513132;13513132	13518139;13518139	-;-	5008	FBgn0260964	Vmat	FBtr0310062	-0.632538	9.55125	0.00142111	0.0888434	592.216	613.975	618.798	528.261	968.142	600.786	997.98	1081.29	588.313	912.049	0.645045
FBtr0079466-E3	chr2L	7431079	7431540	-	462	FBgn0031913	CG5958	FBtr0079466	-0.718537	1.90152	0.00143557	0.0895438	2.73454	2.7203	2.19359	3.44304	3.81975	4.63383	4.63573	5.17811	2.77287	4.56685	0.607172
FBtr0084123-E4	chr3R;chr3R	21548661;21548661	21549242;21549242	-;-	582	FBgn0002941	slou	FBtr0084123	-0.752764	2.3334	0.0014593	0.0906122	3.00263	4.34436	4.05606	3.34467	4.52711	6.11128	7.6026	6.80016	3.68693	6.26029	0.588939
FBtr0310141-E4	chr2R;chr2R;chr2R	10268146;10268146;10268146	10269205;10269205;10269205	+;+;+	1060	FBgn0033502	CG12910	FBtr0310141	0.695058	2.7254	0.00145855	0.0906122	7.77468	7.95789	7.90519	8.41085	4.00838	4.96961	5.00659	5.86436	8.01215	4.96224	1.61463
FBtr0077497-E4	chr2L	3807525	3810671	+	3147	FBgn0021800	Reph	FBtr0077497	-0.579642	7.77492	0.0014631	0.0906431	154.421	183.153	156.986	207.615	258.706	229.609	243.778	317.299	175.544	262.348	0.669126
FBtr0070490-E2	chrX	2792855	2793128	-	274	FBgn0003996	w	FBtr0070490	-0.777275	5.08767	0.00147405	0.0909162	27.5599	23.5895	27.0266	21.8387	69.3686	40.0255	29.8541	32.0044	25.0037	42.8132	0.584018
FBtr0344908-E2	chr2R	7631495	7634297	-	2803	FBgn0266624	asRNA:CR45131	FBtr0344908	0.965365	4.05728	0.00147745	0.0909162	15.5494	16.403	16.4726	38.9555	6.9793	13.0284	11.0021	13.7875	21.8451	11.1993	1.95057
FBtr0345289-E2	chr2L;chr2L	3479185;3479185	3479612;3479612	+;+	428	FBgn0261560	Thor	FBtr0345289	-0.712338	3.81444	0.0014774	0.0909162	10.402	10.5158	7.69824	13.8705	14.1472	19.8784	15.0816	20.5253	10.6216	17.4081	0.610154
FBtr0112919-E14	chrX;chrX;chrX	139585;139585;139585	140340;140340;140340	+;+;+	756	FBgn0025836	RhoGAP1A	FBtr0112919	-0.522658	5.03636	0.00149434	0.0917497	28.1497	25.2947	28.7236	25.3309	39.9423	36.399	38.3838	39.678	26.8747	38.6008	0.696222
FBtr0074783-E1	chrX	19493292	19494401	-	1110	FBgn0031022	CG12204	FBtr0074783	-0.59253	4.50385	0.00150452	0.0921685	17.9622	19.1639	18.749	16.2315	22.8713	23.2363	30.6576	32.0668	18.0266	27.208	0.662548
FBtr0334681-E3	chr3R	9778777	9779528	+	752	FBgn0261599	RpS29	FBtr0334681	-0.53369	8.04036	0.00151591	0.0926597	222.356	244.096	192.58	201.172	285.538	314.899	334.7	310.187	215.051	311.331	0.690747
FBtr0086639-E2	chr2R	18775669	18776826	-	1158	FBgn0034390	CG15093	FBtr0086639	-0.887919	5.07659	0.00153436	0.0933713	18.6056	16.606	18.1281	41.2673	28.4359	48.1515	47.9644	50.5333	23.6518	43.7713	0.540349
FBtr0086640-E1	chr2R	18775669	18776978	-	1310	FBgn0034390	CG15093	FBtr0086640	-0.883523	5.08273	0.00153294	0.0933713	18.8201	16.809	18.2523	41.3165	28.4831	48.353	48.2116	50.5957	23.7995	43.9108	0.541995
FBtr0303846-E2	chr2R	18775669	18776838	-	1170	FBgn0034390	CG15093	FBtr0303846	-0.885839	5.07733	0.00154856	0.0940269	18.6592	16.606	18.2109	41.2673	28.4359	48.1515	47.9644	50.5333	23.6859	43.7713	0.541128
FBtr0073913-E1	chrX;chrX	14322226;14322226	14322915;14322915	+;+	690	FBgn0052600	dpr8	FBtr0073913	-0.77558	1.80082	0.0015623	0.0946159	2.14474	2.55789	2.44192	2.90199	3.48965	4.09657	3.52316	6.1763	2.51163	4.32142	0.581206
FBtr0335196-E3	chr3R	22087429	22087829	+	401	FBgn0040582	CG5791	FBtr0335196	-1.02229	2.62127	0.00156515	0.0946159	3.16349	3.41052	3.31107	6.24666	4.90437	13.3642	8.34431	6.23868	4.03294	8.2129	0.491049
FBtr0081036-E4	chr2L;chr2L;chr2L;chr2L;chr2L;chr2L	18127466;18127466;18127466;18127466;18127466;18127466	18127869;18127869;18127869;18127869;18127869;18127869	+;+;+;+;+;+	404	FBgn0032666	CG5758	FBtr0081036	0.71444	2.50117	0.00160744	0.0965752	7.8283	5.5624	6.91187	7.23038	3.58396	4.76814	4.38849	4.05514	6.88324	4.19893	1.63928
FBtr0305964-E6	chr3R;chr3R;chr3R	4956999;4956999;4956999	4957223;4957223;4957223	-;-;-	225	FBgn0250839	CG2016	FBtr0305964	-0.692812	3.21097	0.00160322	0.0965752	8.47172	7.18646	5.58744	6.88608	10.799	10.9466	9.88956	13.7875	7.03292	11.3557	0.619332
FBtr0344650-E29	chrX	5250729	5250952	+	224	FBgn0266098	rg	FBtr0344650	-0.821433	4.43103	0.00160812	0.0965752	11.6888	16.4436	13.7823	20.2647	17.071	20.6843	34.3662	37.8688	15.5449	27.4976	0.565318
FBtr0080234-E3	chr2L;chr2L	11076927;11076927	11077066;11077066	-;-	140	FBgn0032336	AstC	FBtr0080234	0.81365	3.1028	0.00161211	0.0966033	10.1875	10.0692	15.3137	7.47632	7.45087	6.44706	4.38849	6.1763	10.7617	6.11568	1.75969
FBtr0331356-E4	chr3R	29918806	29919027	-	222	FBgn0003861	trp	FBtr0331356	0.829795	4.06994	0.00162124	0.096939	19.0882	14.5759	19.9906	31.676	13.3927	15.7147	11.2494	7.61119	21.3327	11.992	1.77891
FBtr0085513-E4	chr3R	29918826	29919027	-	202	FBgn0003861	trp	FBtr0085513	0.82826	4.06896	0.00164275	0.097587	19.0882	14.5759	19.9492	31.6268	13.3927	15.7147	11.2494	7.61119	21.31	11.992	1.77702
FBtr0100320-E3	chr3R;chr3R;chr3R	11564440;11564440;11564440	11564711;11564711;11564711	-;-;-	272	FBgn0037913	fabp	FBtr0100320	0.570081	5.727	0.00164179	0.097587	62.8409	64.4751	55.7916	69.451	36.4055	52.7182	42.896	38.1807	63.1396	42.5501	1.48389
FBtr0100464-E2	chr3R	11564440	11564711	-	272	FBgn0037912	sea	FBtr0100464	0.570081	5.727	0.00164114	0.097587	62.8409	64.4751	55.7916	69.451	36.4055	52.7182	42.896	38.1807	63.1396	42.5501	1.48389
FBtr0330019-E1	chr2L;chr2L;chr2L	9256563;9256563;9256563	9256696;9256696;9256696	+;+;+	134	FBgn0267252	Ggamma30A	FBtr0330019	0.76281	2.49819	0.00165243	0.0977941	7.50659	5.88721	7.03603	7.37794	4.52711	5.3054	2.71963	3.8056	6.95194	4.08943	1.69998
FBtr0346618-E3	chrX	13340518	13341009	+	492	FBgn0030474	CG15747	FBtr0346618	-0.754164	3.41689	0.00165336	0.0977941	6.86316	9.90676	7.40853	7.37794	10.8934	9.46912	16.3796	16.5949	7.8891	13.3342	0.591642
FBtr0071039-E3	chrX	6958032	6958935	-	904	FBgn0052732	CG32732	FBtr0071039	-0.608074	3.61803	0.00166224	0.0979017	9.06152	9.62255	11.0093	8.9519	16.5051	13.0284	14.7107	14.6609	9.66132	14.7263	0.65606
FBtr0074949-E6	chr3L	19689552	19689992	+	441	FBgn0004623	Gbeta76C	FBtr0074949	0.624184	5.46279	0.00166231	0.0979017	56.353	46.5699	43.044	67.4344	26.5496	35.9289	37.3949	38.6174	53.3503	34.6227	1.5409
FBtr0075284-E4	chr3L	17057813	17058533	+	721	FBgn0036698	CG7724	FBtr0075284	0.802978	1.98964	0.00168042	0.0987564	4.98652	4.01955	3.51802	7.08282	2.8766	3.22353	2.5342	2.55786	4.90173	2.79805	1.75184
FBtr0334775-E2	chrX	16806608	16808776	-	2169	FBgn0264862	asRNA:CR44053	FBtr0334775	0.68667	2.55307	0.00169726	0.0995325	6.00527	7.55187	8.07074	6.64015	4.62143	4.63383	4.14125	4.17992	7.06701	4.39411	1.60829
FBtr0333528-E4	chrX;chrX;chrX;chrX;chrX;chrX;chrX	2380759;2380759;2380759;2380759;2380759;2380759;2380759	2381944;2381944;2381944;2381944;2381944;2381944;2381944	-;-;-;-;-;-;-	1186	FBgn0264598	PsGEF	FBtr0333528	1.04377	3.0678	0.00170098	0.0995382	14.3161	7.43007	8.40185	14.3624	6.83783	7.7902	2.28696	4.61663	11.1276	5.3829	2.06721
FBtr0070480-E1	chrX	2708684	2709686	+	1003	FBgn0024997	CG2681	FBtr0070480	0.876869	2.81789	0.00171986	0.100429	7.18488	7.91729	6.82909	13.9197	3.34818	4.96961	5.37745	5.86436	8.96274	4.8899	1.83291
FBtr0344206-E1	chr2R;chr2R;chr2R;chr2R;chr2R;chr2R;chr2R;chr2R;chr2R;chr2R;chr2R;chr2R;chr2R	15401096;15401096;15401096;15401096;15401096;15401096;15401096;15401096;15401096;15401096;15401096;15401096;15401096	15402383;15402383;15402383;15402383;15402383;15402383;15402383;15402383;15402383;15402383;15402383;15402383;15402383	+;+;+;+;+;+;+;+;+;+;+;+;+	1288	FBgn0263980	CG43729	FBtr0344206	-0.658801	4.39387	0.00174661	0.101774	14.4234	22.6962	15.3551	12.4441	24.4747	21.9603	27.7526	28.4484	16.2297	25.659	0.632515
FBtr0306943-E3	chr2R;chr2R;chr2R;chr2R;chr2R;chr2R;chr2R;chr2R;chr2R;chr2R	7634216;7634216;7634216;7634216;7634216;7634216;7634216;7634216;7634216;7634216	7634314;7634314;7634314;7634314;7634314;7634314;7634314;7634314;7634314;7634314	+;+;+;+;+;+;+;+;+;+	99	FBgn0263077	CG43340	FBtr0306943	1.12646	3.77047	0.00175282	0.10192	10.1339	12.9925	14.6929	36.2995	4.7629	9.33481	8.09708	11.7911	18.5297	8.49647	2.18087
FBtr0339344-E3	chr2R;chr2R	8693739;8693739	8694713;8694713	-;-	975	FBgn0033320	CG8586	FBtr0339344	-0.82177	5.0197	0.00177552	0.103021	20.2142	20.1789	19.9906	33.2499	24.2389	38.4137	62.9223	39.99	23.4084	41.3912	0.56554
FBtr0335404-E7	chr3R	4956999	4957238	-	240	FBgn0250839	CG2016	FBtr0335404	-0.681881	3.21674	0.00181711	0.105212	8.47172	7.18646	5.58744	7.13201	10.8462	10.9466	9.88956	13.7875	7.09441	11.3675	0.624098
FBtr0310473-E6	chr3R;chr3R	22355949;22355949	22356264;22356264	+;+	316	FBgn0038946	rdhB	FBtr0310473	0.955534	2.26013	0.00185165	0.106816	7.72106	4.91278	3.68357	8.36167	2.49934	4.90245	3.02868	2.30831	6.16977	3.1847	1.93732
FBtr0339652-E4	chrX;chrX	8307006;8307006	8307300;8307300	-;-	295	FBgn0015519	nAChRalpha3	FBtr0339652	-0.666991	1.99078	0.00185259	0.106816	2.84178	3.28872	2.52469	3.39385	5.093	4.70098	4.26487	5.05333	3.01226	4.77805	0.630438
FBtr0086665-E2	chr2R	18388308	18388490	+	183	FBgn0040736	IM3	FBtr0086665	-0.774279	4.34605	0.00187574	0.107922	13.8336	14.4947	13.2443	18.2973	15.5619	39.3539	24.4148	23.2079	14.9675	25.6347	0.583876
FBtr0307195-E5	chrX;chrX;chrX	19515913;19515913;19515913	19518402;19518402;19518402	+;+;+	2490	FBgn0031023	CG14200	FBtr0307195	-0.523951	6.51073	0.00187964	0.107922	64.2349	80.1879	78.3069	76.1896	97.4272	105.302	111.937	115.291	74.7298	107.489	0.69523
FBtr0343973-E1	chrX	15083107	15083753	-	647	FBgn0266275	asRNA:CR44960	FBtr0343973	-1.00066	2.64663	0.00190387	0.109085	4.18224	3.20752	3.60079	5.50886	14.5245	7.52157	5.19202	5.61481	4.12485	8.21322	0.502221
FBtr0330100-E15	chr3R;chr3R;chr3R;chr3R;chr3R	31204180;31204180;31204180;31204180;31204180	31204738;31204738;31204738;31204738;31204738	-;-;-;-;-	559	FBgn0267435	chp	FBtr0330100	0.661437	5.21107	0.00191034	0.109228	52.0635	42.3473	28.9305	57.6463	25.0406	27.803	28.7415	32.8155	45.2469	28.6001	1.58205
FBtr0070982-E1	chrX	6743950	6744238	-	289	FBgn0029897	RpL17	FBtr0070982	-0.587136	3.58642	0.00194494	0.109499	9.11514	10.4346	8.85712	9.73888	13.6757	13.4985	15.5761	14.5985	9.53643	14.3372	0.665153
FBtr0079946-E3	chr2L	10201599	10202145	+	547	FBgn0005593	RpL7	FBtr0079946	-0.555741	9.27445	0.00196517	0.109499	435.704	600.171	476.174	493.486	663.835	666.734	864.162	753.383	501.384	737.029	0.680277
FBtr0087231-E4	chr2R;chr2R	16140500;16140500	16140573;16140573	+;+	74	FBgn0001124	Got1	FBtr0087231	0.791956	2.2927	0.00194863	0.109499	5.09376	4.87218	5.62882	8.6076	2.78229	3.8951	3.09049	4.2423	6.05059	3.50254	1.72748
FBtr0087895-E6	chr2R	12315890	12317219	+	1330	FBgn0050046	CG30046	FBtr0087895	-0.819942	2.71063	0.00196695	0.109499	6.05889	4.18195	3.89051	4.6727	4.90437	9.13334	9.5187	9.66996	4.70101	8.30659	0.565937
FBtr0088882-E2	chr2R	7938437	7938815	-	379	FBgn0033235	CG8728	FBtr0088882	0.730952	2.1955	0.00195845	0.109499	6.05889	4.58797	5.7116	5.90235	3.91407	4.16373	2.84325	2.43309	5.5652	3.33853	1.66696
FBtr0114505-E1	chr3R	25276126	25277212	-	1087	FBgn0039311	CG10513	FBtr0114505	0.857323	3.15217	0.00195018	0.109499	10.8309	9.13533	7.28436	17.953	5.94184	7.05147	4.94478	6.98733	11.3009	6.23135	1.81356
FBtr0304060-E10	chr3L	1954829	1956403	-	1575	FBgn0265988	mv	FBtr0304060	0.909922	2.77964	0.0019292	0.109499	7.88192	6.04962	8.02935	13.2311	3.58396	6.98432	3.58496	4.61663	8.798	4.69247	1.87492
FBtr0332936-E1	chrX	20433950	20434559	+	610	FBgn0031116	CG1695	FBtr0332936	-0.73456	4.62115	0.00195652	0.109499	11.0454	21.8436	19.2042	21.5436	25.8423	25.251	29.7923	41.7992	18.4092	30.6712	0.600212
FBtr0333726-E13	chr3R;chr3R	16636775;16636775	16636810;16636810	+;+	36	FBgn0285925	Fas1	FBtr0333726	0.936381	3.04367	0.00192009	0.109499	17.7477	7.10526	7.28436	10.6242	5.47026	7.38726	4.07944	5.36527	10.6904	5.57556	1.91737
FBtr0333776-E3	chr2R	18775880	18777166	+	1287	FBgn0264679	asRNA:CR43964	FBtr0333776	-0.883117	4.94282	0.00193104	0.109499	17.0507	15.3474	15.6448	38.3653	26.2195	43.9206	44.5648	44.669	21.602	39.8435	0.542172
FBtr0334600-E3	chr3R;chr3R	24343103;24343103	24343685;24343685	+;+	583	FBgn0011581	Ms	FBtr0334600	0.69128	6.89664	0.00194185	0.109499	180.373	154.123	164.312	89.1747	108.038	77.2976	101.924	76.7982	146.996	91.0144	1.61508
FBtr0343653-E3	chr2L	10201599	10202321	+	723	FBgn0005593	RpL7	FBtr0343653	-0.555714	9.27454	0.00196534	0.109499	435.757	600.211	476.174	493.535	663.929	666.734	864.224	753.383	501.419	737.068	0.68029
FBtr0346341-E3	chr3R	24343103	24343825	+	723	FBgn0011581	Ms	FBtr0346341	0.690259	6.90045	0.00195576	0.109499	180.801	154.489	164.519	89.5682	108.509	77.7005	102.171	76.7982	147.344	91.2949	1.61394
FBtr0330145-E8	chr3L;chr3L;chr3L;chr3L	6737353;6737353;6737353;6737353	6737477;6737477;6737477;6737477	-;-;-;-	125	FBgn0261934	dikar	FBtr0330145	-0.862647	2.17757	0.00197573	0.109765	2.52007	3.73533	2.97997	3.39385	3.25386	4.90245	8.15889	6.80016	3.15731	5.77884	0.546356
FBtr0071240-E1	chrX	8467443	8469012	-	1570	FBgn0030041	CG12116	FBtr0071240	-0.974705	7.76728	0.00201298	0.111058	105.468	122.251	98.463	261.523	148.263	307.243	322.832	376.692	146.926	288.757	0.508822
FBtr0085721-E2	chr3R	30745479	30745871	-	393	FBgn0039801	Npc2h	FBtr0085721	0.805094	3.11925	0.00202461	0.111058	11.1526	11.6526	7.32575	13.4279	3.86691	6.78285	7.16993	7.17449	10.8897	6.24854	1.74276
FBtr0305029-E2	chr3R	20253627	20253853	+	227	FBgn0262582	cic	FBtr0305029	-0.911648	2.52574	0.00201581	0.111058	2.57369	5.11578	3.60079	4.47595	5.75321	4.70098	8.34431	10.9801	3.94155	7.44465	0.529448
FBtr0308598-E10	chr3R;chr3R;chr3R;chr3R;chr3R;chr3R	28921341;28921341;28921341;28921341;28921341;28921341	28921549;28921549;28921549;28921549;28921549;28921549	+;+;+;+;+;+	209	FBgn0265998	Doa	FBtr0308598	0.709862	3.65664	0.00202621	0.111058	17.426	11.7338	17.9626	14.8543	9.66727	12.827	8.03527	7.36165	15.4942	9.47279	1.63565
FBtr0339627-E6	chr2R	12315890	12317573	+	1684	FBgn0050046	CG30046	FBtr0339627	-0.809603	2.7943	0.00202734	0.111058	6.3806	4.38496	4.09745	5.16456	5.23447	9.40197	10.4458	10.0443	5.00689	8.78164	0.570155
FBtr0340108-E2	chrX	2053817	2054440	+	624	FBgn0025632	CG4313	FBtr0340108	0.690521	2.63182	0.00202412	0.111058	7.34573	6.86165	7.65686	8.11574	4.66858	5.84265	4.14125	3.93037	7.49499	4.64571	1.61331
FBtr0340109-E3	chrX;chrX	2053817;2053817	2054440;2054440	+;+	624	FBgn0025632	CG4313	FBtr0340109	0.690521	2.63182	0.00202623	0.111058	7.34573	6.86165	7.65686	8.11574	4.66858	5.84265	4.14125	3.93037	7.49499	4.64571	1.61331
FBtr0075529-E7	chr3L;chr3L	15927065;15927065	15927142;15927142	-;-	78	FBgn0000489	Pka-C3	FBtr0075529	0.701422	2.26174	0.00204146	0.111197	5.41547	4.95338	5.21494	7.57469	3.67828	3.69363	3.70858	3.11934	5.78962	3.54996	1.6309
FBtr0084455-E6	chr3R;chr3R;chr3R;chr3R	23765876;23765876;23765876;23765876	23766066;23766066;23766066;23766066	+;+;+;+	191	FBgn0039114	Lsd-1	FBtr0084455	0.772646	2.92075	0.00204965	0.111197	11.3671	8.72932	7.65686	9.83726	3.86691	7.52157	5.87193	4.80379	9.39764	5.51605	1.70369
FBtr0087873-E2	chr2R	12688733	12689438	-	706	FBgn0050053	CG30053	FBtr0087873	0.861372	2.36705	0.0020342	0.111197	6.32698	8.48571	6.33243	4.72188	2.35787	2.68628	4.20306	5.05333	6.46675	3.57514	1.80881
FBtr0091492-E4	chr2R;chr2R;chr2R;chr2R	13519825;13519825;13519825;13519825	13519963;13519963;13519963;13519963	-;-;-;-	139	FBgn0260964	Vmat	FBtr0091492	-0.661275	4.26677	0.00204721	0.111197	11.7961	16.7278	16.6795	14.1656	22.3526	18.1995	21.3244	32.1292	14.8423	23.5014	0.631547
FBtr0301055-E10	chr3L;chr3L	12208860;12208860	12212767;12212767	-;-	3908	FBgn0260941	app	FBtr0301055	1.05023	4.37314	0.00205012	0.111197	53.6185	15.388	15.7276	26.5114	13.5342	18.2667	9.64232	12.2278	27.8114	13.4177	2.07273
FBtr0084949-E5	chr3R	25965020	25966479	+	1460	FBgn0000206	boss	FBtr0084949	0.851851	2.88598	0.00207993	0.111944	10.0267	8.07969	5.7116	13.6246	3.81975	5.57402	5.81012	5.55243	9.36064	5.18908	1.80391
FBtr0301313-E12	chr2R	15763926	15764835	-	910	FBgn0265991	Zasp52	FBtr0301313	0.734288	2.44922	0.00207254	0.111944	7.29211	7.87668	4.51134	6.98445	4.19701	4.09657	4.26487	3.43128	6.66615	3.99743	1.66761
FBtr0331157-E7	chrX	19025615	19026872	+	1258	FBgn0264090	CG43759	FBtr0331157	-0.732617	2.82783	0.0020797	0.111944	4.3431	5.35939	6.16687	5.21375	7.9696	6.64853	8.9006	11.604	5.27078	8.78067	0.60027
FBtr0343982-E6	chrX;chrX	19025615;19025615	19026872;19026872	+;+	1258	FBgn0264090	CG43759	FBtr0343982	-0.732617	2.82783	0.00208021	0.111944	4.3431	5.35939	6.16687	5.21375	7.9696	6.64853	8.9006	11.604	5.27078	8.78067	0.60027
FBtr0079699-E5	chr2L;chr2L	8491868;8491868	8492802;8492802	-;-	935	FBgn0032048	Dh31	FBtr0079699	0.648315	6.71191	0.00215403	0.115689	159.998	135.731	125.862	89.765	86.1566	58.628	89.0678	92.3325	127.839	81.5462	1.56769
FBtr0340328-E2	chr2R	18388308	18388734	+	427	FBgn0040736	IM3	FBtr0340328	-0.769165	4.36826	0.00216447	0.116023	14.2089	14.6571	13.2857	18.7892	15.6091	39.9584	24.9711	23.4574	15.2352	25.999	0.585992
FBtr0076599-E2	chr3L	8647708	8647902	-	195	FBgn0000121	Arr2	FBtr0076599	0.733252	8.97838	0.00217303	0.116224	509.054	563.021	493.929	952.837	257.197	443.168	406.275	408.634	629.71	378.819	1.6623
FBtr0299745-E12	chr3R;chr3R;chr3R;chr3R;chr3R;chr3R;chr3R;chr3R;chr3R	28921359;28921359;28921359;28921359;28921359;28921359;28921359;28921359;28921359	28921549;28921549;28921549;28921549;28921549;28921549;28921549;28921549;28921549	+;+;+;+;+;+;+;+;+	191	FBgn0265998	Doa	FBtr0299745	0.70536	3.64668	0.00217669	0.116224	17.3188	11.6932	17.7556	14.7067	9.66727	12.7598	7.97346	7.29926	15.3686	9.42495	1.63063
FBtr0303895-E1	chr2L	9256563	9256814	+	252	FBgn0267252	Ggamma30A	FBtr0303895	0.775931	2.67988	0.00220052	0.117269	9.276	6.57744	7.82241	8.06655	5.61173	5.77549	2.84325	4.2423	7.9356	4.61819	1.71833
FBtr0089111-E3	chr4	442180	442389	-	210	FBgn0039907	lgs	FBtr0089111	-0.805641	2.87662	0.00221383	0.117749	3.53882	7.51127	5.04939	5.017	7.12077	7.92451	10.4458	11.604	5.27912	9.27377	0.569253
FBtr0345096-E1	chr3L	2460978	2461268	+	291	FBgn0266696	Svil	FBtr0345096	0.667943	3.61373	0.00223198	0.118256	14.3698	15.591	16.9279	12.5425	11.978	10.1407	6.92269	8.29745	14.8578	9.3347	1.59167
FBtr0345101-E9	chr3L;chr3L;chr3L;chr3L;chr3L;chr3L;chr3L;chr3L;chr3L;chr3L;chr3L;chr3L;chr3L;chr3L;chr3L;chr3L;chr3L;chr3L;chr3L;chr3L;chr3L;chr3L;chr3L	2461146;2461146;2461146;2461146;2461146;2461146;2461146;2461146;2461146;2461146;2461146;2461146;2461146;2461146;2461146;2461146;2461146;2461146;2461146;2461146;2461146;2461146;2461146	2461268;2461268;2461268;2461268;2461268;2461268;2461268;2461268;2461268;2461268;2461268;2461268;2461268;2461268;2461268;2461268;2461268;2461268;2461268;2461268;2461268;2461268;2461268	+;+;+;+;+;+;+;+;+;+;+;+;+;+;+;+;+;+;+;+;+;+;+	123	FBgn0266696	Svil	FBtr0345101	0.670322	3.61283	0.0022319	0.118256	14.3698	15.591	16.9279	12.5425	11.978	10.1407	6.86088	8.29745	14.8578	9.31925	1.59431
FBtr0331356-E3	chr3R;chr3R	29919415;29919415	29919557;29919557	-;-	143	FBgn0003861	trp	FBtr0331356	0.846593	3.71245	0.00224705	0.118825	15.0668	10.394	16.1001	25.1834	9.38433	12.827	8.71517	6.1763	16.6861	9.27569	1.7989
FBtr0079699-E4	chr2L;chr2L	8492967;8492967	8493092;8493092	-;-	126	FBgn0032048	Dh31	FBtr0079699	0.920124	3.2523	0.0022516	0.118837	14.5842	11.9774	16.4312	6.0991	9.43148	6.31275	5.56288	4.55424	12.273	6.46534	1.89828
FBtr0336713-E3	chr3R;chr3R;chr3R;chr3R;chr3R;chr3R;chr3R;chr3R;chr3R;chr3R;chr3R;chr3R;chr3R;chr3R	17908631;17908631;17908631;17908631;17908631;17908631;17908631;17908631;17908631;17908631;17908631;17908631;17908631;17908631	17909655;17909655;17909655;17909655;17909655;17909655;17909655;17909655;17909655;17909655;17909655;17909655;17909655;17909655	-;-;-;-;-;-;-;-;-;-;-;-;-;-	1025	FBgn0053547	Rim	FBtr0336713	-0.674579	3.30953	0.00228745	0.120497	5.95165	8.93232	6.99464	8.41085	10.0445	12.1554	11.373	14.9105	7.57237	12.1208	0.624739
FBtr0075679-E8	chr3L	14670173	14671609	+	1437	FBgn0041604	dlp	FBtr0075679	0.706137	2.90746	0.00230702	0.121063	9.59771	8.48571	7.07742	11.4604	5.70605	5.50687	4.63573	6.55062	9.15531	5.59982	1.63493
FBtr0344908-E1	chr2R	7634353	7635219	-	867	FBgn0266624	asRNA:CR45131	FBtr0344908	1.03179	4.85218	0.00230536	0.121063	22.8415	25.5789	32.7382	73.2876	10.6104	24.7137	16.9359	23.3327	38.6115	18.8982	2.04314
FBtr0304694-E23	chr2R;chr2R;chr2R	13817067;13817067;13817067	13817609;13817609;13817609	+;+;+	543	FBgn0261041	stj	FBtr0304694	0.776047	3.65606	0.00231641	0.121324	24.8254	12.221	13.0787	12.9852	10.5633	10.6108	7.41717	8.17267	15.7776	9.19097	1.71664
FBtr0082658-E7	chr3R	12746036	12746679	-	644	FBgn0038084	beat-Vc	FBtr0082658	-0.620483	3.46559	0.0023929	0.122269	9.81218	8.60751	8.31907	7.86981	11.4121	11.8196	14.7725	15.2224	8.65214	13.3067	0.650212
FBtr0083935-E2	chr3R	20676442	20677205	-	764	FBgn0038820	CG4000	FBtr0083935	-0.884502	3.55317	0.00236535	0.122269	5.89803	7.47067	5.62882	13.8213	19.1931	14.7745	10.1368	16.4077	8.20472	15.128	0.542352
FBtr0085513-E9	chr3R	29916955	29917312	-	358	FBgn0003861	trp	FBtr0085513	0.715588	5.68235	0.00238053	0.122269	57.5862	48.3157	49.6661	99.1595	33.2931	48.0843	38.7547	34.999	63.6819	38.7828	1.64201
FBtr0085721-E1	chr3R	30745953	30746290	-	338	FBgn0039801	Npc2h	FBtr0085721	0.748291	4.2926	0.00238415	0.122269	20.375	23.6301	19.0801	34.5288	9.00707	14.8417	17.3067	17.0316	24.4035	14.5468	1.67759
FBtr0304808-E3	chr3L;chr3L	8587344;8587344	8588818;8588818	+;+	1475	FBgn0262508	CG43078	FBtr0304808	0.674102	4.46583	0.00240993	0.122269	23.0023	21.7218	25.1642	38.1686	18.3914	20.2142	12.6092	16.4701	27.0142	16.9212	1.59647
FBtr0304815-E4	chr3L;chr3L;chr3L;chr3L;chr3L;chr3L;chr3L;chr3L;chr3L;chr3L	8587344;8587344;8587344;8587344;8587344;8587344;8587344;8587344;8587344;8587344	8588818;8588818;8588818;8588818;8588818;8588818;8588818;8588818;8588818;8588818	+;+;+;+;+;+;+;+;+;+	1475	FBgn0262508	CG43078	FBtr0304815	0.674102	4.46583	0.00241019	0.122269	23.0023	21.7218	25.1642	38.1686	18.3914	20.2142	12.6092	16.4701	27.0142	16.9212	1.59647
FBtr0306943-E4	chr2R;chr2R;chr2R;chr2R;chr2R;chr2R;chr2R;chr2R;chr2R;chr2R	7634759;7634759;7634759;7634759;7634759;7634759;7634759;7634759;7634759;7634759	7635000;7635000;7635000;7635000;7635000;7635000;7635000;7635000;7635000;7635000	+;+;+;+;+;+;+;+;+;+	242	FBgn0263077	CG43340	FBtr0306943	1.02375	4.4294	0.00240341	0.122269	16.9971	19.3263	24.833	53.6622	7.82813	17.9981	12.8564	17.8426	28.7047	14.1313	2.03128
FBtr0310432-E3	chrX;chrX;chrX;chrX;chrX;chrX	13576612;13576612;13576612;13576612;13576612;13576612	13577664;13577664;13577664;13577664;13577664;13577664	+;+;+;+;+;+	1053	FBgn0086674	Tango13	FBtr0310432	-0.817699	2.03352	0.00238324	0.122269	2.57369	2.7203	3.14552	3.19711	5.51742	7.58873	3.09049	4.36708	2.90915	5.14093	0.565881
FBtr0330100-E11	chr3R;chr3R;chr3R;chr3R;chr3R	31205838;31205838;31205838;31205838;31205838	31206196;31206196;31206196;31206196;31206196	-;-;-;-;-	359	FBgn0267435	chp	FBtr0330100	0.905369	3.48242	0.00238639	0.122269	18.0694	9.50074	8.9399	21.1993	6.27194	7.7902	5.99554	10.7305	14.4273	7.69705	1.8744
FBtr0331356-E9	chr3R	29916955	29917312	-	358	FBgn0003861	trp	FBtr0331356	0.715588	5.68235	0.00238161	0.122269	57.5862	48.3157	49.6661	99.1595	33.2931	48.0843	38.7547	34.999	63.6819	38.7828	1.64201
FBtr0333032-E8	chr3L	14670176	14671609	+	1434	FBgn0041604	dlp	FBtr0333032	0.704053	2.90618	0.00237141	0.122269	9.54409	8.48571	7.07742	11.4604	5.70605	5.50687	4.63573	6.55062	9.1419	5.59982	1.63254
FBtr0334836-E8	chr2L;chr2L;chr2L;chr2L	7381756;7381756;7381756;7381756	7381905;7381905;7381905;7381905	+;+;+;+	150	FBgn0002938	ninaC	FBtr0334836	0.604694	4.72561	0.00238782	0.122269	34.5303	26.4722	25.7436	40.3819	17.071	22.7662	21.6952	22.0849	31.782	20.9043	1.52035
FBtr0335120-E8	chrX;chrX;chrX;chrX	18169989;18169989;18169989;18169989	18174744;18174744;18174744;18174744	+;+;+;+	4756	FBgn0030897	Frq1	FBtr0335120	-0.564236	8.67014	0.00240996	0.122269	335.008	380.436	298.659	300.43	473.508	371.781	526.063	572.337	328.633	485.922	0.676309
FBtr0344978-E2	chr3L;chr3L	9445702;9445702	9446388;9446388	+;+	687	FBgn0053926	CG33926	FBtr0344978	-0.961653	2.76021	0.00240113	0.122269	4.075	3.57293	4.22162	6.39422	4.47996	7.25295	13.7836	10.1067	4.56594	8.90578	0.512694
FBtr0346636-E1	chr2R	9178830	9179346	-	517	FBgn0002567	Rab32	FBtr0346636	0.805447	4.35545	0.00237476	0.122269	21.9836	20.1789	20.2389	41.1197	10.1388	19.1397	12.98	17.0316	25.8803	14.8226	1.74601
FBtr0347257-E3	chr3R	22087429	22088501	+	1073	FBgn0040582	CG5791	FBtr0347257	-0.978609	2.65534	0.00235185	0.122269	3.32435	3.57293	3.5594	6.39422	4.95153	13.7	8.40612	6.23868	4.21272	8.32409	0.506088
FBtr0452126-E3	chrX	13576612	13577664	+	1053	FBgn0284227	CG46311	FBtr0452126	-0.817699	2.03352	0.00238365	0.122269	2.57369	2.7203	3.14552	3.19711	5.51742	7.58873	3.09049	4.36708	2.90915	5.14093	0.565881
FBtr0084949-E6	chr3R	25966541	25966948	+	408	FBgn0000206	boss	FBtr0084949	0.706452	2.10108	0.00244115	0.123384	5.41547	6.21202	3.76635	5.26293	3.30102	3.62647	2.65782	3.05695	5.16419	3.16057	1.63395
FBtr0342949-E11	chr3L;chr3L;chr3L;chr3L	20263177;20263177;20263177;20263177	20263584;20263584;20263584;20263584	+;+;+;+	408	FBgn0265959	rdgC	FBtr0342949	0.742732	3.34801	0.00244028	0.123384	15.3349	9.21653	12.4165	13.4279	9.33717	9.2005	5.6865	5.80198	12.5989	7.50653	1.6784
FBtr0071338-E3	chrX	9197269	9200073	-	2805	FBgn0086450	su(r)	FBtr0071338	-0.809919	4.31033	0.00245275	0.123742	13.6727	10.1098	12.7476	21.0025	14.4302	25.5196	27.4435	33.5017	14.3832	25.2238	0.570223
FBtr0330602-E9	chr2R;chr2R	11139304;11139304	11140351;11140351	-;-	1048	FBgn0033579	CG13229	FBtr0330602	0.686917	1.9111	0.00246763	0.124264	4.02139	4.54736	3.9319	5.45968	3.48965	2.28333	2.5342	2.74502	4.49008	2.76305	1.62504
FBtr0310052-E2	chrX	15576986	15577749	-	764	FBgn0030657	cerv	FBtr0310052	-0.59293	3.9823	0.00249043	0.124756	10.8309	15.3068	13.5754	10.3783	17.4011	19.4083	20.9535	17.9674	12.5228	18.9326	0.661444
FBtr0310491-E11	chrX	4089830	4090740	+	911	FBgn0263772	CG43689	FBtr0310491	-0.600746	4.76664	0.0024887	0.124756	16.3536	21.2346	27.9786	20.6582	38.952	31.4966	28.4325	31.9421	21.5563	32.7058	0.659096
FBtr0346182-E2	chrX;chrX	15576986;15576986	15577765;15577765	-;-	780	FBgn0030657	cerv	FBtr0346182	-0.592931	3.9823	0.00249103	0.124756	10.8309	15.3068	13.5754	10.3783	17.4011	19.4083	20.9535	17.9674	12.5228	18.9326	0.661444
FBtr0083857-E3	chr3R	19887076	19887223	-	148	FBgn0002940	ninaE	FBtr0083857	0.783616	11.3544	0.00253106	0.126071	2379.96	2993.3	2409.22	5466.71	1525.78	1955.07	1734.75	2481	3312.3	1924.15	1.72143
FBtr0089934-E2	chr2R;chr2R;chr2R;chr2R;chr2R	9178830;9178830;9178830;9178830;9178830	9179225;9179225;9179225;9179225;9179225	-;-;-;-;-	396	FBgn0002567	Rab32	FBtr0089934	0.803489	4.34692	0.00252722	0.126071	21.6619	20.0165	20.1562	41.0214	10.0917	19.0726	12.9182	16.9068	25.714	14.7473	1.74364
FBtr0339369-E2	chr2R	9178830	9179225	-	396	FBgn0002567	Rab32	FBtr0339369	0.803489	4.34692	0.00252772	0.126071	21.6619	20.0165	20.1562	41.0214	10.0917	19.0726	12.9182	16.9068	25.714	14.7473	1.74364
FBtr0084455-E3	chr3R;chr3R;chr3R;chr3R	23764749;23764749;23764749;23764749	23764959;23764959;23764959;23764959	+;+;+;+	211	FBgn0039114	Lsd-1	FBtr0084455	0.763337	2.18892	0.00256608	0.127488	7.23849	4.95338	3.84912	6.34503	2.49934	3.425	3.77039	3.49366	5.59651	3.2971	1.6974
FBtr0346272-E2	chrX;chrX	11053034;11053034	11053187;11053187	-;-	154	FBgn0030258	CG1552	FBtr0346272	0.870901	2.13312	0.00256881	0.127488	6.80955	4.42556	3.39385	7.47632	2.12208	3.96226	3.27592	2.74502	5.52632	3.02632	1.82609
FBtr0074005-E1	chrX	15319479	15319807	+	329	FBgn0004924	Top1	FBtr0074005	-0.610074	4.4357	0.00258337	0.127529	14.048	21.803	15.2723	17.1168	20.5135	24.5794	29.1742	30.0705	17.06	26.0844	0.654033
FBtr0100294-E1	chrX	15319492	15319807	+	316	FBgn0004924	Top1	FBtr0100294	-0.610074	4.4357	0.00258347	0.127529	14.048	21.803	15.2723	17.1168	20.5135	24.5794	29.1742	30.0705	17.06	26.0844	0.654033
FBtr0299745-E9	chr3R;chr3R;chr3R;chr3R;chr3R;chr3R;chr3R;chr3R;chr3R;chr3R;chr3R;chr3R;chr3R;chr3R;chr3R	28920690;28920690;28920690;28920690;28920690;28920690;28920690;28920690;28920690;28920690;28920690;28920690;28920690;28920690;28920690	28920860;28920860;28920860;28920860;28920860;28920860;28920860;28920860;28920860;28920860;28920860;28920860;28920860;28920860;28920860	+;+;+;+;+;+;+;+;+;+;+;+;+;+;+	171	FBgn0265998	Doa	FBtr0299745	0.732276	2.27867	0.00258356	0.127529	7.23849	4.58797	5.54605	6.29584	4.85721	3.08922	3.21411	2.93218	5.91709	3.52318	1.67947
FBtr0334600-E2	chr3R;chr3R;chr3R	24342828;24342828;24342828	24343039;24343039;24343039	+;+;+	212	FBgn0011581	Ms	FBtr0334600	0.917204	4.55207	0.00260243	0.128229	34.3694	28.8676	42.5059	16.1331	27.257	13.4985	12.1147	11.5416	30.469	16.1029	1.89214
FBtr0083729-E7	chr3R	19130222	19130988	+	767	FBgn0038679	CG6040	FBtr0083729	0.795152	3.474	0.00260755	0.128251	10.4556	11.0436	12.5407	21.6912	5.84752	9.80491	8.2825	8.23506	13.9328	8.0425	1.73239
FBtr0080860-E2	chr2L	16446061	16446793	+	733	FBgn0020416	Idgf1	FBtr0080860	-0.906679	3.29437	0.00265481	0.129646	4.66481	4.75037	5.7116	12.0506	9.00707	15.7147	13.5363	12.7269	6.79435	12.7463	0.533047
FBtr0085513-E7	chr3R	29917799	29918097	-	299	FBgn0003861	trp	FBtr0085513	0.731749	4.32027	0.00265256	0.129646	24.1283	17.418	21.6461	35.9552	14.1944	20.4157	12.0529	13.0388	24.7869	14.9255	1.66071
FBtr0331356-E7	chr3R	29917799	29918097	-	299	FBgn0003861	trp	FBtr0331356	0.731749	4.32027	0.00265308	0.129646	24.1283	17.418	21.6461	35.9552	14.1944	20.4157	12.0529	13.0388	24.7869	14.9255	1.66071
FBtr0334305-E1	chr3R	20252770	20253853	+	1084	FBgn0262582	cic	FBtr0334305	-0.856611	2.74807	0.00264501	0.129646	3.21711	5.4406	4.34578	5.90235	6.50772	5.64118	9.82775	12.3526	4.72646	8.58231	0.550721
FBtr0301317-E3	chr2L;chr2L	740800;740800	740964;740964	-;-	165	FBgn0026438	Eaat2	FBtr0301317	0.874272	2.3371	0.00266566	0.129945	8.31086	4.66917	5.62882	6.93527	4.05554	5.23824	2.28696	2.30831	6.38603	3.47226	1.83916
FBtr0084702-E4	chr3R;chr3R	24839612;24839612	24840488;24840488	+;+	877	FBgn0039232	sosie	FBtr0084702	-0.84618	2.79546	0.00267243	0.130044	5.84441	4.99398	3.26968	5.55805	13.1098	5.90981	7.29355	8.85893	4.91653	8.79301	0.559141
FBtr0086667-E2	chr2R	18390107	18390242	+	136	FBgn0040734	CG15065	FBtr0086667	-0.841563	2.08749	0.00272375	0.132307	2.14474	3.08571	2.81441	3.9349	2.82945	6.31275	6.42821	6.05152	2.99494	5.40548	0.554056
FBtr0072767-E3	chr3L;chr3L;chr3L;chr3L;chr3L;chr3L	1743904;1743904;1743904;1743904;1743904;1743904	1745421;1745421;1745421;1745421;1745421;1745421	+;+;+;+;+;+	1518	FBgn0035266	Gk2	FBtr0072767	-0.548685	4.93405	0.00278445	0.134778	22.3053	23.7519	26.3644	26.6098	29.0018	33.9142	44.1322	37.9312	24.7578	36.2448	0.683072
FBtr0306937-E7	chr2R	7647306	7647677	+	372	FBgn0263077	CG43340	FBtr0306937	0.865026	3.87284	0.00278028	0.134778	12.654	15.591	14.8584	31.8727	7.12077	11.2152	9.39508	13.4756	18.744	10.3017	1.81952
FBtr0086665-E1	chr2R	18388119	18388236	+	118	FBgn0040736	IM3	FBtr0086665	-0.738801	3.78504	0.00282351	0.136428	9.65133	9.90676	9.14684	12.4441	11.082	25.9226	15.9469	15.8463	10.2873	17.1994	0.598116
FBtr0086477-E2	chr2R	19703139	19703632	-	494	FBgn0034470	Obp56d	FBtr0086477	-0.819458	5.49671	0.0028487	0.137403	32.2783	32.1158	24.7089	41.4149	50.1283	98.855	35.3552	46.0415	32.6295	57.595	0.566533
FBtr0345676-E2	chr2R	19702924	19703632	-	709	FBgn0034470	Obp56d	FBtr0345676	-0.819631	5.49736	0.00285925	0.137671	32.2783	32.1158	24.7089	41.464	50.1755	98.9221	35.3552	46.0415	32.6418	57.6236	0.566465
FBtr0339345-E3	chr2R	8692796	8694713	-	1918	FBgn0033320	CG8586	FBtr0339345	-0.778233	5.086	0.00287376	0.138127	22.3589	21.1534	20.8184	35.6109	25.1349	40.3613	64.2203	41.7368	24.9854	42.8633	0.582908
FBtr0073662-E4	chrX	12569751	12572626	-	2876	FBgn0030400	Pits	FBtr0073662	-0.596823	8.15333	0.00290391	0.139124	185.627	273.613	226.188	220.846	288.745	284.611	340.201	457.233	226.569	342.697	0.661133
FBtr0077547-E2	chr2L	3695032	3695234	-	203	FBgn0031560	CG16713	FBtr0077547	-0.774012	2.18406	0.00290465	0.139124	3.32435	4.18195	2.40053	3.29548	4.66858	8.2603	4.82116	4.92856	3.30058	5.66965	0.582148
FBtr0070490-E3	chrX	2792126	2792780	-	655	FBgn0003996	w	FBtr0070490	-0.636533	6.56533	0.00292594	0.139897	73.082	71.7834	81.1213	70.3364	172.596	101.81	86.5336	99.5694	74.0808	115.127	0.643468
FBtr0331923-E9	chr2R;chr2R;chr2R	10244876;10244876;10244876	10246077;10246077;10246077	+;+;+	1202	FBgn0005619	Hdc	FBtr0331923	0.705159	3.18253	0.00293383	0.139897	12.3859	9.09473	10.0988	12.8376	5.093	6.51422	6.3664	9.29564	11.1042	6.81732	1.62883
FBtr0331924-E9	chr2R	10244876	10246077	+	1202	FBgn0005619	Hdc	FBtr0331924	0.705159	3.18253	0.00293607	0.139897	12.3859	9.09473	10.0988	12.8376	5.093	6.51422	6.3664	9.29564	11.1042	6.81732	1.62883
FBtr0310062-E8	chr2R;chr2R;chr2R	13518538;13518538;13518538	13518855;13518855;13518855	-;-;-	318	FBgn0260964	Vmat	FBtr0310062	-0.863599	7.39338	0.00294439	0.14005	85.7359	131.468	105.789	153.855	133.173	129.949	262.63	342.005	119.212	216.939	0.549518
FBtr0083857-E4	chr3R	19886740	19887017	-	278	FBgn0002940	ninaE	FBtr0083857	0.657726	11.8209	0.00297858	0.141431	3406.38	4616.96	3416.53	6274.01	2265.07	2765.72	2735.45	3462.22	4428.47	2807.11	1.57759
FBtr0089574-E4	chrX	18025181	18025768	+	588	FBgn0030887	CG6867	FBtr0089574	0.756282	2.31562	0.0030411	0.143654	6.70231	4.66917	4.71828	8.36167	4.66858	3.15637	3.33773	3.18173	6.11286	3.5861	1.7046
FBtr0331733-E1	chrX	7608428	7609538	+	1111	FBgn0004198	ct	FBtr0331733	-0.778234	3.51863	0.00303246	0.143654	6.16612	8.72932	6.53937	12.149	10.7047	15.5804	11.9911	19.4023	8.39596	14.4196	0.582259
FBtr0335156-E3	chrX;chrX;chrX;chrX	19756612;19756612;19756612;19756612	19756802;19756802;19756802;19756802	+;+;+;+	191	FBgn0031069	Pmp70	FBtr0335156	0.716625	1.87132	0.00304017	0.143654	4.98652	3.24812	3.89051	5.50886	2.26356	2.48481	3.1523	2.80741	4.4085	2.67702	1.6468
FBtr0080539-E1	chr2L	13803626	13803962	+	337	FBgn0027844	CAH1	FBtr0080539	0.659368	2.2558	0.00304785	0.143726	5.73718	5.19699	5.21494	6.64015	2.97092	4.29804	3.64677	3.55605	5.69731	3.61795	1.57474
FBtr0273245-E4	chrX	12571211	12572626	-	1416	FBgn0030400	Pits	FBtr0273245	-0.642614	7.79975	0.00307756	0.144877	126.808	214.335	178.881	175.693	209.945	237.87	263.124	375.382	173.929	271.58	0.640435
FBtr0340328-E1	chr2R	18387895	18388236	+	342	FBgn0040736	IM3	FBtr0340328	-0.725421	3.80167	0.00309783	0.145582	9.91942	9.94736	9.31239	12.6901	11.3178	25.9897	16.0705	15.971	10.4673	17.3373	0.603746
FBtr0077868-E3	chr2L;chr2L	1985782;1985782	1985883;1985883	-;-	102	FBgn0001125	Got2	FBtr0077868	0.697601	4.11295	0.00311833	0.146046	18.7128	18.7579	16.5968	30.9382	9.5258	15.4461	14.8343	12.6645	21.2514	13.1177	1.62006
FBtr0330053-E2	chr2R;chr2R	18832172;18832172	18832681;18832681	+;+	510	FBgn0034397	CG15082	FBtr0330053	-0.699194	3.15389	0.00311334	0.146046	6.86316	7.51127	8.07074	4.42677	10.7519	10.0064	13.5363	9.42041	6.71799	10.9288	0.614707
FBtr0071559-E2	chr2R	20868845	20869122	-	278	FBgn0040653	IM4	FBtr0071559	-0.581656	5.24933	0.00314802	0.147185	29.2221	34.3894	31.5794	26.413	32.2557	56.3446	49.695	43.9203	30.401	45.5539	0.667362
FBtr0070828-E4	chrX;chrX	5877000;5877000	5877547;5877547	-;-	548	FBgn0029819	Usp30	FBtr0070828	-0.543986	4.31388	0.0031603	0.147202	16.3536	16.3624	17.1348	14.6083	20.0891	20.953	26.8872	26.1401	16.1148	23.5173	0.68523
FBtr0077373-E3	chrX;chrX;chrX;chrX;chrX;chrX;chrX;chrX	21626313;21626313;21626313;21626313;21626313;21626313;21626313;21626313	21626890;21626890;21626890;21626890;21626890;21626890;21626890;21626890	-;-;-;-;-;-;-;-	578	FBgn0024807	DIP1	FBtr0077373	0.556917	5.89799	0.00315965	0.147202	84.0738	59.9278	63.4484	75.9928	42.0644	58.5608	41.8452	50.2214	70.8607	48.173	1.47096
FBtr0080639-E4	chr2L	14352594	14353636	-	1043	FBgn0261535	l(2)34Fd	FBtr0080639	-0.613803	3.17999	0.00316448	0.147202	6.00527	7.06466	7.44991	7.86981	9.47864	10.2078	11.4348	12.415	7.09741	10.8841	0.652092
FBtr0077572-E3	chr2L	3460322	3461380	-	1059	FBgn0031538	CG3246	FBtr0077572	-0.85211	5.01207	0.00320452	0.148311	16.3536	18.8391	19.0801	37.6275	22.9185	39.8912	57.6067	45.5424	22.9751	41.4897	0.553754
FBtr0091492-E7	chr2R	13518239	13518855	-	617	FBgn0260964	Vmat	FBtr0091492	-0.852966	7.40482	0.00320203	0.148311	87.0228	132.767	107.32	155.822	134.304	130.956	264.36	342.753	120.733	218.093	0.553584
FBtr0343388-E3	chr2L;chr2L;chr2L;chr2L	5712482;5712482;5712482;5712482	5713354;5713354;5713354;5713354	+;+;+;+	873	FBgn0031730	CG7236	FBtr0343388	-1.13721	1.98298	0.00319857	0.148311	2.35921	2.23308	2.77302	2.26257	11.2235	2.88775	2.41058	4.55424	2.40697	5.26901	0.456817
FBtr0331718-E3	chrX	12569169	12572626	-	3458	FBgn0030400	Pits	FBtr0331718	-0.588832	8.35245	0.00324125	0.149758	221.069	316.042	256.401	250.407	329.913	316.108	406.523	517.686	260.98	392.557	0.66482
FBtr0332934-E4	chrX	10191097	10195337	+	4241	FBgn0264503	CG43902	FBtr0332934	-0.614731	6.16841	0.00324752	0.149795	64.8784	55.6646	42.5059	64.0897	97.8517	61.65	81.9597	106.182	56.7846	86.9109	0.653366
FBtr0089111-E2	chr4	442864	443154	-	291	FBgn0039907	lgs	FBtr0089111	-0.712617	2.36797	0.00331388	0.1526	2.62731	4.54736	3.68357	4.52514	4.99869	6.44706	6.24278	7.67358	3.84584	6.34053	0.606549
FBtr0070981-E1	chrX	6744109	6744238	-	130	FBgn0029897	RpL17	FBtr0070981	-0.557124	3.56693	0.00339179	0.153512	9.11514	10.4346	8.85712	9.6897	13.2512	13.2971	15.3906	14.1618	9.52413	14.0252	0.679074
FBtr0072964-E2	chr3L;chr3L;chr3L;chr3L;chr3L;chr3L	2499691;2499691;2499691;2499691;2499691;2499691	2500462;2500462;2500462;2500462;2500462;2500462	-;-;-;-;-;-	772	FBgn0035348	CG16758	FBtr0072964	0.717314	5.84755	0.0033559	0.153512	82.0899	60.5774	57.2402	85.9284	25.6065	46.8084	39.5582	61.9501	71.459	43.4808	1.64346
FBtr0073474-E3	chrX	11139762	11139934	-	173	FBgn0052667	ssp7	FBtr0073474	-0.691337	4.5591	0.00336887	0.153512	15.174	15.4692	14.6515	26.659	19.9947	29.4819	32.821	33.9384	17.9884	29.059	0.619031
FBtr0074559-E4	chrX;chrX	18389732;18389732	18390116;18390116	+;+	385	FBgn0022355	Tsf1	FBtr0074559	-0.841771	7.89657	0.00342668	0.153512	147.075	127.854	137.41	270.279	208.011	476.68	327.035	211.741	170.654	305.867	0.557937
FBtr0075375-E2	chr3L	16332051	16332789	+	739	FBgn0040074	retinin	FBtr0075375	0.735689	6.75111	0.0034164	0.153512	109.274	111.979	102.022	214.501	60.22	97.9148	69.3505	95.5142	134.444	80.7499	1.66495
FBtr0077637-E5	chr2L;chr2L;chr2L;chr2L;chr2L;chr2L;chr2L;chr2L;chr2L	2961739;2961739;2961739;2961739;2961739;2961739;2961739;2961739;2961739	2961996;2961996;2961996;2961996;2961996;2961996;2961996;2961996;2961996	+;+;+;+;+;+;+;+;+	258	FBgn0010263	Rbp9	FBtr0077637	0.929568	3.55447	0.00334163	0.153512	13.4582	11.5714	11.9613	23.9537	11.3649	10.6108	4.26487	5.6772	15.2362	7.97945	1.90942
FBtr0081102-E2	chr2L	18813298	18813941	+	644	FBgn0040993	CG17325	FBtr0081102	-0.658176	4.35237	0.00338726	0.153512	15.603	15.1849	12.8304	19.5761	23.1071	26.7956	16.6886	33.1274	15.7986	24.9297	0.633727
FBtr0083233-E3	chr3R;chr3R;chr3R;chr3R;chr3R;chr3R;chr3R	16072689;16072689;16072689;16072689;16072689;16072689;16072689	16072967;16072967;16072967;16072967;16072967;16072967;16072967	-;-;-;-;-;-;-	279	FBgn0026059	Mhcl	FBtr0083233	0.716147	2.60806	0.00335719	0.153512	8.52534	6.49623	6.24965	8.46004	4.7629	5.90981	3.33773	4.05514	7.43282	4.51639	1.64574
FBtr0085782-E5	chr3R;chr3R;chr3R	31163540;31163540;31163540	31163635;31163635;31163635	-;-;-	96	FBgn0086704	stops	FBtr0085782	0.733813	2.62186	0.00340086	0.153512	7.66744	6.57744	6.16687	9.73888	4.24417	3.15637	5.00659	5.6772	7.53766	4.52108	1.66722
FBtr0087047-E8	chr2R	16900576	16900777	+	202	FBgn0004784	inaC	FBtr0087047	0.942769	3.58443	0.00342586	0.153512	18.0158	9.37894	8.44324	26.7082	5.98899	9.33481	7.78803	9.42041	15.6365	8.13306	1.92259
FBtr0299686-E2	chr2L;chr2L	18813298;18813298	18813819;18813819	+;+	522	FBgn0259201	CG42305	FBtr0299686	-0.657485	4.35195	0.00342647	0.153512	15.603	15.1849	12.8304	19.5761	23.06	26.7956	16.6886	33.1274	15.7986	24.9179	0.634027
FBtr0299687-E2	chr2L	18813298	18813941	+	644	FBgn0259201	CG42305	FBtr0299687	-0.658176	4.35237	0.00338905	0.153512	15.603	15.1849	12.8304	19.5761	23.1071	26.7956	16.6886	33.1274	15.7986	24.9297	0.633727
FBtr0300374-E2	chrX;chrX	21628844;21628844	21629792;21629792	-;-	949	FBgn0024807	DIP1	FBtr0300374	0.736055	4.65035	0.00341856	0.153512	49.7043	24.2797	21.0253	30.0036	16.175	23.6392	16.9977	18.217	31.2532	18.7572	1.6662
FBtr0306601-E6	chr2R;chr2R;chr2R	17359306;17359306;17359306	17359557;17359557;17359557	+;+;+	252	FBgn0265487	mbl	FBtr0306601	0.72956	3.228	0.00335865	0.153512	7.39935	13.1143	10.4299	15.1002	5.89468	8.52893	6.67545	6.73778	11.5109	6.95921	1.65406
FBtr0336737-E9	chr3L;chr3L;chr3L	1230902;1230902;1230902	1232700;1232700;1232700	+;+;+	1799	FBgn0264272	mwh	FBtr0336737	0.836272	3.52007	0.00342878	0.153512	11.2599	12.8301	9.6435	24.4456	5.89468	8.32746	8.46793	9.91951	14.5448	8.15239	1.78411
FBtr0343292-E3	chrX;chrX;chrX;chrX	17145016;17145016;17145016;17145016	17145132;17145132;17145132;17145132	-;-;-;-	117	FBgn0002590	RpS5a	FBtr0343292	-0.523919	7.36969	0.00339553	0.153512	120.105	148.967	133.767	139.591	163.731	184.749	240.254	191.34	135.608	195.019	0.695357
FBtr0345443-E2	chr2L;chr2L	18813298;18813298	18813819;18813819	+;+	522	FBgn0040993	CG17325	FBtr0345443	-0.657485	4.35195	0.00342685	0.153512	15.603	15.1849	12.8304	19.5761	23.06	26.7956	16.6886	33.1274	15.7986	24.9179	0.634027
FBtr0089934-E4	chr2R;chr2R;chr2R;chr2R;chr2R;chr2R;chr2R	9177864;9177864;9177864;9177864;9177864;9177864;9177864	9178544;9178544;9178544;9178544;9178544;9178544;9178544	-;-;-;-;-;-;-	681	FBgn0002567	Rab32	FBtr0089934	0.668572	4.88399	0.00349121	0.156052	33.6724	31.9128	27.8958	50.9078	16.5051	27.6686	19.8409	26.8887	36.0972	22.7258	1.58838
FBtr0346967-E2	chr3R	7112850	7115838	-	2989	FBgn0014863	Mlp84B	FBtr0346967	-0.944491	5.00791	0.0035016	0.156262	19.9997	20.6255	12.4165	34.8239	60.0786	56.479	22.0043	30.4448	21.9664	42.2516	0.519895
FBtr0078825-E2	chr3R	5236873	5237173	-	301	FBgn0087005	rtp	FBtr0078825	0.664717	5.11859	0.00351678	0.156685	41.9296	36.0947	32.4899	59.3187	20.5606	33.1084	21.8806	31.6301	42.4582	26.7949	1.58456
FBtr0306941-E13	chr2R;chr2R;chr2R;chr2R;chr2R;chr2R;chr2R;chr2R;chr2R	7648583;7648583;7648583;7648583;7648583;7648583;7648583;7648583;7648583	7649899;7649899;7649899;7649899;7649899;7649899;7649899;7649899;7649899	+;+;+;+;+;+;+;+;+	1317	FBgn0263077	CG43340	FBtr0306941	0.781741	5.32749	0.00352634	0.156857	40.053	37.4346	41.0159	83.961	18.863	35.1231	31.5848	32.254	50.6161	29.4562	1.71835
FBtr0345819-E2	chr2R	20868496	20869122	-	627	FBgn0040653	IM4	FBtr0345819	-0.571706	5.25995	0.00355735	0.15798	29.8119	34.7955	31.7449	26.659	32.5858	56.479	49.9423	44.0451	30.7528	45.763	0.672001
FBtr0334776-E2	chrX	11139821	11139956	+	136	FBgn0264863	asRNA:CR44054	FBtr0334776	-0.691577	4.56214	0.00358576	0.158984	14.9059	15.5098	14.7757	26.9049	19.9947	29.549	32.9446	34.0008	18.0241	29.1223	0.618909
FBtr0346264-E2	chrX	5493014	5495772	-	2759	FBgn0029769	frma	FBtr0346264	-0.698831	4.74815	0.00366243	0.162122	21.8227	19.5293	14.7757	25.6752	23.06	25.9897	46.4191	37.3073	20.4507	33.194	0.616097
FBtr0301292-E2	chrX	21628848	21629792	-	945	FBgn0024807	DIP1	FBtr0301292	0.733459	4.64753	0.00367914	0.162338	49.7043	24.0767	20.9011	30.0036	16.175	23.6392	16.9977	18.1546	31.1714	18.7416	1.66322
FBtr0301408-E9	chr2L;chr2L;chr2L;chr2L;chr2L	4468425;4468425;4468425;4468425;4468425	4468601;4468601;4468601;4468601;4468601	-;-;-;-;-	177	FBgn0011603	ine	FBtr0301408	0.785493	2.01356	0.00367473	0.162338	3.91415	4.46616	3.80773	7.62387	2.2164	3.15637	2.84325	3.3065	4.95298	2.88063	1.71941
FBtr0071123-E2	chrX	8036900	8037212	-	313	FBgn0029990	CG2233	FBtr0071123	-0.666916	5.02231	0.00368664	0.162407	29.5974	22.3308	16.8865	31.5284	27.5871	49.4946	39.9291	42.2983	25.0858	39.8273	0.629864
FBtr0112408-E1	chr2R	6831551	6831793	-	243	FBgn0085244	CG34215	FBtr0112408	-0.650843	2.38715	0.00371212	0.162771	4.02139	4.14135	3.2283	4.6727	5.32879	7.45442	6.11916	6.36346	4.01593	6.31646	0.635789
FBtr0300179-E8	chr2R	25072627	25073214	-	588	FBgn0004919	gol	FBtr0300179	0.840712	2.94761	0.00371269	0.162771	10.9918	9.17593	6.95325	11.8539	2.73513	5.17108	6.86088	7.04971	9.74372	5.4542	1.78646
FBtr0306330-E8	chr2R	25072627	25073214	-	588	FBgn0004919	gol	FBtr0306330	0.840712	2.94761	0.00371192	0.162771	10.9918	9.17593	6.95325	11.8539	2.73513	5.17108	6.86088	7.04971	9.74372	5.4542	1.78646
FBtr0077425-E3	chr2L	4329511	4329920	+	410	FBgn0028482	bdl	FBtr0077425	0.783165	3.22896	0.00376803	0.164934	11.2599	8.81052	9.10545	17.6579	4.71574	8.2603	7.84984	6.42584	11.7084	6.81293	1.71856
FBtr0081257-E1	chr2L	19565863	19566441	+	579	FBgn0032810	CG13077	FBtr0081257	0.743794	2.08589	0.00378407	0.165174	5.57632	4.22255	3.80773	7.08282	2.40503	3.62647	2.90506	3.43128	5.17236	3.09196	1.67284
FBtr0306943-E5	chr2R;chr2R;chr2R;chr2R;chr2R;chr2R;chr2R;chr2R;chr2R;chr2R	7635054;7635054;7635054;7635054;7635054;7635054;7635054;7635054;7635054;7635054	7635200;7635200;7635200;7635200;7635200;7635200;7635200;7635200;7635200;7635200	+;+;+;+;+;+;+;+;+;+	147	FBgn0263077	CG43340	FBtr0306943	1.09342	3.62047	0.00378555	0.165174	8.68619	10.191	13.9893	33.3975	4.7629	11.4167	6.30459	8.60938	16.566	7.77339	2.13112
FBtr0081616-E2	chr3R;chr3R	7113522;7113522	7115838;7115838	-;-	2317	FBgn0014863	Mlp84B	FBtr0081616	-0.935747	4.9982	0.00382665	0.166702	19.9461	20.6255	12.3751	34.6763	59.4184	56.2775	21.8806	29.9457	21.9058	41.8805	0.523054
FBtr0076797-E8	chr3L;chr3L;chr3L;chr3L	7536004;7536004;7536004;7536004	7536435;7536435;7536435;7536435	+;+;+;+	432	FBgn0028582	lqf	FBtr0076797	1.0934	3.55217	0.00384486	0.16723	32.1175	10.597	7.94658	12.6901	5.093	11.6181	6.24278	6.73778	15.8378	7.42293	2.13363
FBtr0077637-E8	chr2L;chr2L;chr2L;chr2L;chr2L;chr2L;chr2L;chr2L;chr2L	2962955;2962955;2962955;2962955;2962955;2962955;2962955;2962955;2962955	2963132;2963132;2963132;2963132;2963132;2963132;2963132;2963132;2963132	+;+;+;+;+;+;+;+;+	178	FBgn0010263	Rbp9	FBtr0077637	0.74454	3.52279	0.00387137	0.168117	13.9944	13.3579	11.5474	18.0514	11.0348	11.0809	5.74831	6.05152	14.2378	8.47889	1.6792
FBtr0077957-E3	chr2L;chr2L	1139124;1139124	1139385;1139385	+;+	262	FBgn0031306	CG4577	FBtr0077957	0.617386	4.91055	0.00391291	0.169531	38.4444	33.8616	45.1548	27.5443	28.2945	27.6015	16.6886	21.8978	36.2513	23.6206	1.53473
FBtr0081030-E2	chr2L;chr2L;chr2L	18078916;18078916;18078916	18079723;18079723;18079723	+;+;+	808	FBgn0000120	Arr1	FBtr0081030	0.577266	8.29384	0.00392248	0.169531	378.332	326.72	318.111	479.419	197.259	307.109	226.965	275.812	375.646	251.786	1.49192
FBtr0336643-E7	chr2R	15948164	15948710	-	547	FBgn0265045	Strn-Mlck	FBtr0336643	0.873206	2.7133	0.00391682	0.169531	6.3806	6.25263	6.82909	13.8213	3.11239	3.96226	5.6865	5.42765	8.32091	4.5472	1.8299
FBtr0075426-E2	chr3L;chr3L	16353680;16353680	16354081;16354081	-;-	402	FBgn0011693	Pdh	FBtr0075426	0.784987	6.83453	0.00393761	0.169918	116.513	122.982	100.284	237.324	53.9481	106.645	77.633	96.762	144.276	83.7471	1.72276
FBtr0072964-E3	chr3L;chr3L;chr3L;chr3L;chr3L;chr3L	2499372;2499372;2499372;2499372;2499372;2499372	2499623;2499623;2499623;2499623;2499623;2499623	-;-;-;-;-;-	252	FBgn0035348	CG16758	FBtr0072964	0.792822	4.30783	0.00399676	0.170475	27.2382	20.5849	17.797	34.2337	7.49803	15.7147	14.7725	19.7142	24.9634	14.4249	1.73058
FBtr0075427-E2	chr3L;chr3L	16353680;16353680	16354078;16354078	-;-	399	FBgn0011693	Pdh	FBtr0075427	0.783498	6.83301	0.00398082	0.170475	116.406	122.698	100.243	236.93	53.9481	106.511	77.633	96.762	144.069	83.7135	1.72098
FBtr0086477-E1	chr2R	19703703	19703799	-	97	FBgn0034470	Obp56d	FBtr0086477	-1.10557	2.86089	0.00397567	0.170475	5.14737	4.99398	3.97329	4.23002	7.82813	21.4231	5.25383	5.05333	4.58617	9.88959	0.463737
FBtr0301219-E10	chr3R;chr3R;chr3R;chr3R;chr3R	12968345;12968345;12968345;12968345;12968345	12968497;12968497;12968497;12968497;12968497	-;-;-;-;-	153	FBgn0038098	CG7381	FBtr0301219	-0.610241	2.98963	0.00399626	0.170475	5.25461	7.06466	6.53937	6.00073	9.24285	8.79755	9.14784	10.8553	6.21484	9.51089	0.653445
FBtr0305301-E7	chr3R;chr3R;chr3R;chr3R;chr3R	8835277;8835277;8835277;8835277;8835277	8835510;8835510;8835510;8835510;8835510	-;-;-;-;-	234	FBgn0262614	pyd	FBtr0305301	0.797026	3.12205	0.00400021	0.170475	11.9569	9.98796	7.53269	14.1165	5.32879	9.46912	4.14125	6.1763	10.8985	6.27887	1.73574
FBtr0332684-E21	chr3L;chr3L;chr3L;chr3L;chr3L;chr3L;chr3L;chr3L;chr3L;chr3L;chr3L	2046858;2046858;2046858;2046858;2046858;2046858;2046858;2046858;2046858;2046858;2046858	2051996;2051996;2051996;2051996;2051996;2051996;2051996;2051996;2051996;2051996;2051996	-;-;-;-;-;-;-;-;-;-;-	5139	FBgn0086906	sls	FBtr0332684	-1.23965	3.9941	0.00395856	0.170475	4.98652	11.1248	4.51134	17.2152	20.2777	36.1976	7.6026	25.3291	9.45946	22.3517	0.42321
FBtr0336733-E2	chr2R;chr2R	11293776;11293776	11294188;11294188	-;-	413	FBgn0040763	CG18336	FBtr0336733	-0.831125	2.137	0.00398436	0.170475	3.4852	2.27368	4.3044	2.36094	8.06392	3.76079	4.4503	5.73959	3.10605	5.50365	0.564363
FBtr0345676-E1	chr2R	19703703	19703915	-	213	FBgn0034470	Obp56d	FBtr0345676	-1.10557	2.86089	0.00397635	0.170475	5.14737	4.99398	3.97329	4.23002	7.82813	21.4231	5.25383	5.05333	4.58617	9.88959	0.463737
FBtr0076794-E8	chr3L;chr3L;chr3L;chr3L	7535884;7535884;7535884;7535884	7536435;7536435;7536435;7536435	+;+;+;+	552	FBgn0028582	lqf	FBtr0076794	1.10536	3.79953	0.00402094	0.171093	38.8198	12.2616	9.22962	15.1986	5.56458	13.7672	8.15889	7.61119	18.8774	8.77545	2.15116
FBtr0073474-E2	chrX	11140001	11140109	-	109	FBgn0052667	ssp7	FBtr0073474	-0.647591	4.67593	0.00405741	0.172377	15.5494	18.0677	17.9626	27.8886	22.0697	29.4819	37.0858	35.9348	19.8671	31.1431	0.637929
FBtr0077250-E4	chrX;chrX;chrX;chrX	21119779;21119779;21119779;21119779	21120333;21120333;21120333;21120333	+;+;+;+	555	FBgn0031161	CG15445	FBtr0077250	-0.635266	3.72216	0.00414495	0.175824	8.68619	11.815	10.0574	10.5259	12.1195	13.0284	20.8917	17.905	10.2711	15.9862	0.642501
FBtr0332001-E4	chr2L;chr2L	21312098;21312098	21312208;21312208	+;+	111	FBgn0000370	crc	FBtr0332001	0.562494	4.73452	0.00416605	0.176446	30.4553	26.7158	31.0827	38.1686	26.0781	23.7735	17.4922	18.1546	31.6056	21.3746	1.47865
FBtr0112809-E12	chr2R	14772650	14774007	-	1358	FBgn0001319	kn	FBtr0112809	-0.703599	3.11284	0.00419205	0.176584	7.45297	7.06466	6.99464	4.57432	11.7422	7.05147	10.8785	12.7893	6.52165	10.6154	0.614359
FBtr0329882-E11	chr2R;chr2R;chr2R;chr2R	14772650;14772650;14772650;14772650	14774007;14774007;14774007;14774007	-;-;-;-	1358	FBgn0001319	kn	FBtr0329882	-0.703599	3.11284	0.00419253	0.176584	7.45297	7.06466	6.99464	4.57432	11.7422	7.05147	10.8785	12.7893	6.52165	10.6154	0.614359
FBtr0331718-E1	chrX;chrX;chrX	12581572;12581572;12581572	12583193;12583193;12583193	-;-;-	1622	FBgn0030400	Pits	FBtr0331718	-0.59612	7.09434	0.00418816	0.176584	81.1248	121.642	127.311	104.865	132.654	132.769	185.182	207.062	108.736	164.417	0.661342
FBtr0332934-E3	chrX	10188139	10189513	+	1375	FBgn0264503	CG43902	FBtr0332934	-0.67195	2.15182	0.00419503	0.176584	2.8954	3.08571	2.97997	4.52514	5.37595	5.97696	4.26487	5.86436	3.37155	5.37054	0.627787
FBtr0091492-E3	chr2R;chr2R;chr2R;chr2R	13520028;13520028;13520028;13520028	13520198;13520198;13520198;13520198	-;-;-;-	171	FBgn0260964	Vmat	FBtr0091492	-0.601408	4.15619	0.00424573	0.178444	11.9569	16.6872	16.9279	10.7718	23.8617	16.9235	21.1389	23.6446	14.0859	21.3922	0.658462
FBtr0334836-E2	chr2L;chr2L;chr2L;chr2L	7378385;7378385;7378385;7378385	7378688;7378688;7378688;7378688	+;+;+;+	304	FBgn0002938	ninaC	FBtr0334836	1.13046	2.73587	0.00425378	0.178509	15.8175	4.95338	5.21494	10.034	2.45219	7.11863	2.65782	4.2423	9.00494	4.11774	2.18687
FBtr0346612-E8	chr2R;chr2R	23528500;23528500	23528956;23528956	-;-	457	FBgn0000241	bw	FBtr0346612	0.823865	2.63112	0.00431101	0.180635	6.80955	6.82105	5.79438	11.608	2.82945	5.3054	3.77039	5.6772	7.75823	4.39561	1.765
FBtr0309204-E10	chr3R	21012891	21013946	+	1056	FBgn0013995	Calx	FBtr0309204	0.831082	3.90206	0.00434509	0.181601	30.8306	13.4797	11.506	20.2156	10.0917	14.976	8.96241	8.67177	19.008	10.6755	1.78053
FBtr0335206-E2	chr3R;chr3R	23921518;23921518	23921780;23921780	-;-	263	FBgn0016754	sba	FBtr0335206	-0.764367	2.56242	0.00434731	0.181601	3.00263	5.4	4.18023	4.6727	5.56458	5.37255	9.14784	9.35802	4.31389	7.36075	0.586067
FBtr0301662-E6	chr2R;chr2R;chr2R	9761616;9761616;9761616	9761988;9761988;9761988	+;+;+	373	FBgn0005614	trpl	FBtr0301662	0.604427	5.37773	0.0043561	0.181692	53.2431	39.3022	37.9118	69.6478	27.9644	37.0035	31.832	34.8119	50.0262	32.9029	1.52042
FBtr0072459-E7	chr2R	25072627	25073589	-	963	FBgn0004919	gol	FBtr0072459	0.770478	3.53764	0.00445996	0.184798	16.3	13.3985	10.016	18.2481	4.57427	9.46912	9.33327	10.6681	14.4907	8.5112	1.70254
FBtr0077572-E2	chr2L	3461438	3461706	-	269	FBgn0031538	CG3246	FBtr0077572	-0.935295	2.23061	0.00446425	0.184798	2.68092	2.47669	2.73164	4.86944	3.11239	5.70834	10.1368	5.49004	3.18967	6.11189	0.52188
FBtr0080618-E2	chr2L	13965475	13966011	-	537	FBgn0028543	NimB2	FBtr0080618	-0.868538	4.91184	0.00445365	0.184798	15.603	15.2255	18.4178	35.8568	23.2486	34.9216	61.7479	35.4981	21.2758	38.8541	0.547582
FBtr0310642-E5	chrX	21119779	21120444	+	666	FBgn0031161	CG15445	FBtr0310642	-0.630075	3.72561	0.00445928	0.184798	8.79343	11.8556	10.0988	10.5259	12.1195	13.0284	20.8917	17.9674	10.3184	16.0017	0.644831
FBtr0330629-E4	chr2R;chr2R	12048805;12048805	12050172;12050172	+;+	1368	FBgn0024732	Drep1	FBtr0330629	-0.471094	5.56563	0.00445451	0.184798	40.6428	43.0376	39.1121	35.7092	54.2782	52.3152	55.4433	57.7078	39.6254	54.9361	0.721299
FBtr0085782-E3	chr3R;chr3R;chr3R	31166350;31166350;31166350	31166459;31166459;31166459	-;-;-	110	FBgn0086704	stops	FBtr0085782	0.785426	2.63472	0.0044802	0.185179	8.09639	5.84661	5.50466	11.4112	3.96122	5.03677	3.39954	5.49004	7.71472	4.47189	1.72516
FBtr0082820-E3	chr3R	13701635	13702667	+	1033	FBgn0002937	ninaB	FBtr0082820	0.669907	4.19668	0.00450664	0.185992	23.1632	20.8286	16.7623	28.7248	9.1957	13.3642	15.267	18.4665	22.3697	14.0734	1.58951
FBtr0073188-E8	chr3L;chr3L;chr3L;chr3L;chr3L;chr3L;chr3L;chr3L	3717217;3717217;3717217;3717217;3717217;3717217;3717217;3717217	3717407;3717407;3717407;3717407;3717407;3717407;3717407;3717407	-;-;-;-;-;-;-;-	191	FBgn0052264	CG32264	FBtr0073188	-0.630935	6.56377	0.00456913	0.188288	63.1089	94.5608	70.4431	68.5657	79.979	92.3407	141.173	146.11	74.1696	114.901	0.64551
FBtr0085329-E1	chr3R	28875621	28877805	+	2185	FBgn0039611	CG14528	FBtr0085329	-0.8046	3.80215	0.00459101	0.188906	8.90067	7.67368	7.40853	16.5266	11.4121	20.1471	23.2405	15.971	10.1274	17.6927	0.572405
FBtr0090005-E24	chr2L;chr2L;chr2L;chr2L;chr2L;chr2L;chr2L;chr2L;chr2L;chr2L	16183104;16183104;16183104;16183104;16183104;16183104;16183104;16183104;16183104;16183104	16183575;16183575;16183575;16183575;16183575;16183575;16183575;16183575;16183575;16183575	+;+;+;+;+;+;+;+;+;+	472	FBgn0001991	Ca-alpha1D	FBtr0090005	1.03015	2.58512	0.00461372	0.189273	14.8523	5.35939	4.42856	7.03364	3.11239	6.17844	3.02868	3.18173	7.91848	3.87531	2.04332
FBtr0340460-E1	chrX	5429571	5432526	+	2956	FBgn0029766	CG15784	FBtr0340460	-0.52283	5.21174	0.00461012	0.189273	30.8842	28.827	30.4205	31.2825	37.9146	51.1736	51.0548	34.3751	30.3536	43.6295	0.695711
FBtr0333531-E12	chrX	2370336	2371281	-	946	FBgn0264598	PsGEF	FBtr0333531	0.603793	4.16012	0.00463326	0.189791	21.5546	16.2	22.5981	25.3309	16.5051	16.252	10.1986	13.3508	21.4209	14.0766	1.52174
FBtr0343292-E5	chrX;chrX;chrX;chrX	17143588;17143588;17143588;17143588	17143771;17143771;17143771;17143771	-;-;-;-	184	FBgn0002590	RpS5a	FBtr0343292	-0.559465	6.70849	0.0046412	0.189833	72.7067	94.3172	73.2989	97.6348	94.8807	113.898	155.575	133.82	84.4894	124.543	0.678393
FBtr0085513-E10	chr3R	29916420	29916639	-	220	FBgn0003861	trp	FBtr0085513	0.687216	5.72044	0.00465958	0.190018	55.656	51.4421	49.1694	103.34	32.6329	50.0991	42.1542	36.3715	64.902	40.3144	1.60989
FBtr0331356-E10	chr3R	29916420	29916639	-	220	FBgn0003861	trp	FBtr0331356	0.687216	5.72044	0.00465919	0.190018	55.656	51.4421	49.1694	103.34	32.6329	50.0991	42.1542	36.3715	64.902	40.3144	1.60989
FBtr0331752-E2	chrX;chrX	2659148;2659148	2661093;2661093	+;+	1946	FBgn0003371	sgg	FBtr0331752	0.643033	3.96514	0.00468088	0.190603	17.2115	15.9158	16.2243	26.2163	10.3746	15.2446	9.70413	13.1012	18.892	12.1062	1.56053
FBtr0075338-E2	chr3L	16852527	16853239	-	713	FBgn0003250	Rh4	FBtr0075338	0.760043	7.57366	0.00470192	0.191177	203.053	199.84	156.49	398.212	93.6546	161.915	149.518	160.397	239.399	141.371	1.69341
FBtr0070331-E4	chrX	2074795	2074971	-	177	FBgn0025629	CG4045	FBtr0070331	-0.638779	3.10781	0.00471023	0.191231	6.9704	7.79548	6.53937	5.41049	8.15823	9.2005	11.9911	12.3526	6.67894	10.4256	0.640628
FBtr0070913-E2	chrX	6529567	6530429	+	863	FBgn0014031	Spat	FBtr0070913	-0.765824	5.08627	0.00472289	0.191462	24.5573	20.5037	18.0453	37.4308	23.956	56.6804	51.2403	39.1165	25.1343	42.7483	0.58796
FBtr0334836-E7	chr2L;chr2L;chr2L;chr2L	7381403;7381403;7381403;7381403	7381689;7381689;7381689;7381689	+;+;+;+	287	FBgn0002938	ninaC	FBtr0334836	0.582207	5.22261	0.00473173	0.191537	53.1895	36.6225	36.0079	52.7277	24.2861	37.4736	26.0219	31.5053	44.6369	29.8217	1.49679
FBtr0331356-E2	chr3R;chr3R	29919619;29919619	29919856;29919856	-;-	238	FBgn0003861	trp	FBtr0331356	0.83357	3.85895	0.00474134	0.191643	15.2276	12.4647	16.5968	29.4134	11.1763	15.3789	6.61364	8.17267	18.4256	10.3354	1.78277
FBtr0343292-E4	chrX;chrX;chrX;chrX	17144618;17144618;17144618;17144618	17144716;17144716;17144716;17144716	-;-;-;-	99	FBgn0002590	RpS5a	FBtr0343292	-0.531533	7.40748	0.00477705	0.192803	119.569	153.068	125.283	157.199	155.997	192.942	242.109	211.491	138.78	200.635	0.691704
FBtr0070471-E1	chrX	2658766	2661093	+	2328	FBgn0003371	sgg	FBtr0070471	0.636083	3.96959	0.00478693	0.192918	17.2651	15.9564	16.2243	26.2163	10.4218	15.2446	9.95137	13.1012	18.9155	12.1798	1.55303
FBtr0087746-E1	chr2R	13256587	13257042	+	456	FBgn0033820	CG4716	FBtr0087746	-0.658173	6.36471	0.00480066	0.193188	63.2162	67.8044	42.3403	82.1903	67.5294	126.591	114.966	94.2665	63.8878	100.838	0.633568
FBtr0085513-E13	chr3R	29915613	29915767	-	155	FBgn0003861	trp	FBtr0085513	0.723034	5.49518	0.00481369	0.193318	49.5435	40.1142	41.8851	92.5686	25.5593	33.5785	36.5296	40.1147	56.0278	33.9455	1.65052
FBtr0331356-E13	chr3R	29915613	29915767	-	155	FBgn0003861	trp	FBtr0331356	0.723034	5.49518	0.00481797	0.193318	49.5435	40.1142	41.8851	92.5686	25.5593	33.5785	36.5296	40.1147	56.0278	33.9455	1.65052
FBtr0072336-E8	chr2R;chr2R	24615423;24615423	24616199;24616199	-;-	777	FBgn0035041	CG13594	FBtr0072336	-0.567108	5.35855	0.00482532	0.19333	29.4365	38.409	30.5033	33.6434	39.8009	37.4736	56.3087	62.0749	32.9981	48.9145	0.674607
FBtr0078056-E2	chr2L	420292	420697	+	406	FBgn0002593	RpLP1	FBtr0078056	-0.605291	8.84437	0.00489051	0.195087	297.1	412.47	321.878	426.74	412.439	459.353	752.472	594.172	364.547	554.609	0.657305
FBtr0331932-E2	chr2L	420292	420864	+	573	FBgn0002593	RpLP1	FBtr0331932	-0.605291	8.84437	0.00488963	0.195087	297.1	412.47	321.878	426.74	412.439	459.353	752.472	594.172	364.547	554.609	0.657305
FBtr0335166-E3	chr2L;chr2L	2563700;2563700	2564119;2564119	-;-	420	FBgn0031432	Cyp309a1	FBtr0335166	-0.915795	2.86698	0.00487904	0.195087	5.20099	3.28872	4.01468	7.62387	4.95153	11.9539	13.1655	7.92313	5.03207	9.49851	0.529774
FBtr0310078-E5	chrX;chrX;chrX;chrX;chrX;chrX;chrX;chrX;chrX;chrX;chrX	12276512;12276512;12276512;12276512;12276512;12276512;12276512;12276512;12276512;12276512;12276512	12276618;12276618;12276618;12276618;12276618;12276618;12276618;12276618;12276618;12276618;12276618	+;+;+;+;+;+;+;+;+;+;+	107	FBgn0267001	Ten-a	FBtr0310078	-0.667352	2.45012	0.00490644	0.195439	4.18224	4.26315	4.84244	3.34467	4.7629	6.58138	7.97346	7.23687	4.15813	6.63865	0.626351
FBtr0332002-E3	chr2L	21312125	21312208	+	84	FBgn0000370	crc	FBtr0332002	0.569104	4.57078	0.00493239	0.196188	27.0773	23.6707	26.9439	35.3158	22.9657	21.5574	15.2052	16.3453	28.2519	19.0184	1.4855
FBtr0082181-E9	chr3R	10157852	10159134	+	1283	FBgn0086359	Invadolysin	FBtr0082181	0.562341	4.41174	0.00498202	0.197875	30.1336	22.8586	18.7903	29.2167	15.3262	16.3191	16.9359	19.7766	25.2498	17.0894	1.47751
FBtr0331805-E4	chr3L;chr3L	5143563;5143563	5144317;5144317	+;+	755	FBgn0035587	Gdap1	FBtr0331805	-0.695754	1.94387	0.00499066	0.197932	3.59244	3.41052	2.35914	2.1642	4.1027	6.17844	4.63573	3.8056	2.88157	4.68061	0.61564
FBtr0300608-E8	chrX;chrX;chrX;chrX	4482517;4482517;4482517;4482517	4484452;4484452;4484452;4484452	+;+;+;+	1936	FBgn0000179	bi	FBtr0300608	-0.571627	5.00454	0.00499812	0.197941	21.5546	26.6346	23.7156	31.1349	31.5955	31.0265	39.9291	50.6581	25.7599	38.3023	0.672542
FBtr0076432-E4	chr3L;chr3L;chr3L;chr3L	9337454;9337454;9337454;9337454	9337660;9337660;9337660;9337660	+;+;+;+	207	FBgn0035975	PGRP-LA	FBtr0076432	0.829128	2.65507	0.00503984	0.198611	8.95429	6.78044	4.51134	11.4112	3.63112	6.24559	3.77039	4.17992	7.91432	4.45676	1.7758
FBtr0076434-E5	chr3L	9337454	9337660	+	207	FBgn0035975	PGRP-LA	FBtr0076434	0.829128	2.65507	0.00504055	0.198611	8.95429	6.78044	4.51134	11.4112	3.63112	6.24559	3.77039	4.17992	7.91432	4.45676	1.7758
FBtr0299633-E1	chrX	10307893	10309107	-	1215	FBgn0259170	alpha-Man-Ia	FBtr0299633	-0.545062	3.78863	0.00505122	0.198611	12.6003	11.5308	10.554	10.034	15.5148	13.8343	19.0992	16.7821	11.1798	16.3076	0.685558
FBtr0301219-E11	chr3R;chr3R;chr3R;chr3R;chr3R	12967775;12967775;12967775;12967775;12967775	12968283;12968283;12968283;12968283;12968283	-;-;-;-;-	509	FBgn0038098	CG7381	FBtr0301219	-0.602361	3.32153	0.00503129	0.198611	7.72106	9.21653	8.19491	6.34503	12.1666	9.46912	13.5363	12.6645	7.86938	11.9591	0.658022
FBtr0301662-E3	chr2R;chr2R;chr2R	9756038;9756038;9756038	9756183;9756183;9756183	+;+;+	146	FBgn0005614	trpl	FBtr0301662	0.638045	4.1388	0.00504406	0.198611	23.5385	15.3068	16.8037	29.6101	12.4024	13.7	12.4856	16.1582	21.3148	13.6865	1.55735
FBtr0087399-E1	chr2R	15218837	15220329	-	1493	FBgn0001187	Hex-C	FBtr0087399	-0.806493	4.57882	0.00507002	0.198781	13.6191	13.6421	14.279	27.8886	15.8449	38.6824	36.0969	30.8815	17.3572	30.3764	0.571404
FBtr0339441-E4	chrX	479864	480758	-	895	FBgn0029526	CR18166	FBtr0339441	-0.545655	4.10898	0.0050661	0.198781	12.7612	15.388	15.5207	12.149	19.0516	17.6623	25.4656	19.4023	13.9547	20.3954	0.684207
FBtr0070777-E1	chrX	5430565	5432526	+	1962	FBgn0029766	CG15784	FBtr0070777	-0.515558	5.20252	0.00508051	0.198908	30.777	28.7052	30.3791	31.1349	37.6788	50.3677	50.8076	34.188	30.2491	43.2605	0.69923
FBtr0077604-E8	chr2L	3294926	3295939	-	1014	FBgn0031516	CG9663	FBtr0077604	-0.755621	2.39738	0.00514218	0.200465	4.18224	3.45112	3.35246	4.52514	3.58396	7.72304	8.34431	6.613	3.87774	6.56608	0.590572
FBtr0083233-E4	chr3R;chr3R;chr3R;chr3R;chr3R;chr3R;chr3R;chr3R	16070544;16070544;16070544;16070544;16070544;16070544;16070544;16070544	16071502;16071502;16071502;16071502;16071502;16071502;16071502;16071502	-;-;-;-;-;-;-;-	959	FBgn0026059	Mhcl	FBtr0083233	0.537592	4.74809	0.00513565	0.200465	31.9566	27.3654	27.9786	39.4474	23.7673	24.7809	17.554	21.1491	31.687	21.8128	1.45268
FBtr0308563-E2	chr3R;chr3R;chr3R	23921518;23921518;23921518	23921709;23921709;23921709	-;-;-	192	FBgn0016754	sba	FBtr0308563	-0.751404	2.50479	0.00514023	0.200465	2.84178	5.19699	4.09745	4.52514	5.18732	5.23824	8.71517	9.04609	4.16534	7.0467	0.591105
FBtr0300373-E1	chrX	21628361	21630148	-	1788	FBgn0024807	DIP1	FBtr0300373	0.60624	5.63617	0.0052174	0.203109	87.6662	50.9548	46.3964	54.5968	35.2738	47.8157	34.7989	39.4909	59.9036	39.3448	1.52253
FBtr0079369-E2	chr2L	6916753	6917162	-	410	FBgn0026196	nop5	FBtr0079369	-0.718337	3.74768	0.00524735	0.203985	8.95429	10.1504	9.31239	12.0015	11.6007	10.8123	22.5606	21.5858	10.1046	16.6398	0.607255
FBtr0085782-E1	chr3R	31168027	31168604	-	578	FBgn0086704	stops	FBtr0085782	0.705895	2.78416	0.00526451	0.204085	8.52534	7.06466	6.33243	11.6571	3.91407	5.57402	5.31564	5.80198	8.39489	5.15143	1.62963
FBtr0086214-E1	chr2R	20526311	20526825	+	515	FBgn0034511	GNBP-like3	FBtr0086214	-0.976618	3.13084	0.00527977	0.204085	6.91678	5.4406	3.51802	7.67306	6.46057	21.5574	10.8167	7.54881	5.88711	11.5959	0.507691
FBtr0086483-E6	chr2R;chr2R;chr2R;chr2R	19666295;19666295;19666295;19666295	19666567;19666567;19666567;19666567	-;-;-;-	273	FBgn0015949	hrg	FBtr0086483	0.710839	2.40183	0.00528017	0.204085	7.56021	5.603	6.62215	5.85317	5.47026	4.43236	2.78144	2.86979	6.40963	3.88846	1.64837
FBtr0300232-E1	chr3L	1667098	1667307	-	210	FBgn0083121	Uhg7	FBtr0300232	-0.548298	6.36607	0.0052871	0.204085	61.0178	79.6601	58.8129	68.2214	70.8304	93.1466	117.624	110.05	66.9281	97.9128	0.683547
FBtr0332738-E7	chr3L;chr3L	4789122;4789122	4792153;4792153	+;+	3032	FBgn0035574	RhoGEF64C	FBtr0332738	0.758414	3.27043	0.00527534	0.204085	10.4556	8.85112	9.80905	18.7892	5.65889	7.25295	6.05735	9.35802	11.9762	7.0818	1.69113
FBtr0309202-E11	chr3R;chr3R;chr3R	21012891;21012891;21012891	21013360;21013360;21013360	+;+;+	470	FBgn0013995	Calx	FBtr0309202	0.892968	2.82064	0.00530508	0.204491	13.8336	5.68421	5.75299	10.9194	4.38564	7.3201	3.8322	3.93037	9.04753	4.86708	1.85892
FBtr0301294-E2	chrX	21628920	21629792	-	873	FBgn0024807	DIP1	FBtr0301294	0.724123	4.49624	0.00537027	0.206714	45.254	21.3564	17.7556	27.5935	15.0904	21.2216	15.1434	16.283	27.9899	16.9346	1.65282
FBtr0076417-E4	chr3L;chr3L;chr3L;chr3L;chr3L;chr3L;chr3L;chr3L	9668251;9668251;9668251;9668251;9668251;9668251;9668251;9668251	9669638;9669638;9669638;9669638;9669638;9669638;9669638;9669638	-;-;-;-;-;-;-;-	1388	FBgn0016081	fry	FBtr0076417	0.748215	2.42374	0.00538844	0.207123	6.9704	4.91278	6.82909	7.57469	2.78229	6.04412	3.39954	3.49366	6.57174	3.9299	1.67224
FBtr0089566-E3	chr3L;chr3L;chr3L;chr3L;chr3L;chr3L;chr3L;chr3L;chr3L;chr3L;chr3L;chr3L	8634583;8634583;8634583;8634583;8634583;8634583;8634583;8634583;8634583;8634583;8634583;8634583	8634783;8634783;8634783;8634783;8634783;8634783;8634783;8634783;8634783;8634783;8634783;8634783	+;+;+;+;+;+;+;+;+;+;+;+	201	FBgn0035917	Zasp66	FBtr0089566	-0.949126	2.48031	0.00545031	0.209208	2.84178	4.62857	3.06274	4.47595	10.5633	10.4765	4.20306	3.74321	3.75226	7.2465	0.517803
FBtr0301346-E2	chr3R;chr3R	31168027;31168027	31168461;31168461	-;-	435	FBgn0086704	stops	FBtr0301346	0.701515	2.78146	0.00548667	0.21031	8.47172	7.06466	6.33243	11.608	3.91407	5.57402	5.31564	5.80198	8.36919	5.15143	1.62464
FBtr0083729-E3	chr3R	19123943	19127213	+	3271	FBgn0038679	CG6040	FBtr0083729	0.676599	3.65347	0.00553959	0.212042	12.3322	12.3834	13.5754	23.0192	8.15823	9.26765	8.9006	12.0407	15.3276	9.59179	1.59799
FBtr0346494-E1	chrX	18480072	18481132	+	1061	FBgn0267278	asRNA:CR45714	FBtr0346494	-0.873206	2.85382	0.00557649	0.213157	4.50395	3.73533	3.51802	8.55841	5.4231	11.8868	10.6931	9.23325	5.07893	9.30905	0.54559
FBtr0077637-E7	chr2L;chr2L;chr2L;chr2L;chr2L;chr2L;chr2L;chr2L;chr2L	2962586;2962586;2962586;2962586;2962586;2962586;2962586;2962586;2962586	2962865;2962865;2962865;2962865;2962865;2962865;2962865;2962865;2962865	+;+;+;+;+;+;+;+;+	280	FBgn0010263	Rbp9	FBtr0077637	0.79006	3.81364	0.00560513	0.213657	18.7128	14.9413	14.4032	22.5765	14.3359	13.4314	5.13021	7.86074	17.6585	10.1895	1.733
FBtr0343569-E8	chrX;chrX;chrX	4482520;4482520;4482520	4485647;4485647;4485647	+;+;+	3128	FBgn0000179	bi	FBtr0343569	-0.554722	5.3926	0.00560097	0.213657	30.9379	35.8511	29.3444	39.7425	42.4888	39.0853	52.1056	65.9429	33.969	49.9057	0.680664
FBtr0073249-E1	chr3L;chr3L	4226574;4226574	4227302;4227302	-;-	729	FBgn0001257	ImpL2	FBtr0073249	0.629013	2.75089	0.00564466	0.214195	7.72106	8.56691	6.45659	9.34539	4.4328	6.11128	5.00659	5.24049	8.02249	5.19779	1.54344
FBtr0082819-E4	chr3R	13694783	13695513	+	731	FBgn0038170	CG14367	FBtr0082819	-0.660656	4.32714	0.00567821	0.214195	13.0293	16.809	17.3831	14.7067	36.5942	15.5132	23.1787	22.5216	15.482	24.4519	0.633162
FBtr0112819-E15	chr2R;chr2R;chr2R;chr2R;chr2R	16942674;16942674;16942674;16942674;16942674	16943107;16943107;16943107;16943107;16943107	+;+;+;+;+	434	FBgn0003091	Pkc53E	FBtr0112819	0.64686	3.06155	0.00568168	0.214195	12.9221	9.21653	10.2643	7.77143	8.06392	6.31275	5.87193	5.30288	10.0436	6.38787	1.57229
FBtr0308895-E1	chr2L	20426199	20427473	+	1275	FBgn0263355	CG31688	FBtr0308895	-0.694998	2.53823	0.00567212	0.214195	4.3431	4.42556	3.89051	4.86944	5.98899	6.31275	5.62469	10.481	4.38215	7.10185	0.617043
FBtr0310078-E6	chrX;chrX;chrX;chrX;chrX;chrX;chrX;chrX;chrX;chrX;chrX	12285501;12285501;12285501;12285501;12285501;12285501;12285501;12285501;12285501;12285501;12285501	12286706;12286706;12286706;12286706;12286706;12286706;12286706;12286706;12286706;12286706;12286706	+;+;+;+;+;+;+;+;+;+;+	1206	FBgn0267001	Ten-a	FBtr0310078	-0.530669	4.26505	0.00563485	0.214195	14.2625	16.3218	14.0721	18.0022	19.1931	26.1912	19.8409	25.3914	15.6646	22.6542	0.691468
FBtr0331256-E8	chrX	7084599	7084819	-	221	FBgn0264270	Sxl	FBtr0331256	0.709251	2.69629	0.00567849	0.214195	8.95429	6.94285	5.67021	10.034	4.66858	6.44706	4.20306	3.99276	7.90034	4.82787	1.6364
FBtr0331271-E7	chrX;chrX;chrX;chrX;chrX;chrX;chrX	7084599;7084599;7084599;7084599;7084599;7084599;7084599	7084819;7084819;7084819;7084819;7084819;7084819;7084819	-;-;-;-;-;-;-	221	FBgn0264270	Sxl	FBtr0331271	0.709251	2.69629	0.00567972	0.214195	8.95429	6.94285	5.67021	10.034	4.66858	6.44706	4.20306	3.99276	7.90034	4.82787	1.6364
FBtr0332316-E4	chrX	4658158	4658536	-	379	FBgn0029720	CG3009	FBtr0332316	-0.507232	5.11108	0.0056389	0.214195	33.2971	29.7609	29.4272	21.4452	38.7162	36.6677	43.6377	42.9221	28.4826	40.4859	0.703518
FBtr0334776-E3	chrX	11140011	11141238	+	1228	FBgn0264863	asRNA:CR44054	FBtr0334776	-0.599892	4.763	0.00571526	0.215165	17.9622	19.2857	19.6181	29.2658	23.4372	30.6235	39.6819	36.8706	21.533	32.6533	0.659442
FBtr0300939-E17	chr3R;chr3R;chr3R;chr3R	26843445;26843445;26843445;26843445	26843575;26843575;26843575;26843575	-;-;-;-	131	FBgn0051072	Lerp	FBtr0300939	0.633703	1.83796	0.00575645	0.216419	5.62994	3.81654	3.80773	3.5906	2.59366	2.88775	2.59601	2.74502	4.2112	2.70561	1.55647
FBtr0073439-E2	chrX	11144320	11144482	+	163	FBgn0030272	CG15201	FBtr0073439	0.552631	4.58607	0.00580659	0.21741	23.0023	28.9488	23.9225	37.7751	18.9101	17.9309	18.2339	22.3969	28.4122	19.3679	1.46697
FBtr0087934-E3	chr2R	12469944	12471722	+	1779	FBgn0033741	CG8545	FBtr0087934	-0.564103	4.51609	0.00579852	0.21741	15.9247	20.0977	20.3217	17.2152	20.0891	24.9152	27.938	35.9972	18.3898	27.2349	0.675231
FBtr0112428-E2	chr2R	12486719	12487265	-	547	FBgn0085263	CG34234	FBtr0112428	0.655056	2.01083	0.00580408	0.21741	4.02139	5.4406	4.01468	5.60724	2.97092	3.96226	2.65782	2.55786	4.77097	3.03721	1.57084
FBtr0078234-E2	chr3L	20407103	20409654	-	2552	FBgn0036984	CG13248	FBtr0078234	0.531814	4.28292	0.00588032	0.218432	28.0961	21.1128	23.2603	19.0351	17.4482	17.3936	13.7218	14.6609	22.8761	15.8061	1.44729
FBtr0078478-E3	chr3L;chr3L	21986638;21986638	21987190;21987190	+;+	553	FBgn0000045	Act79B	FBtr0078478	-1.03678	2.61256	0.00585191	0.218432	4.075	4.79097	2.27636	4.72188	11.3649	13.0284	4.26487	3.86798	3.96606	8.13156	0.487736
FBtr0113085-E1	chr2R	16443211	16443757	+	547	FBgn0034128	CG4409	FBtr0113085	0.677617	1.91384	0.00586282	0.218432	4.98652	3.89774	3.35246	5.7548	2.2164	2.82059	2.78144	3.43128	4.49788	2.81243	1.59929
FBtr0301409-E2	chrX;chrX;chrX;chrX;chrX;chrX;chrX;chrX	10813249;10813249;10813249;10813249;10813249;10813249;10813249;10813249	10814093;10814093;10814093;10814093;10814093;10814093;10814093;10814093	-;-;-;-;-;-;-;-	845	FBgn0285926	Imp	FBtr0301409	-0.572301	3.7247	0.00586346	0.218432	9.0079	12.4647	9.271	11.5096	14.9961	12.3569	17.6158	17.905	10.5633	15.7184	0.672032
FBtr0308699-E1	chrX	15320369	15321032	+	664	FBgn0004924	Top1	FBtr0308699	0.677307	2.37715	0.00588162	0.218432	6.91678	7.71428	4.51134	5.80398	3.44249	4.29804	4.69754	3.18173	6.2366	3.90495	1.5971
FBtr0335201-E5	chr3R;chr3R;chr3R	4364566;4364566;4364566	4365541;4365541;4365541	+;+;+	976	FBgn0037238	CG1090	FBtr0335201	0.70792	3.56849	0.0058776	0.218432	20.804	10.5564	10.8024	16.1823	10.0917	10.8794	6.61364	8.0479	14.5863	8.90816	1.6374
FBtr0091492-E5	chr2R;chr2R;chr2R;chr2R	13519632;13519632;13519632;13519632	13519690;13519690;13519690;13519690	-;-;-;-	59	FBgn0260964	Vmat	FBtr0091492	-0.653545	3.69245	0.00590395	0.218965	7.29211	9.90676	12.044	10.6734	15.0432	11.2824	14.7107	21.8354	9.97908	15.7179	0.634886
FBtr0334290-E9	chr3R;chr3R;chr3R;chr3R;chr3R;chr3R;chr3R;chr3R;chr3R	14808627;14808627;14808627;14808627;14808627;14808627;14808627;14808627;14808627	14808811;14808811;14808811;14808811;14808811;14808811;14808811;14808811;14808811	-;-;-;-;-;-;-;-;-	185	FBgn0266756	btsz	FBtr0334290	0.697718	2.49064	0.00595998	0.220745	5.73718	5.6436	5.79438	10.034	3.58396	4.63383	4.20306	4.36708	6.80229	4.19698	1.62076
FBtr0302024-E1	chr3L	1625075	1625690	-	616	FBgn0035245	GC	FBtr0302024	0.711779	2.26037	0.00598189	0.221257	7.98915	4.75037	5.04939	5.45968	4.95153	2.75343	3.58496	2.74502	5.81215	3.50874	1.65648
FBtr0082158-E1	chr3R;chr3R	9784224;9784224	9784370;9784370	-;-	147	FBgn0002868	MtnA	FBtr0082158	0.474808	5.35128	0.00605196	0.223531	50.9376	53.7969	41.7609	42.8413	33.2931	34.0486	37.5803	31.3182	47.3342	34.06	1.38973
FBtr0340058-E1	chrX	21119814	21120176	-	363	FBgn0265524	asRNA:CR44374	FBtr0340058	-0.60336	3.57369	0.00605965	0.223531	8.20363	10.5158	8.9399	9.88644	10.799	12.1554	18.3575	15.8463	9.38644	14.2895	0.656874
FBtr0078155-E7	chr2L;chr2L;chr2L;chr2L	123694;123694;123694;123694	123794;123794;123794;123794	-;-;-;-	101	FBgn0025683	CG3164	FBtr0078155	0.782886	2.31606	0.00609468	0.224521	7.77468	4.66917	3.89051	8.31248	3.01807	4.90245	3.1523	3.24412	6.16171	3.57924	1.72152
FBtr0112819-E8	chr2R;chr2R;chr2R;chr2R;chr2R;chr2R	16940901;16940901;16940901;16940901;16940901;16940901	16941057;16941057;16941057;16941057;16941057;16941057	+;+;+;+;+;+	157	FBgn0003091	Pkc53E	FBtr0112819	0.536071	3.37063	0.0061201	0.224932	11.528	11.4902	12.6235	12.7392	8.95991	8.66324	7.72622	7.98551	12.0952	8.33372	1.45136
FBtr0333066-E5	chr2R	10977956	10983473	-	5518	FBgn0040765	luna	FBtr0333066	-0.54348	5.24327	0.00612221	0.224932	25.6296	33.1714	27.3991	36.8405	40.744	35.1902	46.6664	56.772	30.7602	44.8431	0.68595
FBtr0347203-E1	chr3R	16473229	16480850	-	7622	FBgn0267693	asRNA:CR46029	FBtr0347203	-0.506644	4.29172	0.00616917	0.226354	14.6915	17.9458	17.797	13.9689	19.9004	21.9603	25.1566	24.6428	16.1008	22.915	0.702631
FBtr0300337-E11	chr3R;chr3R;chr3R;chr3R	28521357;28521357;28521357;28521357	28521473;28521473;28521473;28521473	-;-;-;-	117	FBgn0003137	Ppn	FBtr0300337	-0.731624	2.50567	0.00624248	0.228738	4.55757	3.93834	3.10413	5.31212	4.29133	7.25295	8.9006	7.67358	4.22804	7.02961	0.601461
FBtr0072821-E2	chr3L	1625075	1625678	-	604	FBgn0035245	GC	FBtr0072821	0.705714	2.25663	0.00626313	0.229189	7.98915	4.75037	5.04939	5.3613	4.95153	2.75343	3.58496	2.74502	5.78755	3.50874	1.64947
FBtr0345289-E1	chr2L	3478522	3478760	+	239	FBgn0261560	Thor	FBtr0345289	-0.703948	3.07925	0.00631658	0.230837	5.84441	6.04962	4.55273	9.09946	7.82813	13.7672	9.58051	10.481	6.38656	10.4142	0.613255
FBtr0077524-E1	chr2L	3478434	3478760	+	327	FBgn0261560	Thor	FBtr0077524	-0.702647	3.08356	0.00638582	0.232562	5.84441	6.04962	4.59411	9.14865	7.87529	13.7672	9.58051	10.5434	6.4092	10.4416	0.613815
FBtr0081992-E13	chr3R;chr3R;chr3R;chr3R;chr3R	9069757;9069757;9069757;9069757;9069757	9071437;9071437;9071437;9071437;9071437	-;-;-;-;-	1681	FBgn0003165	pum	FBtr0081992	-0.739411	6.51471	0.00638921	0.232562	48.5247	72.23	65.0626	87.9943	78.5643	70.7162	134.065	173.872	68.4529	114.304	0.598865
FBtr0084455-E5	chr3R;chr3R;chr3R;chr3R	23765512;23765512;23765512;23765512	23765696;23765696;23765696;23765696	+;+;+;+	185	FBgn0039114	Lsd-1	FBtr0084455	0.712739	2.56153	0.00638611	0.232562	9.0079	6.04962	6.16687	7.5255	2.82945	5.70834	5.13021	3.93037	7.18747	4.39959	1.63367
FBtr0070095-E3	chrX	479864	481169	-	1306	FBgn0029526	CR18166	FBtr0070095	-0.504513	4.41199	0.00642031	0.233385	16.4609	18.7985	19.4526	15.3953	23.8617	21.5574	30.0395	24.0813	17.5268	24.885	0.704313
FBtr0305302-E7	chr3R;chr3R	8835597;8835597	8837710;8837710	-;-	2114	FBgn0262614	pyd	FBtr0305302	0.804935	3.33819	0.00646379	0.234654	20.0533	9.50074	8.81573	12.5425	6.13046	10.0064	4.69754	8.29745	12.7281	7.28296	1.74765
FBtr0080016-E3	chr2L	10410241	10410456	+	216	FBgn0003942	RpS27A	FBtr0080016	-0.543055	7.95	0.00647999	0.234932	176.726	244.786	205.204	178.104	243.097	239.549	382.231	307.941	201.205	293.204	0.686228
FBtr0331356-E1	chr3R;chr3R	29919915;29919915	29920289;29920289	-;-	375	FBgn0003861	trp	FBtr0331356	0.841963	3.60348	0.00648908	0.234951	13.9944	11.5308	11.4232	24.8391	9.10138	13.2971	4.88297	7.17449	15.4469	8.61398	1.79323
FBtr0073474-E1	chrX	11140178	11140263	-	86	FBgn0052667	ssp7	FBtr0073474	-0.635532	2.78252	0.00650744	0.235305	5.30823	5.15639	5.58744	5.26293	6.6492	6.85	11.1876	8.48461	5.32875	8.29284	0.642572
FBtr0081958-E4	chr3R	8982239	8982793	+	555	FBgn0037646	CAHbeta	FBtr0081958	-0.651685	2.25585	0.00657234	0.235488	4.28948	4.42556	3.10413	2.80362	4.29133	5.97696	6.18097	6.613	3.6557	5.76557	0.634057
FBtr0300732-E5	chrX;chrX;chrX;chrX;chrX	11435729;11435729;11435729;11435729;11435729	11436396;11436396;11436396;11436396;11436396	-;-;-;-;-	668	FBgn0262740	Evi5	FBtr0300732	-0.507698	4.18364	0.00655911	0.235488	12.8684	15.7534	16.9692	14.1165	18.2028	20.1471	22.9314	23.7694	14.9269	21.2627	0.702023
FBtr0331242-E17	chr2L;chr2L;chr2L;chr2L;chr2L;chr2L;chr2L	19729539;19729539;19729539;19729539;19729539;19729539;19729539	19729649;19729649;19729649;19729649;19729649;19729649;19729649	+;+;+;+;+;+;+	111	FBgn0000464	Lar	FBtr0331242	0.666346	2.20123	0.00657912	0.235488	7.13126	4.95338	4.38717	5.55805	4.38564	3.08922	2.5342	3.74321	5.50746	3.43807	1.60191
FBtr0333529-E14	chrX;chrX	2370336;2370336	2370998;2370998	-;-	663	FBgn0264598	PsGEF	FBtr0333529	0.576821	4.13472	0.0065808	0.235488	20.6431	15.9564	22.0186	24.9374	16.4108	15.9833	10.1986	13.3508	20.8889	13.9859	1.49357
FBtr0333532-E11	chrX	2370336	2370998	-	663	FBgn0264598	PsGEF	FBtr0333532	0.576821	4.13472	0.00658113	0.235488	20.6431	15.9564	22.0186	24.9374	16.4108	15.9833	10.1986	13.3508	20.8889	13.9859	1.49357
FBtr0339098-E2	chr2R;chr2R	24878139;24878139	24879102;24879102	+;+	964	FBgn0265182	CG44247	FBtr0339098	0.626912	4.46648	0.00652626	0.235488	28.525	22.9398	30.3791	24.8883	25.0406	18.401	11.373	14.1618	26.6831	17.2441	1.54737
FBtr0340014-E3	chr3R	8982239	8982793	+	555	FBgn0037646	CAHbeta	FBtr0340014	-0.651685	2.25585	0.00657318	0.235488	4.28948	4.42556	3.10413	2.80362	4.29133	5.97696	6.18097	6.613	3.6557	5.76557	0.634057
FBtr0347542-E16	chr2L	19729539	19729649	+	111	FBgn0267964	CG46244	FBtr0347542	0.666346	2.20123	0.00657865	0.235488	7.13126	4.95338	4.38717	5.55805	4.38564	3.08922	2.5342	3.74321	5.50746	3.43807	1.60191
FBtr0304912-E3	chr3R;chr3R;chr3R;chr3R;chr3R	24616051;24616051;24616051;24616051;24616051	24620104;24620104;24620104;24620104;24620104	+;+;+;+;+	4054	FBgn0263490	mld	FBtr0304912	0.562029	3.77206	0.00659885	0.235814	15.6566	15.1037	18.0453	15.7396	12.8268	12.9613	8.09708	9.79473	16.1363	10.92	1.47769
FBtr0331587-E7	chrX;chrX	2629476;2629476	2631280;2631280	+;+	1805	FBgn0267350	PI4KIIIalpha	FBtr0331587	0.519576	5.97255	0.00661535	0.236097	69.5432	59.3187	70.9397	95.5689	55.127	56.6804	42.7723	51.4067	73.8426	51.4966	1.43393
FBtr0333583-E6	chr3L;chr3L;chr3L;chr3L;chr3L;chr3L;chr3L;chr3L;chr3L	4586580;4586580;4586580;4586580;4586580;4586580;4586580;4586580;4586580	4586783;4586783;4586783;4586783;4586783;4586783;4586783;4586783;4586783	+;+;+;+;+;+;+;+;+	204	FBgn0260657	CG42540	FBtr0333583	0.665459	3.44542	0.0066381	0.236601	17.5869	11.3278	10.2643	13.723	8.39402	10.8794	5.74831	8.29745	13.2255	8.3298	1.58773
FBtr0346925-E1	chr3L	16353498	16353916	+	419	FBgn0267554	asRNA:CR45894	FBtr0346925	0.716121	6.96055	0.00666329	0.237191	129.757	135.893	107.651	245.44	60.4087	121.621	89.3151	105.371	154.685	94.1791	1.64246
FBtr0100561-E7	chrX;chrX;chrX;chrX;chrX;chrX;chrX;chrX;chrX;chrX;chrX;chrX;chrX;chrX	13594285;13594285;13594285;13594285;13594285;13594285;13594285;13594285;13594285;13594285;13594285;13594285;13594285;13594285	13594363;13594363;13594363;13594363;13594363;13594363;13594363;13594363;13594363;13594363;13594363;13594363;13594363;13594363	-;-;-;-;-;-;-;-;-;-;-;-;-;-	79	FBgn0004169	up	FBtr0100561	-1.07321	2.46546	0.00668651	0.237709	2.68092	3.93834	2.02803	5.45968	7.3094	13.8343	2.96687	5.61481	3.52674	7.43135	0.474576
FBtr0091492-E6	chr2R;chr2R;chr2R;chr2R	13518977;13518977;13518977;13518977	13519572;13519572;13519572;13519572	-;-;-;-	596	FBgn0260964	Vmat	FBtr0091492	-0.628297	6.49624	0.00672356	0.238717	52.3853	75.2345	75.8236	79.9769	89.9764	72.7309	121.518	153.971	70.8551	109.549	0.646789
FBtr0077867-E1	chr2L	1987585	1987758	-	174	FBgn0001125	Got2	FBtr0077867	0.690735	3.62096	0.00677431	0.240208	12.7612	12.6271	11.7129	23.0684	6.74351	11.148	10.1368	9.29564	15.0424	9.331	1.61209
FBtr0346586-E5	chr2L;chr2L	21226630;21226630	21228340;21228340	+;+	1711	FBgn0026577	CG8677	FBtr0346586	-0.622354	5.60007	0.00678625	0.240321	24.2356	37.394	41.6781	49.2355	48.3364	52.9196	53.7745	79.9175	38.1358	58.737	0.649263
FBtr0089685-E8	chr3R;chr3R;chr3R	5575779;5575779;5575779	5575925;5575925;5575925	+;+;+	147	FBgn0023023	CRMP	FBtr0089685	0.625109	2.27911	0.00679851	0.240445	7.50659	4.70977	5.58744	5.21375	4.29133	3.8951	3.09049	3.55605	5.75438	3.70824	1.55178
FBtr0089395-E4	chr2L	20074191	20074336	-	146	FBgn0003141	pr	FBtr0089395	0.650508	2.39296	0.00684518	0.241784	6.05889	6.41503	5.62882	6.93527	2.68797	5.03677	3.89401	4.42947	6.2595	4.01205	1.56017
FBtr0071381-E3	chrX	9753001	9755798	+	2798	FBgn0020378	Sp1	FBtr0071381	-0.638614	2.89229	0.00687071	0.242373	4.66481	5.80601	6.62215	5.85317	12.0251	8.32746	7.6026	7.73597	5.73653	8.92279	0.642908
FBtr0083235-E12	chr3R	16060589	16061573	-	985	FBgn0038397	CG10185	FBtr0083235	-0.768199	3.01493	0.00690195	0.24268	5.57632	7.91729	6.00132	4.13165	16.0335	7.45442	8.09708	8.60938	5.90664	10.0486	0.587808
FBtr0083857-E1	chr3R	19888023	19888206	-	184	FBgn0002940	ninaE	FBtr0083857	0.601803	10.0601	0.00690594	0.24268	1127.27	1271.52	965.964	1782.76	689.913	1004.47	677.249	1020.27	1286.88	847.976	1.51759
FBtr0333593-E18	chr3L;chr3L;chr3L;chr3L;chr3L;chr3L;chr3L	4643397;4643397;4643397;4643397;4643397;4643397;4643397	4643726;4643726;4643726;4643726;4643726;4643726;4643726	-;-;-;-;-;-;-	330	FBgn0262870	axo	FBtr0333593	0.75754	2.49039	0.00690499	0.24268	4.82566	5.23759	6.91187	10.6242	3.2067	3.76079	4.4503	4.92856	6.89984	4.08659	1.68841
FBtr0079282-E3	chr2L	6349393	6350290	-	898	FBgn0031801	CG9498	FBtr0079282	0.798475	3.40047	0.0069447	0.243731	10.5628	9.09473	11.1749	22.183	5.32879	10.5436	7.47898	7.17449	13.2539	7.63147	1.73674
FBtr0305338-E1	chr3R;chr3R;chr3R	8712933;8712933;8712933	8713770;8713770;8713770	+;+;+	838	FBgn0037612	CG8112	FBtr0305338	-0.768607	4.12186	0.00698057	0.244677	8.63257	12.9113	12.3751	17.4119	11.3178	22.3632	32.9446	20.962	12.8327	21.8969	0.586052
FBtr0076810-E1	chr3L	7754409	7755168	+	760	FBgn0035817	CG7409	FBtr0076810	-1.12879	2.98785	0.00701345	0.244904	5.25461	4.79097	3.47663	6.29584	11.2706	21.7588	2.96687	7.36165	4.95451	10.8395	0.45708
FBtr0079727-E2	chr2L	8673125	8674369	+	1245	FBgn0001114	Glt	FBtr0079727	-0.794561	3.85903	0.00702275	0.244904	6.80955	6.69924	12.2924	16.4774	12.9211	19.5427	25.2802	15.6591	10.5696	18.3508	0.575978
FBtr0083729-E8	chr3R	19131050	19131929	+	880	FBgn0038679	CG6040	FBtr0083729	0.739871	3.74724	0.00701465	0.244904	12.3859	12.1398	13.8651	28.1837	7.54519	10.6108	11.1258	10.6058	16.6436	9.97187	1.66906
FBtr0307091-E1	chr2L	8673152	8674369	+	1218	FBgn0001114	Glt	FBtr0307091	-0.794561	3.85903	0.00702259	0.244904	6.80955	6.69924	12.2924	16.4774	12.9211	19.5427	25.2802	15.6591	10.5696	18.3508	0.575978
FBtr0303860-E2	chr2R	16198485	16198946	+	462	FBgn0262026	CG42837	FBtr0303860	-0.553758	5.98154	0.00704329	0.245012	40.5356	44.7022	49.9972	69.3527	59.5127	89.9231	72.9355	78.0459	51.1469	75.1043	0.681012
FBtr0339087-E2	chr2R;chr2R	16198485;16198485	16198946;16198946	+;+	462	FBgn0265178	CG44243	FBtr0339087	-0.553758	5.98154	0.0070437	0.245012	40.5356	44.7022	49.9972	69.3527	59.5127	89.9231	72.9355	78.0459	51.1469	75.1043	0.681012
FBtr0071625-E3	chr2R	21213706	21214371	-	666	FBgn0027073	CG4302	FBtr0071625	-0.794856	2.17541	0.00709343	0.246429	2.8954	2.35489	2.69025	5.11537	3.58396	5.3054	7.84984	5.92675	3.26398	5.66649	0.576014
FBtr0074558-E1	chrX	18380082	18380930	+	849	FBgn0030915	CG6179	FBtr0074558	0.570256	2.3134	0.00711295	0.246795	6.05889	5.603	6.29104	5.21375	4.00838	3.62647	4.38849	3.55605	5.79167	3.89485	1.48701
FBtr0300861-E6	chr2R;chr2R;chr2R	24176893;24176893;24176893	24177291;24177291;24177291	+;+;+	399	FBgn0259937	Nop60B	FBtr0300861	-0.690171	3.97021	0.0071521	0.247211	9.91942	14.1699	13.2029	10.4275	12.0723	14.2373	26.0837	24.7676	11.9299	19.2902	0.618445
FBtr0304731-E1	chr2L;chr2L	15016331;15016331	15017396;15017396	+;+	1066	FBgn0260446	GABA-B-R1	FBtr0304731	-0.61505	2.90409	0.00714301	0.247211	4.71843	6.04962	5.25633	7.37794	9.24285	7.58873	8.46793	10.5434	5.85058	8.96072	0.652914
FBtr0304808-E2	chr3L;chr3L	8585971;8585971	8586956;8586956	+;+	986	FBgn0262508	CG43078	FBtr0304808	0.677987	3.32882	0.00716591	0.247211	10.8309	9.98796	10.6782	17.3628	6.74351	10.275	5.74831	7.79835	12.215	7.64129	1.59855
FBtr0304815-E3	chr3L;chr3L;chr3L;chr3L;chr3L;chr3L;chr3L;chr3L;chr3L;chr3L	8585971;8585971;8585971;8585971;8585971;8585971;8585971;8585971;8585971;8585971	8586956;8586956;8586956;8586956;8586956;8586956;8586956;8586956;8586956;8586956	+;+;+;+;+;+;+;+;+;+	986	FBgn0262508	CG43078	FBtr0304815	0.677987	3.32882	0.00716998	0.247211	10.8309	9.98796	10.6782	17.3628	6.74351	10.275	5.74831	7.79835	12.215	7.64129	1.59855
FBtr0339652-E11	chrX;chrX	8285016;8285016	8286009;8286009	-;-	994	FBgn0015519	nAChRalpha3	FBtr0339652	-0.570125	4.828	0.00715455	0.247211	17.2115	27	20.9839	25.9704	28.6717	25.9226	38.8165	42.0487	22.7914	33.8649	0.673011
FBtr0072258-E6	chr2R	24176893	24177253	+	361	FBgn0259937	Nop60B	FBtr0072258	-0.687216	3.96558	0.0072235	0.248744	9.8658	14.1699	13.1615	10.4275	12.0723	14.2373	25.8365	24.7052	11.9062	19.2128	0.6197
FBtr0085390-E3	chr3R	29201384	29201770	+	387	FBgn0014427	CG11899	FBtr0085390	-0.810022	4.17961	0.00723812	0.248935	10.3484	9.25713	10.016	22.9208	13.0154	25.6539	24.9093	28.5732	13.1356	23.038	0.570171
FBtr0082687-E5	chr3R;chr3R	12855825;12855825	12856037;12856037	-;-	213	FBgn0038088	CG10126	FBtr0082687	-1.00608	2.04583	0.00725995	0.249373	3.27073	2.6797	2.27636	2.5085	11.1763	3.96226	2.41058	3.86798	2.68382	5.35428	0.501248
FBtr0074799-E8	chrX;chrX	19856088;19856088	19857472;19857472	+;+	1385	FBgn0031078	Nup205	FBtr0074799	0.781286	2.52218	0.00727879	0.249396	4.77204	6.04962	6.16687	11.4112	3.11239	3.55932	5.0684	4.80379	7.09994	4.13597	1.71663
FBtr0083764-E31	chr3R;chr3R;chr3R;chr3R;chr3R;chr3R;chr3R;chr3R;chr3R;chr3R;chr3R;chr3R	19591658;19591658;19591658;19591658;19591658;19591658;19591658;19591658;19591658;19591658;19591658;19591658	19592041;19592041;19592041;19592041;19592041;19592041;19592041;19592041;19592041;19592041;19592041;19592041	+;+;+;+;+;+;+;+;+;+;+;+	384	FBgn0260003	Dys	FBtr0083764	0.590456	1.93483	0.00727339	0.249396	3.86053	4.99398	3.80773	5.11537	3.11239	3.15637	2.78144	2.74502	4.4444	2.94881	1.50719
FBtr0301347-E2	chr2L	20713599	20714119	-	521	FBgn0014859	Hr38	FBtr0301347	-0.685273	1.80533	0.00733236	0.250699	2.30559	2.8015	2.64886	2.70525	3.72544	2.9549	3.77039	6.42584	2.6153	4.21914	0.619865
FBtr0332001-E3	chr2L;chr2L;chr2L	21311753;21311753;21311753	21312043;21312043;21312043	+;+;+	291	FBgn0000370	crc	FBtr0332001	0.56954	5.16061	0.00733509	0.250699	45.4685	39.4646	44.3684	41.0705	41.3571	29.6834	21.448	22.1473	42.593	28.6589	1.4862
FBtr0113195-E2	chr3R;chr3R	5806221;5806221	5806268;5806268	+;+	48	FBgn0263353	CG11000	FBtr0113195	-0.629481	2.32448	0.00737104	0.251615	2.78816	3.77594	4.22162	4.6727	4.81006	6.24559	5.6865	7.29926	3.8646	6.01035	0.642991
FBtr0301317-E6	chr2L;chr2L;chr2L	738508;738508;738508	738837;738837;738837	-;-;-	330	FBgn0026438	Eaat2	FBtr0301317	0.564904	4.28927	0.00738637	0.251825	27.2382	18.0677	20.6942	26.8065	17.7783	18.401	11.8057	14.6609	23.2016	15.6615	1.48145
FBtr0308630-E23	chr3R;chr3R	26584300;26584300	26588186;26588186	+;+	3887	FBgn0263289	scrib	FBtr0308630	0.64271	3.96418	0.00740592	0.252178	16.8362	14.2917	18.1695	26.2163	13.0154	15.3118	8.15889	11.8535	18.8784	12.0849	1.56215
FBtr0075839-E3	chr3L;chr3L;chr3L	13357008;13357008;13357008	13357223;13357223;13357223	+;+;+	216	FBgn0040813	Nplp2	FBtr0075839	-0.531522	6.20328	0.00744734	0.253274	67.7738	58.2225	44.0373	70.8282	76.1121	108.861	77.7566	85.4076	60.2154	87.0344	0.691858
FBtr0112965-E2	chrX;chrX;chrX;chrX;chrX	9110822;9110822;9110822;9110822;9110822	9111005;9111005;9111005;9111005;9111005	+;+;+;+;+	184	FBgn0030089	AP-1gamma	FBtr0112965	-0.680366	2.60339	0.00746132	0.253436	4.28948	4.75037	5.25633	4.13165	5.47026	5.77549	7.78803	10.6058	4.60696	7.40989	0.621731
FBtr0073187-E9	chr3L;chr3L	3721537;3721537	3721566;3721566	-;-	30	FBgn0052264	CG32264	FBtr0073187	-0.548347	3.69272	0.00750754	0.25469	8.52534	11.8962	11.6301	9.64051	14.7131	12.7598	15.1434	18.4665	10.4231	15.2707	0.682552
FBtr0303895-E4	chr2L;chr2L;chr2L;chr2L	9291056;9291056;9291056;9291056	9291798;9291798;9291798;9291798	+;+;+;+	743	FBgn0267252	Ggamma30A	FBtr0303895	0.461286	8.5419	0.00758153	0.256883	403.05	419.657	396.956	506.914	292.47	332.292	282.285	347.058	431.644	313.526	1.37674
FBtr0088196-E3	chr2R;chr2R;chr2R;chr2R	11229599;11229599;11229599;11229599	11229876;11229876;11229876;11229876	-;-;-;-	278	FBgn0050021	metro	FBtr0088196	0.581427	1.82808	0.00760159	0.257205	4.075	3.61353	4.67689	4.08246	3.2067	2.82059	2.47239	2.43309	4.11197	2.73319	1.50446
FBtr0305093-E2	chr3L;chr3L	10506070;10506070	10506563;10506563	+;+	494	FBgn0052062	Rbfox1	FBtr0305093	-0.593933	2.80213	0.00760979	0.257205	4.28948	5.80601	5.42188	6.4434	7.16793	8.12599	8.40612	9.54519	5.49019	8.31131	0.660569
FBtr0075427-E3	chr3L;chr3L;chr3L;chr3L	16353233;16353233;16353233;16353233	16353615;16353615;16353615;16353615	-;-;-;-	383	FBgn0011693	Pdh	FBtr0075427	0.641468	6.67284	0.00764577	0.257224	113.189	114.05	92.6687	176.874	50.4113	101.81	78.931	87.404	124.195	79.639	1.55948
FBtr0077399-E6	chr2L;chr2L;chr2L;chr2L;chr2L;chr2L;chr2L;chr2L	4910469;4910469;4910469;4910469;4910469;4910469;4910469;4910469	4911512;4911512;4911512;4911512;4911512;4911512;4911512;4911512	-;-;-;-;-;-;-;-	1044	FBgn0041150	hoe1	FBtr0077399	0.578262	4.01445	0.00765721	0.257224	19.3563	16.7278	14.2376	26.5606	11.6007	14.1029	12.2383	13.5379	19.2206	12.87	1.49344
FBtr0085390-E2	chr3R	29200651	29201327	+	677	FBgn0014427	CG11899	FBtr0085390	-0.845192	4.34168	0.0076222	0.257224	11.528	10.3128	9.85044	26.2163	14.1472	28.1387	33.1918	28.5732	14.4769	26.0127	0.55653
FBtr0307506-E5	chr3R;chr3R	26985624;26985624	26986369;26986369	-;-	746	FBgn0051075	CG31075	FBtr0307506	0.513719	4.28529	0.00763978	0.257224	21.5546	21.194	21.9772	26.413	12.6382	15.9162	15.9469	19.4023	22.7847	15.9759	1.42619
FBtr0336833-E6	chr2L	4910469	4911512	-	1044	FBgn0041150	hoe1	FBtr0336833	0.578262	4.01445	0.00765653	0.257224	19.3563	16.7278	14.2376	26.5606	11.6007	14.1029	12.2383	13.5379	19.2206	12.87	1.49344
FBtr0300732-E8	chrX;chrX	11434679;11434679	11434814;11434814	-;-	136	FBgn0262740	Evi5	FBtr0300732	-0.658445	4.15539	0.00766975	0.257322	12.2786	16.5248	13.2029	13.0344	14.8074	15.0431	26.5782	30.5695	13.7602	21.7496	0.632664
FBtr0330042-E5	chr3R;chr3R	18367927;18367927	18368946;18368946	-;-	1020	FBgn0004618	gl	FBtr0330042	0.650159	3.27273	0.00767889	0.257322	11.099	10.1504	9.6435	15.7396	5.32879	7.58873	7.23174	9.60757	11.6581	7.43921	1.56712
FBtr0075529-E6	chr3L;chr3L	15927736;15927736	15927917;15927917	-;-	182	FBgn0000489	Pka-C3	FBtr0075529	0.655231	2.49697	0.00769083	0.257386	5.46908	5.92781	6.74631	8.85353	4.19701	5.57402	3.8322	3.55605	6.74919	4.28982	1.5733
FBtr0089128-E9	chr4;chr4;chr4;chr4	377094;377094;377094;377094	377669;377669;377669;377669	-;-;-;-	576	FBgn0262636	dati	FBtr0089128	0.483007	3.89991	0.00769955	0.257386	16.8898	17.3368	18.749	16.0347	12.3552	12.6255	11.4348	12.9765	17.2526	12.348	1.3972
FBtr0071123-E3	chrX	8036726	8036802	-	77	FBgn0029990	CG2233	FBtr0071123	-0.569691	3.90399	0.007736	0.257415	14.4234	11.5714	8.89851	13.1327	13.9586	21.5574	17.863	17.905	12.0065	17.821	0.673728
FBtr0304679-E2	chr2R;chr2R;chr2R;chr2R;chr2R	16764138;16764138;16764138;16764138;16764138	16764374;16764374;16764374;16764374;16764374	-;-;-;-;-	237	FBgn0267002	unc-104	FBtr0304679	-0.625124	2.64126	0.00774732	0.257415	3.69967	6.21202	4.84244	4.57432	6.46057	6.85	7.66441	8.9837	4.83212	7.48967	0.645171
FBtr0307093-E7	chr2L	11372856	11373636	+	781	FBgn0000287	salr	FBtr0307093	-0.529662	5.37709	0.00772133	0.257415	31.7421	39.7082	34.6007	29.7085	36.547	42.5103	61.1298	55.961	33.9399	49.037	0.692128
FBtr0333296-E13	chr3R;chr3R;chr3R;chr3R;chr3R;chr3R	9368456;9368456;9368456;9368456;9368456;9368456	9368638;9368638;9368638;9368638;9368638;9368638	-;-;-;-;-;-	183	FBgn0000723	FER	FBtr0333296	0.694462	2.63242	0.00773877	0.257415	7.13126	6.33383	5.83577	10.7718	3.58396	5.84265	4.82116	4.36708	7.51816	4.65371	1.61552
FBtr0346954-E1	chr2R;chr2R;chr2R;chr2R;chr2R	7885520;7885520;7885520;7885520;7885520	7885982;7885982;7885982;7885982;7885982	-;-;-;-;-	463	FBgn0085390	Dgk	FBtr0346954	-0.727073	2.00811	0.00771109	0.257415	3.00263	3.20752	2.40053	3.29548	3.53681	3.22353	5.87193	7.1121	2.97654	4.93609	0.603016
FBtr0331932-E1	chr2L;chr2L	419952;419952	420146;420146	+;+	195	FBgn0002593	RpLP1	FBtr0331932	-0.522571	7.43775	0.00780061	0.258873	120.856	169.105	131.491	147.51	183.772	162.251	268.316	203.069	142.24	204.352	0.696055
FBtr0334138-E4	chr2L;chr2L;chr2L;chr2L;chr2L	11835090;11835090;11835090;11835090;11835090	11835651;11835651;11835651;11835651;11835651	-;-;-;-;-	562	FBgn0264815	Pde1c	FBtr0334138	0.763405	2.31391	0.00783234	0.259325	8.20363	3.81654	6.00132	6.4434	4.1027	5.10392	2.5342	2.62025	6.11622	3.59027	1.70356
FBtr0344148-E3	chr2L;chr2L;chr2L	11835090;11835090;11835090	11835651;11835651;11835651	-;-;-	562	FBgn0264815	Pde1c	FBtr0344148	0.763405	2.31391	0.00783314	0.259325	8.20363	3.81654	6.00132	6.4434	4.1027	5.10392	2.5342	2.62025	6.11622	3.59027	1.70356
FBtr0083231-E12	chr3R;chr3R;chr3R;chr3R;chr3R	16077114;16077114;16077114;16077114;16077114	16077341;16077341;16077341;16077341;16077341	-;-;-;-;-	228	FBgn0026059	Mhcl	FBtr0083231	0.616538	1.8824	0.00784693	0.259469	4.075	3.49173	4.01468	5.70561	2.5465	2.82059	3.1523	2.74502	4.32175	2.8161	1.53466
FBtr0077542-E2	chr2L	3706551	3706791	-	241	FBgn0051777	CG31777	FBtr0077542	-0.756581	2.12771	0.00787606	0.260118	2.25198	2.92331	2.56608	5.06619	3.72544	7.18579	5.0684	5.73959	3.20189	5.4298	0.589688
FBtr0299745-E10	chr3R;chr3R;chr3R;chr3R;chr3R;chr3R;chr3R;chr3R;chr3R;chr3R;chr3R;chr3R;chr3R;chr3R;chr3R	28920920;28920920;28920920;28920920;28920920;28920920;28920920;28920920;28920920;28920920;28920920;28920920;28920920;28920920;28920920	28921089;28921089;28921089;28921089;28921089;28921089;28921089;28921089;28921089;28921089;28921089;28921089;28921089;28921089;28921089	+;+;+;+;+;+;+;+;+;+;+;+;+;+;+	170	FBgn0265998	Doa	FBtr0299745	0.652345	2.84639	0.00792059	0.260961	9.97304	5.92781	9.39517	9.29621	6.31909	6.31275	5.25383	4.05514	8.64806	5.4852	1.57662
FBtr0301628-E1	chrX	18186155	18186501	+	347	FBgn0083228	Frq2	FBtr0301628	-0.573834	1.75282	0.00791828	0.260961	2.94902	2.55789	2.1522	2.95118	3.96122	3.55932	4.07944	4.11753	2.65257	3.92938	0.675061
FBtr0083278-E2	chr3R	16199260	16199894	-	635	FBgn0038407	CG6126	FBtr0083278	0.8771	2.41093	0.00793576	0.261147	4.23586	4.34436	6.7877	11.5096	2.59366	3.35785	3.39954	5.30288	6.71938	3.66348	1.83415
FBtr0071123-E4	chrX	8036220	8036634	-	415	FBgn0029990	CG2233	FBtr0071123	-0.543325	6.88562	0.00796204	0.261698	103.216	84.7353	71.1053	125.72	110.348	159.699	144.511	146.172	96.1941	140.183	0.686205
FBtr0305059-E1	chr2R	9516451	9517572	+	1122	FBgn0259246	brp	FBtr0305059	-0.771493	2.63177	0.00797564	0.261832	3.59244	3.81654	3.60079	7.13201	5.89468	7.18579	6.55183	11.3544	4.53544	7.74668	0.58547
FBtr0071567-E1	chr2R	21118394	21120705	+	2312	FBgn0034588	CG9394	FBtr0071567	0.643636	5.58403	0.00800163	0.262084	51.581	46.5699	50.825	84.4037	23.4372	35.8618	46.9754	43.1717	58.3449	37.3615	1.56163
FBtr0301931-E5	chrX;chrX	20171445;20171445	20171648;20171648	-;-	204	FBgn0000084	AnxB10	FBtr0301931	-0.503414	5.61951	0.00800241	0.262084	37.9083	47.1789	44.6167	32.6597	48.6665	53.054	70.5867	58.0198	40.5909	57.5817	0.704927
FBtr0087171-E6	chr2R;chr2R	16341844;16341844	16342415;16342415	-;-	572	FBgn0034117	CG7997	FBtr0087171	0.824068	3.62784	0.00803261	0.262759	13.1365	13.3985	11.6301	24.3964	4.29133	9.26765	13.2273	8.60938	15.6404	8.84891	1.76749
FBtr0307506-E4	chr3R;chr3R	26986433;26986433	26987004;26987004	-;-	572	FBgn0051075	CG31075	FBtr0307506	0.594325	3.09042	0.00804455	0.262837	9.54409	8.52631	9.35378	12.9852	5.80036	6.24559	6.86088	7.86074	10.1023	6.69189	1.50964
FBtr0077452-E4	chr2L;chr2L;chr2L	4457186;4457186;4457186	4457289;4457289;4457289	-;-;-	104	FBgn0285948	RpL27A	FBtr0077452	-0.584331	6.71149	0.00817534	0.265215	72.2777	91.2721	70.7328	100.93	83.6573	108.123	154.339	156.591	83.8032	125.677	0.666812
FBtr0113195-E1	chr3R;chr3R	5802328;5802328	5803264;5803264	+;+	937	FBgn0263353	CG11000	FBtr0113195	-0.497489	5.696	0.00816836	0.265215	33.7796	49.8992	39.8157	48.1534	49.5625	61.4486	63.2932	68.1888	42.912	60.6232	0.707847
FBtr0301337-E3	chrX	480154	481169	-	1016	FBgn0029526	CR18166	FBtr0301337	-0.493733	4.39569	0.00815893	0.265215	16.4073	18.5955	19.3698	15.2477	23.5316	20.953	29.7923	23.8318	17.4051	24.5271	0.709625
FBtr0308806-E3	chr4;chr4	886965;886965	892840;892840	-;-	5876	FBgn0025726	unc-13	FBtr0308806	-0.536431	6.30004	0.00814604	0.265215	55.7632	62.0796	57.323	81.846	71.4907	90.2589	89.3151	121.779	64.2529	93.2109	0.689328
FBtr0336619-E1	chr2L	19566160	19566441	+	282	FBgn0032810	CG13077	FBtr0336619	0.679889	1.93245	0.00813843	0.265215	4.77204	3.81654	3.31107	6.34503	2.2164	3.15637	2.84325	3.18173	4.56117	2.84944	1.60073
FBtr0345819-E1	chr2R;chr2R	20869182;20869182	20869321;20869321	-;-	140	FBgn0040653	IM4	FBtr0345819	-0.516676	5.4457	0.00815417	0.265215	34.2622	42.2661	37.291	29.315	39.4236	62.6574	56.3087	46.603	35.7836	51.2482	0.698241
FBtr0071111-E10	chrX	8096043	8096834	-	792	FBgn0029997	CG2258	FBtr0071111	-0.579775	5.43666	0.00820327	0.265807	30.6161	44.9458	32.9866	30.0528	40.2724	38.5481	64.0349	64.4456	34.6503	51.8252	0.6686
FBtr0078214-E1	chr3L;chr3L	20525486;20525486	20526174;20526174	-;-	689	FBgn0037010	CG4825	FBtr0078214	0.597704	3.4348	0.00823629	0.266249	11.8497	9.98796	12.4579	17.2152	8.48834	10.1407	8.40612	6.98733	12.8777	8.50562	1.51402
FBtr0100356-E1	chr2R	7153537	7153642	-	106	FBgn0024293	Spn43Ab	FBtr0100356	-0.727586	1.79	0.00822748	0.266249	2.35921	2.6797	2.11081	3.04955	2.92376	4.3652	6.61364	3.05695	2.54982	4.23989	0.601388
FBtr0331600-E9	chrX	6596018	6596954	+	937	FBgn0029878	Pat1	FBtr0331600	-0.50114	4.95437	0.00829049	0.267685	26.1658	28.3398	25.0814	22.8224	31.2182	28.5417	43.5141	41.7368	25.6024	36.2527	0.70622
FBtr0300861-E2	chr2R;chr2R;chr2R;chr2R;chr2R	24175028;24175028;24175028;24175028;24175028	24175396;24175396;24175396;24175396;24175396	+;+;+;+;+	369	FBgn0259937	Nop60B	FBtr0300861	-0.627717	1.92322	0.00833643	0.268285	2.68092	2.92331	3.14552	2.90199	4.90437	4.3652	5.74831	2.99457	2.91293	4.50311	0.646872
FBtr0301920-E10	chrX;chrX;chrX;chrX;chrX;chrX;chrX;chrX;chrX;chrX;chrX;chrX;chrX;chrX;chrX;chrX;chrX	13593577;13593577;13593577;13593577;13593577;13593577;13593577;13593577;13593577;13593577;13593577;13593577;13593577;13593577;13593577;13593577;13593577	13594050;13594050;13594050;13594050;13594050;13594050;13594050;13594050;13594050;13594050;13594050;13594050;13594050;13594050;13594050;13594050;13594050	-;-;-;-;-;-;-;-;-;-;-;-;-;-;-;-;-	474	FBgn0004169	up	FBtr0301920	-0.992116	3.24817	0.00832209	0.268285	5.62994	7.06466	3.10413	9.49295	14.5245	20.4157	5.00659	10.3562	6.32292	12.5757	0.502787
FBtr0310078-E4	chrX;chrX;chrX;chrX;chrX;chrX;chrX;chrX;chrX;chrX	12273935;12273935;12273935;12273935;12273935;12273935;12273935;12273935;12273935;12273935	12274240;12274240;12274240;12274240;12274240;12274240;12274240;12274240;12274240;12274240	+;+;+;+;+;+;+;+;+;+	306	FBgn0267001	Ten-a	FBtr0310078	-0.502845	4.35449	0.00834815	0.268285	16.5681	17.5398	16.307	17.0185	17.6369	23.9079	27.938	26.2025	16.8584	23.9213	0.704743
FBtr0345356-E1	chr2R	21118572	21120705	+	2134	FBgn0034588	CG9394	FBtr0345356	0.638168	5.56155	0.00834142	0.268285	50.6695	45.9609	49.9144	82.8789	23.2486	35.1902	46.1101	42.9221	57.3559	36.8678	1.55572
FBtr0086668-E3	chr2R	18394521	18395282	+	762	FBgn0064237	Idgf5	FBtr0086668	-0.822975	2.66907	0.00836204	0.268417	4.23586	2.96391	4.05606	6.98445	4.85721	8.32746	12.1765	6.92494	4.56007	8.07153	0.564957
FBtr0072458-E4	chr2R;chr2R;chr2R	25085780;25085780;25085780	25087734;25087734;25087734	-;-;-	1955	FBgn0266129	lov	FBtr0072458	-0.492429	4.44037	0.00843143	0.268782	17.4796	18.7173	20.8598	14.8051	27.2098	20.6843	25.8983	27.3254	17.9654	25.2795	0.710673
FBtr0073766-E2	chrX	13338452	13341009	+	2558	FBgn0030474	CG15747	FBtr0073766	-0.462736	4.76947	0.00839209	0.268782	23.1096	25.4977	23.5086	19.3302	31.0296	27.8701	34.6753	32.5035	22.8615	31.5196	0.725311
FBtr0078944-E4	chr3R	4429917	4430168	-	252	FBgn0037249	eIF3a	FBtr0078944	-0.489924	5.21808	0.0084322	0.268782	29.651	31.7909	27.0266	35.119	32.6329	43.7863	48.4588	48.7865	30.8969	43.4161	0.711645
FBtr0309499-E7	chrX;chrX;chrX;chrX;chrX;chrX	3131926;3131926;3131926;3131926;3131926;3131926	3132791;3132791;3132791;3132791;3132791;3132791	+;+;+;+;+;+	866	FBgn0028369	kirre	FBtr0309499	-0.603296	3.87598	0.00842208	0.268782	10.2411	8.93232	10.9679	16.2807	14.7603	16.1177	16.9977	22.6464	11.6055	17.6305	0.658263
FBtr0331587-E6	chrX;chrX	2628423;2628423	2629409;2629409	+;+	987	FBgn0267350	PI4KIIIalpha	FBtr0331587	0.672969	3.9424	0.00842762	0.268782	18.6592	12.7489	16.307	27.2984	12.0251	16.1848	9.39508	9.42041	18.7534	11.7564	1.59517
FBtr0346646-E4	chr3R	4429798	4430168	-	371	FBgn0037249	eIF3a	FBtr0346646	-0.490332	5.22812	0.0084168	0.268782	29.8655	31.9534	27.1508	35.4633	32.9159	44.0549	48.8297	49.0984	31.1082	43.7247	0.711456
FBtr0083697-E1	chr3R	18899423	18899576	+	154	FBgn0003248	Rh2	FBtr0083697	0.854512	3.23688	0.00848808	0.269265	7.88192	8.93232	8.77434	22.3306	4.47996	7.38726	6.55183	8.11029	11.9798	6.63233	1.80627
FBtr0088035-E1	chr2R	11892122	11892184	+	63	FBgn0284245	eEF1alpha1	FBtr0088035	-0.60541	5.23894	0.00846337	0.269265	27.5063	26.7564	26.4058	38.9555	32.5858	64.0677	50.3131	35.1238	29.906	45.5226	0.656948
FBtr0305301-E8	chr3R;chr3R;chr3R;chr3R;chr3R;chr3R;chr3R;chr3R;chr3R	8834357;8834357;8834357;8834357;8834357;8834357;8834357;8834357;8834357	8834949;8834949;8834949;8834949;8834949;8834949;8834949;8834949;8834949	-;-;-;-;-;-;-;-;-	593	FBgn0262614	pyd	FBtr0305301	0.644968	4.412	0.00848344	0.269265	29.0076	20.6661	20.7356	32.9056	13.0154	22.5647	11.1876	19.3399	25.8287	16.5269	1.56283
FBtr0339652-E12	chrX	8276200	8283157	-	6958	FBgn0015519	nAChRalpha3	FBtr0339652	-0.566004	6.65248	0.00848906	0.269265	84.6636	89.3232	59.0199	91.2406	100.823	88.177	136.229	154.782	81.0618	120.002	0.675501
FBtr0346586-E4	chr2L;chr2L	21223192;21223192	21226422;21226422	+;+	3231	FBgn0026577	CG8677	FBtr0346586	-0.713817	5.66964	0.00849639	0.269265	21.0721	37.1909	41.5954	54.1541	45.6484	59.2324	54.2071	93.6426	38.5031	63.1826	0.609394
FBtr0080590-E5	chr2L;chr2L	14018035;14018035	14018626;14018626	+;+	592	FBgn0027348	bgm	FBtr0080590	-0.785793	3.07783	0.0085556	0.270293	5.84441	4.42556	4.46995	9.93563	6.31909	11.8196	11.1258	13.2884	6.16889	10.6382	0.57988
FBtr0301071-E4	chr3L	12291639	12291826	-	188	FBgn0036274	CG4328	FBtr0301071	-0.604345	2.95836	0.00855792	0.270293	6.00527	6.73984	7.44991	4.18083	8.91275	8.93187	9.02422	10.2938	6.09397	9.29067	0.655923
FBtr0308234-E10	chrX	13593474	13594050	-	577	FBgn0004169	up	FBtr0308234	-0.983177	3.25258	0.00855838	0.270293	5.62994	7.06466	3.18691	9.59133	14.5716	20.4157	5.00659	10.3562	6.36821	12.5875	0.505914
FBtr0331288-E2	chr2L;chr2L	1173380;1173380	1173829;1173829	+;+	450	FBgn0031318	CG4887	FBtr0331288	0.844189	2.6628	0.008591	0.271012	11.7424	5.03458	6.20826	9.00109	3.48965	7.38726	3.77039	3.18173	7.99659	4.45726	1.79406
FBtr0299745-E13	chr3R;chr3R;chr3R	28921615;28921615;28921615	28921965;28921965;28921965	+;+;+	351	FBgn0265998	Doa	FBtr0299745	0.581961	3.99865	0.00861023	0.271306	23.4849	15.8346	21.8117	14.9526	14.9961	14.8417	10.9403	9.98189	19.0209	12.69	1.49889
FBtr0072705-E11	chr3L;chr3L;chr3L	1526334;1526334;1526334	1526398;1526398;1526398	-;-;-	65	FBgn0035227	Iml1	FBtr0072705	0.68303	2.82404	0.00867032	0.271331	9.8658	6.17142	6.91187	11.4112	4.71574	7.05147	4.38849	5.24049	8.59008	5.34905	1.60591
FBtr0077373-E2	chrX;chrX	21628361;21628361	21628754;21628754	-;-	394	FBgn0024807	DIP1	FBtr0077373	0.529905	4.65455	0.00864336	0.271331	39.4632	26.8782	27.0266	25.1342	18.58	24.9824	17.554	20.962	29.6255	20.5196	1.44377
FBtr0085673-E7	chr3R;chr3R;chr3R;chr3R;chr3R;chr3R;chr3R;chr3R;chr3R;chr3R;chr3R;chr3R;chr3R;chr3R;chr3R;chr3R	30593489;30593489;30593489;30593489;30593489;30593489;30593489;30593489;30593489;30593489;30593489;30593489;30593489;30593489;30593489;30593489	30593635;30593635;30593635;30593635;30593635;30593635;30593635;30593635;30593635;30593635;30593635;30593635;30593635;30593635;30593635;30593635	-;-;-;-;-;-;-;-;-;-;-;-;-;-;-;-	147	FBgn0039790	CG2246	FBtr0085673	0.597422	3.31556	0.00866167	0.271331	13.8336	10.5564	14.1548	8.80434	9.62011	7.11863	7.35536	7.1121	11.8373	7.80155	1.5173
FBtr0088522-E1	chr2R	9579450	9579836	+	387	FBgn0033426	CG1814	FBtr0088522	0.554108	2.07774	0.00864195	0.271331	5.25461	4.66917	5.25633	4.32839	3.44249	3.49216	2.96687	3.36889	4.87713	3.3176	1.47008
FBtr0301294-E3	chrX;chrX	21628361;21628361	21628754;21628754	-;-	394	FBgn0024807	DIP1	FBtr0301294	0.529905	4.65455	0.00864281	0.271331	39.4632	26.8782	27.0266	25.1342	18.58	24.9824	17.554	20.962	29.6255	20.5196	1.44377
FBtr0345673-E4	chr2R	11506649	11509695	+	3047	FBgn0001269	inv	FBtr0345673	-0.626361	1.76549	0.00866517	0.271331	2.0375	3.36992	2.56608	2.41013	3.25386	3.425	4.82116	4.67901	2.59591	4.04476	0.641796
FBtr0308363-E4	chr3L	4090273	4092706	+	2434	FBgn0035495	CG14989	FBtr0308363	-0.515104	10.4762	0.00869196	0.271698	973.443	1260.76	1187.14	1269.69	1794.67	1166.25	1749.46	1993.57	1172.76	1675.99	0.699742
FBtr0304891-E1	chr2R	17139450	17139931	-	482	FBgn0262563	CG43103	FBtr0304891	-0.640411	2.67069	0.00872068	0.272286	4.3431	5.19699	3.84912	6.29584	5.75321	8.7304	7.23174	9.04609	4.92126	7.69036	0.639926
FBtr0086983-E1	chr2R	17124764	17126369	+	1606	FBgn0000078	Amy-d	FBtr0086983	0.602389	3.24748	0.00874851	0.272844	10.5092	9.05413	11.3818	14.264	5.61173	7.38726	9.02422	7.79835	11.3023	7.45539	1.51599
FBtr0088946-E3	chr2R	7651625	7652353	-	729	FBgn0033199	CG17985	FBtr0088946	0.540729	4.75923	0.00882428	0.274895	29.651	30.1669	26.0333	41.9559	16.0335	23.7735	24.1676	23.9565	31.9518	21.9828	1.45349
FBtr0086216-E1	chr2R	20534509	20534592	+	84	FBgn0034512	CG18067	FBtr0086216	-0.946006	2.41474	0.008851	0.275103	2.73454	3.24812	3.31107	5.16456	3.58396	13.7672	5.00659	5.61481	3.61457	6.99313	0.516875
FBtr0342981-E5	chr2R;chr2R;chr2R;chr2R	22169244;22169244;22169244;22169244	22170717;22170717;22170717;22170717	+;+;+;+	1474	FBgn0000008	a	FBtr0342981	0.568253	2.95433	0.00885034	0.275103	8.36448	10.1098	10.1815	7.72225	6.17762	5.77549	6.9845	5.61481	9.09451	6.13811	1.48165
FBtr0343507-E5	chr2R;chr2R;chr2R;chr2R;chr2R	24977699;24977699;24977699;24977699;24977699	24978270;24978270;24978270;24978270;24978270	-;-;-;-;-	572	FBgn0010435	emp	FBtr0343507	0.722887	2.43193	0.0088753	0.275546	7.66744	6.29323	5.04939	7.27957	3.91407	6.24559	3.1523	2.62025	6.57241	3.98305	1.65009
FBtr0077637-E4	chr2L;chr2L;chr2L;chr2L;chr2L;chr2L;chr2L	2961218;2961218;2961218;2961218;2961218;2961218;2961218	2961672;2961672;2961672;2961672;2961672;2961672;2961672	+;+;+;+;+;+;+	455	FBgn0010263	Rbp9	FBtr0077637	0.794624	3.96442	0.00891886	0.276389	18.1767	14.8601	18.9559	26.5606	14.7603	16.9907	5.43926	8.0479	19.6383	11.3095	1.73644
FBtr0100468-E4	chr2L	2961215	2961672	+	458	FBgn0010263	Rbp9	FBtr0100468	0.794624	3.96442	0.00892259	0.276389	18.1767	14.8601	18.9559	26.5606	14.7603	16.9907	5.43926	8.0479	19.6383	11.3095	1.73644
FBtr0330109-E25	chr3R;chr3R;chr3R;chr3R;chr3R	27672869;27672869;27672869;27672869;27672869	27673818;27673818;27673818;27673818;27673818	+;+;+;+;+	950	FBgn0039536	unc80	FBtr0330109	0.484004	4.72455	0.00897469	0.277689	37.9083	26.3504	28.7649	29.8069	24.6162	22.9005	18.6665	21.5235	30.7076	21.9267	1.40047
FBtr0070891-E3	chrX	5997508	5998822	-	1315	FBgn0027546	CG4766	FBtr0070891	-0.464834	4.94683	0.009025	0.277992	25.3079	29.1925	28.1855	20.6582	36.547	31.8324	38.4457	35.8724	25.836	35.6744	0.724218
FBtr0077640-E4	chr2L	2961221	2961672	+	452	FBgn0010263	Rbp9	FBtr0077640	0.793861	3.96394	0.009009	0.277992	18.1767	14.8601	18.9145	26.5606	14.7603	16.9907	5.43926	8.0479	19.628	11.3095	1.73552
FBtr0300844-E2	chr2R	18385030	18385458	-	429	FBgn0034331	CG15067	FBtr0300844	-0.618398	4.48607	0.00902206	0.277992	18.8737	16.7278	12.9132	22.0355	18.1084	37.8093	28.4325	24.0189	17.6375	27.0923	0.651017
FBtr0310671-E4	chr2R;chr2R;chr2R;chr2R;chr2R;chr2R;chr2R;chr2R	14150517;14150517;14150517;14150517;14150517;14150517;14150517;14150517	14150962;14150962;14150962;14150962;14150962;14150962;14150962;14150962	-;-;-;-;-;-;-;-	446	FBgn0033897	Rcd1	FBtr0310671	0.594881	1.80781	0.00899779	0.277992	3.53882	4.38496	3.60079	4.72188	2.64082	3.35785	2.28696	2.49547	4.06161	2.69527	1.50694
FBtr0078064-E3	chr2L	545816	546443	+	628	FBgn0031261	nAChRbeta3	FBtr0078064	-1.07036	2.43842	0.00906075	0.278781	2.19836	2.19248	4.67689	4.77107	4.1027	3.8951	15.2052	5.92675	3.4597	7.28244	0.475074
FBtr0086728-E2	chr2R	18384824	18385458	-	635	FBgn0034331	CG15067	FBtr0086728	-0.61344	4.60887	0.0091775	0.282056	20.7504	18.2707	13.8237	24.1505	19.7118	40.227	31.523	26.3896	19.2488	29.4628	0.653325
FBtr0345933-E1	chr2R	20534245	20534592	+	348	FBgn0034512	CG18067	FBtr0345933	-0.937346	2.42365	0.00920923	0.282715	2.84178	3.28872	3.31107	5.16456	3.63112	13.8343	5.00659	5.61481	3.65153	7.02171	0.520035
FBtr0089246-E13	chr4;chr4;chr4;chr4;chr4;chr4;chr4	876296;876296;876296;876296;876296;876296;876296	876454;876454;876454;876454;876454;876454;876454	-;-;-;-;-;-;-	159	FBgn0025726	unc-13	FBtr0089246	0.805809	2.82646	0.00923015	0.282725	14.048	6.00902	6.82909	8.65679	6.83783	6.31275	3.46135	3.61844	8.88573	5.05759	1.75691
FBtr0300732-E6	chrX;chrX;chrX;chrX;chrX	11435549;11435549;11435549;11435549;11435549	11435666;11435666;11435666;11435666;11435666	-;-;-;-;-	118	FBgn0262740	Evi5	FBtr0300732	-0.612655	3.56311	0.00922585	0.282725	8.20363	10.4346	10.8852	7.57469	11.6479	10.4765	15.6997	19.028	9.27451	14.213	0.652537
FBtr0301662-E7	chr2R;chr2R;chr2R	9762042;9762042;9762042	9762276;9762276;9762276	+;+;+	235	FBgn0005614	trpl	FBtr0301662	0.559993	4.8615	0.00924328	0.282811	36.0316	27.5278	26.2816	48.2026	20.7021	26.2583	20.3972	26.2649	34.5109	23.4056	1.47447
FBtr0331587-E5	chrX;chrX	2627863;2627863	2628364;2628364	+;+	502	FBgn0267350	PI4KIIIalpha	FBtr0331587	0.814372	2.79712	0.00929919	0.284205	9.8658	4.34436	8.40185	12.2474	5.47026	6.98432	3.52316	3.8056	8.71485	4.94583	1.76206
FBtr0089332-E3	chr3L;chr3L;chr3L;chr3L;chr3L	11527182;11527182;11527182;11527182;11527182	11527342;11527342;11527342;11527342;11527342	-;-;-;-;-	161	FBgn0259481	Mob2	FBtr0089332	0.669829	2.64657	0.00938167	0.286024	7.50659	5.4406	6.91187	10.3291	5.32879	5.57402	3.33773	4.67901	7.54704	4.72989	1.59561
FBtr0333331-E3	chrX;chrX;chrX;chrX	13276435;13276435;13276435;13276435	13276547;13276547;13276547;13276547	-;-;-;-	113	FBgn0041210	HDAC4	FBtr0333331	-0.622958	1.98298	0.00938996	0.286024	2.14474	2.55789	3.68357	3.78734	4.14985	4.43236	4.63573	5.61481	3.04339	4.70819	0.646403
FBtr0333333-E2	chrX;chrX	13276435;13276435	13276547;13276547	-;-	113	FBgn0041210	HDAC4	FBtr0333333	-0.622958	1.98298	0.00938964	0.286024	2.14474	2.55789	3.68357	3.78734	4.14985	4.43236	4.63573	5.61481	3.04339	4.70819	0.646403
FBtr0081397-E1	chr2L	20713037	20714588	-	1552	FBgn0014859	Hr38	FBtr0081397	-0.646537	1.85931	0.00943135	0.286648	2.41283	2.8827	2.89719	2.8528	3.86691	3.22353	3.77039	6.48823	2.76138	4.33727	0.636664
FBtr0334907-E3	chr3R;chr3R;chr3R	5220199;5220199;5220199	5220470;5220470;5220470	+;+;+	272	FBgn0037297	CG1116	FBtr0334907	0.564389	2.0688	0.0094238	0.286648	5.46908	4.22255	4.67689	5.11537	3.34818	2.61912	3.46135	3.68082	4.87098	3.27737	1.48625
FBtr0332001-E5	chr2L;chr2L;chr2L;chr2L	21318127;21318127;21318127;21318127	21318419;21318419;21318419;21318419	+;+;+;+	293	FBgn0000370	crc	FBtr0332001	0.525027	6.48276	0.00945391	0.286699	104.985	91.5969	110.466	114.506	93.3717	86.1623	57.4831	55.8362	105.388	73.2133	1.43947
FBtr0452129-E2	chr2L	21318127	21318419	+	293	FBgn0284230	CG46314	FBtr0452129	0.525027	6.48276	0.00945113	0.286699	104.985	91.5969	110.466	114.506	93.3717	86.1623	57.4831	55.8362	105.388	73.2133	1.43947
FBtr0084526-E1	chr3R	23890884	23891060	-	177	FBgn0013347	TfIIA-S	FBtr0084526	0.730506	2.7751	0.00947377	0.286984	8.63257	9.17593	10.4299	5.21375	7.54519	4.76814	4.20306	3.55605	8.36303	5.01811	1.66657
FBtr0333401-E9	chr3L;chr3L;chr3L;chr3L;chr3L	1527674;1527674;1527674;1527674;1527674	1528076;1528076;1528076;1528076;1528076	-;-;-;-;-	403	FBgn0035227	Iml1	FBtr0333401	0.751026	4.59595	0.00951817	0.288011	29.1685	21.1128	20.4873	50.0224	11.978	26.0569	16.9977	16.7821	30.1977	17.9536	1.68198
FBtr0100185-E4	chr3L;chr3L;chr3L	4369826;4369826;4369826	4370084;4370084;4370084	-;-;-	259	FBgn0035538	DopEcR	FBtr0100185	0.764477	2.69405	0.00954667	0.288456	10.3484	5.4812	8.52601	7.62387	6.74351	5.64118	2.65782	3.68082	7.99486	4.68083	1.708
FBtr0333799-E4	chrX;chrX	12758923;12758923	12759035;12759035	-;-	113	FBgn0020513	Paics	FBtr0333799	-0.70485	2.76487	0.00955388	0.288456	5.73718	4.01955	3.9319	6.83689	6.08331	10.7451	10.075	6.55062	5.13138	8.3635	0.613544
FBtr0082861-E1	chr3R	13608753	13609246	-	494	FBgn0038160	CG9759	FBtr0082861	-0.923025	3.70961	0.00969201	0.292094	6.9704	7.47067	5.87715	15.7396	10.4689	30.3549	10.6313	16.9692	9.01446	17.1061	0.526974
FBtr0084541-E7	chr3R	24061323	24061627	+	305	FBgn0040283	SMC1	FBtr0084541	-0.560419	3.10858	0.0096992	0.292094	5.62994	7.30826	7.32575	7.32876	7.9696	10.0735	11.1258	11.6663	6.89818	10.2088	0.675708
FBtr0309254-E1	chrX	9110642	9111005	+	364	FBgn0030089	AP-1gamma	FBtr0309254	-0.646682	2.66541	0.00971027	0.292094	4.61119	5.23759	5.29772	4.37758	5.61173	6.11128	8.15889	10.7929	4.88102	7.6687	0.636485
FBtr0332449-E4	chr3R	4364566	4365890	+	1325	FBgn0037238	CG1090	FBtr0332449	0.659136	3.98714	0.00971697	0.292094	27.4527	13.9669	14.1548	21.5928	13.77	15.3789	8.71517	10.9177	19.2918	12.1954	1.58189
FBtr0074250-E2	chrX	16210598	16213344	-	2747	FBgn0000459	disco	FBtr0074250	-0.49862	4.94175	0.00975016	0.292132	21.8763	24.0361	22.3911	33.3483	30.4637	34.25	37.3949	41.5496	25.413	35.9146	0.707595
FBtr0075528-E9	chr3L	15926001	15926336	-	336	FBgn0000489	Pka-C3	FBtr0075528	0.560287	2.80561	0.00974604	0.292132	9.49047	7.83608	7.28436	8.16492	5.75321	6.37991	5.19202	4.86617	8.19396	5.54783	1.47697
FBtr0333808-E2	chrX	9110618	9111005	+	388	FBgn0030089	AP-1gamma	FBtr0333808	-0.645036	2.67058	0.00973751	0.292132	4.61119	5.23759	5.38049	4.37758	5.70605	6.11128	8.15889	10.7929	4.90171	7.69228	0.637225
FBtr0077868-E4	chr2L;chr2L	1985471;1985471	1985719;1985719	-;-	249	FBgn0001125	Got2	FBtr0077868	0.638689	5.43124	0.00979449	0.2922	46.8089	42.7127	39.0293	81.059	23.4844	43.5177	33.5009	34.188	52.4025	33.6727	1.55623
FBtr0080187-E3	chr2L;chr2L	10840061;10840061	10840796;10840796	-;-	736	FBgn0032305	CG6700	FBtr0080187	1.02679	2.9531	0.00979502	0.2922	20.804	5.84661	6.7877	7.57469	4.7629	8.19314	2.65782	4.49185	10.2532	5.02643	2.03987
FBtr0344358-E1	chr3R;chr3R	22726967;22726967	22727491;22727491	+;+	525	FBgn0266409	CG45049	FBtr0344358	-0.602579	3.02666	0.00979449	0.2922	7.02402	6.00902	5.46327	7.1812	9.14854	7.7902	8.77698	13.226	6.41938	9.73543	0.659383
FBtr0344360-E1	chr3R	22726967	22727491	+	525	FBgn0266409	CG45049	FBtr0344360	-0.602579	3.02666	0.00979455	0.2922	7.02402	6.00902	5.46327	7.1812	9.14854	7.7902	8.77698	13.226	6.41938	9.73543	0.659383
FBtr0086009-E8	chr2R	6091866	6093733	-	1868	FBgn0000546	EcR	FBtr0086009	-0.630556	4.19722	0.00983833	0.293174	9.32961	15.1443	14.3618	18.494	16.9295	17.3936	24.4767	30.0705	14.3324	22.2176	0.645095
FBtr0290291-E1	chr2L	19119156	19120306	-	1151	FBgn0000422	Ddc	FBtr0290291	0.794041	3.90066	0.00990743	0.294913	29.7046	15.1037	13.4512	16.9693	8.95991	18.6696	7.91165	7.86074	18.8072	10.8505	1.73331
FBtr0273225-E21	chr2R;chr2R;chr2R;chr2R;chr2R;chr2R;chr2R;chr2R;chr2R;chr2R;chr2R;chr2R;chr2R;chr2R;chr2R;chr2R;chr2R;chr2R;chr2R;chr2R	13870840;13870840;13870840;13870840;13870840;13870840;13870840;13870840;13870840;13870840;13870840;13870840;13870840;13870840;13870840;13870840;13870840;13870840;13870840;13870840	13870911;13870911;13870911;13870911;13870911;13870911;13870911;13870911;13870911;13870911;13870911;13870911;13870911;13870911;13870911;13870911;13870911;13870911;13870911;13870911	-;-;-;-;-;-;-;-;-;-;-;-;-;-;-;-;-;-;-;-	72	FBgn0013733	shot	FBtr0273225	0.563204	3.31893	0.00992268	0.295047	10.7773	11.2872	10.8852	14.0673	8.11108	9.60344	5.93373	8.17267	11.7542	7.95523	1.47755
FBtr0085592-E3	chr3R;chr3R;chr3R	30045229;30045229;30045229	30045624;30045624;30045624	-;-;-	396	FBgn0002626	RpL32	FBtr0085592	-0.506343	8.75852	0.00993541	0.295105	315.598	430.132	339.178	346.222	424.558	406.299	644.367	557.738	357.783	508.241	0.703963
FBtr0114555-E3	chr3R	30045257	30045624	-	368	FBgn0002626	RpL32	FBtr0114555	-0.506309	8.7585	0.009947	0.29513	315.598	430.132	339.178	346.222	424.511	406.299	644.367	557.738	357.783	508.229	0.703979
FBtr0074129-E8	chrX	15928232	15928529	+	298	FBgn0010240	Lcch3	FBtr0074129	-0.550343	3.89096	0.00996508	0.295347	13.5655	13.5203	10.5954	10.2307	14.9489	13.9015	22.4987	18.8408	11.978	17.5475	0.682604
FBtr0088025-E4	chr2R;chr2R	12026092;12026092	12026572;12026572	-;-	481	FBgn0259985	Mppe	FBtr0088025	0.561256	3.35197	0.0100161	0.296538	13.4046	11.3278	8.81573	14.6083	8.39402	8.52893	7.41717	8.23506	12.0391	8.14379	1.47832
FBtr0113091-E3	chr2R;chr2R;chr2R;chr2R	17868287;17868287;17868287;17868287	17868369;17868369;17868369;17868369	-;-;-;-	83	FBgn0034282	Mapmodulin	FBtr0113091	0.571535	3.12531	0.0101668	0.300028	7.50659	10.3128	11.2576	12.0015	7.26224	7.7902	6.11916	6.48823	10.2696	6.91496	1.48513
FBtr0345094-E4	chr3L;chr3L	2439499;2439499	2439830;2439830	+;+	332	FBgn0266696	Svil	FBtr0345094	0.613985	2.78295	0.0101566	0.300028	8.20363	6.98345	8.85712	8.65679	6.22478	6.71569	3.77039	4.61663	8.17525	5.33187	1.53328
FBtr0345101-E3	chr3L;chr3L;chr3L;chr3L;chr3L;chr3L;chr3L;chr3L;chr3L;chr3L;chr3L;chr3L;chr3L;chr3L;chr3L;chr3L;chr3L	2439499;2439499;2439499;2439499;2439499;2439499;2439499;2439499;2439499;2439499;2439499;2439499;2439499;2439499;2439499;2439499;2439499	2439830;2439830;2439830;2439830;2439830;2439830;2439830;2439830;2439830;2439830;2439830;2439830;2439830;2439830;2439830;2439830;2439830	+;+;+;+;+;+;+;+;+;+;+;+;+;+;+;+;+	332	FBgn0266696	Svil	FBtr0345101	0.613985	2.78295	0.0101578	0.300028	8.20363	6.98345	8.85712	8.65679	6.22478	6.71569	3.77039	4.61663	8.17525	5.33187	1.53328
FBtr0074060-E2	chrX	15700172	15700807	-	636	FBgn0030669	CG9240	FBtr0074060	-0.505383	4.30818	0.0102152	0.300543	16.9971	18.3519	17.2176	12.6409	20.7021	19.6098	27.6908	24.6428	16.3018	23.1614	0.703838
FBtr0079637-E9	chr2L	8201017	8201708	-	692	FBgn0031998	SLC5A11	FBtr0079637	0.816793	2.42899	0.0102009	0.300543	11.4744	4.34436	3.9319	7.23038	3.25386	4.70098	3.77039	3.55605	6.74525	3.82032	1.76562
FBtr0308614-E2	chrX	15700172	15700807	-	636	FBgn0030669	CG9240	FBtr0308614	-0.505383	4.30818	0.0102171	0.300543	16.9971	18.3519	17.2176	12.6409	20.7021	19.6098	27.6908	24.6428	16.3018	23.1614	0.703838
FBtr0074441-E2	chrX;chrX;chrX	17287927;17287927;17287927	17289037;17289037;17289037	-;-;-	1111	FBgn0024238	Fim	FBtr0074441	-0.511295	4.63443	0.0102534	0.301147	16.8898	20.4225	25.9919	18.2973	34.7079	31.4294	26.3928	23.8318	20.4004	29.0905	0.701275
FBtr0343584-E8	chrX	10878054	10880557	-	2504	FBgn0017561	Ork1	FBtr0343584	-0.673931	4.55692	0.0102595	0.301147	18.6592	16.8496	13.0374	23.8553	15.6563	26.1912	37.2095	36.4963	18.1004	28.8883	0.626564
FBtr0073405-E7	chrX;chrX;chrX	10878054;10878054;10878054	10880576;10880576;10880576	-;-;-	2523	FBgn0017561	Ork1	FBtr0073405	-0.673664	4.55862	0.0102911	0.301752	18.7128	16.8902	13.0374	23.8553	15.6563	26.2583	37.2713	36.4963	18.1239	28.9205	0.62668
FBtr0073439-E1	chrX	11144120	11144249	+	130	FBgn0030272	CG15201	FBtr0073439	0.565044	3.48959	0.0103548	0.303295	11.0454	12.7489	11.1335	18.1006	8.53549	8.66324	8.52974	10.1067	13.2571	8.95879	1.47978
FBtr0084230-E3	chr3R	22419095	22420322	-	1228	FBgn0038964	Nop56	FBtr0084230	-0.539452	4.77386	0.0103793	0.303689	17.9086	27.4466	24.0467	19.4778	25.9366	25.9226	38.5075	38.9918	22.2199	32.3396	0.68708
FBtr0079272-E2	chr2L;chr2L;chr2L	6452122;6452122;6452122	6453057;6453057;6453057	-;-;-	936	FBgn0031814	retm	FBtr0079272	0.659965	2.70479	0.01046	0.304579	8.15001	6.82105	7.61547	8.75516	5.98899	6.78285	3.46135	3.55605	7.83542	4.94731	1.58377
FBtr0083233-E2	chr3R;chr3R;chr3R;chr3R;chr3R;chr3R;chr3R	16073034;16073034;16073034;16073034;16073034;16073034;16073034	16073402;16073402;16073402;16073402;16073402;16073402;16073402	-;-;-;-;-;-;-	369	FBgn0026059	Mhcl	FBtr0083233	0.688048	2.88652	0.0105068	0.304579	9.11514	6.82105	7.44991	12.5425	4.7629	8.05883	5.00659	4.49185	8.98215	5.58004	1.60969
FBtr0300401-E7	chr2L;chr2L;chr2L;chr2L;chr2L;chr2L;chr2L;chr2L;chr2L;chr2L	10992995;10992995;10992995;10992995;10992995;10992995;10992995;10992995;10992995;10992995	10993434;10993434;10993434;10993434;10993434;10993434;10993434;10993434;10993434;10993434	+;+;+;+;+;+;+;+;+;+	440	FBgn0026147	TTLL4A	FBtr0300401	0.571982	2.23974	0.0104313	0.304579	6.3806	4.66917	4.67689	6.34503	4.1027	3.76079	3.21411	3.68082	5.51792	3.6896	1.49553
FBtr0301240-E6	chrX;chrX	7237051;7237051	7241932;7241932	+;+	4882	FBgn0029939	CG9650	FBtr0301240	-0.49593	4.70746	0.0105038	0.304579	20.6967	20.3007	18.004	27.4951	32.2085	24.4451	30.534	34.6871	21.6241	30.4687	0.709717
FBtr0330344-E7	chr3L;chr3L;chr3L;chr3L;chr3L;chr3L;chr3L;chr3L;chr3L;chr3L	13541722;13541722;13541722;13541722;13541722;13541722;13541722;13541722;13541722;13541722	13541998;13541998;13541998;13541998;13541998;13541998;13541998;13541998;13541998;13541998	-;-;-;-;-;-;-;-;-;-	277	FBgn0264001	bru3	FBtr0330344	0.487687	4.45545	0.0104479	0.304579	20.9648	26.1473	28.558	26.1671	22.4469	18.1995	16.5032	15.4095	25.4593	18.1398	1.40351
FBtr0330354-E7	chr3L	13541722	13541998	-	277	FBgn0264001	bru3	FBtr0330354	0.487687	4.45545	0.0104462	0.304579	20.9648	26.1473	28.558	26.1671	22.4469	18.1995	16.5032	15.4095	25.4593	18.1398	1.40351
FBtr0333726-E2	chr3R;chr3R;chr3R;chr3R;chr3R;chr3R;chr3R	16625969;16625969;16625969;16625969;16625969;16625969;16625969	16626216;16626216;16626216;16626216;16626216;16626216;16626216	+;+;+;+;+;+;+	248	FBgn0285925	Fas1	FBtr0333726	0.902261	2.73227	0.0105133	0.304579	13.7263	7.22706	5.04939	8.06655	3.34818	8.2603	3.64677	2.99457	8.51733	4.56245	1.86683
FBtr0336644-E8	chr2R;chr2R;chr2R;chr2R	15948005;15948005;15948005;15948005	15948710;15948710;15948710;15948710	-;-;-;-	706	FBgn0265045	Strn-Mlck	FBtr0336644	0.775814	3.20452	0.0105207	0.304579	8.25725	9.05413	9.47795	19.1335	4.1027	6.17844	8.46793	8.11029	11.4807	6.71484	1.70975
FBtr0339582-E4	chr2R;chr2R	12026092;12026092	12026599;12026599	-;-	508	FBgn0259985	Mppe	FBtr0339582	0.558425	3.35452	0.0105047	0.304579	13.4046	11.3278	8.81573	14.6575	8.48834	8.52893	7.41717	8.23506	12.0514	8.16737	1.47556
FBtr0342712-E1	chr2L;chr2L;chr2L	13821248;13821248;13821248	13822148;13822148;13822148	+;+;+	901	FBgn0000153	b	FBtr0342712	0.886178	3.02655	0.0104739	0.304579	5.95165	6.57744	8.89851	20.2156	4.14985	6.91716	6.11916	5.36527	10.4108	5.63786	1.84658
FBtr0083278-E3	chr3R	16198000	16199197	-	1198	FBgn0038407	CG6126	FBtr0083278	0.654979	4.01064	0.0106167	0.307035	16.1392	16.8496	13.9065	31.3808	9.33717	13.7672	13.4745	13.1636	19.569	12.4356	1.57363
FBtr0082862-E1	chr3R	13608739	13609246	-	508	FBgn0038160	CG9759	FBtr0082862	-0.905852	3.71694	0.0106391	0.307358	7.13126	7.55187	6.00132	15.838	10.4689	30.3549	10.6931	16.9692	9.13061	17.1215	0.533282
FBtr0304726-E11	chr3R;chr3R;chr3R;chr3R	24311148;24311148;24311148;24311148	24312908;24312908;24312908;24312908	+;+;+;+	1761	FBgn0259685	crb	FBtr0304726	0.628982	3.31257	0.0106575	0.307567	12.225	11.3684	8.60879	15.4937	6.79067	10.275	5.81012	7.98551	11.924	7.71533	1.54549
FBtr0100384-E2	chrX	16210774	16213344	-	2571	FBgn0000459	disco	FBtr0100384	-0.495967	4.90225	0.0107021	0.308528	21.0184	23.1834	22.1428	32.6597	29.5677	33.5113	36.0969	40.4891	24.7511	34.9162	0.708871
FBtr0333726-E12	chr3R;chr3R;chr3R;chr3R;chr3R;chr3R;chr3R	16636429;16636429;16636429;16636429;16636429;16636429;16636429	16636576;16636576;16636576;16636576;16636576;16636576;16636576	+;+;+;+;+;+;+	148	FBgn0285925	Fas1	FBtr0333726	0.813947	4.08497	0.0107164	0.308615	35.6563	15.3068	13.6996	21.3468	12.2609	19.6098	7.47898	9.54519	21.5024	12.2237	1.75907
FBtr0345627-E2	chr2R	16868491	16869280	+	790	FBgn0028737	eEF1beta	FBtr0345627	-0.551124	7.44871	0.0107443	0.309095	109.543	149.86	116.674	190.597	151.187	201.941	238.153	239.129	141.668	207.602	0.682403
FBtr0332947-E2	chr2R	16868491	16869129	+	639	FBgn0028737	eEF1beta	FBtr0332947	-0.551007	7.44865	0.0107583	0.309176	109.543	149.86	116.674	190.597	151.187	201.874	238.153	239.129	141.668	207.585	0.682458
FBtr0075375-E1	chr3L	16331933	16331991	+	59	FBgn0040074	retinin	FBtr0075375	0.802997	3.15381	0.0107824	0.309533	7.29211	8.2421	9.31239	19.7729	4.33848	6.85	5.99554	8.42222	11.1549	6.40156	1.74252
FBtr0078023-E2	chr2L	877970	878270	+	301	FBgn0002936	ninaA	FBtr0078023	0.708475	3.24985	0.0107933	0.309533	11.3671	10.6782	7.36714	17.2152	5.51742	7.92451	5.56288	9.54519	11.6569	7.1375	1.63319
FBtr0085110-E3	chr3R;chr3R;chr3R	27154456;27154456;27154456	27155505;27155505;27155505	+;+;+	1050	FBgn0029155	Men-b	FBtr0085110	0.742587	3.36585	0.0108262	0.310151	17.9622	8.72932	12.789	11.5588	9.05422	11.2152	5.0684	5.11572	12.7598	7.61339	1.67597
FBtr0086010-E8	chr2R;chr2R;chr2R	6090419;6090419;6090419	6093733;6093733;6093733	-;-;-	3315	FBgn0000546	EcR	FBtr0086010	-0.549215	4.594	0.0108445	0.310351	14.8523	20.7473	18.4592	24.1013	24.4275	21.6245	31.7084	36.6835	19.54	28.611	0.682956
FBtr0345634-E15	chr2L	877172	878334	-	1163	FBgn0031292	CG15824	FBtr0345634	0.66263	4.42428	0.0108578	0.310409	23.8066	23.427	16.1415	41.3165	13.1098	18.7368	14.1544	20.1509	26.1729	16.538	1.58259
FBtr0070651-E3	chrX;chrX;chrX;chrX;chrX;chrX	4349653;4349653;4349653;4349653;4349653;4349653	4349712;4349712;4349712;4349712;4349712;4349712	+;+;+;+;+;+	60	FBgn0262738	norpA	FBtr0070651	0.736266	2.83602	0.0109052	0.311203	9.70494	7.47067	5.46327	12.4933	4.29133	6.98432	3.70858	6.11391	8.78305	5.27453	1.66518
FBtr0305064-E10	chr2L;chr2L	957279;957279	958098;958098	+;+	820	FBgn0028481	CG4341	FBtr0305064	-0.469843	5.33685	0.0109083	0.311203	36.7823	37.9624	30.5033	30.0528	42.9133	37.8093	53.8363	52.8416	33.8252	46.8501	0.721987
FBtr0089565-E6	chr3L	8638267	8638813	+	547	FBgn0035917	Zasp66	FBtr0089565	-1.01639	3.16238	0.0110181	0.313685	6.05889	8.2015	2.56608	6.68933	17.2125	18.6025	5.62469	6.11391	5.87895	11.8884	0.494512
FBtr0089566-E7	chr3L;chr3L	8638267;8638267	8638813;8638813	+;+	547	FBgn0035917	Zasp66	FBtr0089566	-1.01639	3.16238	0.0110173	0.313685	6.05889	8.2015	2.56608	6.68933	17.2125	18.6025	5.62469	6.11391	5.87895	11.8884	0.494512
FBtr0087785-E2	chr2R	12886369	12887240	+	872	FBgn0003975	vg	FBtr0087785	-0.568355	2.81062	0.0110383	0.313933	5.20099	6.13082	5.29772	5.70561	8.44118	6.17844	9.64232	8.85893	5.58378	8.28022	0.674353
FBtr0334290-E12	chr3R;chr3R;chr3R;chr3R;chr3R;chr3R;chr3R;chr3R;chr3R	14807660;14807660;14807660;14807660;14807660;14807660;14807660;14807660;14807660	14807934;14807934;14807934;14807934;14807934;14807934;14807934;14807934;14807934	-;-;-;-;-;-;-;-;-	275	FBgn0266756	btsz	FBtr0334290	0.584376	3.00581	0.0110519	0.313996	7.8283	8.3639	9.6435	12.0998	5.37595	6.98432	5.6865	7.29926	9.48388	6.3365	1.49671
FBtr0076417-E23	chr3L;chr3L;chr3L;chr3L;chr3L;chr3L;chr3L;chr3L	9634687;9634687;9634687;9634687;9634687;9634687;9634687;9634687	9635313;9635313;9635313;9635313;9635313;9635313;9635313;9635313	-;-;-;-;-;-;-;-	627	FBgn0016081	fry	FBtr0076417	0.521065	4.45455	0.011081	0.314498	22.4661	21.6406	22.8464	35.8568	15.8449	16.9235	19.2846	19.5895	25.7025	17.9106	1.43504
FBtr0073270-E2	chr3L;chr3L	4115305;4115305	4115646;4115646	-;-	342	FBgn0035499	Chd64	FBtr0073270	0.503756	4.10558	0.0111023	0.314776	20.1069	19.2045	19.5353	21.3468	16.2693	17.3265	11.5584	11.3544	20.0484	14.1272	1.41914
FBtr0289960-E1	chrX	16336184	16336743	+	560	FBgn0278608	Dsp1	FBtr0289960	-0.617527	2.56617	0.0111328	0.315315	4.39671	4.54736	4.96661	4.52514	7.92245	9.26765	4.75935	6.36346	4.60896	7.07823	0.651146
FBtr0075355-E5	chr3L	16648442	16650582	-	2141	FBgn0260960	Baldspot	FBtr0075355	-0.465599	6.37656	0.0111455	0.315349	67.9882	68.6165	55.5846	86.7646	95.871	89.7216	90.0568	109.489	69.7385	96.2846	0.724295
FBtr0072366-E12	chr2R;chr2R	24394295;24394295	24395275;24395275	-;-	981	FBgn0035001	Slik	FBtr0072366	0.60322	4.08271	0.0111772	0.315919	23.5385	15.1849	20.8184	21.642	18.863	14.2373	8.83879	11.3544	20.2959	13.3234	1.52334
FBtr0330353-E7	chr3L;chr3L;chr3L;chr3L	13541722;13541722;13541722;13541722	13542022;13542022;13542022;13542022	-;-;-;-	301	FBgn0264001	bru3	FBtr0330353	0.478909	4.49051	0.0111944	0.31608	21.3938	26.5534	29.0961	27.0525	22.7299	18.8711	17.2449	15.7839	26.0239	18.6574	1.39483
FBtr0333701-E13	chr4;chr4	1135094;1135094	1135484;1135484	+;+	391	FBgn0039927	CG11155	FBtr0333701	0.682259	3.4204	0.0112534	0.317419	20.5895	10.5158	7.73963	13.4279	7.6395	8.66324	7.54079	8.67177	13.0682	8.12883	1.60764
FBtr0301682-E7	chr2L	2718840	2718924	+	85	FBgn0051690	CG31690	FBtr0301682	-0.556225	1.83909	0.011267	0.317476	2.8954	2.8827	3.02135	2.5085	4.38564	3.22353	4.20306	4.80379	2.82699	4.154	0.680545
FBtr0331265-E9	chrX;chrX;chrX;chrX	7084164;7084164;7084164;7084164	7084819;7084819;7084819;7084819	-;-;-;-	656	FBgn0264270	Sxl	FBtr0331265	0.643472	3.25275	0.0112966	0.31766	14.7451	9.78495	7.61547	13.8213	6.88498	9.60344	6.92269	5.98914	11.4917	7.35006	1.56349
FBtr0336729-E7	chrX;chrX;chrX;chrX;chrX;chrX	7084164;7084164;7084164;7084164;7084164;7084164	7084819;7084819;7084819;7084819;7084819;7084819	-;-;-;-;-;-	656	FBgn0264270	Sxl	FBtr0336729	0.643472	3.25275	0.0112953	0.31766	14.7451	9.78495	7.61547	13.8213	6.88498	9.60344	6.92269	5.98914	11.4917	7.35006	1.56349
FBtr0304869-E1	chr3R	9728895	9730872	-	1978	FBgn0262477	FoxP	FBtr0304869	0.806472	2.72872	0.0113305	0.318287	14.7451	5.96842	5.13216	7.37794	4.99869	6.17844	4.07944	3.68082	8.3059	4.73435	1.75439
FBtr0334290-E13	chr3R;chr3R;chr3R;chr3R;chr3R;chr3R;chr3R;chr3R;chr3R	14807390;14807390;14807390;14807390;14807390;14807390;14807390;14807390;14807390	14807598;14807598;14807598;14807598;14807598;14807598;14807598;14807598;14807598	-;-;-;-;-;-;-;-;-	209	FBgn0266756	btsz	FBtr0334290	0.538643	3.11156	0.0113596	0.318779	8.95429	9.29774	10.0988	12.0015	5.84752	7.38726	6.9845	7.61119	10.0881	6.95762	1.44993
FBtr0081001-E2	chr2L	17477399	17477560	-	162	FBgn0027885	Aac11	FBtr0081001	0.903022	2.28232	0.0113772	0.318944	10.7237	4.22255	3.64218	6.24666	2.31071	5.57402	2.28696	3.11934	6.20877	3.32276	1.86856
FBtr0089263-E3	chrX	16336267	16336743	+	477	FBgn0278608	Dsp1	FBtr0089263	-0.61548	2.56121	0.0114106	0.319554	4.39671	4.54736	4.96661	4.47595	7.87529	9.2005	4.75935	6.36346	4.59666	7.04965	0.652041
FBtr0087047-E9	chr2R	16900837	16901025	+	189	FBgn0004784	inaC	FBtr0087047	0.723397	3.77601	0.0114686	0.320852	16.2464	12.6271	10.6368	28.1837	7.54519	12.1554	9.08603	12.2278	16.9235	10.2536	1.65049
FBtr0080496-E1	chr2L	13142494	13142903	-	410	FBgn0032472	CG9928	FBtr0080496	-0.639311	4.09277	0.0116078	0.323095	13.2974	15.3068	7.61547	16.9693	16.4108	28.3402	17.6776	20.4629	13.2972	20.7229	0.641669
FBtr0086577-E1	chr2R	19067155	19067540	+	386	FBgn0004168	5-HT1A	FBtr0086577	-0.61024	2.10606	0.0115873	0.323095	2.78816	3.81654	2.73164	4.03328	4.7629	4.43236	4.4503	6.80016	3.3424	5.11143	0.653907
FBtr0087782-E1	chr2R	12870249	12870330	+	82	FBgn0000181	bic	FBtr0087782	0.651799	2.344	0.0115718	0.323095	7.13126	4.75037	7.03603	5.31212	5.65889	3.29069	3.52316	2.80741	6.05744	3.82004	1.5857
FBtr0305029-E3	chr3R;chr3R	20287949;20287949	20289160;20289160	+;+	1212	FBgn0262582	cic	FBtr0305029	-0.616293	3.27575	0.0115801	0.323095	4.87928	8.72932	9.14684	7.5255	8.58265	11.2152	13.969	12.8517	7.57023	11.6546	0.649547
FBtr0344651-E31	chrX;chrX;chrX;chrX;chrX;chrX;chrX	5250423;5250423;5250423;5250423;5250423;5250423;5250423	5250574;5250574;5250574;5250574;5250574;5250574;5250574	+;+;+;+;+;+;+	152	FBgn0266098	rg	FBtr0344651	-0.589579	3.95697	0.0116273	0.323095	8.68619	12.1804	12.2924	16.1823	13.8643	15.849	22.9932	21.6482	12.3353	18.5887	0.663593
FBtr0344669-E31	chrX;chrX	5250423;5250423	5250574;5250574	+;+	152	FBgn0029746	CG15465	FBtr0344669	-0.58958	3.95697	0.0116312	0.323095	8.68619	12.1804	12.2924	16.1823	13.8643	15.849	22.9932	21.6482	12.3353	18.5887	0.663593
FBtr0345616-E1	chr2L	13142445	13142903	-	459	FBgn0032472	CG9928	FBtr0345616	-0.639311	4.09277	0.0116113	0.323095	13.2974	15.3068	7.61547	16.9693	16.4108	28.3402	17.6776	20.4629	13.2972	20.7229	0.641669
FBtr0301020-E1	chrX	11493135	11493385	+	251	FBgn0052666	Drak	FBtr0301020	-0.565638	2.0131	0.0116707	0.323864	2.78816	3.41052	2.81441	3.73816	4.38564	3.82794	5.19202	5.49004	3.18781	4.72391	0.674825
FBtr0300337-E10	chr3R;chr3R;chr3R;chr3R	28521542;28521542;28521542;28521542	28521700;28521700;28521700;28521700	-;-;-;-	159	FBgn0003137	Ppn	FBtr0300337	-0.642081	2.35433	0.0117188	0.324543	3.80691	4.18195	3.76635	3.98409	3.58396	6.71569	8.2825	6.11391	3.93482	6.17402	0.63732
FBtr0303047-E2	chrX;chrX;chrX;chrX;chrX	2014342;2014342;2014342;2014342;2014342	2018004;2018004;2018004;2018004;2018004	+;+;+;+;+	3663	FBgn0261954	east	FBtr0303047	-0.597549	4.96567	0.0117123	0.324543	17.7477	23.9549	24.9572	32.5613	28.0587	31.3623	35.6024	55.2123	24.8053	37.5589	0.660436
FBtr0334994-E5	chr2R;chr2R;chr2R;chr2R	4726848;4726848;4726848;4726848	4727085;4727085;4727085;4727085	-;-;-;-	238	FBgn0026401	Nipped-B	FBtr0334994	-0.596544	1.91242	0.0117306	0.324544	2.19836	3.00451	3.10413	3.39385	3.11239	5.37255	4.69754	4.67901	2.92521	4.46537	0.655088
FBtr0075968-E1	chr3L	12526589	12526731	-	143	FBgn0004926	eIF2beta	FBtr0075968	-0.585126	2.33094	0.0117617	0.324716	3.59244	4.75037	4.6355	2.80362	5.4231	5.84265	5.62469	6.92494	3.94548	5.95384	0.662678
FBtr0333307-E1	chrX;chrX;chrX;chrX;chrX;chrX;chrX;chrX;chrX	8055967;8055967;8055967;8055967;8055967;8055967;8055967;8055967;8055967	8056137;8056137;8056137;8056137;8056137;8056137;8056137;8056137;8056137	-;-;-;-;-;-;-;-;-	171	FBgn0004656	fs(1)h	FBtr0333307	-0.607754	2.80514	0.0117499	0.324716	3.80691	5.5218	5.38049	7.1812	7.12077	10.0735	7.84984	8.42222	5.4726	8.36659	0.654102
FBtr0343563-E3	chrX;chrX;chrX;chrX;chrX;chrX	11428982;11428982;11428982;11428982;11428982;11428982	11429173;11429173;11429173;11429173;11429173;11429173	+;+;+;+;+;+	192	FBgn0001145	Gs2	FBtr0343563	0.557166	4.78083	0.0117723	0.324716	28.9004	23.8737	30.1308	47.4648	18.4857	25.8554	20.459	23.8318	32.5924	22.158	1.47091
FBtr0089052-E2	chr2R	7156791	7158065	-	1275	FBgn0002930	nec	FBtr0089052	-0.592339	5.25009	0.0118009	0.325176	26.4875	24.4827	27.1094	43.1364	32.35	46.5397	63.2932	40.6138	30.304	45.6992	0.663119
FBtr0075529-E8	chr3L	15925805	15926336	-	532	FBgn0000489	Pka-C3	FBtr0075529	0.531661	2.99521	0.0118303	0.325332	10.5092	9.66315	8.36046	8.6076	6.69635	6.98432	6.49002	5.49004	9.28511	6.41518	1.44736
FBtr0084362-E5	chr3R	23033284	23033729	-	446	FBgn0039040	CG13833	FBtr0084362	0.699049	2.59204	0.0118198	0.325332	6.54145	6.21202	5.29772	11.2145	4.33848	6.04412	3.89401	3.74321	7.31642	4.50496	1.62408
FBtr0303046-E2	chrX	2014360	2018004	+	3645	FBgn0261954	east	FBtr0303046	-0.596355	4.96496	0.0118423	0.325339	17.7477	23.9549	24.9572	32.5613	28.0587	31.3623	35.5406	55.15	24.8053	37.5279	0.660983
FBtr0080539-E2	chr2L	13808809	13808967	+	159	FBgn0027844	CAH1	FBtr0080539	0.622414	2.97171	0.011957	0.328161	7.88192	8.52631	7.90519	13.1327	5.32879	7.7902	6.11916	5.11572	9.36154	6.08847	1.53758
FBtr0071489-E3	chrX;chrX	10075144;10075144	10075627;10075627	-;-	484	FBgn0052685	ZAP3	FBtr0071489	-0.626978	4.22136	0.0119726	0.32826	9.75856	18.2707	14.6515	15.6904	15.4676	21.9603	19.9027	33.0026	14.5928	22.5833	0.646175
FBtr0330259-E3	chrX;chrX	15177693;15177693	15181333;15181333	+;+	3641	FBgn0263994	CG43737	FBtr0330259	-0.485857	4.50731	0.0119888	0.328375	17.8013	14.8195	20.4045	22.5273	29.662	26.7956	21.5716	27.6998	18.8882	26.4322	0.714588
FBtr0086060-E7	chr2R;chr2R	5676750;5676750	5678009;5678009	-;-	1260	FBgn0033033	scaf	FBtr0086060	0.617021	3.2586	0.0120682	0.330222	12.6003	11.0436	7.20158	14.9526	6.22478	7.7902	7.16993	8.67177	11.4495	7.46417	1.53393
FBtr0070008-E4	chrX	20171130	20171526	+	397	FBgn0031094	CG9578	FBtr0070008	-0.453003	5.17772	0.0121518	0.33053	30.3481	32.6842	32.5727	26.3147	33.1988	41.1	48.6443	44.1075	30.4799	41.7627	0.729836
FBtr0073299-E3	chr3L	4432386	4432522	+	137	FBgn0000038	nAChRbeta1	FBtr0073299	0.83248	2.48902	0.0121242	0.33053	11.3135	5.19699	4.05606	7.67306	2.92376	5.97696	2.78144	4.17992	7.0599	3.96552	1.78032
FBtr0077346-E5	chrX;chrX;chrX;chrX;chrX;chrX;chrX;chrX	22466165;22466165;22466165;22466165;22466165;22466165;22466165;22466165	22466375;22466375;22466375;22466375;22466375;22466375;22466375;22466375	+;+;+;+;+;+;+;+	211	FBgn0031187	Usp2	FBtr0077346	0.626786	3.05545	0.0121076	0.33053	8.63257	10.4752	12.1682	8.41085	9.10138	6.64853	4.88297	4.99095	9.9217	6.40596	1.54882
FBtr0332539-E3	chr3R;chr3R	19200022;19200022	19200706;19200706	+;+	685	FBgn0051475	CG31475	FBtr0332539	-0.444775	4.10269	0.0121479	0.33053	13.4582	13.7639	16.4726	14.2148	20.4192	18.8711	19.5319	20.0262	14.4774	19.7121	0.734443
FBtr0336853-E5	chr3L	7658409	7661506	-	3098	FBgn0265084	CG44195	FBtr0336853	0.613941	7.32126	0.0121088	0.33053	181.981	148.358	181.198	261.671	148.593	170.646	77.8803	108.054	193.302	126.293	1.53058
FBtr0339183-E3	chr3R	30206447	30206721	-	275	FBgn0039757	RpS7	FBtr0339183	-0.456595	8.08298	0.0121516	0.33053	200.211	265.696	218.531	229.651	249.84	308.519	369.808	326.408	228.522	313.644	0.728605
FBtr0089422-E4	chr3R;chr3R;chr3R	30206530;30206530;30206530	30206721;30206721;30206721	-;-;-	192	FBgn0039757	RpS7	FBtr0089422	-0.456524	8.08294	0.0121652	0.330567	200.211	265.696	218.531	229.651	249.84	308.519	369.746	326.408	228.522	313.628	0.728641
FBtr0071909-E4	chr2R;chr2R	22857038;22857038	22857393;22857393	-;-	356	FBgn0001263	inaD	FBtr0071909	0.600811	3.51932	0.012188	0.330861	13.6191	11.6526	10.2229	19.2318	7.87529	10.8794	7.47898	9.85712	13.6816	9.0227	1.51636
FBtr0304679-E3	chr2R;chr2R;chr2R;chr2R;chr2R;chr2R;chr2R;chr2R	16763198;16763198;16763198;16763198;16763198;16763198;16763198;16763198	16763340;16763340;16763340;16763340;16763340;16763340;16763340;16763340	-;-;-;-;-;-;-;-	143	FBgn0267002	unc-104	FBtr0304679	-0.626099	2.3173	0.0122102	0.331135	2.8954	4.38496	4.84244	3.24629	4.4328	7.3201	5.25383	6.92494	3.84227	5.98292	0.642207
FBtr0086992-E5	chr2R	17359306	17361486	+	2181	FBgn0265487	mbl	FBtr0086992	0.587013	3.56241	0.0123016	0.331338	10.9918	15.4692	12.1268	17.5103	7.78097	12.6255	7.66441	9.35802	14.0245	9.35723	1.49879
FBtr0089259-E3	chrX;chrX;chrX	16336291;16336291;16336291	16336743;16336743;16336743	+;+;+	453	FBgn0278608	Dsp1	FBtr0089259	-0.613028	2.5528	0.0123142	0.331338	4.39671	4.50676	4.96661	4.42677	7.87529	9.2005	4.75935	6.1763	4.57421	7.00286	0.653192
FBtr0273293-E1	chr2L	2856070	2856175	+	106	FBgn0015521	RpS21	FBtr0273293	-0.440473	5.76969	0.0123088	0.331338	41.7688	51.7263	42.9198	48.4485	54.3725	58.225	73.3682	65.0071	46.2158	62.7432	0.736587
FBtr0304727-E3	chr3R;chr3R	16340822;16340822	16340946;16340946	-;-	125	FBgn0283477	SF2	FBtr0304727	0.657645	2.22759	0.0122794	0.331338	7.23849	4.06015	5.95993	5.11537	4.47996	2.68628	2.5342	4.36708	5.59349	3.51688	1.59047
FBtr0305005-E16	chr3R;chr3R;chr3R;chr3R;chr3R;chr3R;chr3R;chr3R	16570244;16570244;16570244;16570244;16570244;16570244;16570244;16570244	16571363;16571363;16571363;16571363;16571363;16571363;16571363;16571363	+;+;+;+;+;+;+;+	1120	FBgn0259244	CG42342	FBtr0305005	0.747934	2.62058	0.0122498	0.331338	12.0105	5.80601	4.59411	7.91899	3.39533	5.77549	4.26487	4.61663	7.58241	4.51308	1.6801
FBtr0334836-E9	chr2L;chr2L;chr2L;chr2L	7381961;7381961;7381961;7381961	7382058;7382058;7382058;7382058	+;+;+;+	98	FBgn0002938	ninaC	FBtr0334836	0.507854	4.62629	0.0122609	0.331338	30.9915	24.3609	22.5981	37.5291	17.2125	22.699	19.4083	21.8978	28.8699	20.3044	1.42186
FBtr0335131-E1	chr2L;chr2L;chr2L;chr2L	2856111;2856111;2856111;2856111	2856175;2856175;2856175;2856175	+;+;+;+	65	FBgn0015521	RpS21	FBtr0335131	-0.440473	5.76969	0.0123128	0.331338	41.7688	51.7263	42.9198	48.4485	54.3725	58.225	73.3682	65.0071	46.2158	62.7432	0.736587
FBtr0336694-E1	chr2R	10281622	10284801	+	3180	FBgn0033504	CAP	FBtr0336694	0.52772	5.40563	0.0122704	0.331338	45.5757	46.3669	40.4779	67.2376	32.5858	45.801	27.938	32.1916	49.9145	34.6291	1.4414
FBtr0071123-E5	chrX	8035741	8036159	-	419	FBgn0029990	CG2233	FBtr0071123	-0.56894	7.40009	0.0123481	0.331923	159.3	121.195	87.8262	175.644	146.471	235.251	204.034	221.161	135.992	201.729	0.674129
FBtr0074372-E6	chrX	16680601	16681571	-	971	FBgn0000152	Axs	FBtr0074372	0.546131	1.87847	0.0123827	0.332203	4.02139	4.26315	3.68357	4.91863	2.64082	3.35785	2.65782	2.93218	4.22168	2.89717	1.45718
FBtr0077452-E3	chr2L;chr2L;chr2L	4457375;4457375;4457375	4457509;4457509;4457509	-;-;-	135	FBgn0285948	RpL27A	FBtr0077452	-0.518734	8.41441	0.0123714	0.332203	234.045	299.679	248.082	339.926	295.819	343.508	486.504	481.377	280.433	401.802	0.697939
FBtr0081118-E4	chr2L	18841400	18843158	-	1759	FBgn0053120	CG33120	FBtr0081118	-0.673924	2.21191	0.012399	0.332314	4.77204	2.6391	2.73164	3.98409	4.24417	5.70834	7.78803	4.7414	3.53172	5.62048	0.628365
FBtr0072254-E2	chr2R	24155804	24155977	+	174	FBgn0019643	AANAT1	FBtr0072254	0.571031	2.99863	0.0124845	0.332372	7.56021	7.99849	9.51934	12.5425	6.41341	5.90981	6.67545	6.30107	9.40513	6.32493	1.48699
FBtr0072255-E3	chr2R	24155804	24155977	+	174	FBgn0019643	AANAT1	FBtr0072255	0.571031	2.99863	0.0124859	0.332372	7.56021	7.99849	9.51934	12.5425	6.41341	5.90981	6.67545	6.30107	9.40513	6.32493	1.48699
FBtr0075356-E5	chr3L	16648841	16650582	-	1742	FBgn0260960	Baldspot	FBtr0075356	-0.448116	5.72172	0.0124599	0.332372	46.38	42.1849	36.4218	53.3671	66.3033	57.5535	55.2579	64.0713	44.5885	60.7965	0.733405
FBtr0112819-E7	chr2R;chr2R;chr2R;chr2R;chr2R	16940093;16940093;16940093;16940093;16940093	16940221;16940221;16940221;16940221;16940221	+;+;+;+;+	129	FBgn0003091	Pkc53E	FBtr0112819	0.500254	3.10831	0.0124685	0.332372	10.1339	10.1504	10.3057	9.24702	7.68666	6.64853	6.86088	6.92494	9.95925	7.03025	1.41663
FBtr0305069-E2	chr2R	16940093	16940221	+	129	FBgn0003091	Pkc53E	FBtr0305069	0.500253	3.10831	0.0124571	0.332372	10.1339	10.1504	10.3057	9.24702	7.68666	6.64853	6.86088	6.92494	9.95925	7.03025	1.41663
FBtr0330702-E8	chr2L;chr2L;chr2L;chr2L;chr2L;chr2L;chr2L;chr2L;chr2L;chr2L;chr2L	7651238;7651238;7651238;7651238;7651238;7651238;7651238;7651238;7651238;7651238;7651238	7651474;7651474;7651474;7651474;7651474;7651474;7651474;7651474;7651474;7651474;7651474	-;-;-;-;-;-;-;-;-;-;-	237	FBgn0264087	Slob	FBtr0330702	0.624743	2.28852	0.0124296	0.332372	6.91678	4.46616	5.04939	6.73852	3.58396	4.8353	2.59601	3.99276	5.79271	3.75201	1.5439
FBtr0344643-E1	chr3R	13607370	13609246	-	1877	FBgn0038160	CG9759	FBtr0344643	-0.871853	3.75915	0.0124573	0.332372	8.09639	7.91729	6.04271	16.1331	10.7519	31.0265	11.0639	17.094	9.54737	17.4841	0.546061
FBtr0073188-E1	chr3L	3745828	3746584	-	757	FBgn0052264	CG32264	FBtr0073188	-0.622723	3.07989	0.0125189	0.332927	5.41547	8.68871	5.7116	6.54178	8.01676	8.32746	10.2604	14.0994	6.58939	10.176	0.647541
FBtr0070480-E2	chrX	2710320	2710901	+	582	FBgn0024997	CG2681	FBtr0070480	0.751755	2.64364	0.0125763	0.334082	4.39671	7.75488	5.95993	12.5917	3.48965	4.96961	4.88297	4.92856	7.6758	4.5677	1.68045
FBtr0308622-E11	chr3R;chr3R;chr3R;chr3R;chr3R;chr3R;chr3R;chr3R;chr3R;chr3R;chr3R;chr3R;chr3R;chr3R;chr3R;chr3R;chr3R;chr3R	26573854;26573854;26573854;26573854;26573854;26573854;26573854;26573854;26573854;26573854;26573854;26573854;26573854;26573854;26573854;26573854;26573854;26573854	26574461;26574461;26574461;26574461;26574461;26574461;26574461;26574461;26574461;26574461;26574461;26574461;26574461;26574461;26574461;26574461;26574461;26574461	+;+;+;+;+;+;+;+;+;+;+;+;+;+;+;+;+;+	608	FBgn0263289	scrib	FBtr0308622	0.741617	2.43714	0.0125867	0.334082	8.31086	5.19699	6.37382	6.64015	3.63112	6.85	2.78144	2.62025	6.63045	3.9707	1.66984
FBtr0071102-E5	chrX;chrX;chrX;chrX	7985108;7985108;7985108;7985108	7985356;7985356;7985356;7985356	+;+;+;+	249	FBgn0003447	sn	FBtr0071102	0.551186	3.00472	0.0126071	0.334161	8.90067	8.3233	9.72628	10.6242	6.31909	7.7902	6.49002	5.05333	9.39362	6.41316	1.46474
FBtr0073723-E2	chrX;chrX	13129306;13129306	13130290;13130290	+;+	985	FBgn0030451	CG15717	FBtr0073723	-0.74361	3.0301	0.0126383	0.334161	5.57632	4.99398	3.89051	9.83726	7.02646	13.5657	11.5584	8.547	6.07452	10.1744	0.59704
FBtr0078825-E1	chr3R	5237232	5237315	-	84	FBgn0087005	rtp	FBtr0078825	0.587757	2.70255	0.0126243	0.334161	7.07764	6.29323	6.95325	10.3783	4.62143	5.3054	4.88297	5.61481	7.67561	5.10615	1.50321
FBtr0301669-E1	chr2L;chr2L	19464267;19464267	19467758;19467758	+;+	3492	FBgn0000964	tj	FBtr0301669	-0.572722	2.70223	0.0126282	0.334161	4.71843	4.30376	5.13216	6.54178	7.40372	7.52157	6.61364	9.23325	5.17403	7.69305	0.672559
FBtr0077425-E6	chr2L	4331031	4331830	+	800	FBgn0028482	bdl	FBtr0077425	0.620313	5.11937	0.0126521	0.334202	37.2648	35.8917	31.7863	62.9584	17.2125	30.7579	27.1963	34.1256	41.9753	27.3231	1.53626
FBtr0074318-E3	chrX	16679985	16681784	+	1800	FBgn0261245	sing	FBtr0074318	0.549749	2.34944	0.012678	0.334564	6.05889	5.96842	5.13216	6.49259	3.86691	5.03677	3.46135	3.8056	5.91301	4.04265	1.46266
FBtr0074117-E1	chrX	15890589	15891547	+	959	FBgn0030704	CG15916	FBtr0074117	-0.479961	4.16587	0.0126911	0.334589	15.2813	17.1744	15.9345	11.2637	21.2208	19.2069	23.3023	19.5271	14.9135	20.8143	0.716502
FBtr0070974-E3	chrX	6818178	6819093	-	916	FBgn0029905	Nf-YC	FBtr0070974	-0.462256	4.23256	0.0127074	0.334698	13.7799	17.4992	16.8865	14.7559	19.9947	19.4755	21.8188	25.5162	15.7304	21.7013	0.724858
FBtr0330344-E3	chr3L;chr3L;chr3L;chr3L;chr3L;chr3L;chr3L;chr3L;chr3L;chr3L;chr3L;chr3L;chr3L;chr3L	13638517;13638517;13638517;13638517;13638517;13638517;13638517;13638517;13638517;13638517;13638517;13638517;13638517;13638517	13638565;13638565;13638565;13638565;13638565;13638565;13638565;13638565;13638565;13638565;13638565;13638565;13638565;13638565	-;-;-;-;-;-;-;-;-;-;-;-;-;-	49	FBgn0264001	bru3	FBtr0330344	0.528856	2.27808	0.0127342	0.335082	6.11251	5.603	5.008	5.65642	4.52711	3.62647	3.8322	3.43128	5.59498	3.85427	1.45163
FBtr0082156-E2	chr3R	9797769	9800590	-	2822	FBgn0037758	CG9467	FBtr0082156	0.461999	6.28575	0.0127574	0.33537	79.9988	79.0511	86.419	115.588	58.9468	64.4035	76.3968	62.3868	90.2641	65.5335	1.37737
FBtr0073439-E3	chrX	11144614	11144809	+	196	FBgn0030272	CG15201	FBtr0073439	0.530193	3.95518	0.0128709	0.3362	14.1553	18.7173	14.8171	25.0358	12.8268	12.424	12.3001	12.7893	18.1814	12.5851	1.44468
FBtr0089262-E2	chrX;chrX	16336288;16336288	16336743;16336743	+;+	456	FBgn0278608	Dsp1	FBtr0089262	-0.605961	2.55564	0.012877	0.3362	4.39671	4.54736	4.96661	4.47595	7.87529	9.2005	4.75935	6.1763	4.59666	7.00286	0.656398
FBtr0089562-E8	chr3L;chr3L;chr3L;chr3L;chr3L	8638267;8638267;8638267;8638267;8638267	8638673;8638673;8638673;8638673;8638673	+;+;+;+;+	407	FBgn0035917	Zasp66	FBtr0089562	-1.00132	3.12432	0.0128992	0.3362	5.95165	7.99849	2.56608	6.54178	16.6937	18.3338	5.43926	5.6772	5.7645	11.536	0.499696
FBtr0100328-E9	chrX;chrX	15352334;15352334	15353167;15353167	-;-	834	FBgn0000028	acj6	FBtr0100328	-0.57721	2.70369	0.0128753	0.3362	5.46908	5.19699	5.17355	4.82026	9.43148	8.86471	6.3664	6.11391	5.16497	7.69413	0.671287
FBtr0114456-E6	chr2R	15337893	15338210	+	318	FBgn0034012	Hr51	FBtr0114456	0.592261	1.96214	0.0128484	0.3362	4.18224	4.58797	5.54605	3.78734	2.97092	2.08186	3.52316	3.43128	4.5259	3.0018	1.50773
FBtr0301158-E7	chr3L;chr3L;chr3L	8638267;8638267;8638267	8638673;8638673;8638673	+;+;+	407	FBgn0035917	Zasp66	FBtr0301158	-1.00132	3.12432	0.012899	0.3362	5.95165	7.99849	2.56608	6.54178	16.6937	18.3338	5.43926	5.6772	5.7645	11.536	0.499696
FBtr0302710-E7	chr3L;chr3L	9592727;9592727	9594509;9594509	+;+	1783	FBgn0261555	CG42673	FBtr0302710	-0.427691	5.27857	0.012886	0.3362	32.2247	34.6737	37.7462	27.4459	45.0353	42.376	47.2226	43.1093	33.0226	44.4358	0.743153
FBtr0333331-E1	chrX;chrX;chrX	13284892;13284892;13284892	13285632;13285632;13285632	-;-;-	741	FBgn0041210	HDAC4	FBtr0333331	-0.560564	3.83043	0.0128939	0.3362	9.81218	12.424	10.3057	13.1819	13.77	12.3569	19.2228	22.1473	11.431	16.8742	0.677421
FBtr0336691-E13	chrX;chrX;chrX;chrX;chrX	19571169;19571169;19571169;19571169;19571169	19571704;19571704;19571704;19571704;19571704	-;-;-;-;-	536	FBgn0031030	Tao	FBtr0336691	-0.419035	4.77525	0.012864	0.3362	23.2168	25.6195	22.267	22.3306	29.8035	33.5785	29.1124	32.5035	23.3585	31.2495	0.747484
FBtr0335166-E5	chr2L;chr2L	2563133;2563133	2563396;2563396	-;-	264	FBgn0031432	Cyp309a1	FBtr0335166	-0.778245	2.37926	0.0129639	0.337566	3.69967	2.59849	2.64886	6.24666	4.7629	8.19314	8.34431	4.7414	3.79842	6.51044	0.583436
FBtr0304930-E17	chr2L;chr2L;chr2L;chr2L;chr2L;chr2L	16906577;16906577;16906577;16906577;16906577;16906577	16907438;16907438;16907438;16907438;16907438;16907438	+;+;+;+;+;+	862	FBgn0261671	tweek	FBtr0304930	0.574375	2.02032	0.0129877	0.337865	5.95165	3.89774	4.55273	4.47595	2.8766	3.96226	2.96687	2.86979	4.71952	3.16888	1.48933
FBtr0299869-E5	chr3L;chr3L	23093636;23093636	23093878;23093878	-;-	243	FBgn0024733	RpL10	FBtr0299869	-0.468995	8.52531	0.0130131	0.338205	279.191	363.018	267.121	326.695	344.909	382.056	505.542	478.445	309.006	427.738	0.72242
FBtr0301071-E6	chr3L	12290956	12291241	-	286	FBgn0036274	CG4328	FBtr0301071	-0.671237	3.19967	0.0130598	0.339097	6.43422	9.54134	7.32575	4.77107	8.72412	7.99167	15.5142	12.6021	7.0181	11.208	0.626166
FBtr0333910-E5	chr3L	23093190	23093878	-	689	FBgn0024733	RpL10	FBtr0333910	-0.467925	8.53692	0.0130783	0.339258	282.462	365.657	269.48	328.958	348.399	384.608	510.301	480.94	311.639	431.062	0.722957
FBtr0301317-E4	chr2L;chr2L;chr2L	740357;740357;740357	740690;740690;740690	-;-;-	334	FBgn0026438	Eaat2	FBtr0301317	0.706302	2.9958	0.0131238	0.339847	15.9247	7.67368	7.32575	8.11574	7.35656	6.71569	4.32668	5.42765	9.75996	5.95665	1.6385
FBtr0301317-E7	chr2L;chr2L;chr2L	738321;738321;738321	738435;738435;738435	-;-;-	115	FBgn0026438	Eaat2	FBtr0301317	0.566104	3.644	0.0131258	0.339847	15.9247	10.2722	13.2029	19.7729	10.8934	10.4765	8.2207	10.2938	14.7932	9.97109	1.48361
FBtr0081517-E3	chr2L	21376608	21377995	+	1388	FBgn0032945	CG8665	FBtr0081517	-0.792127	2.32812	0.0131822	0.340985	3.05625	3.24812	2.1522	6.0991	4.29133	7.72304	8.40612	4.80379	3.63892	6.30607	0.57705
FBtr0070933-E1	chrX	6279136	6279274	-	139	FBgn0086558	Ubi-p5E	FBtr0070933	-0.683091	2.27454	0.0132008	0.340988	3.75329	2.8015	3.18691	4.91863	6.83783	8.12599	3.77039	4.7414	3.66508	5.8689	0.624492
FBtr0089412-E5	chr3R;chr3R;chr3R;chr3R;chr3R;chr3R;chr3R;chr3R	17674889;17674889;17674889;17674889;17674889;17674889;17674889;17674889	17675011;17675011;17675011;17675011;17675011;17675011;17675011;17675011	-;-;-;-;-;-;-;-	123	FBgn0038535	alt	FBtr0089412	-0.530915	2.3525	0.0132072	0.340988	3.43158	4.14135	4.18023	4.6727	6.31909	5.43971	6.3664	5.61481	4.10646	5.93501	0.691906
FBtr0071009-E1	chrX	7013887	7015009	+	1123	FBgn0029929	CG4593	FBtr0071009	-0.580576	2.95696	0.0132196	0.340989	7.29211	6.04962	6.53937	4.77107	7.87529	10.7451	10.9403	7.36165	6.16304	9.23059	0.667676
FBtr0071094-E3	chrX;chrX	7934330;7934330	7934677;7934677	+;+	348	FBgn0004403	RpS14a	FBtr0071094	-0.531827	8.35376	0.0132567	0.341625	219.246	290.382	233.969	326.203	291.48	313.623	515.184	426.476	267.45	386.691	0.691638
FBtr0334035-E6	chrX	16542124	16544923	-	2800	FBgn0030757	CG9902	FBtr0334035	0.691413	2.12869	0.0132814	0.341941	7.98915	4.91278	3.31107	4.86944	2.49934	4.16373	3.39954	2.99457	5.27061	3.26429	1.61463
FBtr0310565-E6	chr3L;chr3L;chr3L;chr3L;chr3L;chr3L;chr3L	11036358;11036358;11036358;11036358;11036358;11036358;11036358	11037244;11037244;11037244;11037244;11037244;11037244;11037244	-;-;-;-;-;-;-	887	FBgn0263776	CG43693	FBtr0310565	0.599639	3.39086	0.0133539	0.343484	12.9221	10.8812	8.65018	17.5595	7.59234	9.80491	7.23174	8.35984	12.5032	8.24721	1.51606
FBtr0083332-E13	chr3R;chr3R;chr3R;chr3R	16636986;16636986;16636986;16636986	16638048;16638048;16638048;16638048	+;+;+;+	1063	FBgn0285925	Fas1	FBtr0083332	0.709217	5.11221	0.013382	0.343885	73.2428	30.7759	27.9786	39.2015	25.9366	36.6005	18.0484	24.0813	42.7997	26.1667	1.63565
FBtr0302017-E9	chrX;chrX;chrX;chrX;chrX;chrX	14687612;14687612;14687612;14687612;14687612;14687612	14691403;14691403;14691403;14691403;14691403;14691403	-;-;-;-;-;-	3792	FBgn0015774	NetB	FBtr0302017	-0.509248	4.3931	0.0134331	0.344723	17.5332	21.6812	13.4512	16.4282	25.5122	19.0726	23.8586	29.8833	17.2735	24.5816	0.702698
FBtr0308080-E3	chr2L;chr2L;chr2L	16449803;16449803;16449803	16450508;16450508;16450508	+;+;+	706	FBgn0020415	Idgf2	FBtr0308080	-0.583737	3.74388	0.0134398	0.344723	10.3484	8.72932	8.77434	14.8543	13.1098	21.4231	15.5142	13.9747	10.6766	16.0054	0.667059
FBtr0076417-E21	chr3L;chr3L;chr3L;chr3L;chr3L;chr3L;chr3L;chr3L	9636255;9636255;9636255;9636255;9636255;9636255;9636255;9636255	9637833;9637833;9637833;9637833;9637833;9637833;9637833;9637833	-;-;-;-;-;-;-;-	1579	FBgn0016081	fry	FBtr0076417	0.53782	4.83715	0.0134544	0.344778	31.0987	27.5278	28.8063	47.4156	19.6175	27.8701	18.9138	26.5144	33.7121	23.2289	1.4513
FBtr0330077-E5	chr3L;chr3L	12707983;12707983	12710249;12710249	+;+	2267	FBgn0014343	mirr	FBtr0330077	-0.47357	4.00243	0.0135108	0.345576	13.8336	14.8601	13.5754	11.1161	18.1556	15.7819	21.6952	18.5289	13.3463	18.5404	0.71985
FBtr0333331-E5	chrX	13270391	13270693	-	303	FBgn0041210	HDAC4	FBtr0333331	-0.514763	2.26009	0.013506	0.345576	3.27073	3.73533	4.38717	4.08246	5.37595	5.37255	5.37745	6.05152	3.86892	5.54437	0.697812
FBtr0310306-E21	chrX;chrX;chrX;chrX;chrX;chrX;chrX	15954286;15954286;15954286;15954286;15954286;15954286;15954286	15954444;15954444;15954444;15954444;15954444;15954444;15954444	-;-;-;-;-;-;-	159	FBgn0259110	mmd	FBtr0310306	0.655713	3.10756	0.0135343	0.345854	12.225	9.74435	7.73963	11.9031	6.74351	9.33481	3.89401	6.42584	10.403	6.59954	1.57632
FBtr0085513-E12	chr3R	29915827	29915987	-	161	FBgn0003861	trp	FBtr0085513	0.612672	5.64777	0.0135822	0.346435	50.6158	47.0165	46.562	97.7331	29.2848	45.7339	38.8165	44.4194	60.4819	39.5636	1.52872
FBtr0331356-E12	chr3R	29915827	29915987	-	161	FBgn0003861	trp	FBtr0331356	0.612672	5.64777	0.0135812	0.346435	50.6158	47.0165	46.562	97.7331	29.2848	45.7339	38.8165	44.4194	60.4819	39.5636	1.52872
FBtr0073299-E6	chr3L	4434490	4435089	+	600	FBgn0000038	nAChRbeta1	FBtr0073299	0.582021	5.42804	0.0136474	0.346736	78.8192	37.9624	38.0773	51.1537	32.1142	42.8461	29.4214	33.1898	51.5032	34.3929	1.49749
FBtr0086461-E1	chr2R	19456170	19456975	+	806	FBgn0002716	mei-W68	FBtr0086461	-0.578249	5.03397	0.01368	0.346736	18.7665	30.6541	22.6395	32.8073	28.8132	32.3696	40.7326	54.7756	26.2168	39.1728	0.669261
FBtr0087047-E11	chr2R	16901285	16901575	+	291	FBgn0004784	inaC	FBtr0087047	0.670866	4.08201	0.0136408	0.346736	25.7905	15.591	13.0374	28.2821	8.11108	15.9833	13.7218	14.1618	20.6752	12.9945	1.59108
FBtr0301241-E4	chrX;chrX	7237051;7237051	7241538;7241538	+;+	4488	FBgn0029939	CG9650	FBtr0301241	-0.450546	4.45465	0.0136417	0.346736	17.9622	17.3368	16.307	22.2814	27.8229	22.2289	24.4148	26.3896	18.4719	25.2141	0.732601
FBtr0306578-E7	chr3L;chr3L	1633709;1633709	1633806;1633806	-;-	98	FBgn0013342	nSyb	FBtr0306578	0.609281	2.85221	0.013619	0.346736	8.73981	7.63308	6.74631	11.2145	5.28163	6.64853	4.07944	6.48823	8.58342	5.62446	1.52609
FBtr0330244-E1	chr2R;chr2R;chr2R;chr2R;chr2R;chr2R	19456170;19456170;19456170;19456170;19456170;19456170	19456975;19456975;19456975;19456975;19456975;19456975	+;+;+;+;+;+	806	FBgn0260934	par-1	FBtr0330244	-0.578249	5.03397	0.0136824	0.346736	18.7665	30.6541	22.6395	32.8073	28.8132	32.3696	40.7326	54.7756	26.2168	39.1728	0.669261
FBtr0345892-E1	chrX	6279136	6279647	-	512	FBgn0086558	Ubi-p5E	FBtr0345892	-0.682093	2.29218	0.0136583	0.346736	3.86053	2.8015	3.26968	4.91863	6.93214	8.19314	3.77039	4.86617	3.71259	5.94046	0.624966
FBtr0071623-E4	chr2R;chr2R;chr2R	21219673;21219673;21219673	21221747;21221747;21221747	-;-;-	2075	FBgn0034606	ASPP	FBtr0071623	0.565688	3.4484	0.0137134	0.347198	14.1017	10.8	13.6582	12.9852	10.4218	10.5436	5.74831	8.0479	12.8863	8.69041	1.48281
FBtr0084036-E1	chr3R	21097251	21097827	-	577	FBgn0038853	RhoGAP93B	FBtr0084036	-0.643036	4.15835	0.0137345	0.347414	7.98915	17.1744	13.6996	16.625	15.7034	18.4681	21.6334	31.0063	13.872	21.7028	0.639181
FBtr0071638-E3	chr2R;chr2R	21125063;21125063	21125844;21125844	-;-	782	FBgn0020312	Tmtc3	FBtr0071638	-0.568152	2.52551	0.0137953	0.34863	3.91415	5.15639	4.13884	5.06619	8.29971	6.85	6.55183	5.36527	4.56889	6.7667	0.675202
FBtr0113885-E4	chr3R	3523414	3523947	-	534	FBgn0010247	Parp	FBtr0113885	-0.583352	1.9955	0.0138204	0.348646	3.05625	3.36992	3.35246	2.70525	4.99869	3.02206	5.25383	5.42765	3.12097	4.67556	0.667508
FBtr0303256-E5	chrX;chrX;chrX	20154198;20154198;20154198	20154814;20154814;20154814	+;+;+	617	FBgn0031089	CG9572	FBtr0303256	-0.869935	2.04839	0.0138214	0.348646	2.19836	2.23308	2.81441	4.27921	5.47026	9.60344	2.90506	3.11934	2.88126	5.27452	0.54626
FBtr0300797-E11	chr4;chr4;chr4;chr4;chr4;chr4;chr4;chr4;chr4	245180;245180;245180;245180;245180;245180;245180;245180;245180	245903;245903;245903;245903;245903;245903;245903;245903;245903	+;+;+;+;+;+;+;+;+	724	FBgn0039897	CG1674	FBtr0300797	-0.798169	2.26455	0.0138748	0.349351	3.75329	3.69473	2.19359	4.23002	5.51742	10.6779	3.58496	4.36708	3.46791	6.03685	0.574456
FBtr0346059-E2	chrX;chrX	16307790;16307790	16308168;16308168	-;-	379	FBgn0030737	CG9914	FBtr0346059	0.699257	3.35784	0.0138742	0.349351	10.2947	10.4346	8.73296	20.7074	5.23447	8.99903	8.40612	8.29745	12.5424	7.73427	1.62167
FBtr0074405-E3	chrX	17151231	17152929	-	1699	FBgn0016080	xmas-1	FBtr0074405	0.545394	1.88915	0.0140283	0.351715	3.32435	4.58797	4.13884	4.91863	2.68797	3.02206	2.96687	2.99457	4.24245	2.91787	1.45395
FBtr0080977-E13	chr2L;chr2L;chr2L;chr2L;chr2L;chr2L;chr2L;chr2L	17405485;17405485;17405485;17405485;17405485;17405485;17405485;17405485	17406941;17406941;17406941;17406941;17406941;17406941;17406941;17406941	+;+;+;+;+;+;+;+	1457	FBgn0020503	CLIP-190	FBtr0080977	-0.543976	4.16271	0.014006	0.351715	12.0105	15.388	11.1749	19.4778	17.071	19.4083	21.757	26.452	14.5128	21.1721	0.685468
FBtr0305192-E7	chrX;chrX;chrX;chrX;chrX;chrX;chrX;chrX;chrX;chrX;chrX	15352357;15352357;15352357;15352357;15352357;15352357;15352357;15352357;15352357;15352357;15352357	15353167;15353167;15353167;15353167;15353167;15353167;15353167;15353167;15353167;15353167;15353167	-;-;-;-;-;-;-;-;-;-;-	811	FBgn0000028	acj6	FBtr0305192	-0.568438	2.64654	0.0140327	0.351715	5.09376	4.99398	5.008	4.82026	8.91275	8.66324	5.99554	5.92675	4.979	7.37457	0.675157
FBtr0332620-E8	chrX	11434500	11434814	-	315	FBgn0262740	Evi5	FBtr0332620	-0.596185	4.82418	0.0140282	0.351715	20.5359	28.5834	20.5287	20.3139	24.1446	22.9005	42.2161	46.8525	22.4905	34.0284	0.660932
FBtr0333333-E4	chrX;chrX;chrX;chrX;chrX;chrX	13270391;13270391;13270391;13270391;13270391;13270391	13270642;13270642;13270642;13270642;13270642;13270642	-;-;-;-;-;-	252	FBgn0041210	HDAC4	FBtr0333333	-0.519993	2.25003	0.0139975	0.351715	3.21711	3.69473	4.38717	4.03328	5.37595	5.37255	5.25383	6.05152	3.83307	5.51346	0.695221
FBtr0079224-E6	chr2L	6031284	6031826	-	543	FBgn0031765	CG9109	FBtr0079224	0.595126	2.25144	0.0141214	0.353293	6.21974	5.76541	6.04271	4.27921	3.25386	2.88775	3.58496	5.05333	5.57677	3.69498	1.50928
FBtr0343131-E6	chr2L	6031293	6031859	-	567	FBgn0031765	CG9109	FBtr0343131	0.595126	2.25144	0.0141205	0.353293	6.21974	5.76541	6.04271	4.27921	3.25386	2.88775	3.58496	5.05333	5.57677	3.69498	1.50928
FBtr0070475-E5	chrX;chrX;chrX;chrX;chrX;chrX;chrX;chrX;chrX;chrX;chrX;chrX;chrX;chrX;chrX;chrX;chrX	2671308;2671308;2671308;2671308;2671308;2671308;2671308;2671308;2671308;2671308;2671308;2671308;2671308;2671308;2671308;2671308;2671308	2671545;2671545;2671545;2671545;2671545;2671545;2671545;2671545;2671545;2671545;2671545;2671545;2671545;2671545;2671545;2671545;2671545	+;+;+;+;+;+;+;+;+;+;+;+;+;+;+;+;+	238	FBgn0003371	sgg	FBtr0070475	0.606036	3.08636	0.0141849	0.353722	10.3484	8.2421	9.60211	12.2474	9.76159	5.84265	5.62469	5.17811	10.11	6.60176	1.53141
FBtr0071661-E4	chr2R;chr2R	21654775;21654775	21654907;21654907	+;+	133	FBgn0034644	CG10082	FBtr0071661	0.696824	2.84568	0.0142276	0.353722	12.3322	6.41503	7.61547	8.65679	6.13046	7.72304	4.01763	3.68082	8.75488	5.38799	1.62489
FBtr0073188-E7	chr3L;chr3L;chr3L;chr3L;chr3L;chr3L;chr3L;chr3L;chr3L	3718196;3718196;3718196;3718196;3718196;3718196;3718196;3718196;3718196	3718472;3718472;3718472;3718472;3718472;3718472;3718472;3718472;3718472	-;-;-;-;-;-;-;-;-	277	FBgn0052264	CG32264	FBtr0073188	-0.55443	7.67278	0.0143577	0.353722	114.958	212.021	179.129	154.838	172.408	213.626	277.155	307.692	165.237	242.72	0.68077
FBtr0079604-E4	chr2L	8340864	8342056	+	1193	FBgn0032023	CG14274	FBtr0079604	-0.541082	3.71135	0.014353	0.353722	13.8336	9.74435	9.60211	9.29621	19.9947	12.6255	15.3906	13.6003	10.6191	15.4028	0.689424
FBtr0083644-E8	chr3R	18414273	18417300	-	3028	FBgn0004652	fru	FBtr0083644	0.522003	6.19262	0.0142913	0.353722	88.7386	105.158	86.5018	63.893	69.9816	40.5628	59.2755	69.8733	86.0728	59.9233	1.43638
FBtr0086577-E2	chr2R	19089854	19090548	+	695	FBgn0004168	5-HT1A	FBtr0086577	-0.53283	4.51163	0.0141982	0.353722	15.174	22.006	17.6315	19.4778	19.8533	22.1618	29.0506	36.5587	18.5723	26.9061	0.690265
FBtr0087436-E1	chr2R	14745961	14746315	+	355	FBgn0010388	Dro	FBtr0087436	-0.683875	5.40147	0.0142023	0.353722	29.2757	19.6511	33.6902	46.9729	35.5567	81.327	51.1167	40.2395	32.3975	52.06	0.622311
FBtr0087789-E2	chr2R;chr2R	12929784;12929784	12930644;12930644	+;+	861	FBgn0033782	sug	FBtr0087789	-0.699456	2.97576	0.0142433	0.353722	5.5227	6.37443	3.9319	7.96818	6.46057	7.18579	12.3001	12.7269	5.9493	9.66835	0.615338
FBtr0089128-E7	chr4;chr4;chr4;chr4	377885;377885;377885;377885	378202;378202;378202;378202	-;-;-;-	318	FBgn0262636	dati	FBtr0089128	0.578596	2.16389	0.014238	0.353722	6.00527	4.95338	5.42188	4.52514	4.62143	3.49216	2.41058	3.36889	5.22642	3.47326	1.50476
FBtr0089332-E4	chr3L;chr3L;chr3L;chr3L;chr3L	11525580;11525580;11525580;11525580;11525580	11525676;11525676;11525676;11525676;11525676	-;-;-;-;-	97	FBgn0259481	Mob2	FBtr0089332	0.667542	2.53783	0.0143293	0.353722	6.00527	5.5218	6.49798	9.88644	4.95153	5.37255	2.65782	4.55424	6.97787	4.38403	1.59166
FBtr0300179-E7	chr2R	25073278	25073589	-	312	FBgn0004919	gol	FBtr0300179	0.717118	2.29901	0.0143506	0.353722	7.29211	5.4	3.80773	7.42713	2.07493	4.70098	3.33773	4.49185	5.98174	3.65137	1.63822
FBtr0305301-E11	chr3R;chr3R;chr3R;chr3R;chr3R;chr3R	8832704;8832704;8832704;8832704;8832704;8832704	8832944;8832944;8832944;8832944;8832944;8832944	-;-;-;-;-;-	241	FBgn0262614	pyd	FBtr0305301	0.669336	2.86401	0.0143269	0.353722	8.90067	7.22706	7.4913	11.5588	4.4328	8.66324	4.20306	4.86617	8.79445	5.54132	1.58707
FBtr0306330-E7	chr2R	25073278	25073589	-	312	FBgn0004919	gol	FBtr0306330	0.717119	2.29901	0.0143501	0.353722	7.29211	5.4	3.80773	7.42713	2.07493	4.70098	3.33773	4.49185	5.98174	3.65137	1.63822
FBtr0330109-E18	chr3R;chr3R;chr3R;chr3R;chr3R	27669651;27669651;27669651;27669651;27669651	27670383;27670383;27670383;27670383;27670383	+;+;+;+;+	733	FBgn0039536	unc80	FBtr0330109	0.723393	3.61459	0.0143062	0.353722	21.4474	11.3684	12.4165	15.2477	8.01676	15.6476	6.18097	6.80016	15.12	9.16136	1.65041
FBtr0331576-E2	chr3L	10692530	10692808	-	279	FBgn0053493	CG33493	FBtr0331576	-0.63757	3.4065	0.0142633	0.353722	7.18488	8.2827	6.70492	10.821	7.3094	15.2446	13.2891	15.5967	8.24837	12.86	0.6414
FBtr0333100-E8	chr2R;chr2R;chr2R	12610579;12610579;12610579	12610721;12610721;12610721	+;+;+	143	FBgn0027356	Amph	FBtr0333100	0.669449	2.99646	0.0142156	0.353722	10.0803	7.83608	7.53269	13.1819	5.65889	7.99167	3.64677	6.98733	9.65774	6.07117	1.59076
FBtr0333178-E6	chrX	22881010	22885541	+	4532	FBgn0259677	CG42346	FBtr0333178	-0.504802	4.45235	0.0141967	0.353722	21.1257	20.2601	14.4032	16.379	27.1627	18.2667	28.6179	28.2612	18.042	25.5771	0.705396
FBtr0075968-E2	chr3L	12525986	12526385	-	400	FBgn0004926	eIF2beta	FBtr0075968	-0.462789	5.83813	0.0144146	0.354806	37.8546	57.2887	49.0453	47.9074	55.41	62.7245	66.5073	80.2919	48.024	66.2334	0.725072
FBtr0309055-E1	chr2R	14745961	14746714	+	754	FBgn0010388	Dro	FBtr0309055	-0.681491	5.40239	0.0145181	0.357034	29.2757	19.6917	33.8143	47.0221	35.5567	81.327	51.1167	40.2395	32.451	52.06	0.623338
FBtr0077982-E4	chr2L;chr2L;chr2L	1160290;1160290;1160290	1161219;1161219;1161219	-;-;-	930	FBgn0031313	CG5080	FBtr0077982	-0.707085	2.82292	0.0145669	0.357592	5.46908	4.54736	4.34578	6.98445	4.47996	10.1407	11.8675	8.42222	5.33667	8.72758	0.611472
FBtr0084631-E2	chr3R	24348147	24348560	-	414	FBgn0039186	CG5746	FBtr0084631	0.709358	2.14124	0.0145592	0.357592	5.41547	3.04511	5.62882	7.23038	4.33848	3.8951	2.41058	2.30831	5.32995	3.23812	1.646
FBtr0300337-E12	chr3R;chr3R;chr3R;chr3R	28520665;28520665;28520665;28520665	28521298;28521298;28521298;28521298	-;-;-;-	634	FBgn0003137	Ppn	FBtr0300337	-0.675534	4.02645	0.0146189	0.358393	11.9569	10.6782	8.77434	18.6416	11.0348	19.8784	23.9822	25.0795	12.5128	19.9937	0.625834
FBtr0301953-E3	chrX;chrX;chrX;chrX;chrX;chrX;chrX;chrX	5351829;5351829;5351829;5351829;5351829;5351829;5351829;5351829	5353004;5353004;5353004;5353004;5353004;5353004;5353004;5353004	+;+;+;+;+;+;+;+	1176	FBgn0029761	SK	FBtr0301953	0.639184	4.66859	0.0146256	0.358393	23.8602	25.2541	24.9572	49.2355	16.3165	27.6015	14.8961	20.4005	30.8268	19.8036	1.55662
FBtr0302847-E4	chr3R;chr3R;chr3R;chr3R;chr3R;chr3R;chr3R;chr3R;chr3R	4136421;4136421;4136421;4136421;4136421;4136421;4136421;4136421;4136421	4137260;4137260;4137260;4137260;4137260;4137260;4137260;4137260;4137260	+;+;+;+;+;+;+;+;+	840	FBgn0027341	Gfat1	FBtr0302847	0.648562	2.48946	0.0146786	0.359051	9.49047	5.31879	5.21494	6.88608	3.77259	4.02941	3.52316	5.80198	6.72757	4.28178	1.57121
FBtr0333898-E8	chr3L;chr3L;chr3L;chr3L;chr3L;chr3L;chr3L;chr3L;chr3L	2948479;2948479;2948479;2948479;2948479;2948479;2948479;2948479;2948479	2948892;2948892;2948892;2948892;2948892;2948892;2948892;2948892;2948892	+;+;+;+;+;+;+;+;+	414	FBgn0262593	Shab	FBtr0333898	0.795692	2.73598	0.0146731	0.359051	12.225	5.35939	6.49798	9.19783	3.67828	7.92451	2.90506	4.67901	8.32006	4.79672	1.73453
FBtr0086621-E1	chr2R	18867391	18867538	+	148	FBgn0034407	DptB	FBtr0086621	-0.921151	2.37218	0.0147322	0.36004	2.52007	2.27368	3.97329	5.41049	4.99869	13.2971	4.63573	3.99276	3.54438	6.73106	0.526571
FBtr0073683-E3	chrX;chrX;chrX	12677737;12677737;12677737	12678056;12678056;12678056	+;+;+	320	FBgn0011837	Tis11	FBtr0073683	-0.697974	1.9924	0.0147561	0.360303	2.30559	3.36992	2.35914	3.88572	2.59366	6.58138	5.6865	4.61663	2.98009	4.86954	0.611987
FBtr0343331-E1	chrX	7013887	7014775	+	889	FBgn0029929	CG4593	FBtr0343331	-0.573104	2.94229	0.0147798	0.360562	7.23849	5.96842	6.49798	4.77107	7.73382	10.7451	10.6931	7.29926	6.11899	9.11782	0.671103
FBtr0073300-E2	chr3L	4429566	4430229	+	664	FBgn0000038	nAChRbeta1	FBtr0073300	0.907113	3.73771	0.0148264	0.360738	32.8145	13.0331	8.69157	14.5591	6.13046	15.3118	6.05735	9.35802	17.2746	9.2144	1.87474
FBtr0080573-E3	chr2L	13808360	13808964	-	605	FBgn0028658	Adat1	FBtr0080573	0.586601	3.07328	0.0148082	0.360738	8.90067	9.29774	8.11213	13.5262	5.56458	8.46177	6.61364	5.92675	9.95919	6.64168	1.4995
FBtr0342712-E3	chr2L;chr2L	13823114;13823114	13823870;13823870	+;+	757	FBgn0000153	b	FBtr0342712	0.757099	4.26194	0.0148265	0.360738	15.2813	16.7684	19.2456	44.5136	9.24285	15.1775	14.8343	17.4683	23.9522	14.1807	1.68907
FBtr0114456-E9	chr2R	15338911	15339075	+	165	FBgn0034012	Hr51	FBtr0114456	0.577956	2.95141	0.0149118	0.362494	8.63257	11.2872	9.10545	7.37794	6.27194	4.76814	7.91165	5.42765	9.10079	6.09484	1.4932
FBtr0079998-E4	chr2L;chr2L	10343659;10343659	10344223;10344223	+;+	565	FBgn0032224	Sps2	FBtr0079998	-0.516388	3.89244	0.014947	0.362584	12.3859	14.5759	10.9679	10.6734	14.1472	14.2373	21.9425	19.2775	12.1508	17.4011	0.698276
FBtr0301292-E5	chrX	21625150	21626252	-	1103	FBgn0024807	DIP1	FBtr0301292	0.430293	6.28823	0.0149433	0.362584	107.505	91.4751	84.3496	75.0091	59.5598	72.1937	65.6419	68.5631	89.5847	66.4896	1.34735
FBtr0333401-E8	chr3L;chr3L	1529106;1529106	1529228;1529228	-;-	123	FBgn0035227	Iml1	FBtr0333401	0.750882	2.69829	0.0149581	0.362584	7.45297	5.4406	6.16687	12.936	3.44249	6.85	5.00659	3.74321	7.99911	4.76057	1.68028
FBtr0343435-E3	chr2R;chr2R;chr2R	24170127;24170127;24170127	24170766;24170766;24170766	+;+;+	640	FBgn0034985	CG3328	FBtr0343435	0.805022	2.44933	0.0149684	0.362584	4.55757	4.22255	5.75299	12.6409	3.01807	4.16373	4.82116	3.55605	6.7935	3.88975	1.74651
FBtr0079846-E2	chr2L;chr2L	9700000;9700000	9700459;9700459	+;+	460	FBgn0015393	hoip	FBtr0079846	-0.564298	2.91188	0.0150267	0.363675	5.68356	5.35939	8.27768	4.6727	8.77128	8.59608	9.82775	8.35984	5.99833	8.88874	0.674824
FBtr0083360-E7	chr3R	16597073	16597755	-	683	FBgn0027562	CG10345	FBtr0083360	0.612595	3.53288	0.0150617	0.36388	12.654	12.8707	9.47795	20.4123	8.39402	9.87206	6.9845	10.9801	13.8537	9.05767	1.5295
FBtr0309504-E1	chr3L	9381882	9382765	+	884	FBgn0001224	Hsp23	FBtr0309504	0.568723	7.81347	0.0150613	0.36388	325.518	238.534	351.346	158.872	224.234	174.877	173.253	151.85	268.567	181.053	1.48336
FBtr0076453-E1	chr3L	9381882	9382730	+	849	FBgn0001224	Hsp23	FBtr0076453	0.568627	7.81329	0.015104	0.364262	325.518	238.412	351.305	158.872	224.234	174.877	173.191	151.85	268.527	181.038	1.48326
FBtr0340441-E2	chrX	21028652	21031522	-	2871	FBgn0031144	CG1529	FBtr0340441	0.589137	2.61993	0.0150987	0.364262	7.39935	6.33383	6.29104	8.9519	3.91407	5.23824	3.95582	6.1763	7.24403	4.82111	1.50257
FBtr0273283-E2	chr3R	24348147	24348563	-	417	FBgn0039186	CG5746	FBtr0273283	0.705778	2.14599	0.0151338	0.364659	5.46908	3.04511	5.62882	7.23038	4.33848	3.96226	2.41058	2.30831	5.34335	3.25491	1.64163
FBtr0333296-E14	chr3R;chr3R;chr3R;chr3R;chr3R;chr3R	9367603;9367603;9367603;9367603;9367603;9367603	9368392;9368392;9368392;9368392;9368392;9368392	-;-;-;-;-;-	790	FBgn0000723	FER	FBtr0333296	0.634041	3.48577	0.0152188	0.366385	11.8497	10.9218	10.3057	20.855	6.60204	9.46912	7.84984	10.8553	13.483	8.69408	1.55083
FBtr0070434-E1	chrX	2079715	2080405	-	691	FBgn0040394	CG16903	FBtr0070434	-0.419882	4.19528	0.0152428	0.366642	15.0668	15.794	16.2243	15.2969	19.759	21.4231	22.1279	20.2133	15.5955	20.8808	0.746881
FBtr0303241-E7	chr2L	19064832	19066738	-	1907	FBgn0032752	CG10702	FBtr0303241	0.511992	2.90997	0.0152699	0.366972	10.1875	8.85112	7.73963	8.01736	6.08331	6.17844	6.18097	5.92675	8.69891	6.09237	1.42784
FBtr0073070-E11	chr3L;chr3L;chr3L;chr3L;chr3L;chr3L;chr3L	3359853;3359853;3359853;3359853;3359853;3359853;3359853	3365751;3365751;3365751;3365751;3365751;3365751;3365751	+;+;+;+;+;+;+	5899	FBgn0004167	kst	FBtr0073070	0.548595	6.48991	0.0152924	0.367192	79.9988	86.3593	93.3309	166.791	74.2258	81.1927	65.8892	70.2476	106.62	72.8888	1.46277
FBtr0074313-E1	chrX	16637894	16638303	+	410	FBgn0010412	RpS19a	FBtr0074313	-0.565624	7.26537	0.0153764	0.368257	100.106	144.176	106.203	145.542	132.371	148.551	178.568	274.752	124.007	183.56	0.675563
FBtr0084952-E18	chr3R	25993665	25993991	+	327	FBgn0015269	Nf1	FBtr0084952	-0.595253	2.34046	0.015354	0.368257	4.50395	3.85714	3.84912	3.68897	5.75321	4.56667	5.00659	8.67177	3.9748	5.99956	0.662515
FBtr0333898-E10	chr3L;chr3L;chr3L;chr3L	2954685;2954685;2954685;2954685	2955846;2955846;2955846;2955846	+;+;+;+	1162	FBgn0262593	Shab	FBtr0333898	0.776588	3.80287	0.015377	0.368257	23.8602	11.8962	15.5207	18.6416	11.4121	17.2593	5.0684	7.04971	17.4797	10.1974	1.71413
FBtr0078825-E3	chr3R	5236092	5236666	-	575	FBgn0087005	rtp	FBtr0078825	0.603054	5.44789	0.0154323	0.369258	53.5649	43.1594	35.8838	77.4192	24.4275	41.1672	29.6069	43.1093	52.5068	34.5777	1.51852
FBtr0071624-E4	chr2R;chr2R	21216506;21216506	21216967;21216967	-;-	462	FBgn0034605	CG15661	FBtr0071624	-0.748821	2.5022	0.0155062	0.370704	4.9329	4.01955	2.31775	5.50886	3.77259	8.93187	8.46793	7.04971	4.19476	7.05553	0.594536
FBtr0071058-E2	chrX	7452374	7452643	+	270	FBgn0040923	CG11368	FBtr0071058	0.509312	4.41401	0.0155295	0.370936	25.7905	27.8932	18.4592	27.4459	13.6757	21.826	15.0816	19.4647	24.8972	17.512	1.42173
FBtr0330145-E9	chr3L;chr3L;chr3L;chr3L	6733129;6733129;6733129;6733129	6737286;6737286;6737286;6737286	-;-;-;-	4158	FBgn0261934	dikar	FBtr0330145	-0.642862	6.36364	0.0155669	0.371185	44.6106	77.3458	59.889	75.1075	54.6555	84.0804	121.085	141.556	64.2382	100.344	0.640178
FBtr0345471-E1	chr2R	13256587	13257446	+	860	FBgn0033820	CG4716	FBtr0345471	-0.568632	7.28663	0.0155561	0.371185	114.797	123.997	85.3015	178.743	126.806	216.245	213.614	189.157	125.71	186.456	0.674206
FBtr0087747-E1	chr2R	13256587	13257378	+	792	FBgn0033820	CG4716	FBtr0087747	-0.568553	7.28615	0.0155867	0.371334	114.744	123.997	85.3015	178.645	126.665	216.245	213.553	189.094	125.672	186.389	0.674243
FBtr0333548-E1	chrX	20158896	20159872	-	977	FBgn0031090	Rab35	FBtr0333548	-0.634906	4.10877	0.0156229	0.371597	7.77468	14.3323	11.5474	20.1664	18.2971	20.2814	17.1831	27.8869	13.4552	20.9121	0.643416
FBtr0333549-E1	chrX;chrX;chrX	20158896;20158896;20158896	20159872;20159872;20159872	-;-;-	977	FBgn0031090	Rab35	FBtr0333549	-0.634906	4.10877	0.0156248	0.371597	7.77468	14.3323	11.5474	20.1664	18.2971	20.2814	17.1831	27.8869	13.4552	20.9121	0.643416
FBtr0074011-E5	chrX	15348539	15350021	+	1483	FBgn0030631	CG6227	FBtr0074011	-0.497873	5.1609	0.0157993	0.372343	21.501	34.024	34.8904	27.8886	38.952	31.7652	49.8186	46.6653	29.576	41.8003	0.707555
FBtr0076027-E2	chr3L;chr3L	12122837;12122837	12123574;12123574	-;-	738	FBgn0022959	yps	FBtr0076027	0.64247	5.22824	0.0157838	0.372343	41.6079	36.7849	42.837	60.9418	39.5179	38.951	16.1942	21.9602	45.5429	29.1558	1.56205
FBtr0076383-E2	chr3L	9624425	9626682	+	2258	FBgn0036018	CG3335	FBtr0076383	-0.502751	2.91272	0.0157976	0.372343	5.89803	5.84661	6.4152	6.49259	8.15823	7.92451	9.88956	8.9837	6.16311	8.739	0.705242
FBtr0077622-E2	chr2L	2856223	2856305	+	83	FBgn0015521	RpS21	FBtr0077622	-0.43769	6.97688	0.0158385	0.372343	93.3498	120.383	101.815	112.145	118.271	133.777	170.595	156.778	106.923	144.855	0.73814
FBtr0088816-E2	chr2R	8134370	8134896	-	527	FBgn0033268	Obp44a	FBtr0088816	0.455459	6.56086	0.0157931	0.372343	111.955	110.111	82.2388	131.918	73.8014	87.5054	68.9797	87.8407	109.056	79.5318	1.37122
FBtr0089625-E3	chr2R;chr2R;chr2R;chr2R;chr2R;chr2R	23860571;23860571;23860571;23860571;23860571;23860571	23860775;23860775;23860775;23860775;23860775;23860775	-;-;-;-;-;-	205	FBgn0025790	TBPH	FBtr0089625	0.528089	2.33889	0.0157641	0.372343	6.75593	5.80601	5.67021	5.11537	4.62143	4.3652	3.33773	3.8056	5.83688	4.03249	1.44746
FBtr0273225-E20	chr2R;chr2R;chr2R;chr2R;chr2R;chr2R;chr2R;chr2R;chr2R;chr2R;chr2R;chr2R;chr2R;chr2R;chr2R;chr2R;chr2R;chr2R;chr2R;chr2R;chr2R;chr2R	13871979;13871979;13871979;13871979;13871979;13871979;13871979;13871979;13871979;13871979;13871979;13871979;13871979;13871979;13871979;13871979;13871979;13871979;13871979;13871979;13871979;13871979	13872153;13872153;13872153;13872153;13872153;13872153;13872153;13872153;13872153;13872153;13872153;13872153;13872153;13872153;13872153;13872153;13872153;13872153;13872153;13872153;13872153;13872153	-;-;-;-;-;-;-;-;-;-;-;-;-;-;-;-;-;-;-;-;-;-	175	FBgn0013733	shot	FBtr0273225	0.469154	4.38594	0.0158075	0.372343	21.1257	22.818	21.2323	31.3808	18.2028	18.401	14.8343	18.2793	24.1392	17.4294	1.38497
FBtr0299996-E1	chr3R	13813109	13814648	+	1540	FBgn0259733	tal-AA	FBtr0299996	0.561594	2.83832	0.0158399	0.372343	8.20363	7.22706	7.20158	10.9194	5.37595	6.98432	5.19202	5.17811	8.38791	5.6826	1.47607
FBtr0299997-E1	chr3R	13813109	13814648	+	1540	FBgn0259730	tal-1A	FBtr0299997	0.561594	2.83832	0.0158426	0.372343	8.20363	7.22706	7.20158	10.9194	5.37595	6.98432	5.19202	5.17811	8.38791	5.6826	1.47607
FBtr0299998-E1	chr3R	13813109	13814648	+	1540	FBgn0259731	tal-2A	FBtr0299998	0.561594	2.83832	0.0158461	0.372343	8.20363	7.22706	7.20158	10.9194	5.37595	6.98432	5.19202	5.17811	8.38791	5.6826	1.47607
FBtr0299999-E1	chr3R	13813109	13814648	+	1540	FBgn0259732	tal-3A	FBtr0299999	0.561594	2.83832	0.0158421	0.372343	8.20363	7.22706	7.20158	10.9194	5.37595	6.98432	5.19202	5.17811	8.38791	5.6826	1.47607
FBtr0335131-E2	chr2L;chr2L;chr2L;chr2L	2856247;2856247;2856247;2856247	2856305;2856305;2856305;2856305	+;+;+;+	59	FBgn0015521	RpS21	FBtr0335131	-0.43769	6.97688	0.0158337	0.372343	93.3498	120.383	101.815	112.145	118.271	133.777	170.595	156.778	106.923	144.855	0.73814
FBtr0335214-E2	chr3R;chr3R	5624890;5624890	5625130;5625130	+;+	241	FBgn0037351	RpL13A	FBtr0335214	-0.437865	8.11608	0.0158156	0.372343	202.034	267.32	222.587	250.407	285.915	278.433	389.649	322.602	235.587	319.15	0.738171
FBtr0345599-E2	chrX	2205515	2206463	-	949	FBgn0053548	SmydA-8	FBtr0345599	0.634197	4.95023	0.0157419	0.372343	32.1711	32.7248	26.9439	57.9906	16.3165	28.676	19.5937	32.0044	37.4576	24.1476	1.55119
FBtr0088816-E1	chr2R	8134967	8135087	-	121	FBgn0033268	Obp44a	FBtr0088816	0.481575	3.47954	0.015882	0.372547	13.8872	13.6015	10.3885	13.5754	9.10138	9.33481	8.46793	9.91951	12.8631	9.20591	1.39727
FBtr0333583-E8	chr3L;chr3L;chr3L;chr3L;chr3L;chr3L;chr3L;chr3L;chr3L	4589787;4589787;4589787;4589787;4589787;4589787;4589787;4589787;4589787	4589967;4589967;4589967;4589967;4589967;4589967;4589967;4589967;4589967	+;+;+;+;+;+;+;+;+	181	FBgn0260657	CG42540	FBtr0333583	0.619606	3.73527	0.0158722	0.372547	18.7665	10.9624	15.8104	18.4449	10.9877	14.9088	6.61364	9.10848	15.996	10.4047	1.53739
FBtr0075384-E4	chr3L	16369148	16369518	+	371	FBgn0036620	CG4842	FBtr0075384	0.775913	3.88415	0.0159176	0.373063	12.2786	16.4436	12.4165	32.8073	5.80036	13.1628	11.9293	12.3526	18.4865	10.8112	1.70993
FBtr0077267-E2	chrX	21028652	21031533	-	2882	FBgn0031144	CG1529	FBtr0077267	0.584494	2.6217	0.0160845	0.373233	7.39935	6.33383	6.29104	8.9519	3.91407	5.23824	3.95582	6.23868	7.24403	4.8367	1.49772
FBtr0078267-E7	chr3L	20925891	20926635	-	745	FBgn0011591	fng	FBtr0078267	0.568026	1.84832	0.0159714	0.373233	5.09376	3.73533	3.5594	4.27921	2.35787	3.62647	2.84325	2.43309	4.16693	2.81517	1.48017
FBtr0079373-E6	chr2L	6860905	6862314	-	1410	FBgn0031865	Nha1	FBtr0079373	0.601862	1.91017	0.0161351	0.373233	4.61119	3.89774	3.26968	5.80398	2.26356	3.76079	2.65782	2.93218	4.39565	2.90359	1.51387
FBtr0079374-E7	chr2L	6860921	6862314	-	1394	FBgn0031865	Nha1	FBtr0079374	0.601863	1.91017	0.0161325	0.373233	4.61119	3.89774	3.26968	5.80398	2.26356	3.76079	2.65782	2.93218	4.39565	2.90359	1.51387
FBtr0084000-E9	chr3R	21012891	21014460	+	1570	FBgn0013995	Calx	FBtr0084000	0.675151	4.41628	0.0160348	0.373233	42.4658	19.2045	15.1482	27.7411	14.666	21.8932	13.2273	15.6591	26.1399	16.3614	1.59766
FBtr0088270-E8	chr2R;chr2R;chr2R;chr2R;chr2R;chr2R;chr2R;chr2R	10461513;10461513;10461513;10461513;10461513;10461513;10461513;10461513	10462686;10462686;10462686;10462686;10462686;10462686;10462686;10462686	+;+;+;+;+;+;+;+	1174	FBgn0001122	Galphao	FBtr0088270	-0.490598	6.04823	0.0160702	0.373233	49.2754	72.3112	48.3003	49.9241	81.6295	66.0824	62.9841	98.1969	54.9527	77.2232	0.711609
FBtr0089262-E1	chrX	16333612	16334413	+	802	FBgn0278608	Dsp1	FBtr0089262	-0.538794	3.06832	0.0159575	0.373233	5.84441	6.69924	7.78102	6.73852	11.7894	7.25295	10.075	10.1691	6.7658	9.82159	0.68887
FBtr0089566-E5	chr3L;chr3L;chr3L;chr3L;chr3L;chr3L;chr3L	8637439;8637439;8637439;8637439;8637439;8637439;8637439	8637598;8637598;8637598;8637598;8637598;8637598;8637598	+;+;+;+;+;+;+	160	FBgn0035917	Zasp66	FBtr0089566	-0.914049	2.28367	0.0160929	0.373233	3.37796	4.50676	2.06942	3.34467	8.62981	10.4093	2.78144	3.24412	3.3247	6.26617	0.53058
FBtr0273225-E24	chr2R;chr2R;chr2R;chr2R;chr2R;chr2R;chr2R;chr2R;chr2R;chr2R;chr2R;chr2R;chr2R;chr2R;chr2R;chr2R;chr2R;chr2R;chr2R;chr2R;chr2R;chr2R	13870043;13870043;13870043;13870043;13870043;13870043;13870043;13870043;13870043;13870043;13870043;13870043;13870043;13870043;13870043;13870043;13870043;13870043;13870043;13870043;13870043;13870043	13870272;13870272;13870272;13870272;13870272;13870272;13870272;13870272;13870272;13870272;13870272;13870272;13870272;13870272;13870272;13870272;13870272;13870272;13870272;13870272;13870272;13870272	-;-;-;-;-;-;-;-;-;-;-;-;-;-;-;-;-;-;-;-;-;-	230	FBgn0013733	shot	FBtr0273225	0.42966	4.76845	0.0159817	0.373233	29.0612	30.6541	28.1441	36.7422	25.3235	22.6319	19.8409	24.6428	31.1504	23.1098	1.34793
FBtr0300772-E1	chrX	6693111	6695001	-	1891	FBgn0029893	CG14442	FBtr0300772	-0.562493	4.38997	0.0160139	0.373233	12.3859	12.7083	20.8598	21.4944	28.766	24.7137	17.9866	28.1365	16.8621	24.9007	0.677172
FBtr0301659-E1	chrX;chrX	3720007;3720007	3720322;3720322	+;+	316	FBgn0283657	Tlk	FBtr0301659	-0.562616	3.46086	0.0160606	0.373233	9.8658	10.4346	7.4913	7.5255	9.62011	10.8794	15.8233	15.9086	8.8293	13.0579	0.676167
FBtr0332427-E7	chr3R	23578879	23580077	+	1199	FBgn0039089	beat-IV	FBtr0332427	-0.446738	5.68065	0.0160707	0.373233	45.3076	46.5699	39.9398	41.5624	52.2976	47.6142	61.8715	74.5523	43.3449	59.0839	0.733616
FBtr0337060-E6	chr3R;chr3R	17005424;17005424	17005989;17005989	+;+	566	FBgn0038465	Irc	FBtr0337060	-0.726562	3.28474	0.0161585	0.373233	5.89803	5.4406	5.95993	11.9031	9.24285	11.551	18.6665	8.85893	7.30041	12.0798	0.604347
FBtr0339297-E2	chr2R	8134170	8134896	-	727	FBgn0033268	Obp44a	FBtr0339297	0.454707	6.57074	0.0161457	0.373233	113.028	110.639	82.6113	132.852	74.1786	88.1099	69.4741	88.6517	109.783	80.1036	1.37051
FBtr0344651-E30	chrX;chrX;chrX;chrX;chrX;chrX;chrX	5250078;5250078;5250078;5250078;5250078;5250078;5250078	5250274;5250274;5250274;5250274;5250274;5250274;5250274	+;+;+;+;+;+;+	197	FBgn0266098	rg	FBtr0344651	-0.581906	3.88175	0.0161696	0.373233	7.29211	11.5308	12.5407	15.5921	14.0529	15.6476	17.8012	22.896	11.7389	17.5994	0.667006
FBtr0344669-E30	chrX;chrX	5250078;5250078	5250274;5250274	+;+	197	FBgn0029746	CG15465	FBtr0344669	-0.581906	3.88175	0.0161679	0.373233	7.29211	11.5308	12.5407	15.5921	14.0529	15.6476	17.8012	22.896	11.7389	17.5994	0.667006
FBtr0345129-E1	chrX	16638141	16638303	+	163	FBgn0010412	RpS19a	FBtr0345129	-0.563073	7.25923	0.0160975	0.373233	99.5159	143.648	106.079	145.198	131.616	147.342	177.765	273.878	123.61	182.65	0.676758
FBtr0345137-E3	chr3L;chr3L	4090273;4090273	4091302;4091302	+;+	1030	FBgn0035495	CG14989	FBtr0345137	-0.539173	9.7091	0.0161152	0.373233	478.33	712.393	709.687	828.887	1000.21	667.338	999.896	1298.64	682.325	991.522	0.688159
FBtr0331860-E9	chr3L;chr3L	19650506;19650506	19651231;19651231	-;-	726	FBgn0036899	tey	FBtr0331860	-0.477475	4.19691	0.0162778	0.375415	11.7961	17.824	15.6862	15.6904	18.1556	18.6696	23.9204	24.3309	15.2492	21.2691	0.716964
FBtr0300953-E5	chr2R;chr2R;chr2R	8464864;8464864;8464864	8465092;8465092;8465092	+;+;+	229	FBgn0050359	Mal-A5	FBtr0300953	-0.625446	1.61208	0.0162938	0.375468	2.41283	2.31428	2.23497	2.41013	2.68797	4.02941	5.31564	2.49547	2.34305	3.63212	0.645092
FBtr0070993-E3	chrX	6653113	6653730	-	618	FBgn0029882	CG3226	FBtr0070993	-0.444994	4.92129	0.0163182	0.375715	24.879	27.2842	28.9719	21.1993	30.558	29.952	40.6708	38.2431	25.5836	34.856	0.73398
FBtr0307365-E1	chrX	3545750	3546110	-	361	FBgn0267910	lncRNA:CR34335	FBtr0307365	0.585175	7.30684	0.0163417	0.37594	255.76	164.192	106.617	232.995	107.425	150.633	135.549	112.671	189.891	126.569	1.50029
FBtr0070668-E1	chrX	4116793	4117487	-	695	FBgn0026080	Tip60	FBtr0070668	-0.546913	2.33453	0.0163857	0.376639	3.16349	4.83157	4.38717	3.68897	4.99869	5.77549	5.62469	7.23687	4.0178	5.90893	0.679954
FBtr0343435-E2	chr2R;chr2R;chr2R	24168458;24168458;24168458	24169880;24169880;24169880	+;+;+	1423	FBgn0034985	CG3328	FBtr0343435	0.801469	2.71445	0.0164009	0.376672	5.84441	4.58797	7.07742	15.2477	3.81975	5.17108	5.81012	3.99276	8.18939	4.69843	1.74301
FBtr0071235-E2	chrX	8525849	8529163	-	3315	FBgn0024943	PIP82	FBtr0071235	0.474581	5.4917	0.0164477	0.377424	52.3316	48.3157	43.7062	64.434	40.3668	45.6667	28.247	35.9348	52.1969	37.5538	1.38992
FBtr0080234-E4	chr2L	11076165	11076864	-	700	FBgn0032336	AstC	FBtr0080234	0.486532	5.81712	0.0165008	0.377424	66.7014	77.7924	72.5539	45.4973	44.1393	37.5407	54.0217	51.7187	65.6362	46.8551	1.40083
FBtr0088523-E1	chr2R	9579450	9579787	+	338	FBgn0033426	CG1814	FBtr0088523	0.513376	1.92506	0.016485	0.377424	4.39671	4.06015	4.80106	4.03328	3.15955	3.35785	2.59601	2.99457	4.3228	3.02699	1.42808
FBtr0301761-E4	chr2L	11076165	11076861	-	697	FBgn0032336	AstC	FBtr0301761	0.485873	5.81626	0.0165563	0.377424	66.7014	77.7518	72.3883	45.4973	44.1393	37.5407	53.9599	51.7187	65.5847	46.8397	1.4002
FBtr0339593-E1	chrX	1482673	1483023	-	351	FBgn0003517	sta	FBtr0339593	-0.44601	8.56019	0.0165033	0.377424	260.639	334.597	290.422	392.359	410.458	372.251	494.292	464.033	319.504	435.259	0.734056
FBtr0339594-E2	chrX;chrX;chrX	1482673;1482673;1482673	1482915;1482915;1482915	-;-;-	243	FBgn0003517	sta	FBtr0339594	-0.446057	8.55982	0.0165574	0.377424	260.532	334.515	290.257	392.359	410.364	371.982	494.292	463.971	319.416	435.152	0.734032
FBtr0342992-E4	chr2R;chr2R	22466684;22466684	22466947;22466947	+;+	264	FBgn0034731	CG10384	FBtr0342992	0.620241	2.49615	0.0165321	0.377424	6.59507	5.27819	7.1602	7.72225	5.093	5.3054	2.47239	4.49185	6.68893	4.34066	1.54099
FBtr0344014-E4	chr2L	544925	546479	-	1555	FBgn0005660	Ets21C	FBtr0344014	-0.986571	2.93559	0.0165419	0.377424	3.59244	3.00451	6.70492	7.08282	5.4231	5.84265	21.6334	7.54881	5.09617	10.112	0.503973
FBtr0345297-E8	chr4;chr4;chr4	1075792;1075792;1075792	1076204;1076204;1076204	+;+;+	413	FBgn0087002	apolpp	FBtr0345297	-0.632697	7.66227	0.0164818	0.377424	145.789	149.982	96.8903	242.587	154.393	258.218	266.524	305.82	158.812	246.239	0.64495
FBtr0080489-E2	chr2L;chr2L	13187573;13187573	13189618;13189618	-;-	2046	FBgn0032479	CG16974	FBtr0080489	0.474503	4.9611	0.0166319	0.378021	37.9083	33.0902	38.4912	34.8731	36.1226	24.2436	20.3972	22.9584	36.0907	25.9304	1.39183
FBtr0301442-E1	chr2L	17384700	17385495	+	796	FBgn0020503	CLIP-190	FBtr0301442	-0.632731	2.08778	0.0166395	0.378021	3.43158	2.51729	3.14552	4.03328	3.48965	4.02941	6.9845	5.86436	3.28192	5.09198	0.644526
FBtr0305294-E10	chr3R	8833187	8833611	-	425	FBgn0262614	pyd	FBtr0305294	0.582888	1.7828	0.016652	0.378021	5.30823	3.85714	3.31107	3.49223	2.16924	3.35785	2.47239	2.68263	3.99217	2.67053	1.4949
FBtr0308576-E15	chrX;chrX;chrX	13263755;13263755;13263755	13265036;13265036;13265036	-;-;-	1282	FBgn0041210	HDAC4	FBtr0308576	-0.533045	5.85147	0.0166344	0.378021	42.6803	50.7112	40.1881	54.9411	51.7317	49.629	75.4079	96.0757	47.1302	68.2111	0.690946
FBtr0333752-E1	chrX	3720007	3720513	+	507	FBgn0283657	Tlk	FBtr0333752	-0.555814	3.58185	0.0166525	0.378021	10.8309	11.409	8.27768	8.01736	10.2332	12.0882	16.9359	17.4683	9.63375	14.1814	0.679323
FBtr0334576-E1	chr3R	24875706	24876654	-	949	FBgn0039240	CG3744	FBtr0334576	-0.578109	2.39813	0.0166925	0.378615	3.32435	4.83157	5.04939	3.39385	4.57427	7.05147	6.11916	7.23687	4.14979	6.24545	0.664451
FBtr0084201-E10	chr3R;chr3R;chr3R;chr3R	22302759;22302759;22302759;22302759	22303180;22303180;22303180;22303180	+;+;+;+	422	FBgn0038938	CG7084	FBtr0084201	0.588562	2.98373	0.0167959	0.380333	8.36448	9.17593	7.82241	12.0506	4.38564	5.64118	7.66441	7.23687	9.35337	6.23202	1.50085
FBtr0100224-E2	chr3L	217491	218058	+	568	FBgn0063923	Kaz1-ORFB	FBtr0100224	-0.536179	3.14308	0.0167928	0.380333	7.39935	7.14586	5.7116	8.36167	8.06392	12.6927	10.9403	9.85712	7.15462	10.3885	0.688705
FBtr0071078-E2	chrX;chrX	7712783;7712783	7714491;7714491	-;-	1709	FBgn0029955	CG15478	FBtr0071078	-0.513321	2.58261	0.0169226	0.380543	5.30823	4.75037	4.46995	4.96781	7.21509	6.85	7.66441	6.05152	4.87409	6.94525	0.701787
FBtr0072254-E3	chr2R;chr2R	24156897;24156897	24157049;24157049	+;+	153	FBgn0019643	AANAT1	FBtr0072254	0.517378	3.42526	0.016915	0.380543	10.7237	10.2722	12.996	16.0347	9.76159	7.7902	7.97346	9.35802	12.5066	8.72082	1.43411
FBtr0087832-E5	chr2R;chr2R	12617456;12617456	12617584;12617584	+;+	129	FBgn0004435	Galphaq	FBtr0087832	0.630815	2.5953	0.0168861	0.380543	9.91942	5.88721	4.80106	8.2633	3.77259	5.03677	4.4503	5.36527	7.21775	4.65623	1.55013
FBtr0300733-E8	chrX	11431333	11433417	-	2085	FBgn0262740	Evi5	FBtr0300733	-0.435804	6.53214	0.0169408	0.380543	83.2159	89.1202	74.4991	67.582	113.131	82.4015	117.748	111.984	78.6043	106.316	0.739346
FBtr0303457-E1	chrX;chrX	8157628;8157628	8158386;8158386	+;+	759	FBgn0030013	GIIIspla2	FBtr0303457	0.475314	3.31081	0.016875	0.380543	11.0454	12.424	9.93322	12.1982	8.01676	8.32746	7.84984	8.60938	11.4002	8.20086	1.39012
FBtr0310365-E4	chrX;chrX	18855419;18855419	18855858;18855858	+;+	440	FBgn0085451	htk	FBtr0310365	-0.519304	4.35937	0.0169438	0.380543	14.2625	20.4631	20.0734	12.3458	19.6175	21.6917	30.3486	24.7676	16.7862	24.1063	0.69634
FBtr0332620-E9	chrX	11431333	11433417	-	2085	FBgn0262740	Evi5	FBtr0332620	-0.435804	6.53214	0.0169378	0.380543	83.2159	89.1202	74.4991	67.582	113.131	82.4015	117.748	111.984	78.6043	106.316	0.739346
FBtr0345022-E1	chr2R	11893542	11895520	+	1979	FBgn0284245	eEF1alpha1	FBtr0345022	-0.598823	11.1416	0.01692	0.380543	1487.38	1475.62	1411.8	2813.01	1776.94	3216.82	3096.61	2795.49	1796.95	2721.46	0.660289
FBtr0345023-E2	chr2R;chr2R	11893555;11893555	11895520;11895520	+;+	1966	FBgn0284245	eEF1alpha1	FBtr0345023	-0.598831	11.1416	0.016918	0.380543	1487.38	1475.58	1411.68	2813.01	1776.94	3216.75	3096.48	2795.49	1796.91	2721.42	0.660286
FBtr0346074-E1	chr3L;chr3L	6131948;6131948	6132109;6132109	-;-	162	FBgn0042119	Cpr65Au	FBtr0346074	0.715638	3.38559	0.0169196	0.380543	13.1365	10.6782	8.9399	18.6416	5.61173	12.4912	5.13021	8.11029	12.8491	7.83585	1.63978
FBtr0077250-E3	chrX;chrX;chrX;chrX;chrX	21118862;21118862;21118862;21118862;21118862	21119662;21119662;21119662;21119662;21119662	+;+;+;+;+	801	FBgn0031161	CG15445	FBtr0077250	-0.54383	2.91474	0.0169752	0.380609	4.98652	6.69924	7.03603	5.50886	8.20539	8.99903	10.9403	7.29926	6.05766	8.861	0.683632
FBtr0085195-E3	chr3R;chr3R;chr3R	27658616;27658616;27658616	27658921;27658921;27658921	-;-;-	306	FBgn0002772	Mlc1	FBtr0085195	-0.888616	2.82662	0.0170022	0.380609	4.87928	5.72481	3.31107	5.80398	11.7894	15.5804	3.52316	5.61481	4.92979	9.12693	0.540136
FBtr0331927-E2	chr2R	11893555	11895762	+	2208	FBgn0284245	eEF1alpha1	FBtr0331927	-0.596949	11.1463	0.0169972	0.380609	1495.31	1484.84	1417.93	2818.82	1784.15	3223.13	3105.51	2802.92	1804.22	2728.93	0.661147
FBtr0333799-E1	chrX;chrX	12760349;12760349	12760617;12760617	-;-	269	FBgn0020513	Paics	FBtr0333799	-0.666166	1.99357	0.0169979	0.380609	2.8954	2.47669	2.23497	4.52514	3.39533	6.51422	5.37745	3.99276	3.03305	4.81994	0.629271
FBtr0075160-E2	chr3L;chr3L	17844780;17844780	17844894;17844894	-;-	115	FBgn0036761	MED19	FBtr0075160	-0.577415	3.2794	0.0170203	0.380702	5.09376	8.72932	8.77434	8.2633	9.1957	10.4765	11.0639	15.4719	7.71518	11.552	0.667864
FBtr0070864-E3	chrX	5957351	5958283	+	933	FBgn0029828	CG6067	FBtr0070864	-0.645128	3.86628	0.0170963	0.380918	10.8846	11.612	7.73963	15.1002	9.43148	21.0201	22.1897	18.3417	11.3341	17.7458	0.638693
FBtr0073539-E1	chrX	11582533	11584175	-	1643	FBgn0030317	CG1561	FBtr0073539	0.657565	7.0275	0.0173078	0.380918	113.457	127.773	118.495	278.444	68.2839	113.831	111.072	111.423	159.542	101.152	1.57724
FBtr0078023-E1	chr2L	877302	877871	+	570	FBgn0002936	ninaA	FBtr0078023	0.653797	3.95836	0.0171715	0.380918	16.0319	16.6872	11.7543	30.9874	9.5258	13.0284	10.2604	15.16	18.8652	11.9937	1.57293
FBtr0085592-E2	chr3R;chr3R;chr3R	30045687;30045687;30045687	30045786;30045786;30045786	-;-;-	100	FBgn0002626	RpL32	FBtr0085592	-0.44945	7.01423	0.0172953	0.380918	101.339	133.01	100.16	102.357	137.464	119.808	183.884	155.468	109.216	149.156	0.73223
FBtr0085593-E2	chr3R	30045687	30045786	-	100	FBgn0002626	RpL32	FBtr0085593	-0.44945	7.01423	0.0172865	0.380918	101.339	133.01	100.16	102.357	137.464	119.808	183.884	155.468	109.216	149.156	0.73223
FBtr0086506-E7	chr2R;chr2R;chr2R;chr2R;chr2R;chr2R	19236485;19236485;19236485;19236485;19236485;19236485	19236843;19236843;19236843;19236843;19236843;19236843	+;+;+;+;+;+	359	FBgn0010434	cora	FBtr0086506	0.585184	2.54912	0.0170599	0.380918	9.11514	5.92781	7.03603	5.45968	4.14985	5.70834	4.69754	3.8056	6.88467	4.59033	1.49982
FBtr0087047-E6	chr2R	16899832	16900060	+	229	FBgn0004784	inaC	FBtr0087047	0.688612	2.72033	0.0171862	0.380918	9.70494	6.69924	5.21494	10.3783	3.39533	5.90981	3.89401	6.67539	7.99936	4.96864	1.60997
FBtr0290019-E12	chr2R	24393678	24395275	-	1598	FBgn0035001	Slik	FBtr0290019	0.523706	4.75655	0.0170667	0.380918	37.3721	26.0255	31.7863	31.8235	31.1711	22.8333	15.5142	18.6537	31.7519	22.0431	1.44045
FBtr0300214-E2	chrX	19494727	19494836	-	110	FBgn0040890	ksh	FBtr0300214	0.523552	1.9781	0.0173202	0.380918	4.18224	5.603	4.3044	3.88572	3.44249	3.22353	2.96687	2.86979	4.49384	3.12567	1.43772
FBtr0301794-E8	chrX;chrX;chrX;chrX;chrX;chrX;chrX	4950964;4950964;4950964;4950964;4950964;4950964;4950964	4953107;4953107;4953107;4953107;4953107;4953107;4953107	+;+;+;+;+;+;+	2144	FBgn0004368	Ptp4E	FBtr0301794	0.662301	3.51767	0.0171146	0.380918	20.3214	9.46014	9.93322	15.9364	8.29971	12.3569	6.55183	7.92313	13.9128	8.78288	1.58408
FBtr0302187-E14	chr3R	22606828	22607040	+	213	FBgn0051158	Efa6	FBtr0302187	0.616208	2.44226	0.0173156	0.380918	8.20363	5.68421	6.20826	5.65642	5.51742	5.10392	2.84325	3.24412	6.43813	4.17718	1.54126
FBtr0304794-E1	chr3R;chr3R	5649065;5649065	5649660;5649660	+;+	596	FBgn0262125	Sec23	FBtr0304794	0.572558	2.00089	0.0171404	0.380918	5.25461	3.41052	4.3044	5.65642	3.30102	3.8951	2.5342	2.74502	4.65649	3.11883	1.49302
FBtr0330109-E17	chr3R;chr3R;chr3R;chr3R;chr3R	27668973;27668973;27668973;27668973;27668973	27669590;27669590;27669590;27669590;27669590	+;+;+;+;+	618	FBgn0039536	unc80	FBtr0330109	0.840023	2.9012	0.0173008	0.380918	14.5306	6.25263	7.94658	9.05028	5.04584	9.40197	2.41058	4.2423	9.44502	5.27517	1.79047
FBtr0331538-E4	chr3L;chr3L;chr3L;chr3L;chr3L;chr3L;chr3L;chr3L	9737129;9737129;9737129;9737129;9737129;9737129;9737129;9737129	9737281;9737281;9737281;9737281;9737281;9737281;9737281;9737281	-;-;-;-;-;-;-;-	153	FBgn0259163	CG42268	FBtr0331538	0.570148	4.96715	0.017306	0.380918	34.3694	34.4706	49.3764	30.6431	36.4527	27.1314	17.3685	19.2151	37.2149	25.0419	1.4861
FBtr0332509-E7	chr2L	13500624	13506683	-	6060	FBgn0023407	B4	FBtr0332509	-0.423911	6.93033	0.0173203	0.380918	109.167	108.568	101.36	97.3397	176.652	123.031	133.447	125.398	104.109	139.632	0.745595
FBtr0332684-E26	chr3L;chr3L;chr3L;chr3L;chr3L;chr3L;chr3L;chr3L;chr3L;chr3L;chr3L	2042091;2042091;2042091;2042091;2042091;2042091;2042091;2042091;2042091;2042091;2042091	2043106;2043106;2043106;2043106;2043106;2043106;2043106;2043106;2043106;2043106;2043106	-;-;-;-;-;-;-;-;-;-;-	1016	FBgn0086906	sls	FBtr0332684	-0.713743	2.73793	0.0173214	0.380918	4.61119	6.69924	2.40053	6.29584	8.06392	10.4765	5.93373	8.35984	5.0017	8.20849	0.609333
FBtr0339297-E1	chr2R	8134967	8135315	-	349	FBgn0033268	Obp44a	FBtr0339297	0.478531	3.48475	0.0171197	0.380918	13.9408	13.6421	10.3885	13.6246	9.14854	9.46912	8.46793	9.91951	12.899	9.25128	1.39429
FBtr0339676-E2	chrX	13129306	13130036	+	731	FBgn0030451	CG15717	FBtr0339676	-0.711669	2.86411	0.0172787	0.380918	4.71843	4.66917	3.68357	8.85353	6.46057	12.2226	10.1986	7.04971	5.48117	8.98286	0.610181
FBtr0339678-E2	chrX	13129306	13130036	+	731	FBgn0030452	MFS10	FBtr0339678	-0.711669	2.86411	0.0172804	0.380918	4.71843	4.66917	3.68357	8.85353	6.46057	12.2226	10.1986	7.04971	5.48117	8.98286	0.610181
FBtr0344651-E32	chrX;chrX;chrX;chrX;chrX;chrX	5250729;5250729;5250729;5250729;5250729;5250729	5254864;5254864;5254864;5254864;5254864;5254864	+;+;+;+;+;+	4136	FBgn0266098	rg	FBtr0344651	-0.545735	7.97557	0.0172315	0.380918	189.273	213.158	158.476	257.49	245.502	205.97	329.075	414.124	204.599	298.668	0.68504
FBtr0344669-E32	chrX;chrX	5250729;5250729	5254864;5254864	+;+	4136	FBgn0029746	CG15465	FBtr0344669	-0.545735	7.97557	0.0172361	0.380918	189.273	213.158	158.476	257.49	245.502	205.97	329.075	414.124	204.599	298.668	0.68504
FBtr0074741-E4	chrX;chrX	19623780;19623780	19624462;19624462	+;+	683	FBgn0031044	MKP-4	FBtr0074741	0.547685	3.24219	0.0173802	0.381775	11.1526	9.70375	14.5687	8.90272	9.29001	7.3201	7.41717	6.23868	11.082	7.56649	1.46461
FBtr0081306-E2	chr2L	19966727	19967510	-	784	FBgn0014000	Hf	FBtr0081306	-0.629202	3.95825	0.0173882	0.381775	11.6352	10.597	7.94658	18.494	12.1666	22.9677	20.2118	19.9638	12.1682	18.8275	0.646301
FBtr0309110-E10	chr2R;chr2R;chr2R;chr2R;chr2R;chr2R;chr2R;chr2R;chr2R;chr2R;chr2R;chr2R	19407841;19407841;19407841;19407841;19407841;19407841;19407841;19407841;19407841;19407841;19407841;19407841	19407912;19407912;19407912;19407912;19407912;19407912;19407912;19407912;19407912;19407912;19407912;19407912	-;-;-;-;-;-;-;-;-;-;-;-	72	FBgn0263391	hts	FBtr0309110	-0.530096	2.55515	0.0174201	0.382171	4.12862	4.46616	5.33911	5.017	5.61173	6.44706	7.35536	8.0479	4.73772	6.86551	0.690075
FBtr0082479-E1	chr3R;chr3R;chr3R	11949680;11949680;11949680	11950354;11950354;11950354	+;+;+	675	FBgn0051211	CG31211	FBtr0082479	0.979231	2.69908	0.0174616	0.382775	16.1392	5.96842	6.00132	5.80398	3.58396	8.52893	2.34877	2.74502	8.47822	4.30167	1.97091
FBtr0334171-E2	chr2L;chr2L;chr2L;chr2L;chr2L;chr2L;chr2L;chr2L;chr2L;chr2L;chr2L;chr2L	21114594;21114594;21114594;21114594;21114594;21114594;21114594;21114594;21114594;21114594;21114594;21114594	21115092;21115092;21115092;21115092;21115092;21115092;21115092;21115092;21115092;21115092;21115092;21115092	+;+;+;+;+;+;+;+;+;+;+;+	499	FBgn0040297	Nhe2	FBtr0334171	-0.525756	1.77712	0.0175658	0.384444	2.73454	2.31428	3.06274	2.8528	3.39533	4.56667	3.58496	4.30469	2.74109	3.96291	0.691686
FBtr0452122-E2	chr2L	21114594	21115092	+	499	FBgn0284223	CG46307	FBtr0452122	-0.525755	1.77712	0.017559	0.384444	2.73454	2.31428	3.06274	2.8528	3.39533	4.56667	3.58496	4.30469	2.74109	3.96291	0.691686
FBtr0074311-E2	chrX;chrX;chrX	16638233;16638233;16638233	16638303;16638303;16638303	+;+;+	71	FBgn0010412	RpS19a	FBtr0074311	-0.556139	7.24882	0.017646	0.385892	98.9261	142.836	105.623	144.903	130.296	145.663	176.467	271.507	123.072	180.983	0.680018
FBtr0073337-E5	chr3L	4369134	4369737	-	604	FBgn0035538	DopEcR	FBtr0073337	0.567134	4.0061	0.0177097	0.386669	25.6832	16.2812	15.769	18.494	16.788	14.7745	8.65336	11.1049	19.0569	12.8302	1.48531
FBtr0308639-E11	chr3L	3714826	3717407	-	2582	FBgn0052264	CG32264	FBtr0308639	-0.483217	9.51184	0.017701	0.386669	565.353	743.535	559.737	566.724	715.189	631.678	1017.88	1039.61	608.837	851.091	0.715361
FBtr0074799-E7	chrX;chrX	19854436;19854436	19855987;19855987	+;+	1552	FBgn0031078	Nup205	FBtr0074799	0.789069	2.02907	0.0177691	0.387657	3.4852	3.32932	3.68357	9.59133	2.49934	3.22353	3.46135	2.43309	5.02235	2.90433	1.72927
FBtr0089412-E6	chr3R;chr3R;chr3R;chr3R;chr3R;chr3R	17674186;17674186;17674186;17674186;17674186;17674186	17674823;17674823;17674823;17674823;17674823;17674823	-;-;-;-;-;-	638	FBgn0038535	alt	FBtr0089412	-0.471339	4.22066	0.017815	0.38835	15.7638	15.1443	12.0854	19.281	19.6646	19.5427	21.3862	25.7034	15.5687	21.5742	0.721633
FBtr0071904-E3	chr2R	22895060	22895745	+	686	FBgn0034796	CG3700	FBtr0071904	-0.519888	4.16099	0.0178602	0.388719	12.7076	14.0887	14.2376	17.5103	13.77	19.8113	25.5892	24.8923	14.6361	21.0157	0.696434
FBtr0309960-E3	chr2L	13823114	13823979	+	866	FBgn0000153	b	FBtr0309960	0.726969	4.28705	0.0178587	0.388719	15.6566	16.9714	19.4112	44.7103	9.66727	15.6476	15.267	17.905	24.1874	14.6217	1.65421
FBtr0075839-E1	chr3L;chr3L	13356534;13356534	13356643;13356643	+;+	110	FBgn0040813	Nplp2	FBtr0075839	-0.428302	5.12945	0.0179254	0.389265	34.0477	30.1263	22.7222	32.2662	39.7065	44.2564	38.3838	37.9312	29.7906	40.0695	0.743474
FBtr0306651-E5	chr2R	15936694	15937326	-	633	FBgn0034051	Mlf	FBtr0306651	0.712779	2.48653	0.0178998	0.389265	9.91942	5.80601	6.37382	5.16456	5.51742	5.64118	2.78144	2.62025	6.81595	4.14007	1.64634
FBtr0346389-E1	chr3L	13356376	13356643	+	268	FBgn0040813	Nplp2	FBtr0346389	-0.428302	5.12945	0.0179279	0.389265	34.0477	30.1263	22.7222	32.2662	39.7065	44.2564	38.3838	37.9312	29.7906	40.0695	0.743474
FBtr0301964-E20	chr2R;chr2R;chr2R	13867125;13867125;13867125	13867303;13867303;13867303	-;-;-	179	FBgn0013733	shot	FBtr0301964	0.405464	4.41949	0.017979	0.389814	22.4661	25.6601	23.5086	25.3309	17.0238	18.6025	18.6047	19.028	24.2415	18.3148	1.3236
FBtr0342772-E2	chrX;chrX;chrX	2205860;2205860;2205860	2206463;2206463;2206463	-;-;-	604	FBgn0053548	SmydA-8	FBtr0342772	0.626256	4.93853	0.0179816	0.389814	31.474	32.5624	26.6127	57.6463	16.175	28.5417	19.4083	32.0044	37.0739	24.0323	1.54267
FBtr0089052-E3	chr2R	7156477	7156724	-	248	FBgn0002930	nec	FBtr0089052	-0.547104	3.5004	0.0180613	0.391233	9.59771	7.55187	8.36046	11.0669	10.6104	13.4985	18.2339	11.1049	9.14424	13.3619	0.684351
FBtr0336695-E1	chr2R;chr2R;chr2R;chr2R;chr2R;chr2R;chr2R	10278736;10278736;10278736;10278736;10278736;10278736;10278736	10284801;10284801;10284801;10284801;10284801;10284801;10284801	+;+;+;+;+;+;+	6066	FBgn0033504	CAP	FBtr0336695	0.510288	5.7096	0.0180896	0.391537	58.3369	54.406	49.7903	82.8789	38.6219	57.2177	33.0064	43.4836	61.353	43.0824	1.42408
FBtr0080016-E2	chr2L	10409711	10410051	+	341	FBgn0003942	RpS27A	FBtr0080016	-0.427354	8.31058	0.0182177	0.391839	258.441	307.475	266.459	250.555	333.733	300.057	448.059	374.508	270.732	364.089	0.743588
FBtr0084106-E2	chr3R	21231910	21233033	-	1124	FBgn0000527	e	FBtr0084106	0.682442	1.85585	0.0182015	0.391839	4.075	3.04511	3.14552	7.03364	2.31071	3.55932	2.34877	2.55786	4.32482	2.69416	1.60525
FBtr0087671-E2	chr2R	13515417	13517452	+	2036	FBgn0033848	CG13330	FBtr0087671	-0.491436	7.90777	0.0182031	0.391839	186.431	173.815	250.359	187.646	380.56	216.514	235.186	289.849	199.563	280.527	0.711384
FBtr0089606-E1	chr3L	10692576	10693167	-	592	FBgn0053493	CG33493	FBtr0089606	-0.545051	4.12446	0.018136	0.391839	12.0642	13.3985	12.4579	18.5924	12.9211	23.5049	22.0661	24.0813	14.1282	20.6434	0.684396
FBtr0299969-E1	chr2L	6383435	6385512	-	2078	FBgn0259716	CG42370	FBtr0299969	-0.726124	2.65079	0.0181907	0.391839	4.45033	4.42556	3.72496	6.14829	4.81006	6.71569	13.4745	6.05152	4.68728	7.76295	0.603802
FBtr0306578-E8	chr3L	1633058	1633505	-	448	FBgn0013342	nSyb	FBtr0306578	0.585706	3.23566	0.018216	0.391839	14.3161	9.74435	12.1268	8.46004	8.34686	7.85736	4.75935	8.73416	11.1618	7.42443	1.50339
FBtr0331461-E6	chr3L	1633058	1633505	-	448	FBgn0013342	nSyb	FBtr0331461	0.585706	3.23566	0.0182123	0.391839	14.3161	9.74435	12.1268	8.46004	8.34686	7.85736	4.75935	8.73416	11.1618	7.42443	1.50339
FBtr0332731-E7	chr3L;chr3L;chr3L	7357275;7357275;7357275	7358375;7358375;7358375	-;-;-	1101	FBgn0035770	pst	FBtr0332731	-0.564597	5.6348	0.0181226	0.391839	41.9296	37.2721	25.9919	54.9903	39.8952	73.8054	64.4676	58.7684	40.046	59.2341	0.676063
FBtr0335131-E3	chr2L;chr2L;chr2L;chr2L	2856377;2856377;2856377;2856377	2856568;2856568;2856568;2856568	+;+;+;+	192	FBgn0015521	RpS21	FBtr0335131	-0.460789	8.05167	0.0182424	0.392061	193.509	253.313	212.116	234.028	231.637	267.284	377.657	352.548	223.241	307.282	0.726504
FBtr0300374-E3	chrX;chrX	21628361;21628361	21628709;21628709	-;-	349	FBgn0024807	DIP1	FBtr0300374	0.48569	4.52434	0.0183128	0.392958	36.1389	24.4827	24.4192	21.8387	17.4954	23.2363	16.3796	19.2151	26.7199	19.0816	1.40029
FBtr0301293-E2	chrX	21628361	21628709	-	349	FBgn0024807	DIP1	FBtr0301293	0.48569	4.52434	0.0183098	0.392958	36.1389	24.4827	24.4192	21.8387	17.4954	23.2363	16.3796	19.2151	26.7199	19.0816	1.40029
FBtr0075695-E7	chr3L;chr3L	14865717;14865717	14866839;14866839	+;+	1123	FBgn0036454	CG17839	FBtr0075695	0.537942	3.6268	0.0183796	0.394085	14.2625	13.1143	11.506	19.0843	8.53549	13.1628	8.71517	9.54519	14.4918	9.98965	1.45068
FBtr0305964-E5	chr3R;chr3R;chr3R;chr3R	4957290;4957290;4957290;4957290	4957442;4957442;4957442;4957442	-;-;-;-	153	FBgn0250839	CG2016	FBtr0305964	-0.491237	3.69699	0.0183945	0.394096	12.9757	8.85112	8.81573	12.2966	13.8643	15.7819	13.7836	16.8444	10.7348	15.0685	0.712396
FBtr0078268-E13	chr3L;chr3L	20847565;20847565	20847780;20847780	-;-	216	FBgn0052432	CG32432	FBtr0078268	0.749015	2.4891	0.0184287	0.394463	10.3484	5.80601	4.05606	7.42713	3.06523	6.37991	4.14125	2.86979	6.90939	4.11405	1.67946
FBtr0089195-E14	chr4	1135539	1135914	+	376	FBgn0039927	CG11155	FBtr0089195	0.647398	3.29937	0.0184404	0.394463	17.855	11.2466	6.16687	12.2966	7.87529	8.2603	6.73726	7.42403	11.8913	7.57422	1.56996
FBtr0273293-E3	chr2L	2856377	2856705	+	329	FBgn0015521	RpS21	FBtr0273293	-0.459958	8.06604	0.0184955	0.394719	195.6	255.83	214.144	236.635	234.042	269.433	381.428	356.229	225.552	310.283	0.726924
FBtr0336833-E11	chr2L;chr2L;chr2L;chr2L;chr2L;chr2L;chr2L	4908742;4908742;4908742;4908742;4908742;4908742;4908742	4909254;4909254;4909254;4909254;4909254;4909254;4909254	-;-;-;-;-;-;-	513	FBgn0041150	hoe1	FBtr0336833	0.526306	3.96631	0.0184869	0.394719	16.6753	16.1188	14.7343	25.7244	10.8462	10.8794	14.1544	14.9728	18.3132	12.7132	1.44048
FBtr0345631-E10	chr2L;chr2L	4908581;4908581	4909254;4909254	-;-	674	FBgn0041150	hoe1	FBtr0345631	0.526306	3.96631	0.0184848	0.394719	16.6753	16.1188	14.7343	25.7244	10.8462	10.8794	14.1544	14.9728	18.3132	12.7132	1.44048
FBtr0074030-E3	chrX	15451395	15452646	+	1252	FBgn0014455	Ahcy	FBtr0074030	-0.49597	5.9154	0.0186283	0.396073	42.3586	52.2135	46.3136	59.1711	45.7899	70.3133	88.8824	77.2973	50.0142	70.5707	0.708711
FBtr0088909-E14	chr2R;chr2R	7560943;7560943	7564435;7564435	+;+	3493	FBgn0033192	Corin	FBtr0088909	-0.399828	6.42993	0.0186274	0.396073	77.1034	77.1428	66.8837	75.9928	96.8613	83.2074	103.408	108.491	74.2807	97.9918	0.758029
FBtr0332590-E2	chrX	15451395	15452646	+	1252	FBgn0014455	Ahcy	FBtr0332590	-0.49597	5.9154	0.0186265	0.396073	42.3586	52.2135	46.3136	59.1711	45.7899	70.3133	88.8824	77.2973	50.0142	70.5707	0.708711
FBtr0342712-E2	chr2L;chr2L;chr2L	13822682;13822682;13822682	13823049;13823049;13823049	+;+;+	368	FBgn0000153	b	FBtr0342712	0.77292	2.72943	0.0185964	0.396073	4.98652	5.88721	7.69824	14.264	3.06523	6.51422	4.57392	5.11572	8.209	4.81727	1.70408
FBtr0343030-E3	chrX;chrX;chrX	9929172;9929172;9929172	9929732;9929732;9929732	-;-;-	561	FBgn0026415	Idgf4	FBtr0343030	-0.636656	5.47362	0.0186311	0.396073	26.9701	27.609	27.1508	57.2528	36.0283	65.0079	68.6088	46.4782	34.7457	54.0308	0.643072
FBtr0076947-E4	chr3L;chr3L	6756629;6756629	6757454;6757454	-;-	826	FBgn0052392	CG32392	FBtr0076947	-0.466528	4.76148	0.0187124	0.397493	17.855	26.391	26.7783	19.7237	32.4915	24.4451	33.6863	34.8742	22.687	31.3743	0.723107
FBtr0080236-E7	chr2L;chr2L	11372856;11372856	11373397;11373397	+;+	542	FBgn0000287	salr	FBtr0080236	-0.483127	4.97687	0.0188013	0.398163	24.0747	30.7353	27.8544	22.0846	27.0212	31.0936	46.2337	42.2359	26.1873	36.6461	0.714599
FBtr0087383-E4	chr2R;chr2R;chr2R;chr2R	15383403;15383403;15383403;15383403	15384299;15384299;15384299;15384299	+;+;+;+	897	FBgn0026370	SRPK	FBtr0087383	-0.55973	6.11694	0.0188164	0.398163	45.0931	73.042	55.8744	50.1208	53.4765	66.2167	101.121	109.738	56.0326	82.6381	0.678048
FBtr0112633-E3	chr2R;chr2R	18544120;18544120	18545252;18545252	+;+	1133	FBgn0085419	Rgk2	FBtr0112633	0.679688	2.70299	0.0188151	0.398163	10.0267	5.31879	8.27768	7.86981	7.26224	5.50687	3.02868	3.74321	7.87323	4.88525	1.61163
FBtr0333331-E7	chrX;chrX;chrX;chrX;chrX;chrX;chrX;chrX	13269828;13269828;13269828;13269828;13269828;13269828;13269828;13269828	13269958;13269958;13269958;13269958;13269958;13269958;13269958;13269958	-;-;-;-;-;-;-;-	131	FBgn0041210	HDAC4	FBtr0333331	-0.571878	2.18227	0.0187901	0.398163	3.27073	2.8015	4.42856	3.83653	4.66858	5.64118	4.14125	6.92494	3.58433	5.34399	0.670722
FBtr0339493-E1	chrX	6693093	6695007	-	1915	FBgn0029893	CG14442	FBtr0339493	-0.551856	4.41876	0.0188001	0.398163	12.4931	13.0737	21.315	22.2322	29.2376	25.5196	18.1103	28.4484	17.2785	25.329	0.682164
FBtr0290023-E7	chr3R;chr3R;chr3R;chr3R;chr3R;chr3R;chr3R	18304928;18304928;18304928;18304928;18304928;18304928;18304928	18305909;18305909;18305909;18305909;18305909;18305909;18305909	-;-;-;-;-;-;-	982	FBgn0038603	PKD	FBtr0290023	0.415555	4.34701	0.0188576	0.398727	21.5546	22.0466	25.1228	23.757	18.6743	18.6696	16.6886	15.2848	23.1202	17.3293	1.33417
FBtr0078913-E6	chr3R;chr3R;chr3R;chr3R	4380504;4380504;4380504;4380504	4380631;4380631;4380631;4380631	+;+;+;+	128	FBgn0037239	Sfxn1-3	FBtr0078913	-0.495955	3.33376	0.0189129	0.399281	7.72106	10.0692	7.40853	7.96818	9.80874	11.7525	13.9072	11.4168	8.29173	11.7213	0.707407
FBtr0085782-E7	chr3R;chr3R;chr3R	31160958;31160958;31160958	31161076;31161076;31161076	-;-;-	119	FBgn0086704	stops	FBtr0085782	0.596709	2.70678	0.0189092	0.399281	7.18488	7.59247	5.42188	10.6734	4.1027	4.8353	5.87193	5.61481	7.71816	5.10618	1.51153
FBtr0301021-E1	chrX	11493135	11493999	+	865	FBgn0052666	Drak	FBtr0301021	-0.514667	3.11009	0.018976	0.400304	6.9704	6.86165	5.67021	8.70597	8.44118	10.0064	10.1986	11.6663	7.05206	10.0781	0.699739
FBtr0331242-E16	chr2L;chr2L;chr2L;chr2L;chr2L;chr2L;chr2L	19726131;19726131;19726131;19726131;19726131;19726131;19726131	19729472;19729472;19729472;19729472;19729472;19729472;19729472	+;+;+;+;+;+;+	3342	FBgn0000464	Lar	FBtr0331242	0.573894	5.67478	0.0190365	0.40102	80.3741	47.1383	49.0867	67.336	44.6109	55.8074	24.9711	38.4303	60.9838	40.9549	1.48905
FBtr0347542-E15	chr2L	19726131	19729472	+	3342	FBgn0267964	CG46244	FBtr0347542	0.573894	5.67478	0.0190392	0.40102	80.3741	47.1383	49.0867	67.336	44.6109	55.8074	24.9711	38.4303	60.9838	40.9549	1.48905
FBtr0301409-E1	chrX;chrX	10822392;10822392	10822786;10822786	-;-	395	FBgn0285926	Imp	FBtr0301409	-0.58445	2.30657	0.0190584	0.401117	3.96777	4.75037	3.35246	3.49223	5.61173	3.76079	6.55183	7.42403	3.89071	5.8371	0.666548
FBtr0079290-E1	chr2L	6562325	6564396	+	2072	FBgn0263916	Ent2	FBtr0079290	-0.594294	1.79544	0.0191111	0.40192	2.46645	2.07067	2.60747	3.68897	3.67828	4.29804	5.37745	2.99457	2.70839	4.08708	0.662671
FBtr0089393-E25	chrX;chrX;chrX;chrX;chrX	6108030;6108030;6108030;6108030;6108030	6109946;6109946;6109946;6109946;6109946	-;-;-;-;-	1917	FBgn0264386	Ca-alpha1T	FBtr0089393	0.913381	4.71936	0.0191363	0.402141	55.0662	19.6105	22.2256	40.2344	13.0154	35.9961	8.09708	15.7215	34.2842	18.2075	1.88297
FBtr0304060-E18	chr3L	1950306	1950699	-	394	FBgn0265988	mv	FBtr0304060	0.60011	2.73989	0.0191699	0.402538	7.45297	7.71428	5.83577	10.6242	3.91407	5.43971	6.73726	4.80379	7.90681	5.22371	1.51364
FBtr0070913-E3	chrX	6530498	6530726	+	229	FBgn0014031	Spat	FBtr0070913	-0.690252	3.67328	0.0193047	0.404196	7.77468	6.82105	7.78102	16.5266	9.43148	17.9309	19.0992	16.3453	9.72583	15.7017	0.619411
FBtr0077671-E7	chr2L;chr2L	3016441;3016441	3016865;3016865	-;-	425	FBgn0031489	CG17224	FBtr0077671	-0.706184	2.44752	0.0193225	0.404196	3.4852	3.65413	3.26968	6.00073	3.39533	8.19314	8.83879	6.42584	4.10244	6.71328	0.611093
FBtr0300465-E14	chrX;chrX	5628221;5628221	5629024;5629024	-;-	804	FBgn0259994	OtopLa	FBtr0300465	0.499767	4.73381	0.0193173	0.404196	44.825	26.9594	24.3364	28.0854	20.372	26.3255	20.9535	20.1509	31.0515	21.9505	1.41462
FBtr0333333-E13	chrX;chrX;chrX;chrX	13262889;13262889;13262889;13262889	13265036;13265036;13265036;13265036	-;-;-;-	2148	FBgn0041210	HDAC4	FBtr0333333	-0.507945	6.61651	0.0193143	0.404196	74.9586	90.2571	69.4498	89.1747	93.0888	80.3197	128.873	158.275	80.96	115.139	0.703149
FBtr0336689-E13	chrX	5628221	5629024	-	804	FBgn0259994	OtopLa	FBtr0336689	0.499767	4.73381	0.0193217	0.404196	44.825	26.9594	24.3364	28.0854	20.372	26.3255	20.9535	20.1509	31.0515	21.9505	1.41462
FBtr0333154-E2	chrX	12565015	12566836	-	1822	FBgn0264542	hwt	FBtr0333154	-0.573408	1.90444	0.0194675	0.406435	3.16349	2.31428	2.60747	3.73816	3.58396	5.43971	3.52316	5.05333	2.95585	4.40004	0.671778
FBtr0343316-E7	chr2R;chr2R	24405757;24405757	24405957;24405957	-;-	201	FBgn0010414	SerT	FBtr0343316	-0.487548	2.50017	0.019475	0.406435	4.23586	4.95338	4.96661	4.37758	6.50772	6.24559	6.73726	6.55062	4.63336	6.5103	0.711697
FBtr0344552-E21	chr3R;chr3R;chr3R	19233201;19233201;19233201	19234421;19234421;19234421	-;-;-	1221	FBgn0038693	unc79	FBtr0344552	0.450804	5.63316	0.0194794	0.406435	71.6879	51.2797	51.6114	54.2033	41.7815	51.6437	33.1918	40.7386	57.1955	41.8389	1.36704
FBtr0345675-E5	chr2R;chr2R	10982794;10982794	10983473;10983473	-;-	680	FBgn0040765	luna	FBtr0345675	-0.549406	3.46998	0.0194887	0.406435	7.50659	9.13533	8.07074	11.0177	9.80874	10.7451	14.2162	17.5931	8.9326	13.0908	0.682357
FBtr0071546-E2	chr2R	21049654	21054702	-	5049	FBgn0003391	shg	FBtr0071546	0.516841	4.40958	0.0195375	0.406833	25.4688	20.2601	20.3217	33.4959	14.0058	22.4304	14.8961	18.2793	24.8866	17.4029	1.43003
FBtr0084319-E1	chr3R	22758810	22761076	-	2267	FBgn0039022	CG4725	FBtr0084319	-0.869063	2.19613	0.0195242	0.406833	2.35921	2.31428	3.2283	4.91863	2.49934	5.23824	10.8167	4.92856	3.20511	5.87071	0.545948
FBtr0078268-E11	chr3L;chr3L	20848323;20848323	20848514;20848514	-;-	192	FBgn0052432	CG32432	FBtr0078268	0.698474	2.23679	0.0196173	0.4077	8.36448	4.10075	3.72496	6.64015	3.15955	5.23824	2.90506	2.74502	5.70758	3.51197	1.62518
FBtr0100333-E3	chr3R;chr3R	16274954;16274954	16275169;16275169	+;+	216	FBgn0250823	gish	FBtr0100333	-0.570723	2.98899	0.0195944	0.4077	4.55757	6.53684	6.99464	7.1812	7.12077	9.67059	8.2825	12.6021	6.31756	9.419	0.670725
FBtr0330109-E22	chr3R;chr3R;chr3R;chr3R;chr3R	27671226;27671226;27671226;27671226;27671226	27671799;27671799;27671799;27671799;27671799	+;+;+;+;+	574	FBgn0039536	unc80	FBtr0330109	0.685838	3.19495	0.0196237	0.4077	15.5494	10.0692	9.68489	9.29621	7.87529	10.8794	4.51211	4.42947	11.1499	6.92407	1.61031
FBtr0088527-E3	chr2R;chr2R;chr2R	9587777;9587777;9587777	9587989;9587989;9587989	+;+;+	213	FBgn0285949	RpL31	FBtr0088527	-0.440961	8.11147	0.0196977	0.408929	201.123	277.105	224.242	235.701	267.996	265.874	382.355	357.477	234.543	318.425	0.736571
FBtr0074415-E2	chrX;chrX	16967495;16967495	16967861;16967861	-;-	367	FBgn0030809	Ubr1	FBtr0074415	-0.590861	2.80898	0.0197947	0.41008	4.61119	6.78044	5.38049	5.31212	6.46057	6.04412	10.3222	10.5434	5.52106	8.34257	0.661794
FBtr0082804-E5	chr3R;chr3R;chr3R;chr3R	13665590;13665590;13665590;13665590	13665901;13665901;13665901;13665901	+;+;+;+	312	FBgn0004587	B52	FBtr0082804	0.423648	5.73371	0.0198279	0.41008	73.4573	54.2842	50.2869	65.3686	41.64	48.2858	42.0306	49.4728	60.8492	45.3573	1.34155
FBtr0085513-E11	chr3R	29916043	29916208	-	166	FBgn0003861	trp	FBtr0085513	0.61927	5.65217	0.0198067	0.41008	51.0984	44.1744	44.12	103.734	29.5205	48.353	38.6929	41.7368	60.7817	39.5758	1.53583
FBtr0308195-E7	chr3R;chr3R;chr3R;chr3R;chr3R;chr3R	13665590;13665590;13665590;13665590;13665590;13665590	13665901;13665901;13665901;13665901;13665901;13665901	+;+;+;+;+;+	312	FBgn0004587	B52	FBtr0308195	0.423648	5.73371	0.019824	0.41008	73.4573	54.2842	50.2869	65.3686	41.64	48.2858	42.0306	49.4728	60.8492	45.3573	1.34155
FBtr0331356-E11	chr3R	29916043	29916208	-	166	FBgn0003861	trp	FBtr0331356	0.61927	5.65217	0.0198074	0.41008	51.0984	44.1744	44.12	103.734	29.5205	48.353	38.6929	41.7368	60.7817	39.5758	1.53583
FBtr0081145-E2	chr2L	19045522	19047047	+	1526	FBgn0263198	Acn	FBtr0081145	0.722741	4.929	0.0198859	0.410971	62.5728	27.2842	24.4192	36.9881	16.9767	38.4809	16.6268	19.5895	37.816	22.9185	1.65003
FBtr0070782-E2	chrX	5624475	5625493	+	1019	FBgn0026702	l(1)G0045	FBtr0070782	0.500444	2.14289	0.019964	0.411124	4.45033	5.4406	4.75967	5.45968	3.25386	3.29069	4.07944	3.61844	5.02757	3.56061	1.412
FBtr0075695-E15	chr3L	14878334	14878580	+	247	FBgn0036454	CG17839	FBtr0075695	0.589537	1.99796	0.0200102	0.411124	4.61119	3.36992	4.13884	6.54178	2.73513	3.82794	2.90506	2.93218	4.66543	3.10008	1.50494
FBtr0078902-E6	chr3R	4302526	4304604	+	2079	FBgn0041605	cpx	FBtr0078902	0.487634	5.27249	0.0200251	0.411124	59.7846	46.0827	41.6367	32.4629	40.4139	27.0642	31.1521	29.5714	44.9917	32.0504	1.40378
FBtr0081439-E3	chr2L	20920286	20921216	-	931	FBgn0266369	Mtp	FBtr0081439	-0.647677	2.62526	0.0199874	0.411124	4.18224	3.45112	4.75967	6.64015	4.85721	7.38726	10.4458	7.17449	4.7583	7.4662	0.637311
FBtr0113139-E2	chr3L	4405127	4405615	-	489	FBgn0035541	CG15019	FBtr0113139	-0.445884	4.17397	0.0199722	0.411124	15.0132	17.215	15.8932	12.6901	16.8824	20.2814	24.1676	21.6482	15.2029	20.7449	0.732848
FBtr0113428-E11	chr3L;chr3L	17065266;17065266	17065708;17065708	-;-	443	FBgn0260943	Rbp6	FBtr0113428	-0.484952	7.06011	0.0199783	0.411124	100.374	146.734	109.472	87.9943	144.82	115.846	175.416	186.225	111.144	155.577	0.714397
FBtr0310614-E5	chr3R	4302526	4304604	+	2079	FBgn0041605	cpx	FBtr0310614	0.487634	5.27249	0.0200282	0.411124	59.7846	46.0827	41.6367	32.4629	40.4139	27.0642	31.1521	29.5714	44.9917	32.0504	1.40378
FBtr0334627-E8	chr4	1075792	1077273	+	1482	FBgn0087002	apolpp	FBtr0334627	-0.605916	7.76175	0.0199988	0.411124	163.268	161.35	104.961	258.72	165.004	273.866	287.353	321.355	172.075	261.894	0.657039
FBtr0336923-E9	chrX	9848901	9855449	+	6549	FBgn0052698	CG32698	FBtr0336923	-0.460979	3.97828	0.0199752	0.411124	14.7451	12.8301	12.789	12.4441	20.7021	13.3642	18.9138	19.5895	13.2021	18.1424	0.727692
FBtr0089510-E8	chr3R;chr3R;chr3R;chr3R;chr3R;chr3R;chr3R;chr3R;chr3R;chr3R	20973173;20973173;20973173;20973173;20973173;20973173;20973173;20973173;20973173;20973173	20973347;20973347;20973347;20973347;20973347;20973347;20973347;20973347;20973347;20973347	+;+;+;+;+;+;+;+;+;+	175	FBgn0002921	Atpalpha	FBtr0089510	0.481204	5.23978	0.0201073	0.411313	54.7445	35.6481	39.6915	45.5465	38.5276	36.6005	23.8586	26.7016	43.9076	31.4221	1.39735
FBtr0089512-E7	chr3R	20973173	20973347	+	175	FBgn0002921	Atpalpha	FBtr0089512	0.481204	5.23978	0.0201123	0.411313	54.7445	35.6481	39.6915	45.5465	38.5276	36.6005	23.8586	26.7016	43.9076	31.4221	1.39735
FBtr0332095-E1	chr3L;chr3L	15587005;15587005	15587867;15587867	-;-	863	FBgn0036516	CG7656	FBtr0332095	0.521476	2.74559	0.020098	0.411313	8.36448	6.49623	8.48462	7.72225	6.22478	6.04412	4.51211	4.80379	7.7669	5.3962	1.43933
FBtr0340679-E13	chrX;chrX	13715033;13715033	13715611;13715611	+;+	579	FBgn0265726	Nna1	FBtr0340679	0.606827	2.12689	0.0200816	0.411313	7.18488	4.46616	4.38717	4.52514	2.8766	4.29804	3.95582	2.3707	5.14084	3.37529	1.52308
FBtr0343360-E1	chrX;chrX	839866;839866	840989;840989	-;-	1124	FBgn0264449	CG43867	FBtr0343360	-0.617956	2.97133	0.0200813	0.411313	5.04014	7.67368	4.80106	6.98445	6.83783	7.11863	10.8785	12.8517	6.12483	9.42166	0.650079
FBtr0072363-E11	chr2R	24395441	24396175	-	735	FBgn0035001	Slik	FBtr0072363	0.60952	1.94988	0.0201541	0.411752	5.95165	3.04511	3.76635	5.41049	2.82945	3.76079	2.28696	2.99457	4.5434	2.96794	1.53083
FBtr0079275-E3	chr2L;chr2L	6418686;6418686	6421951;6421951	-;-	3266	FBgn0011722	Tig	FBtr0079275	-0.671697	3.26077	0.0201638	0.411752	5.09376	5.4812	8.02935	10.7718	6.83783	14.3716	14.7107	10.9801	7.34403	11.7251	0.626353
FBtr0070709-E6	chrX;chrX;chrX	4704588;4704588;4704588	4705123;4705123;4705123	+;+;+	536	FBgn0028325	Pdha	FBtr0070709	-0.397664	7.08328	0.0202942	0.411934	110.079	129.884	127.683	100.143	141.425	148.551	166.577	159.835	116.947	154.097	0.75892
FBtr0070711-E5	chrX	4704588	4705265	+	678	FBgn0028325	Pdha	FBtr0070711	-0.397461	7.08528	0.0203092	0.411934	110.186	130.087	127.766	100.438	141.614	148.685	166.824	160.085	117.119	154.302	0.759027
FBtr0073335-E2	chr3L	4405214	4405615	-	402	FBgn0035541	CG15019	FBtr0073335	-0.437735	4.10183	0.0203228	0.411934	14.4234	15.9158	15.1895	12.4933	16.0335	19.6098	22.6224	20.4629	14.5055	19.6821	0.736988
FBtr0083426-E4	chr3R	17070845	17071255	-	411	FBgn0038473	Ns1	FBtr0083426	-0.561541	2.82123	0.0201987	0.411934	5.25461	5.84661	6.29104	5.16456	6.55488	6.85	11.682	8.29745	5.63921	8.34609	0.67567
FBtr0303389-E25	chr2L;chr2L	5202765;5202765	5202803;5202803	+;+	39	FBgn0261836	Msp300	FBtr0303389	0.499952	2.28558	0.0202188	0.411934	4.82566	6.25263	4.84244	6.34503	3.91407	3.69363	3.89401	4.2423	5.56644	3.936	1.41424
FBtr0329850-E17	chr2R;chr2R;chr2R	6761913;6761913;6761913	6762774;6762774;6762774	-;-;-	862	FBgn0085421	Epac	FBtr0329850	0.639214	3.613	0.0202587	0.411934	16.5681	11.4902	15.6034	15.3461	14.0529	11.4167	5.13021	7.17449	14.752	9.44357	1.56212
FBtr0332379-E1	chrX;chrX;chrX	18225097;18225097;18225097	18226076;18226076;18226076	-;-;-	980	FBgn0053639	CG33639	FBtr0332379	-0.671653	2.37205	0.0202242	0.411934	4.55757	4.26315	2.11081	4.86944	4.00838	6.51422	6.30459	8.35984	3.95024	6.29676	0.627346
FBtr0333331-E14	chrX	13262687	13265036	-	2350	FBgn0041210	HDAC4	FBtr0333331	-0.502964	6.66596	0.0203204	0.411934	77.5859	94.1142	72.14	91.9783	96.4369	82.8045	134.436	162.268	83.9546	118.986	0.705581
FBtr0334276-E1	chr3R;chr3R	5257037;5257037	5258121;5258121	+;+	1085	FBgn0264785	Hph	FBtr0334276	0.542031	3.14687	0.0202833	0.411934	13.6727	9.09473	9.51934	9.19783	8.53549	8.12599	5.93373	5.80198	10.3712	7.0993	1.46087
FBtr0452147-E18	chrX;chrX;chrX;chrX;chrX;chrX;chrX;chrX;chrX;chrX	15102633;15102633;15102633;15102633;15102633;15102633;15102633;15102633;15102633;15102633	15102905;15102905;15102905;15102905;15102905;15102905;15102905;15102905;15102905;15102905	+;+;+;+;+;+;+;+;+;+	273	FBgn0030613	Rab3-GEF	FBtr0452147	0.586442	2.39235	0.0202723	0.411934	7.56021	4.99398	6.49798	5.60724	5.75321	3.76079	2.78144	3.99276	6.16485	4.07205	1.51394
FBtr0289988-E12	chrX	8282798	8283157	-	360	FBgn0015519	nAChRalpha3	FBtr0289988	-0.56633	3.73683	0.0204418	0.413819	10.2947	12.5865	8.07074	11.8047	10.7519	12.7598	18.852	21.0244	10.6892	15.847	0.674522
FBtr0300953-E4	chr2R;chr2R;chr2R	8464653;8464653;8464653	8464796;8464796;8464796	+;+;+	144	FBgn0050359	Mal-A5	FBtr0300953	-0.586672	1.71685	0.020475	0.413819	2.62731	2.43609	2.06942	3.14792	3.06523	4.96961	4.69754	2.74502	2.57018	3.86935	0.664242
FBtr0310323-E12	chr2R	11868376	11869059	-	684	FBgn0033661	CG13185	FBtr0310323	-0.567019	2.30011	0.0204761	0.413819	3.86053	4.01955	3.18691	4.57432	4.00838	7.58873	6.42821	5.24049	3.91033	5.81645	0.672287
FBtr0333401-E17	chr3L;chr3L;chr3L;chr3L;chr3L	1524425;1524425;1524425;1524425;1524425	1524585;1524585;1524585;1524585;1524585	-;-;-;-;-	161	FBgn0035227	Iml1	FBtr0333401	0.499975	4.12083	0.0204612	0.413819	19.4635	19.3263	16.307	25.872	10.2803	17.1922	15.5142	14.349	20.2422	14.3339	1.41219
FBtr0075580-E2	chr3L	15697594	15698460	-	867	FBgn0041160	comm2	FBtr0075580	0.690092	2.58916	0.02055	0.413996	7.77468	6.45563	5.09077	9.83726	2.68797	6.44706	5.50107	3.49366	7.28959	4.53244	1.60831
FBtr0112632-E4	chr3R;chr3R	14431974;14431974	14433205;14433205	-;-	1232	FBgn0285955	cv-c	FBtr0112632	-0.659526	2.70566	0.0205603	0.413996	4.3431	5.27819	3.43524	6.98445	4.95153	11.0809	7.78803	7.92313	5.01024	7.93589	0.63134
FBtr0307366-E1	chrX	3545862	3546110	-	249	FBgn0267910	lncRNA:CR34335	FBtr0307366	0.565432	7.23392	0.0205342	0.413996	245.251	157.777	100.326	214.796	104.501	147.678	125.906	107.181	179.538	121.316	1.47991
FBtr0310491-E10	chrX	4088014	4088348	+	335	FBgn0263772	CG43689	FBtr0310491	-0.56557	2.52329	0.0205158	0.413996	4.075	3.85714	5.75299	4.57432	8.95991	6.64853	5.43926	5.92675	4.56486	6.74361	0.676917
FBtr0310494-E9	chrX;chrX;chrX;chrX	4088014;4088014;4088014;4088014	4088348;4088348;4088348;4088348	+;+;+;+	335	FBgn0263772	CG43689	FBtr0310494	-0.56557	2.52329	0.0205104	0.413996	4.075	3.85714	5.75299	4.57432	8.95991	6.64853	5.43926	5.92675	4.56486	6.74361	0.676917
FBtr0347401-E5	chr2L;chr2L;chr2L;chr2L	13497239;13497239;13497239;13497239	13497437;13497437;13497437;13497437	+;+;+;+	199	FBgn0263354	CG42784	FBtr0347401	0.649026	2.83484	0.0205905	0.413996	11.099	6.00902	7.61547	9.59133	6.17762	7.3201	3.09049	5.24049	8.57871	5.45718	1.57201
FBtr0452123-E4	chr2L	13497239	13497437	+	199	FBgn0284224	CG46308	FBtr0452123	0.649026	2.83484	0.0205894	0.413996	11.099	6.00902	7.61547	9.59133	6.17762	7.3201	3.09049	5.24049	8.57871	5.45718	1.57201
FBtr0071118-E2	chrX;chrX;chrX;chrX	8059867;8059867;8059867;8059867	8060158;8060158;8060158;8060158	-;-;-;-	292	FBgn0004656	fs(1)h	FBtr0071118	-0.540647	2.72027	0.0206348	0.414445	5.36185	4.26315	5.42188	6.19747	6.03615	7.25295	8.15889	9.4828	5.31109	7.73269	0.686835
FBtr0339328-E5	chr3R;chr3R	8567800;8567800	8568438;8568438	+;+	639	FBgn0266916	Cenp-C	FBtr0339328	-0.516927	1.92319	0.020643	0.414445	3.00263	3.32932	3.14552	2.70525	3.81975	3.49216	4.75935	5.42765	3.04568	4.37473	0.696199
FBtr0340301-E3	chrX;chrX	13095445;13095445	13095732;13095732	+;+	288	FBgn0030447	CG2200	FBtr0340301	-0.559104	2.28291	0.0207515	0.41632	3.64606	3.08571	3.80773	4.96781	4.29133	5.17108	6.30459	7.1121	3.87683	5.71977	0.677794
FBtr0071625-E4	chr2R	21212880	21213638	-	759	FBgn0027073	CG4302	FBtr0071625	-0.682872	3.49179	0.0207938	0.416782	9.0079	7.14586	5.17355	13.0836	8.01676	13.7	17.7394	15.7839	8.60272	13.81	0.622933
FBtr0078769-E5	chr3R	5465630	5465731	-	102	FBgn0037328	RpL35A	FBtr0078769	-0.483939	6.01987	0.0208327	0.416782	47.6132	67.3578	48.7142	52.4326	57.0133	63.6647	102.171	79.5432	54.0294	75.5982	0.714692
FBtr0083548-E2	chr3R;chr3R;chr3R	18045216;18045216;18045216	18048570;18048570;18048570	-;-;-	3355	FBgn0010389	htl	FBtr0083548	0.640143	2.18891	0.0208353	0.416782	4.45033	4.42556	4.55273	8.21411	2.64082	4.8353	3.39954	3.05695	5.41068	3.48315	1.55339
FBtr0334481-E2	chr4	429497	431769	+	2273	FBgn0264794	lncRNA:CR44024	FBtr0334481	0.757186	2.77785	0.0208227	0.416782	15.3885	6.33383	5.50466	6.73852	5.14016	6.71569	4.88297	3.3065	8.49138	5.01133	1.69444
FBtr0333799-E3	chrX;chrX	12759463;12759463	12759607;12759607	-;-	145	FBgn0020513	Paics	FBtr0333799	-0.627768	2.73168	0.0208522	0.416817	5.57632	3.53233	4.46995	7.13201	5.84752	10.2078	9.27146	6.67539	5.17765	8.00056	0.647162
FBtr0085024-E1	chr3R	26455462	26456141	-	680	FBgn0023178	Pdf	FBtr0085024	0.41897	4.30603	0.0208959	0.417329	25.4152	23.0616	19.4112	22.1338	17.1653	14.573	17.3685	18.1546	22.5054	16.8154	1.33839
FBtr0299869-E4	chr3L;chr3L;chr3L	23094684;23094684;23094684	23094846;23094846;23094846	-;-;-	163	FBgn0024733	RpL10	FBtr0299869	-0.404934	8.34885	0.0209082	0.417329	256.779	316.123	250.317	298.757	312.701	363.856	415.361	393.723	280.494	371.41	0.755213
FBtr0300037-E14	chr3R;chr3R	16636986;16636986	16637111;16637111	+;+	126	FBgn0285925	Fas1	FBtr0300037	0.648247	4.29332	0.020934	0.417538	38.927	17.1338	16.6381	22.5765	15.1375	20.6172	9.88956	15.0976	23.8189	15.1855	1.56853
FBtr0081144-E1	chr2L;chr2L	19045355;19045355	19047047;19047047	+;+	1693	FBgn0263198	Acn	FBtr0081144	0.71763	4.94499	0.0209786	0.417837	63.4307	27.609	24.6261	37.0865	17.3539	39.0853	16.8741	19.5895	38.1881	23.2257	1.64422
FBtr0083648-E5	chr3R;chr3R;chr3R;chr3R;chr3R;chr3R;chr3R;chr3R;chr3R;chr3R;chr3R;chr3R;chr3R;chr3R;chr3R	18432564;18432564;18432564;18432564;18432564;18432564;18432564;18432564;18432564;18432564;18432564;18432564;18432564;18432564;18432564	18432818;18432818;18432818;18432818;18432818;18432818;18432818;18432818;18432818;18432818;18432818;18432818;18432818;18432818;18432818	-;-;-;-;-;-;-;-;-;-;-;-;-;-;-	255	FBgn0004652	fru	FBtr0083648	-0.599648	3.48547	0.0209855	0.417837	7.66744	7.63308	12.251	7.77143	18.3442	14.0358	8.2825	12.8517	8.83073	13.3786	0.660066
FBtr0346058-E2	chrX	16307808	16308687	+	880	FBgn0267041	asRNA:CR45485	FBtr0346058	0.61822	3.53594	0.0209946	0.417837	11.528	11.815	9.85044	22.4289	6.79067	10.4765	9.82775	9.17086	13.9056	9.06644	1.53374
FBtr0070945-E8	chrX	6595536	6596954	+	1419	FBgn0029878	Pat1	FBtr0070945	-0.407864	5.48219	0.0213733	0.41884	37.5866	40.8857	40.5193	34.3812	46.0728	43.1147	58.163	56.2105	38.3432	50.8903	0.753448
FBtr0071404-E8	chrX;chrX;chrX;chrX;chrX;chrX	9628722;9628722;9628722;9628722;9628722;9628722	9629332;9629332;9629332;9629332;9629332;9629332	-;-;-;-;-;-	611	FBgn0028341	Ptpmeg2	FBtr0071404	-0.414412	5.77818	0.0213439	0.41884	39.5704	48.5188	48.59	51.2029	54.9856	54.4642	67.3108	73.7412	46.9705	62.6255	0.750023
FBtr0076569-E3	chr3L;chr3L	8677605;8677605	8679253;8679253	+;+	1649	FBgn0001168	h	FBtr0076569	0.551625	4.78342	0.0212434	0.41884	31.7421	28.1774	22.8464	47.6615	17.7783	29.6162	18.6665	22.9584	32.6069	22.2549	1.46516
FBtr0076757-E9	chr3L;chr3L	8049869;8049869	8050333;8050333	+;+	465	FBgn0011817	nmo	FBtr0076757	-0.487231	5.54018	0.021164	0.41884	33.4043	49.7368	34.849	36.693	46.7802	39.3539	63.355	67.4402	38.6708	54.2323	0.713058
FBtr0076758-E8	chr3L;chr3L;chr3L	8049869;8049869;8049869	8050333;8050333;8050333	+;+;+	465	FBgn0011817	nmo	FBtr0076758	-0.487231	5.54018	0.0211618	0.41884	33.4043	49.7368	34.849	36.693	46.7802	39.3539	63.355	67.4402	38.6708	54.2323	0.713058
FBtr0077672-E7	chr2L;chr2L	3016685;3016685	3016865;3016865	-;-	181	FBgn0031489	CG17224	FBtr0077672	-0.698917	2.43067	0.0211541	0.41884	3.43158	3.65413	3.2283	5.95154	3.34818	8.05883	8.71517	6.36346	4.06639	6.62141	0.614127
FBtr0079546-E3	chr2L	8041880	8042125	-	246	FBgn0031980	RpL36A	FBtr0079546	-0.445829	7.81117	0.0212133	0.41884	158.764	233.946	179.874	187.744	215.981	217.32	306.02	296.462	190.082	258.946	0.734061
FBtr0080618-E3	chr2L	13965012	13965396	-	385	FBgn0028543	NimB2	FBtr0080618	-0.70034	4.82599	0.0212285	0.41884	15.4957	15.794	18.1695	36.8405	19.1931	36.4662	50.9312	33.6889	21.5749	35.0698	0.615199
FBtr0083231-E9	chr3R;chr3R;chr3R;chr3R	16088021;16088021;16088021;16088021	16088624;16088624;16088624;16088624	-;-;-;-	604	FBgn0026059	Mhcl	FBtr0083231	0.601999	2.54421	0.0213835	0.41884	7.56021	5.4812	5.50466	9.05028	4.95153	5.97696	3.21411	3.99276	6.89908	4.53384	1.52169
FBtr0083852-E1	chr3R	19915081	19915412	-	332	FBgn0038749	Xport-A	FBtr0083852	0.585505	3.8951	0.0213154	0.41884	16.9434	13.2361	13.1201	27.5935	10.3275	13.1628	9.58051	14.1618	17.7233	11.8081	1.50094
FBtr0088219-E3	chr2R;chr2R;chr2R;chr2R;chr2R;chr2R	10736657;10736657;10736657;10736657;10736657;10736657	10736748;10736748;10736748;10736748;10736748;10736748	+;+;+;+;+;+	92	FBgn0033544	CG7220	FBtr0088219	0.543218	3.34573	0.0211977	0.41884	12.8148	10.4346	9.10545	15.3461	7.12077	10.275	6.61364	8.73416	11.9252	8.18589	1.4568
FBtr0113236-E4	chr3R;chr3R	15081446;15081446	15082232;15082232	-;-	787	FBgn0038286	CG6966	FBtr0113236	0.595029	3.22308	0.0211134	0.41884	9.91942	8.12029	13.6996	12.5917	9.80874	8.59608	5.13021	5.73959	11.0827	7.31866	1.51431
FBtr0300643-E1	chr3R	19915081	19915412	-	332	FBgn0260234	Xport-B	FBtr0300643	0.585505	3.8951	0.0213196	0.41884	16.9434	13.2361	13.1201	27.5935	10.3275	13.1628	9.58051	14.1618	17.7233	11.8081	1.50094
FBtr0301692-E23	chr3R	19233201	19234190	-	990	FBgn0038693	unc79	FBtr0301692	0.43826	5.46406	0.0213437	0.41884	61.3395	45.4736	45.4445	50.4159	37.3015	46.2711	29.5451	36.4339	50.6684	37.3879	1.35521
FBtr0309179-E1	chr3R	27436923	27437482	-	560	FBgn0016061	side	FBtr0309179	-0.506985	4.23249	0.0213728	0.41884	15.4957	16.0376	13.6582	16.6741	16.5051	17.4608	22.4987	31.5053	15.4664	21.9925	0.703259
FBtr0331157-E6	chrX	19011753	19013399	+	1647	FBgn0264090	CG43759	FBtr0331157	-0.688858	2.28929	0.021213	0.41884	2.62731	2.55789	5.04939	4.47595	6.79067	6.24559	3.21411	7.48642	3.67763	5.9342	0.619736
FBtr0333105-E13	chr3L;chr3L;chr3L;chr3L;chr3L	8571146;8571146;8571146;8571146;8571146	8571661;8571661;8571661;8571661;8571661	+;+;+;+;+	516	FBgn0260442	rhea	FBtr0333105	0.53387	4.36434	0.0211471	0.41884	20.7504	20.3819	24.7089	31.0365	22.6356	17.125	10.6931	16.3453	24.2194	16.6998	1.45029
FBtr0333109-E15	chr3L	8571146	8571661	+	516	FBgn0260442	rhea	FBtr0333109	0.533869	4.36434	0.021145	0.41884	20.7504	20.3819	24.7089	31.0365	22.6356	17.125	10.6931	16.3453	24.2194	16.6998	1.45029
FBtr0333564-E1	chr3L	16249560	16252355	-	2796	FBgn0036583	CG13055	FBtr0333564	0.645468	3.20792	0.021396	0.41884	15.2276	10.2316	12.6235	6.39422	9.33717	4.96961	8.09708	5.92675	11.1192	7.08265	1.56992
FBtr0333842-E17	chr3L;chr3L;chr3L;chr3L;chr3L;chr3L	12368646;12368646;12368646;12368646;12368646;12368646	12368957;12368957;12368957;12368957;12368957;12368957	-;-;-;-;-;-	312	FBgn0036279	Ncc69	FBtr0333842	0.607703	2.45935	0.0212033	0.41884	5.41547	6.00902	4.92522	9.64051	3.63112	5.43971	4.07944	3.93037	6.49755	4.27016	1.52162
FBtr0343982-E5	chrX;chrX;chrX	19011753;19011753;19011753	19013399;19013399;19013399	+;+;+	1647	FBgn0264090	CG43759	FBtr0343982	-0.688858	2.28929	0.021216	0.41884	2.62731	2.55789	5.04939	4.47595	6.79067	6.24559	3.21411	7.48642	3.67763	5.9342	0.619736
FBtr0345332-E3	chr2L	8041873	8042125	-	253	FBgn0031980	RpL36A	FBtr0345332	-0.445571	7.81128	0.0212849	0.41884	158.818	233.986	179.915	187.744	215.981	217.32	306.02	296.462	190.116	258.946	0.734192
FBtr0345901-E8	chr3L;chr3L	5761963;5761963	5762524;5762524	-;-	562	FBgn0035630	CG10576	FBtr0345901	-0.391338	5.15012	0.0213051	0.41884	28.7395	31.5067	31.8691	30.4463	33.8119	41.9059	44.8739	40.3019	30.6404	40.2234	0.761756
FBtr0072807-E6	chr3L;chr3L;chr3L;chr3L	1659846;1659846;1659846;1659846	1659990;1659990;1659990;1659990	-;-;-;-	145	FBgn0035253	CG7971	FBtr0072807	-0.52256	4.98752	0.021424	0.419089	19.1418	28.015	25.785	30.9382	26.2667	32.3025	37.5185	53.2784	25.97	37.3415	0.695473
FBtr0082804-E3	chr3R;chr3R;chr3R;chr3R;chr3R;chr3R;chr3R;chr3R;chr3R;chr3R	13662297;13662297;13662297;13662297;13662297;13662297;13662297;13662297;13662297;13662297	13662404;13662404;13662404;13662404;13662404;13662404;13662404;13662404;13662404;13662404	+;+;+;+;+;+;+;+;+;+	108	FBgn0004587	B52	FBtr0082804	0.719866	2.33101	0.0214494	0.419287	10.1875	4.79097	4.09745	5.45968	3.96122	5.23824	3.33773	2.30831	6.1339	3.71138	1.65273
FBtr0083189-E15	chr3R	15844466	15844764	-	299	FBgn0265048	cv-d	FBtr0083189	-0.609666	1.83222	0.021605	0.422028	3.21711	3.28872	2.31775	2.21338	2.49934	5.84265	4.4503	4.17992	2.75924	4.24305	0.650296
FBtr0082255-E14	chr3R	10507561	10511537	-	3977	FBgn0001235	hth	FBtr0082255	-0.428771	6.16628	0.0217245	0.42406	57.3718	70.7278	50.4525	66.0572	77.9041	66.4182	88.9442	96.0133	61.1523	82.3199	0.742861
FBtr0304060-E14	chr3L	1952808	1953561	-	754	FBgn0265988	mv	FBtr0304060	0.620154	2.8755	0.0217547	0.424314	8.04277	6.78044	7.78102	12.3949	4.19701	8.19314	4.94478	5.49004	8.7498	5.70624	1.53337
FBtr0331861-E9	chr3L	19650818	19651231	-	414	FBgn0036899	tey	FBtr0331861	-0.461622	3.82237	0.0217684	0.424314	9.276	13.8857	12.789	11.3128	14.5245	14.573	18.5429	17.5931	11.8159	16.3084	0.724529
FBtr0075186-E10	chr3L	17747683	17748839	+	1157	FBgn0052183	Ccn	FBtr0075186	-0.419646	5.09573	0.0218268	0.42515	30.9379	32.197	28.8063	24.7899	37.0186	31.2951	45.9246	41.924	29.1828	39.0406	0.747498
FBtr0079383-E6	chr2L;chr2L;chr2L;chr2L;chr2L;chr2L	6790799;6790799;6790799;6790799;6790799;6790799	6790967;6790967;6790967;6790967;6790967;6790967	-;-;-;-;-;-	169	FBgn0015777	nrv2	FBtr0079383	0.620218	3.0132	0.021843	0.425163	8.47172	8.16089	8.19491	13.723	5.32879	8.52893	4.14125	7.1121	9.63762	6.27777	1.5352
FBtr0073046-E1	chr3L	3226053	3226539	+	487	FBgn0035424	Larp4B	FBtr0073046	-0.446863	5.80022	0.0220008	0.426722	43.1093	56.1924	39.5673	49.4814	48.1006	64.4035	65.4565	78.9193	47.0876	64.22	0.733224
FBtr0310518-E1	chr3R	19915077	19915412	-	336	FBgn0260234	Xport-B	FBtr0310518	0.583529	3.89794	0.0219861	0.426722	16.9971	13.2361	13.1201	27.6427	10.3275	13.2971	9.58051	14.1618	17.749	11.8417	1.49885
FBtr0336619-E3	chr2L;chr2L	19566986;19566986	19567359;19567359	+;+	374	FBgn0032810	CG13077	FBtr0336619	0.778132	2.51422	0.0219708	0.426722	5.68356	5.96842	4.13884	12.4933	2.45219	4.49951	3.95582	5.61481	7.07103	4.13058	1.71187
FBtr0336652-E7	chr2R;chr2R;chr2R;chr2R	15969076;15969076;15969076;15969076	15984006;15984006;15984006;15984006	-;-;-;-	14931	FBgn0265045	Strn-Mlck	FBtr0336652	-0.729008	3.77464	0.0219756	0.426722	5.57632	10.5564	7.36714	17.5103	14.0529	22.8333	11.0021	20.1509	10.2525	17.0098	0.602742
FBtr0337060-E9	chr3R;chr3R	17006576;17006576	17006693;17006693	+;+	118	FBgn0038465	Irc	FBtr0337060	-0.670889	2.68518	0.0219748	0.426722	4.18224	4.14135	3.76635	7.57469	5.61173	7.7902	11.5584	6.36346	4.91616	7.83095	0.627785
FBtr0339497-E4	chrX	14264391	14265379	+	989	FBgn0030558	CG1461	FBtr0339497	0.470334	5.27248	0.0220409	0.427199	42.6267	38.9774	34.5593	62.9093	28.6246	29.6834	34.5516	36.3715	44.7682	32.3078	1.38568
FBtr0332905-E11	chr4;chr4;chr4;chr4;chr4;chr4;chr4;chr4	474453;474453;474453;474453;474453;474453;474453;474453	474768;474768;474768;474768;474768;474768;474768;474768	-;-;-;-;-;-;-;-	316	FBgn0039908	Asator	FBtr0332905	0.725518	2.90016	0.0220638	0.42734	14.3698	6.45563	8.69157	7.13201	7.49803	7.18579	3.02868	4.36708	9.16224	5.51989	1.65986
FBtr0077121-E8	chr3L	5762027	5762524	-	498	FBgn0035630	CG10576	FBtr0077121	-0.388954	5.14781	0.0221147	0.427604	28.7395	31.4661	31.8277	30.4463	33.8119	41.9059	44.8739	39.9276	30.6199	40.1298	0.763022
FBtr0111038-E5	chr3L;chr3L;chr3L;chr3L	21073214;21073214;21073214;21073214	21074051;21074051;21074051;21074051	+;+;+;+	838	FBgn0026179	siz	FBtr0111038	0.494462	4.83428	0.0221103	0.427604	33.4579	28.5022	36.7115	34.2337	29.5205	28.0716	14.5871	22.0849	33.2263	23.566	1.40992
FBtr0332992-E1	chrX;chrX	245978;245978	247596;247596	+;+	1619	FBgn0040372	G9a	FBtr0332992	-0.620898	3.11452	0.0221242	0.427604	3.53882	7.95789	7.24297	8.2633	8.91275	8.19314	10.8785	13.6627	6.75074	10.4118	0.648375
FBtr0085833-E3	chr3R;chr3R	31740317;31740317	31741169;31741169	+;+	853	FBgn0000557	eEF1alpha2	FBtr0085833	0.617821	6.62937	0.0221687	0.427863	117.156	91.5157	143.452	126.753	122.326	89.5202	44.194	55.8986	119.719	77.9848	1.53516
FBtr0085834-E3	chr3R;chr3R	31740320;31740320	31741169;31741169	+;+	850	FBgn0000557	eEF1alpha2	FBtr0085834	0.617821	6.62937	0.0221662	0.427863	117.156	91.5157	143.452	126.753	122.326	89.5202	44.194	55.8986	119.719	77.9848	1.53516
FBtr0075592-E2	chr3L;chr3L	15587005;15587005	15587596;15587596	-;-	592	FBgn0036516	CG7656	FBtr0075592	0.511672	2.73984	0.0222589	0.428347	8.15001	6.49623	8.48462	7.72225	6.22478	6.04412	4.51211	4.80379	7.71328	5.3962	1.42939
FBtr0088019-E2	chr2R	12143191	12144194	-	1004	FBgn0033685	OSCP1	FBtr0088019	-0.888315	2.29344	0.0222718	0.428347	2.46645	2.7609	5.29772	2.90199	12.8268	3.8951	3.46135	4.61663	3.35676	6.19997	0.541416
FBtr0302175-E5	chrX;chrX	1745878;1745878	1746579;1746579	-;-	702	FBgn0025391	Scgdelta	FBtr0302175	-0.621963	2.02297	0.0222517	0.428347	2.57369	2.55789	4.42856	2.95118	6.22478	5.77549	3.09049	4.17992	3.12783	4.81767	0.649241
FBtr0332684-E30	chr3L;chr3L;chr3L;chr3L;chr3L;chr3L;chr3L;chr3L;chr3L;chr3L;chr3L	2040776;2040776;2040776;2040776;2040776;2040776;2040776;2040776;2040776;2040776;2040776	2041078;2041078;2041078;2041078;2041078;2041078;2041078;2041078;2041078;2041078;2041078	-;-;-;-;-;-;-;-;-;-;-	303	FBgn0086906	sls	FBtr0332684	-0.805039	2.56875	0.0222193	0.428347	2.46645	4.75037	2.44192	7.42713	7.49803	11.0137	4.75935	6.613	4.27147	7.47103	0.571737
FBtr0345509-E6	chrX;chrX	1746274;1746274	1746579;1746579	-;-	306	FBgn0025391	Scgdelta	FBtr0345509	-0.621963	2.02297	0.0222554	0.428347	2.57369	2.55789	4.42856	2.95118	6.22478	5.77549	3.09049	4.17992	3.12783	4.81767	0.649241
FBtr0301016-E5	chr3R;chr3R;chr3R	28872520;28872520;28872520	28872657;28872657;28872657	-;-;-	138	FBgn0053203	CG33203	FBtr0301016	0.5364	2.16365	0.0223354	0.428968	6.91678	4.79097	4.75967	4.23002	4.14985	3.76079	3.09049	3.18173	5.17436	3.54571	1.45933
FBtr0333204-E1	chrX;chrX;chrX	11792879;11792879;11792879	11793279;11793279;11793279	+;+;+	401	FBgn0000259	CkIIbeta	FBtr0333204	-0.526169	2.41639	0.0223338	0.428968	4.98652	4.58797	4.55273	3.09874	5.94184	5.90981	5.56288	7.42403	4.30649	6.20964	0.693516
FBtr0074960-E9	chr3L	19650818	19651227	-	410	FBgn0036899	tey	FBtr0074960	-0.458667	3.8153	0.0224148	0.430006	9.22238	13.8451	12.7062	11.3128	14.5245	14.5059	18.4811	17.3435	11.7716	16.2138	0.726028
FBtr0113075-E11	chr2R	12486809	12487986	+	1178	FBgn0033744	Dh44-R2	FBtr0113075	0.468395	3.66118	0.0224364	0.430006	15.9247	15.6722	10.5954	16.0347	11.1763	9.53628	11.1258	10.1691	14.5568	10.5018	1.38611
FBtr0301443-E13	chr2R;chr2R;chr2R;chr2R;chr2R;chr2R;chr2R;chr2R;chr2R	10147059;10147059;10147059;10147059;10147059;10147059;10147059;10147059;10147059	10147412;10147412;10147412;10147412;10147412;10147412;10147412;10147412;10147412	-;-;-;-;-;-;-;-;-	354	FBgn0033494	KCNQ	FBtr0301443	0.692678	2.23575	0.0224279	0.430006	9.65133	5.19699	3.06274	4.86944	3.30102	4.16373	2.96687	3.61844	5.69512	3.51251	1.62138
FBtr0079275-E5	chr2L;chr2L	6415557;6415557	6417584;6417584	-;-	2028	FBgn0011722	Tig	FBtr0079275	-0.637035	4.69596	0.0224914	0.430692	15.3885	16.606	15.9345	33.0532	18.5329	30.4892	42.2161	34.7495	20.2456	31.4969	0.642779
FBtr0086011-E6	chr2R	6092277	6093733	-	1457	FBgn0000546	EcR	FBtr0086011	-0.570174	3.88312	0.0225036	0.430692	7.66744	12.3428	12.1682	15.051	13.0626	13.5657	20.2736	23.3327	11.8074	17.5586	0.672454
FBtr0076797-E4	chr3L;chr3L;chr3L;chr3L;chr3L;chr3L;chr3L;chr3L;chr3L;chr3L;chr3L;chr3L	7534235;7534235;7534235;7534235;7534235;7534235;7534235;7534235;7534235;7534235;7534235;7534235	7534904;7534904;7534904;7534904;7534904;7534904;7534904;7534904;7534904;7534904;7534904;7534904	+;+;+;+;+;+;+;+;+;+;+;+	670	FBgn0028582	lqf	FBtr0076797	0.498546	4.88462	0.0225981	0.431447	49.0609	26.2691	27.8544	34.7255	21.8339	30.2206	21.448	24.0813	34.4775	24.3959	1.41325
FBtr0080864-E2	chr2L;chr2L;chr2L;chr2L	16451376;16451376;16451376;16451376	16451927;16451927;16451927;16451927	+;+;+;+	552	FBgn0020414	Idgf3	FBtr0080864	-0.662665	1.97228	0.0226506	0.431447	2.19836	2.8827	2.52469	4.32839	2.78229	5.97696	6.3664	3.86798	2.98354	4.74841	0.628323
FBtr0080989-E1	chr2L	17591448	17592299	-	852	FBgn0032652	CG6870	FBtr0080989	0.626787	4.64396	0.022638	0.431447	23.6994	27.0812	21.4392	48.596	11.7894	24.7809	19.161	22.584	30.2039	19.5788	1.54268
FBtr0086506-E12	chr2R;chr2R;chr2R;chr2R;chr2R	19242174;19242174;19242174;19242174;19242174	19242395;19242395;19242395;19242395;19242395	+;+;+;+;+	222	FBgn0010434	cora	FBtr0086506	0.454979	3.92958	0.0225933	0.431447	14.8523	16.7684	21.7703	16.4774	14.5716	13.2299	12.4856	10.6681	17.4671	12.7388	1.37117
FBtr0089079-E4	chr4;chr4	584762;584762	584931;584931	+;+	170	FBgn0039911	CG1909	FBtr0089079	0.748568	2.45549	0.0226138	0.431447	10.8846	4.58797	6.20826	5.26293	5.94184	4.76814	2.28696	2.93218	6.73593	3.98228	1.69148
FBtr0089473-E4	chr3R;chr3R;chr3R;chr3R;chr3R;chr3R;chr3R;chr3R;chr3R;chr3R	17092287;17092287;17092287;17092287;17092287;17092287;17092287;17092287;17092287;17092287	17094318;17094318;17094318;17094318;17094318;17094318;17094318;17094318;17094318;17094318	-;-;-;-;-;-;-;-;-;-	2032	FBgn0014141	cher	FBtr0089473	-0.614786	3.52197	0.0226531	0.431447	8.84705	8.81052	7.32575	11.1161	13.5813	22.2289	9.95137	9.54519	9.02485	13.8267	0.652712
FBtr0339279-E4	chr2R	8464145	8464453	+	309	FBgn0050359	Mal-A5	FBtr0339279	-0.563604	1.99958	0.0226163	0.431447	3.00263	2.6797	2.81441	4.18083	3.86691	4.76814	6.30459	3.8056	3.16939	4.68631	0.676309
FBtr0336853-E2	chr3L	7663693	7665982	-	2290	FBgn0265084	CG44195	FBtr0336853	0.717805	4.18628	0.0227327	0.432366	25.2007	14.4541	18.004	32.3646	11.4121	22.6319	6.86088	13.8499	22.5058	13.6887	1.64412
FBtr0344224-E17	chr3L	7663693	7665982	-	2290	FBgn0261788	Ank2	FBtr0344224	0.717805	4.18628	0.0227329	0.432366	25.2007	14.4541	18.004	32.3646	11.4121	22.6319	6.86088	13.8499	22.5058	13.6887	1.64412
FBtr0074334-E2	chrX	16804071	16805754	+	1684	FBgn0030794	CG13005	FBtr0074334	-0.524981	2.49258	0.0228258	0.433833	4.18224	4.79097	5.62882	3.54141	5.70605	6.24559	7.78803	6.48823	4.53586	6.55697	0.691762
FBtr0339491-E1	chrX	6692943	6695007	-	2065	FBgn0029893	CG14442	FBtr0339491	-0.523824	4.53328	0.0228872	0.434699	14.1553	14.5759	22.9292	24.0521	31.7369	27.9373	18.9756	30.1952	18.9281	27.2113	0.695599
FBtr0339652-E3	chrX;chrX	8329349;8329349	8330141;8330141	-;-	793	FBgn0015519	nAChRalpha3	FBtr0339652	-0.567556	3.20299	0.0229034	0.434705	7.8283	7.30826	5.04939	9.29621	8.20539	10.0735	10.7549	14.6609	7.37054	10.9237	0.67473
FBtr0333726-E5	chr3R;chr3R;chr3R;chr3R;chr3R;chr3R;chr3R	16632064;16632064;16632064;16632064;16632064;16632064;16632064	16632294;16632294;16632294;16632294;16632294;16632294;16632294	+;+;+;+;+;+;+	231	FBgn0285925	Fas1	FBtr0333726	0.719618	3.38159	0.0229268	0.434849	20.2678	8.68871	8.9399	13.477	7.3094	12.6255	5.19202	6.05152	12.8434	7.79461	1.64772
FBtr0340254-E1	chr2L	17591315	17592299	-	985	FBgn0032652	CG6870	FBtr0340254	0.620399	4.65482	0.023034	0.436581	24.0211	27.2436	21.5634	48.6944	12.0251	24.9152	19.2228	22.9584	30.3806	19.7804	1.5359
FBtr0074578-E6	chrX	18324245	18326775	-	2531	FBgn0030913	CG6123	FBtr0074578	-0.419344	5.91007	0.0230913	0.437364	52.2244	55.9488	56.7021	40.6279	78.8001	55.6731	71.8847	68.4384	51.3758	68.6991	0.747839
FBtr0310290-E4	chrX	9753541	9756369	+	2829	FBgn0020378	Sp1	FBtr0310290	-0.520615	3.02375	0.0231155	0.43752	5.73718	6.45563	6.87048	7.37794	12.7325	8.52893	7.78803	8.79654	6.61031	9.4615	0.698653
FBtr0074847-E4	chr3L	20296085	20296284	-	200	FBgn0036964	FRG1	FBtr0074847	-0.503069	2.724	0.023136	0.437607	5.20099	6.25263	5.62882	4.47595	6.83783	6.85	7.97346	8.9837	5.3896	7.66125	0.703488
FBtr0342945-E3	chr2L	16452194	16455194	+	3001	FBgn0020414	Idgf3	FBtr0342945	-0.578684	3.90919	0.0231961	0.438442	10.8309	11.2872	7.94658	17.953	12.4967	21.7588	19.8409	17.6555	12.0044	17.938	0.669218
FBtr0087833-E3	chr2R	12616163	12616414	+	252	FBgn0004435	Galphaq	FBtr0087833	0.667544	3.59646	0.0232252	0.438689	17.1579	9.70375	9.97461	22.0355	7.21509	13.8343	7.35536	8.67177	14.7179	9.26913	1.58784
FBtr0075384-E2	chr3L	16368608	16368835	+	228	FBgn0036620	CG4842	FBtr0075384	0.658245	2.68279	0.0232953	0.439616	5.57632	7.79548	5.17355	12.2966	3.86691	5.77549	5.62469	4.30469	7.71048	4.89294	1.57584
FBtr0332078-E3	chr3L;chr3L;chr3L;chr3L;chr3L	13481214;13481214;13481214;13481214;13481214	13482369;13482369;13482369;13482369;13482369	+;+;+;+;+	1156	FBgn0086708	stv	FBtr0332078	0.464469	4.49952	0.0233063	0.439616	26.6484	24.4421	27.1508	26.1179	22.5412	23.975	14.0926	14.9728	26.0898	18.8954	1.38075
FBtr0340149-E3	chrX	16638406	16639249	+	844	FBgn0010412	RpS19a	FBtr0340149	-0.483334	9.53087	0.0234177	0.441414	519.134	758.638	545.375	644.439	648.792	696.954	961.883	1142.12	616.897	862.436	0.715295
FBtr0070599-E3	chrX	3796660	3797339	+	680	FBgn0021738	Crg-1	FBtr0070599	0.602244	1.91407	0.0234733	0.441656	5.20099	3.89774	2.8558	5.70561	2.12208	3.69363	2.78144	3.05695	4.41504	2.91353	1.51536
FBtr0081426-E3	chr2L	20856418	20857113	+	696	FBgn0032895	twit	FBtr0081426	0.536511	3.4631	0.0234788	0.441656	14.9596	13.3985	14.9412	8.31248	11.3649	7.92451	7.72622	8.48461	12.9029	8.87507	1.45384
FBtr0087231-E5	chr2R;chr2R	16140634;16140634	16141928;16141928	+;+	1295	FBgn0001124	Got1	FBtr0087231	0.445183	5.95614	0.023448	0.441656	65.2001	66.3022	61.379	92.9129	44.8939	66.2839	49.386	49.4104	71.4485	52.4935	1.36109
FBtr0073705-E5	chrX	12757760	12758854	-	1095	FBgn0020513	Paics	FBtr0073705	-0.577411	6.07075	0.023584	0.443331	53.1359	41.0075	40.2709	81.2066	51.213	104.563	88.5734	77.4221	53.9052	80.4429	0.670105
FBtr0074313-E2	chrX;chrX;chrX;chrX	16638406;16638406;16638406;16638406	16638920;16638920;16638920;16638920	+;+;+;+	515	FBgn0010412	RpS19a	FBtr0074313	-0.482929	9.52991	0.023612	0.443554	518.652	758.232	545.168	644.291	647.99	696.35	960.894	1141.8	616.586	861.76	0.715496
FBtr0113352-E5	chr3R	25323156	25323501	-	346	FBgn0045761	CHKov1	FBtr0113352	0.736999	4.10055	0.0236742	0.444417	13.6727	18.4331	18.4592	34.578	5.32879	15.7147	14.0926	16.0334	21.2857	12.7924	1.66394
FBtr0071897-E4	chr2R	22855445	22855694	+	250	FBgn0010078	RpL23	FBtr0071897	-0.451407	7.83001	0.0237627	0.444443	172.115	213.036	163.153	220.355	219.329	205.836	293.411	332.522	192.165	262.774	0.731292
FBtr0075564-E2	chr3L	15581354	15583373	+	2020	FBgn0036514	CG12301	FBtr0075564	-0.467451	3.76279	0.023939	0.444443	9.75856	12.2616	12.996	10.2307	12.3552	15.2446	19.5937	15.5343	11.3117	15.682	0.721321
FBtr0076452-E1	chr3L	9375430	9376293	+	864	FBgn0035982	CG4461	FBtr0076452	-0.905001	2.41519	0.0237635	0.444443	3.75329	3.81654	2.40053	4.72188	8.15823	12.827	2.28696	4.2423	3.67306	6.87862	0.533982
FBtr0077373-E4	chrX;chrX;chrX;chrX;chrX;chrX;chrX	21624796;21624796;21624796;21624796;21624796;21624796;21624796	21626252;21626252;21626252;21626252;21626252;21626252;21626252	-;-;-;-;-;-;-	1457	FBgn0024807	DIP1	FBtr0077373	0.406982	6.56575	0.0237985	0.444443	132.491	111.126	97.5111	90.3552	71.3963	85.8937	83.9376	84.2222	107.871	81.3625	1.32581
FBtr0083426-E5	chr3R	17070523	17070775	-	253	FBgn0038473	Ns1	FBtr0083426	-0.623296	2.29889	0.0239644	0.444443	3.00263	4.99398	4.42856	2.75443	5.093	3.69363	7.6026	7.1121	3.7949	5.87533	0.645904
FBtr0083790-E2	chr3R	19781511	19782022	+	512	FBgn0038733	CG11407	FBtr0083790	0.517892	1.81517	0.0239639	0.444443	4.28948	3.97894	3.02135	4.77107	3.2067	3.08922	2.28696	2.55786	4.01521	2.78519	1.44163
FBtr0089261-E1	chrX	16333612	16334239	+	628	FBgn0278608	Dsp1	FBtr0089261	-0.529693	2.69255	0.0238963	0.444443	5.04014	4.83157	5.75299	5.26293	9.1957	5.17108	7.78803	7.92313	5.22191	7.51948	0.69445
FBtr0100851-E4	chr3L;chr3L;chr3L	217491;217491;217491	217775;217775;217775	+;+;+	285	FBgn0063923	Kaz1-ORFB	FBtr0100851	-0.502151	2.90365	0.02386	0.444443	6.80955	6.04962	5.09077	6.59096	7.12077	10.4093	8.83879	8.42222	6.13523	8.69778	0.705379
FBtr0273223-E21	chr2R;chr2R;chr2R;chr2R;chr2R;chr2R;chr2R;chr2R;chr2R;chr2R;chr2R;chr2R;chr2R;chr2R;chr2R;chr2R;chr2R;chr2R;chr2R	13871294;13871294;13871294;13871294;13871294;13871294;13871294;13871294;13871294;13871294;13871294;13871294;13871294;13871294;13871294;13871294;13871294;13871294;13871294	13871338;13871338;13871338;13871338;13871338;13871338;13871338;13871338;13871338;13871338;13871338;13871338;13871338;13871338;13871338;13871338;13871338;13871338;13871338	-;-;-;-;-;-;-;-;-;-;-;-;-;-;-;-;-;-;-	45	FBgn0013733	shot	FBtr0273223	0.453912	3.58531	0.023892	0.444443	13.2974	13.3579	12.4579	15.838	9.90306	12.0211	8.40612	9.79473	13.7378	10.0313	1.3695
FBtr0303860-E3	chr2R	16199007	16199378	+	372	FBgn0262026	CG42837	FBtr0303860	-0.496454	5.58243	0.0238365	0.444443	33.1362	34.3082	33.9385	57.4004	41.1213	59.7025	57.7921	65.4438	39.6958	56.0149	0.708666
FBtr0308343-E28	chr2R;chr2R;chr2R;chr2R;chr2R	24917648;24917648;24917648;24917648;24917648	24920265;24920265;24920265;24920265;24920265	+;+;+;+;+	2618	FBgn0085434	NaCP60E	FBtr0308343	0.743445	4.77491	0.0239662	0.444443	62.4119	22.6556	21.6461	29.9053	24.6633	29.4819	13.7218	13.6627	34.1547	20.3824	1.6757
FBtr0308598-E11	chr3R;chr3R;chr3R;chr3R;chr3R;chr3R;chr3R;chr3R;chr3R;chr3R;chr3R;chr3R	28921615;28921615;28921615;28921615;28921615;28921615;28921615;28921615;28921615;28921615;28921615;28921615	28922772;28922772;28922772;28922772;28922772;28922772;28922772;28922772;28922772;28922772;28922772;28922772	+;+;+;+;+;+;+;+;+;+;+;+	1158	FBgn0265998	Doa	FBtr0308598	0.384453	5.99956	0.0238553	0.444443	82.8942	70.6059	70.8156	64.9751	53.3822	62.1201	53.28	52.8416	72.3227	55.406	1.30532
FBtr0308621-E23	chr3R;chr3R;chr3R;chr3R	26594776;26594776;26594776;26594776	26596188;26596188;26596188;26596188	+;+;+;+	1413	FBgn0263289	scrib	FBtr0308621	0.553249	2.44122	0.0238633	0.444443	8.57896	6.33383	5.09077	5.31212	5.093	4.43236	4.26487	3.36889	6.32892	4.28978	1.47535
FBtr0310268-E4	chr3R;chr3R	32054424;32054424	32054974;32054974	+;+	551	FBgn0002780	mod	FBtr0310268	-0.413945	4.78642	0.0237282	0.444443	23.6457	25.2135	22.1428	23.3635	27.0684	26.1912	37.5185	34.999	23.5914	31.4443	0.75026
FBtr0332731-E1	chr3L;chr3L	7359921;7359921	7360116;7360116	-;-	196	FBgn0035770	pst	FBtr0332731	-0.59316	2.00336	0.0239027	0.444443	3.27073	2.39549	2.69025	4.23002	3.11239	6.04412	5.19202	4.67901	3.14662	4.75689	0.661487
FBtr0333816-E24	chr2R;chr2R;chr2R;chr2R	24917648;24917648;24917648;24917648	24920265;24920265;24920265;24920265	+;+;+;+	2618	FBgn0085434	NaCP60E	FBtr0333816	0.743445	4.77491	0.0239671	0.444443	62.4119	22.6556	21.6461	29.9053	24.6633	29.4819	13.7218	13.6627	34.1547	20.3824	1.6757
FBtr0339086-E3	chr2R	16199007	16199378	+	372	FBgn0265178	CG44243	FBtr0339086	-0.496454	5.58243	0.0238393	0.444443	33.1362	34.3082	33.9385	57.4004	41.1213	59.7025	57.7921	65.4438	39.6958	56.0149	0.708666
FBtr0346346-E2	chr3R;chr3R;chr3R;chr3R	13650809;13650809;13650809;13650809	13651059;13651059;13651059;13651059	+;+;+;+	251	FBgn0015778	rin	FBtr0346346	0.499229	3.91011	0.0237659	0.444443	15.0668	16.0782	16.6381	22.0846	15.2318	14.3716	8.9006	10.8553	17.4669	12.3398	1.41549
FBtr0081823-E1	chr3R	7995420	7995852	-	433	FBgn0037534	CG2781	FBtr0081823	0.588914	2.56349	0.0240566	0.445501	8.47172	6.86165	5.008	7.5255	5.80036	5.43971	4.26487	2.93218	6.96672	4.60928	1.51145
FBtr0111147-E3	chr3L;chr3L	24542410;24542410	24543534;24543534	+;+	1125	FBgn0044510	mRpS5	FBtr0111147	-0.432114	3.84765	0.0240467	0.445501	11.3135	10.9218	13.9065	12.5917	17.2596	13.7	17.2449	17.5307	12.1834	16.4338	0.74136
FBtr0112819-E9	chr2R;chr2R;chr2R;chr2R;chr2R;chr2R	16941144;16941144;16941144;16941144;16941144;16941144	16941492;16941492;16941492;16941492;16941492;16941492	+;+;+;+;+;+	349	FBgn0003091	Pkc53E	FBtr0112819	0.464379	3.56714	0.0240961	0.445932	14.7451	12.6677	13.2443	13.7722	9.99737	12.6255	8.71517	8.11029	13.6073	9.86208	1.37976
FBtr0073188-E6	chr3L;chr3L;chr3L;chr3L;chr3L;chr3L;chr3L;chr3L;chr3L	3718638;3718638;3718638;3718638;3718638;3718638;3718638;3718638;3718638	3718990;3718990;3718990;3718990;3718990;3718990;3718990;3718990;3718990	-;-;-;-;-;-;-;-;-	353	FBgn0052264	CG32264	FBtr0073188	-0.461225	7.23122	0.0241336	0.446136	92.6527	150.428	141.259	121.047	145.858	142.305	197.853	209.932	126.347	173.987	0.726185
FBtr0078268-E19	chr3L;chr3L	20845929;20845929	20846022;20846022	-;-	94	FBgn0052432	CG32432	FBtr0078268	0.6111	2.8926	0.0241396	0.446136	11.7961	6.86165	5.29772	11.4604	6.08331	5.90981	6.05735	5.05333	8.85396	5.77595	1.5329
FBtr0078225-E3	chr3L	20439077	20439460	-	384	FBgn0036992	CG11796	FBtr0078225	0.5785	3.88519	0.0242103	0.446372	17.9622	13.9263	11.8785	26.5114	9.29001	15.2446	10.8785	11.6663	17.5696	11.7699	1.49276
FBtr0078226-E2	chr3L	20439077	20439460	-	384	FBgn0036992	CG11796	FBtr0078226	0.5785	3.88519	0.0242096	0.446372	17.9622	13.9263	11.8785	26.5114	9.29001	15.2446	10.8785	11.6663	17.5696	11.7699	1.49276
FBtr0301152-E6	chr2L;chr2L;chr2L;chr2L;chr2L;chr2L;chr2L	7444465;7444465;7444465;7444465;7444465;7444465;7444465	7444643;7444643;7444643;7444643;7444643;7444643;7444643	+;+;+;+;+;+;+	179	FBgn0031914	CG5973	FBtr0301152	0.562935	2.16183	0.0242174	0.446372	5.84441	4.22255	4.18023	6.59096	4.52711	3.55932	3.39954	2.49547	5.20954	3.49536	1.49042
FBtr0305344-E4	chrX	6038876	6039129	+	254	FBgn0029833	MCTS1	FBtr0305344	-0.501332	3.20279	0.0241966	0.446372	8.63257	8.48571	7.78102	5.31212	9.99737	9.40197	12.3619	11.0425	7.55286	10.7009	0.705812
FBtr0073440-E4	chrX;chrX;chrX;chrX	11152238;11152238;11152238;11152238	11152592;11152592;11152592;11152592	+;+;+;+	355	FBgn0030274	Lint-1	FBtr0073440	-0.522502	3.63383	0.0242482	0.446639	8.57896	11.8556	9.56072	10.4767	10.186	12.424	15.9469	19.7142	10.118	14.5678	0.694545
FBtr0333401-E13	chr3L;chr3L;chr3L;chr3L;chr3L	1525285;1525285;1525285;1525285;1525285	1525392;1525392;1525392;1525392;1525392	-;-;-;-;-	108	FBgn0035227	Iml1	FBtr0333401	0.594317	3.98472	0.024287	0.447054	19.249	14.2917	13.741	28.3805	7.9696	15.2446	13.8454	13.1012	18.9155	12.5402	1.50839
FBtr0083751-E3	chr3R	19149235	19149632	-	398	FBgn0038682	CG5835	FBtr0083751	0.557215	2.91516	0.0243378	0.447212	8.31086	7.30826	7.07742	12.6901	5.18732	6.24559	5.50107	7.1121	8.84665	6.01152	1.47162
FBtr0304955-E2	chr2R;chr2R;chr2R;chr2R;chr2R;chr2R	12615907;12615907;12615907;12615907;12615907;12615907	12616414;12616414;12616414;12616414;12616414;12616414	+;+;+;+;+;+	508	FBgn0004435	Galphaq	FBtr0304955	0.636995	4.1655	0.0243418	0.447212	25.2543	15.0225	14.5687	32.0203	11.7894	21.0873	10.3222	12.6645	21.7165	13.9658	1.55497
FBtr0344531-E3	chr2R;chr2R	12615907;12615907	12616414;12616414	+;+	508	FBgn0266487	CG45086	FBtr0344531	0.636995	4.1655	0.0243445	0.447212	25.2543	15.0225	14.5687	32.0203	11.7894	21.0873	10.3222	12.6645	21.7165	13.9658	1.55497
FBtr0073393-E8	chrX	11073193	11077853	-	4661	FBgn0003366	sev	FBtr0073393	0.837377	6.03049	0.0243635	0.447262	54.4228	49.7774	56.0813	174.415	23.06	57.1505	57.6685	49.4728	83.674	46.8379	1.78646
FBtr0302921-E7	chrX	5788211	5789576	+	1366	FBgn0261610	CG42699	FBtr0302921	-0.406884	4.28034	0.0243816	0.447296	16.7826	17.824	17.5073	14.4116	22.3526	20.8858	25.1566	19.839	16.6314	22.0585	0.753967
FBtr0074481-E14	chrX	17640506	17641816	-	1311	FBgn0026375	RhoGAPp190	FBtr0074481	-0.462541	7.97024	0.0244107	0.447529	184.823	227.449	198.002	233.094	210.794	244.518	316.96	389.98	210.842	290.563	0.725633
FBtr0085494-E2	chr3R;chr3R;chr3R	29877927;29877927;29877927	29879810;29879810;29879810	+;+;+	1884	FBgn0051038	CG31038	FBtr0085494	0.493463	4.77292	0.024428	0.447548	32.5464	23.6707	28.6408	42.4969	17.4011	28.9446	20.3354	23.8318	31.8387	22.6282	1.40703
FBtr0071119-E3	chrX;chrX;chrX;chrX;chrX;chrX;chrX	8051695;8051695;8051695;8051695;8051695;8051695;8051695	8053294;8053294;8053294;8053294;8053294;8053294;8053294	-;-;-;-;-;-;-	1600	FBgn0004656	fs(1)h	FBtr0071119	-0.586021	5.65924	0.0244504	0.44766	28.525	37.1097	35.594	60.204	38.2918	60.1726	57.0504	86.9049	40.3582	60.6049	0.665923
FBtr0090023-E3	chr2L;chr2L;chr2L;chr2L;chr2L;chr2L;chr2L;chr2L;chr2L;chr2L;chr2L;chr2L;chr2L;chr2L;chr2L;chr2L;chr2L;chr2L	12722559;12722559;12722559;12722559;12722559;12722559;12722559;12722559;12722559;12722559;12722559;12722559;12722559;12722559;12722559;12722559;12722559;12722559	12724070;12724070;12724070;12724070;12724070;12724070;12724070;12724070;12724070;12724070;12724070;12724070;12724070;12724070;12724070;12724070;12724070;12724070	+;+;+;+;+;+;+;+;+;+;+;+;+;+;+;+;+;+	1512	FBgn0032456	MRP	FBtr0090023	0.67559	2.62164	0.0244701	0.447722	10.7237	5.68421	5.04939	8.31248	4.47996	7.11863	3.58496	3.43128	7.44244	4.65371	1.59925
FBtr0070420-E3	chrX;chrX;chrX	2215905;2215905;2215905	2218095;2218095;2218095	-;-;-	2191	FBgn0004397	Vinc	FBtr0070420	0.625793	4.43109	0.0245242	0.448187	34.3694	19.0015	17.259	33.5942	11.0348	25.0495	14.2162	17.2812	26.056	16.8954	1.54219
FBtr0331691-E5	chr3R;chr3R	7804665;7804665	7805638;7805638	-;-	974	FBgn0037521	CG2993	FBtr0331691	0.644335	4.19031	0.0245282	0.448187	38.0691	16.0376	14.0721	20.4123	16.9767	16.3863	13.2891	9.91951	22.1478	14.1429	1.566
FBtr0070079-E6	chrX	490302	490725	+	424	FBgn0023536	CG3156	FBtr0070079	-0.481931	2.28663	0.0245775	0.448283	3.59244	4.58797	3.76635	4.03328	5.18732	4.8353	6.30459	6.05152	3.99501	5.59468	0.714072
FBtr0075088-E3	chr3L	18746611	18747718	-	1108	FBgn0036812	Nufip	FBtr0075088	-0.538347	3.23966	0.0246087	0.448283	6.16612	9.21653	7.94658	7.1812	7.92245	10.1407	11.1876	15.2224	7.62761	11.1183	0.686043
FBtr0075839-E2	chr3L;chr3L;chr3L	13356727;13356727;13356727	13356852;13356852;13356852	+;+;+	126	FBgn0040813	Nplp2	FBtr0075839	-0.442809	6.37795	0.0246083	0.448283	81.4465	68.0075	49.873	82.4854	89.3633	112.488	83.1959	97.9473	70.4531	95.7486	0.735813
FBtr0076187-E10	chr3L;chr3L	11198166;11198166	11198710;11198710	-;-	545	FBgn0036147	Plod	FBtr0076187	-0.510841	2.32101	0.0246699	0.448283	4.18224	3.32932	4.05606	4.6727	4.38564	6.51422	6.3664	5.92675	4.06008	5.79825	0.700225
FBtr0100298-E4	chr2R;chr2R;chr2R;chr2R;chr2R;chr2R;chr2R	12448312;12448312;12448312;12448312;12448312;12448312;12448312	12449138;12449138;12449138;12449138;12449138;12449138;12449138	+;+;+;+;+;+;+	827	FBgn0033739	Dyb	FBtr0100298	0.459622	4.9507	0.0245608	0.448283	40.5892	29.3143	42.092	30.6922	29.8506	31.6309	20.8917	21.3363	35.6719	25.9274	1.37584
FBtr0307553-E6	chrX	18322958	18326775	-	3818	FBgn0030913	CG6123	FBtr0307553	-0.41477	7.27395	0.0246968	0.448283	125.628	149.007	141.217	114.506	180.802	134.112	190.189	201.946	132.59	176.762	0.750102
FBtr0332391-E32	chrX	11935800	11936195	-	396	FBgn0263111	cac	FBtr0332391	0.791542	2.16683	0.0246723	0.448283	10.4556	3.77594	3.18691	4.86944	2.73513	4.90245	2.59601	2.62025	5.57197	3.21346	1.73395
FBtr0334282-E7	chr2R;chr2R;chr2R	19314561;19314561;19314561	19314753;19314753;19314753	-;-;-	193	FBgn0264753	Rgk1	FBtr0334282	0.588306	2.49919	0.0246337	0.448283	7.34573	6.25263	6.82909	6.14829	6.13046	5.3054	2.65782	3.49366	6.64393	4.39684	1.51107
FBtr0336942-E2	chr2R;chr2R;chr2R;chr2R;chr2R;chr2R;chr2R;chr2R;chr2R;chr2R;chr2R;chr2R;chr2R	17275410;17275410;17275410;17275410;17275410;17275410;17275410;17275410;17275410;17275410;17275410;17275410;17275410	17276063;17276063;17276063;17276063;17276063;17276063;17276063;17276063;17276063;17276063;17276063;17276063;17276063	+;+;+;+;+;+;+;+;+;+;+;+;+	654	FBgn0265487	mbl	FBtr0336942	0.466928	8.76911	0.0246896	0.448283	509.376	525.018	322.167	667.999	353.681	351.163	399.291	360.596	506.14	366.183	1.38221
FBtr0339087-E3	chr2R	16199007	16199555	+	549	FBgn0265178	CG44243	FBtr0339087	-0.486985	5.60098	0.0246739	0.448283	34.0477	34.9985	34.5179	57.8923	41.9229	60.3741	58.2866	65.7557	40.3641	56.5848	0.713338
FBtr0071394-E4	chrX;chrX	9928266;9928266	9929057;9929057	-;-	792	FBgn0026415	Idgf4	FBtr0071394	-0.572306	6.6699	0.0247692	0.449299	68.3636	67.5608	58.6474	132.803	86.6282	152.312	126.834	121.03	81.8437	121.701	0.672498
FBtr0333307-E3	chrX;chrX	8051695;8051695	8053279;8053279	-;-	1585	FBgn0004656	fs(1)h	FBtr0333307	-0.585093	5.65832	0.024831	0.450124	28.525	37.1097	35.5526	60.204	38.1975	60.1726	56.9268	86.9049	40.3479	60.5504	0.666351
FBtr0071109-E8	chrX;chrX;chrX;chrX	8096901;8096901;8096901;8096901	8097073;8097073;8097073;8097073	-;-;-;-	173	FBgn0029997	CG2258	FBtr0071109	-0.522876	3.61386	0.0248503	0.450176	8.63257	12.9925	10.1815	8.06655	11.6007	11.8868	19.4083	14.5361	9.96829	14.358	0.694268
FBtr0300608-E2	chrX;chrX;chrX;chrX;chrX;chrX;chrX	4428198;4428198;4428198;4428198;4428198;4428198;4428198	4429498;4429498;4429498;4429498;4429498;4429498;4429498	+;+;+;+;+;+;+	1301	FBgn0000179	bi	FBtr0300608	-0.419497	3.84464	0.0248877	0.450557	11.5816	13.6015	11.6715	12.0015	14.1944	15.9833	18.3575	16.9068	12.214	16.3605	0.746555
FBtr0332994-E7	chrX	19025615	19028629	+	3015	FBgn0264090	CG43759	FBtr0332994	-0.420903	4.33223	0.0249052	0.450576	16.6753	17.7834	18.2523	15.8872	23.5787	17.4608	25.342	25.4538	17.1496	22.9588	0.74697
FBtr0071119-E11	chrX	8038791	8041044	-	2254	FBgn0004656	fs(1)h	FBtr0071119	-0.426608	6.62237	0.0249965	0.450794	81.0175	95.9413	69.0359	89.9617	88.5616	103.825	123.063	136.19	83.9891	112.91	0.743859
FBtr0078226-E3	chr3L;chr3L	20438365;20438365	20439018;20439018	-;-	654	FBgn0036992	CG11796	FBtr0078226	0.499401	5.18325	0.0250104	0.450794	37.8546	36.0541	32.4485	63.3519	27.2098	37.0706	26.1455	29.6337	42.4273	30.0149	1.41354
FBtr0082479-E8	chr3R	11952827	11953055	+	229	FBgn0051211	CG31211	FBtr0082479	0.689434	3.82529	0.0250283	0.450794	28.4714	14.0075	11.9199	15.1002	7.45087	17.5951	8.15889	9.91951	17.3747	10.7811	1.61159
FBtr0086713-E2	chr2R;chr2R;chr2R;chr2R	18617200;18617200;18617200;18617200	18617758;18617758;18617758;18617758	-;-;-;-	559	FBgn0034364	CG5493	FBtr0086713	0.608485	2.77309	0.0250173	0.450794	9.54409	6.17142	6.74631	10.034	3.2067	6.98432	5.37745	5.80198	8.12396	5.34261	1.5206
FBtr0303874-E20	chr2L	9655851	9656026	+	176	FBgn0032136	Apoltp	FBtr0303874	-0.670041	3.47349	0.0249491	0.450794	7.8283	6.86165	6.37382	13.0836	6.79067	14.3716	17.1831	16.0334	8.53683	13.5947	0.627953
FBtr0333911-E3	chr3L;chr3L	23716373;23716373	23716689;23716689	+;+	317	FBgn0039977	CG17454	FBtr0333911	-0.41535	4.30884	0.0250322	0.450794	16.3	18.9609	16.3898	15.9855	22.9185	18.4681	22.1897	26.6392	16.9091	22.5539	0.749719
FBtr0343030-E4	chrX	9927973	9929057	-	1085	FBgn0026415	Idgf4	FBtr0343030	-0.570865	6.67669	0.0249912	0.450794	69.1142	67.8044	58.8543	133.344	87.0526	153.118	127.143	121.592	82.2793	122.226	0.673172
FBtr0346181-E3	chrX	15451395	15453167	+	1773	FBgn0014455	Ahcy	FBtr0346181	-0.466495	5.95129	0.0250505	0.450826	44.7178	53.8781	47.9692	60.991	47.0159	71.2535	89.9332	78.7322	51.889	71.7337	0.723356
FBtr0076405-E1	chr3L	9729999	9730095	+	97	FBgn0019644	ATPsynB	FBtr0076405	0.46992	3.79079	0.0251147	0.451119	17.9622	13.8857	15.024	16.9201	14.1944	8.99903	13.1037	9.60757	15.948	11.4762	1.38966
FBtr0077671-E4	chr2L;chr2L;chr2L;chr2L	3017384;3017384;3017384;3017384	3017725;3017725;3017725;3017725	-;-;-;-	342	FBgn0031489	CG17224	FBtr0077671	-0.727629	3.81639	0.0251296	0.451119	9.22238	9.21653	7.78102	16.0839	7.02646	17.5951	25.2184	20.2757	10.576	17.5289	0.603344
FBtr0080863-E3	chr2L	16452194	16454538	+	2345	FBgn0020414	Idgf3	FBtr0080863	-0.571764	3.90509	0.0251325	0.451119	10.8309	11.2872	7.94658	17.953	12.4024	21.7588	19.6555	17.5931	12.0044	17.8525	0.672424
FBtr0304985-E1	chr3L;chr3L;chr3L	22824041;22824041;22824041	22824835;22824835;22824835	-;-;-	795	FBgn0027339	jim	FBtr0304985	-0.599091	3.27034	0.0251039	0.451119	5.57632	9.25713	6.20826	9.39458	8.29971	9.06618	12.0529	16.7821	7.60907	11.5502	0.658782
FBtr0332947-E1	chr2R;chr2R	16868222;16868222	16868391;16868391	+;+	170	FBgn0028737	eEF1beta	FBtr0332947	-0.451781	5.00997	0.02518	0.451676	23.6994	29.1519	21.8117	33.9385	31.0296	31.6981	46.1101	39.7404	27.1504	37.1445	0.730938
FBtr0100404-E4	chr4;chr4;chr4	1226899;1226899;1226899	1227499;1227499;1227499	-;-;-	601	FBgn0027101	Dyrk3	FBtr0100404	0.654593	3.16519	0.0252466	0.452576	16.9434	7.30826	9.43656	9.6897	6.50772	10.4093	5.19202	5.42765	10.8445	6.88418	1.57528
FBtr0344183-E18	chr2R;chr2R;chr2R;chr2R;chr2R;chr2R;chr2R;chr2R;chr2R	23678218;23678218;23678218;23678218;23678218;23678218;23678218;23678218;23678218	23678488;23678488;23678488;23678488;23678488;23678488;23678488;23678488;23678488	+;+;+;+;+;+;+;+;+	271	FBgn0266377	Pde8	FBtr0344183	0.558689	2.64112	0.0253039	0.453306	8.04277	5.84661	6.49798	8.80434	5.28163	5.97696	3.21411	5.30288	7.29793	4.9439	1.47615
FBtr0114456-E8	chr2R	15338686	15338847	+	162	FBgn0034012	Hr51	FBtr0114456	0.577941	2.15918	0.0253624	0.453466	5.25461	6.25263	6.04271	3.19711	3.67828	3.08922	4.38849	2.74502	5.18676	3.47525	1.49249
FBtr0330702-E5	chr2L;chr2L;chr2L	7656000;7656000;7656000	7656463;7656463;7656463	-;-;-	464	FBgn0264087	Slob	FBtr0330702	0.671608	2.50947	0.02535	0.453466	8.31086	5.11578	5.79438	8.21411	4.57427	6.85	2.41058	3.36889	6.85878	4.30094	1.59472
FBtr0330703-E2	chr2L;chr2L;chr2L;chr2L;chr2L;chr2L;chr2L	7656000;7656000;7656000;7656000;7656000;7656000;7656000	7656463;7656463;7656463;7656463;7656463;7656463;7656463	-;-;-;-;-;-;-	464	FBgn0264087	Slob	FBtr0330703	0.671608	2.50947	0.0253538	0.453466	8.31086	5.11578	5.79438	8.21411	4.57427	6.85	2.41058	3.36889	6.85878	4.30094	1.59472
FBtr0074129-E7	chrX	15927951	15928172	+	222	FBgn0010240	Lcch3	FBtr0074129	-0.44807	4.58823	0.0253899	0.453663	20.3214	24.4015	19.7837	16.5758	24.7576	21.4231	33.3154	31.1934	20.2706	27.6724	0.73252
FBtr0080896-E18	chr2L;chr2L;chr2L;chr2L;chr2L;chr2L;chr2L;chr2L;chr2L;chr2L;chr2L;chr2L;chr2L;chr2L;chr2L	16788021;16788021;16788021;16788021;16788021;16788021;16788021;16788021;16788021;16788021;16788021;16788021;16788021;16788021;16788021	16788766;16788766;16788766;16788766;16788766;16788766;16788766;16788766;16788766;16788766;16788766;16788766;16788766;16788766;16788766	+;+;+;+;+;+;+;+;+;+;+;+;+;+;+	746	FBgn0264695	Mhc	FBtr0080896	-0.702131	4.76558	0.0254952	0.454152	21.1793	22.3714	11.7543	27.3476	41.4042	50.3677	15.267	27.3878	20.6631	33.6067	0.614852
FBtr0080907-E19	chr2L;chr2L;chr2L;chr2L;chr2L;chr2L	16788021;16788021;16788021;16788021;16788021;16788021	16788766;16788766;16788766;16788766;16788766;16788766	+;+;+;+;+;+	746	FBgn0264695	Mhc	FBtr0080907	-0.702131	4.76558	0.0254976	0.454152	21.1793	22.3714	11.7543	27.3476	41.4042	50.3677	15.267	27.3878	20.6631	33.6067	0.614852
FBtr0299606-E9	chr3L;chr3L;chr3L	9738126;9738126;9738126	9738278;9738278;9738278	-;-;-	153	FBgn0259163	CG42268	FBtr0299606	0.516994	4.86527	0.0254912	0.454152	32.6	31.5473	44.2442	28.2329	33.9062	25.251	16.0705	20.1509	34.1561	23.8447	1.43244
FBtr0331335-E3	chrX;chrX	9753556;9753556	9755798;9755798	+;+	2243	FBgn0020378	Sp1	FBtr0331335	-0.567015	2.57182	0.0254345	0.454152	3.69967	4.62857	5.42188	5.11537	9.95022	6.51422	5.31564	6.11391	4.71637	6.9735	0.676329
FBtr0339970-E3	chr2R	14215359	14215702	-	344	FBgn0033912	RpS23	FBtr0339970	-0.427353	8.7428	0.0255	0.454152	317.153	386.567	323.989	433.626	377.307	463.718	565.559	558.674	365.334	491.315	0.743584
FBtr0081145-E5	chr2L;chr2L;chr2L	19047716;19047716;19047716	19047825;19047825;19047825	+;+;+	110	FBgn0263198	Acn	FBtr0081145	0.594436	3.10689	0.0255664	0.455039	15.0668	6.78044	8.65018	10.4767	6.93214	8.52893	5.13021	6.48823	10.2435	6.76988	1.5131
FBtr0100320-E4	chr3R;chr3R	11564058;11564058	11564371;11564371	-;-	314	FBgn0037913	fabp	FBtr0100320	0.423168	5.72991	0.0256187	0.455387	64.7175	63.7443	49.4592	64.7291	35.038	55.1358	48.088	42.7974	60.6625	45.2648	1.34017
FBtr0433507-E9	chr3R;chr3R;chr3R;chr3R	8785730;8785730;8785730;8785730	8786008;8786008;8786008;8786008	-;-;-;-	279	FBgn0261015	Pif1A	FBtr0433507	0.611923	2.7927	0.0256357	0.455387	7.29211	5.603	8.23629	11.8047	6.46057	6.71569	4.38849	3.93037	8.23403	5.37378	1.53226
FBtr0433508-E8	chr3R;chr3R;chr3R;chr3R	8785730;8785730;8785730;8785730	8786008;8786008;8786008;8786008	-;-;-;-	279	FBgn0046874	Pif1B	FBtr0433508	0.611923	2.7927	0.0256344	0.455387	7.29211	5.603	8.23629	11.8047	6.46057	6.71569	4.38849	3.93037	8.23403	5.37378	1.53226
FBtr0087575-E3	chr2R	14215096	14215702	-	607	FBgn0033912	RpS23	FBtr0087575	-0.426751	8.7443	0.0256872	0.456006	317.797	387.135	324.402	433.872	377.401	464.39	566.177	558.986	365.802	491.739	0.743894
FBtr0084570-E3	chr3R	24199275	24199587	-	313	FBgn0011725	twin	FBtr0084570	0.499196	1.75883	0.0257519	0.456564	3.37796	3.77594	3.51802	4.62351	2.59366	3.08922	2.78144	2.3707	3.82386	2.70875	1.41167
FBtr0084571-E7	chr3R;chr3R;chr3R;chr3R;chr3R	24199275;24199275;24199275;24199275;24199275	24199587;24199587;24199587;24199587;24199587	-;-;-;-;-	313	FBgn0011725	twin	FBtr0084571	0.499197	1.75883	0.025739	0.456564	3.37796	3.77594	3.51802	4.62351	2.59366	3.08922	2.78144	2.3707	3.82386	2.70875	1.41167
FBtr0074005-E3	chrX;chrX;chrX	15321861;15321861;15321861	15322827;15322827;15322827	+;+;+	967	FBgn0004924	Top1	FBtr0074005	-0.452037	5.93806	0.025834	0.456631	39.1415	59.6436	57.2402	50.7602	52.6748	64.6049	82.2688	83.536	51.6964	70.7711	0.730473
FBtr0078070-E3	chr2L	578484	579549	+	1066	FBgn0023489	Pph13	FBtr0078070	0.561612	3.4315	0.0258116	0.456631	10.1339	11.0842	10.4299	19.2318	6.41341	9.53628	9.08603	9.4828	12.72	8.62963	1.47399
FBtr0083937-E1	chr3R	20654852	20656842	-	1991	FBgn0038818	Nep4	FBtr0083937	0.693437	2.83639	0.0258166	0.456631	8.52534	5.23759	6.7877	14.2148	4.57427	7.92451	4.57392	4.42947	8.69137	5.37554	1.61684
FBtr0084697-E6	chr3R;chr3R	24796858;24796858	24797955;24797955	+;+	1098	FBgn0039225	Ets96B	FBtr0084697	-0.511059	1.97917	0.0258116	0.456631	3.27073	3.20752	3.43524	2.80362	4.38564	6.11128	4.14125	3.55605	3.17927	4.54856	0.698964
FBtr0087047-E10	chr2R	16901083	16901223	+	141	FBgn0004784	inaC	FBtr0087047	0.560388	3.95927	0.0258389	0.456631	21.0721	14.3729	14.2376	23.9537	8.25255	16.3191	10.7549	14.6609	18.4091	12.4969	1.4731
FBtr0113751-E7	chr3L;chr3L;chr3L	24757361;24757361;24757361	24758036;24758036;24758036	+;+;+	676	FBgn0028993	scro	FBtr0113751	-0.466895	3.62282	0.0259435	0.458185	11.8497	10.7594	10.761	7.72225	11.7894	13.8343	14.5253	16.7197	10.2731	14.2172	0.722583
FBtr0083524-E3	chr3R	17808036	17808155	-	120	FBgn0038551	Odj	FBtr0083524	-0.463155	1.86903	0.0259821	0.458276	2.73454	3.24812	3.26968	2.70525	3.96122	4.23088	4.4503	3.93037	2.9894	4.14319	0.72152
FBtr0330089-E1	chr3L;chr3L;chr3L	19085321;19085321;19085321	19086426;19086426;19086426	-;-;-	1106	FBgn0036844	Mkp3	FBtr0330089	-0.455308	5.79748	0.025972	0.458276	33.7796	50.224	54.4672	48.842	50.2227	57.0834	69.9068	79.7928	46.8282	64.2514	0.728828
FBtr0333726-E6	chr3R;chr3R;chr3R;chr3R;chr3R;chr3R;chr3R	16632362;16632362;16632362;16632362;16632362;16632362;16632362	16632530;16632530;16632530;16632530;16632530;16632530;16632530	+;+;+;+;+;+;+	169	FBgn0285925	Fas1	FBtr0333726	0.742308	3.17634	0.0260396	0.458997	18.8737	8.12029	6.99464	10.7718	6.79067	10.6779	4.32668	4.92856	11.1901	6.68096	1.67492
FBtr0347179-E1	chr3L	12129103	12131488	-	2386	FBgn0017424	asRNA:CR11538	FBtr0347179	0.569404	7.74568	0.0260649	0.459147	310.88	150.591	189.352	374.455	208.483	184.614	147.045	150.664	256.319	172.702	1.48417
FBtr0076834-E3	chr3L	7240044	7240245	+	202	FBgn0261111	BHD	FBtr0076834	-0.491731	5.23749	0.0261345	0.460077	28.3642	36.7037	26.4472	33.6434	32.3028	32.8397	58.9047	52.0306	31.2896	44.0195	0.710813
FBtr0290305-E2	chr2L	20965520	20967746	-	2227	FBgn0250867	CG42238	FBtr0290305	0.858011	3.90096	0.0261784	0.460261	37.5329	13.6015	8.9399	16.4774	6.41341	18.1995	8.96241	8.67177	19.1379	10.5618	1.812
FBtr0347554-E6	chr2L;chr2L;chr2L	20965520;20965520;20965520	20967746;20967746;20967746	-;-;-	2227	FBgn0250867	CG42238	FBtr0347554	0.858011	3.90096	0.0261763	0.460261	37.5329	13.6015	8.9399	16.4774	6.41341	18.1995	8.96241	8.67177	19.1379	10.5618	1.812
FBtr0070988-E2	chrX	6689296	6691354	-	2059	FBgn0029893	CG14442	FBtr0070988	-0.374538	7.00276	0.0262906	0.460333	95.3336	108.203	119.985	122.917	136.379	150.499	151.867	140.121	111.61	144.716	0.77123
FBtr0087105-E1	chr2R	16586129	16586732	+	604	FBgn0003274	RpLP2	FBtr0087105	-0.51535	9.28361	0.0262347	0.460333	409.109	550.475	417.361	675.131	505.386	610.792	901.248	915.776	513.019	733.301	0.699602
FBtr0289998-E1	chr3R	27436612	27437482	-	871	FBgn0016061	side	FBtr0289998	-0.476895	4.43793	0.0262948	0.460333	17.5869	18.7173	16.307	19.6253	18.6743	21.0873	24.7239	36.122	18.0591	25.1519	0.718003
FBtr0330275-E1	chr3R;chr3R	17919832;17919832	17921469;17921469	+;+	1638	FBgn0263995	cpo	FBtr0330275	-0.527801	4.70856	0.0263	0.460333	17.1579	19.7729	17.1762	31.3317	25.8423	27.6015	26.5164	43.2341	21.3597	30.7986	0.693528
FBtr0335018-E2	chr3R	19149240	19149557	+	318	FBgn0264916	asRNA:CR44107	FBtr0335018	0.558507	2.74653	0.0262575	0.460333	7.18488	6.53684	6.53937	11.1653	4.33848	5.70834	4.94478	6.36346	7.85659	5.33876	1.47161
FBtr0339087-E1	chr2R	16197340	16198338	+	999	FBgn0265178	CG44243	FBtr0339087	-0.405284	5.11942	0.026215	0.460333	30.8306	24.8481	30.7516	32.9548	37.9146	47.8829	39.311	33.0026	29.8463	39.5278	0.755071
FBtr0339493-E3	chrX;chrX;chrX	6689320;6689320;6689320	6691354;6691354;6691354	-;-;-	2035	FBgn0029893	CG14442	FBtr0339493	-0.374711	7.00269	0.0262444	0.460333	95.28	108.203	119.985	122.917	136.379	150.499	151.867	140.121	111.596	144.716	0.771137
FBtr0087872-E2	chr2R	12690610	12690816	-	207	FBgn0050052	Obp49a	FBtr0087872	0.754812	2.44973	0.0263484	0.460887	4.9329	6.25263	3.80773	11.8539	2.8766	5.03677	2.84325	5.17811	6.71179	3.98368	1.68482
FBtr0329979-E13	chr2L;chr2L	6209056;6209056	6211114;6211114	+;+	2059	FBgn0085409	smal	FBtr0329979	-0.440959	5.32063	0.026394	0.46139	35.7099	33.9428	26.2816	39.4474	40.7912	36.4662	48.1498	58.3317	33.8454	45.9347	0.736816
FBtr0076417-E24	chr3L;chr3L;chr3L;chr3L;chr3L;chr3L;chr3L;chr3L	9632965;9632965;9632965;9632965;9632965;9632965;9632965;9632965	9633924;9633924;9633924;9633924;9633924;9633924;9633924;9633924	-;-;-;-;-;-;-;-	960	FBgn0016081	fry	FBtr0076417	0.414296	5.12101	0.0264127	0.461423	36.1389	36.2165	36.4218	49.7273	24.852	27.803	33.13	33.1898	39.6261	29.7437	1.33225
FBtr0089473-E5	chr3R;chr3R;chr3R;chr3R;chr3R;chr3R;chr3R;chr3R;chr3R;chr3R	17091533;17091533;17091533;17091533;17091533;17091533;17091533;17091533;17091533;17091533	17092224;17092224;17092224;17092224;17092224;17092224;17092224;17092224;17092224;17092224	-;-;-;-;-;-;-;-;-;-	692	FBgn0014141	cher	FBtr0089473	-0.524084	3.0014	0.0264406	0.461617	5.46908	7.06466	5.21494	8.2633	9.95022	10.1407	10.2604	7.04971	6.50299	9.35026	0.695488
FBtr0083716-E8	chr3R	19045694	19047448	-	1755	FBgn0004876	cdi	FBtr0083716	0.481064	3.88668	0.026543	0.462522	20.4823	14.3323	16.307	17.3136	16.1278	12.827	10.8167	9.10848	17.1088	12.22	1.40007
FBtr0310651-E3	chr4;chr4;chr4;chr4	956545;956545;956545;956545	957889;957889;957889;957889	-;-;-;-	1345	FBgn0052016	4E-T	FBtr0310651	0.566611	1.89344	0.0265278	0.462522	5.7908	4.50676	2.89719	4.03328	3.34818	3.49216	2.41058	2.30831	4.30701	2.88981	1.49041
FBtr0333799-E5	chrX	12757036	12758854	-	1819	FBgn0020513	Paics	FBtr0333799	-0.561732	6.08552	0.0265234	0.462522	54.7445	41.9413	40.7262	81.846	51.7788	104.832	89.1915	77.8588	54.8145	80.9152	0.677431
FBtr0085386-E4	chr3R;chr3R	29160471;29160471	29162456;29162456	+;+	1986	FBgn0039644	rdog	FBtr0085386	-0.567453	2.29252	0.0266255	0.463666	4.075	2.6391	3.5594	5.31212	5.94184	5.84265	6.9845	4.2423	3.89641	5.75282	0.677303
FBtr0344156-E2	chrX;chrX	2073134;2073134	2074890;2074890	+;+	1757	FBgn0025630	Rtca	FBtr0344156	-0.420217	5.3373	0.0266522	0.463836	35.1201	40.7639	36.339	25.7736	41.8286	40.4956	53.589	48.8489	34.4992	46.1905	0.746888
FBtr0071845-E3	chr2R	22394063	22394553	-	491	FBgn0034724	babos	FBtr0071845	-0.637465	2.62826	0.0268914	0.464173	3.37796	4.75037	3.68357	7.32876	5.23447	9.26765	6.24278	9.10848	4.78517	7.46335	0.641155
FBtr0076322-E9	chr3L;chr3L;chr3L;chr3L;chr3L;chr3L;chr3L;chr3L;chr3L;chr3L;chr3L;chr3L	9782874;9782874;9782874;9782874;9782874;9782874;9782874;9782874;9782874;9782874;9782874;9782874	9784627;9784627;9784627;9784627;9784627;9784627;9784627;9784627;9784627;9784627;9784627;9784627	+;+;+;+;+;+;+;+;+;+;+;+	1754	FBgn0036043	CG8177	FBtr0076322	0.430323	5.84816	0.0268791	0.464173	76.5672	59.1157	67.0078	61.3353	60.3615	55.0687	36.5296	43.8579	66.0065	48.9544	1.34833
FBtr0079322-E4	chr2L	6666264	6667008	-	745	FBgn0263200	Galt	FBtr0079322	-0.439308	4.83559	0.0267884	0.464173	22.198	25.8631	22.6809	25.9212	23.3429	29.8177	40.7944	37.2449	24.1658	32.8	0.736762
FBtr0079787-E2	chr2L	8953481	8955586	-	2106	FBgn0032079	CG31886	FBtr0079787	-0.481406	1.90145	0.0267846	0.464173	3.10987	2.55789	3.10413	3.44304	4.71574	4.70098	3.58496	3.99276	3.05373	4.24861	0.71876
FBtr0081754-E4	chr3R;chr3R;chr3R;chr3R	7899258;7899258;7899258;7899258	7901147;7901147;7901147;7901147	+;+;+;+	1890	FBgn0260005	wtrw	FBtr0081754	0.506426	4.57616	0.0268823	0.464173	27.9352	24.0361	21.2736	38.2177	13.2984	23.3706	20.0264	21.8354	27.8657	19.6327	1.41935
FBtr0087511-E10	chr2R	14595611	14596386	-	776	FBgn0019938	RpI1	FBtr0087511	-0.518143	3.71088	0.0268697	0.464173	7.56021	12.1804	12.3337	10.6734	11.6007	13.2971	20.7681	15.7215	10.687	15.3468	0.696362
FBtr0087745-E3	chr2R	13247317	13247759	+	443	FBgn0002789	Mp20	FBtr0087745	-0.747405	2.33515	0.0268299	0.464173	4.18224	4.70977	2.89719	3.04955	8.01676	9.93922	2.84325	4.11753	3.70969	6.22919	0.595533
FBtr0300861-E4	chr2R;chr2R;chr2R;chr2R	24175917;24175917;24175917;24175917	24176191;24176191;24176191;24176191	+;+;+;+	275	FBgn0259937	Nop60B	FBtr0300861	-0.502239	2.09001	0.026874	0.464173	3.37796	4.06015	3.68357	2.65606	4.66858	4.49951	6.05735	4.36708	3.44443	4.89813	0.703214
FBtr0303885-E2	chr2L;chr2L	8953481;8953481	8955586;8955586	-;-	2106	FBgn0032079	CG31886	FBtr0303885	-0.481406	1.90145	0.026777	0.464173	3.10987	2.55789	3.10413	3.44304	4.71574	4.70098	3.58496	3.99276	3.05373	4.24861	0.71876
FBtr0332502-E1	chr3R	8782442	8784256	-	1815	FBgn0261015	Pif1A	FBtr0332502	0.590882	5.869	0.026804	0.464173	53.404	46.3263	62.2068	118.49	46.3086	59.9711	35.9733	43.9203	70.1067	46.5433	1.50627
FBtr0333352-E4	chr2L	6666289	6667008	-	720	FBgn0263200	Galt	FBtr0333352	-0.439308	4.83559	0.0267966	0.464173	22.198	25.8631	22.6809	25.9212	23.3429	29.8177	40.7944	37.2449	24.1658	32.8	0.736762
FBtr0433507-E11	chr3R;chr3R;chr3R;chr3R	8782442;8782442;8782442;8782442	8784172;8784172;8784172;8784172	-;-;-;-	1731	FBgn0261015	Pif1A	FBtr0433507	0.590882	5.869	0.0268277	0.464173	53.404	46.3263	62.2068	118.49	46.3086	59.9711	35.9733	43.9203	70.1067	46.5433	1.50627
FBtr0433508-E10	chr3R;chr3R;chr3R;chr3R	8782442;8782442;8782442;8782442	8784172;8784172;8784172;8784172	-;-;-;-	1731	FBgn0046874	Pif1B	FBtr0433508	0.590882	5.869	0.0268058	0.464173	53.404	46.3263	62.2068	118.49	46.3086	59.9711	35.9733	43.9203	70.1067	46.5433	1.50627
FBtr0080603-E2	chr2L;chr2L	14108057;14108057	14109140;14109140	-;-	1084	FBgn0028526	CG15293	FBtr0080603	-0.579446	4.93118	0.0269094	0.464191	27.9888	20.4225	14.4859	34.8239	23.7202	45.9353	40.2381	36.122	24.4303	36.5039	0.669252
FBtr0332346-E79	chr2L;chr2L;chr2L;chr2L;chr2L;chr2L;chr2L;chr2L;chr2L;chr2L;chr2L;chr2L;chr2L;chr2L;chr2L;chr2L	4480334;4480334;4480334;4480334;4480334;4480334;4480334;4480334;4480334;4480334;4480334;4480334;4480334;4480334;4480334;4480334	4483561;4483561;4483561;4483561;4483561;4483561;4483561;4483561;4483561;4483561;4483561;4483561;4483561;4483561;4483561;4483561	-;-;-;-;-;-;-;-;-;-;-;-;-;-;-;-	3228	FBgn0053196	dpy	FBtr0332346	0.633003	4.87548	0.0269286	0.46423	26.2194	33.7398	27.3164	54.8919	13.5342	31.1608	17.3067	29.7585	35.5419	22.9401	1.54934
FBtr0078268-E12	chr3L;chr3L	20847836;20847836	20848245;20848245	-;-	410	FBgn0052432	CG32432	FBtr0078268	0.781177	3.41117	0.0269609	0.464496	19.0346	8.97292	7.78102	17.5103	5.14016	13.9686	5.00659	6.92494	13.3247	7.76008	1.71708
FBtr0071058-E1	chrX	7452209	7452299	+	91	FBgn0040923	CG11368	FBtr0071058	0.548994	2.52349	0.0270728	0.465255	7.02402	7.67368	4.96661	7.08282	3.77259	6.11128	3.64677	4.80379	6.68678	4.58361	1.45885
FBtr0072805-E3	chr3L	1667192	1667735	-	544	FBgn0026372	RpL23A	FBtr0072805	-0.385751	9.36279	0.0270476	0.465255	498.276	660.342	547.776	576.808	659.025	728.988	857.177	738.036	570.8	745.807	0.765346
FBtr0084168-E3	chr3R;chr3R;chr3R	21774427;21774427;21774427	21774908;21774908;21774908	-;-;-	482	FBgn0027575	GABA-B-R2	FBtr0084168	0.615169	2.6691	0.0270642	0.465255	10.1875	5.6436	6.70492	7.72225	5.37595	6.51422	5.0684	2.74502	7.56457	4.9259	1.53567
FBtr0332144-E4	chr3L;chr3L	7526095;7526095	7528013;7528013	+;+	1919	FBgn0268063	ltl	FBtr0332144	0.612967	4.04213	0.0270274	0.465255	18.123	16.7684	11.7957	32.4629	11.1292	17.528	11.373	11.7287	19.7875	12.9397	1.52921
FBtr0087111-E3	chr2R;chr2R	16692986;16692986	16693751;16693751	+;+	766	FBgn0013763	Idgf6	FBtr0087111	-0.601205	7.05471	0.0272021	0.4663	86.1113	92.0435	77.148	167.086	98.7948	147.477	228.634	165.887	105.597	160.198	0.659166
FBtr0332001-E6	chr2L;chr2L;chr2L;chr2L	21318485;21318485;21318485;21318485	21319527;21319527;21319527;21319527	+;+;+;+	1043	FBgn0000370	crc	FBtr0332001	0.365337	8.40368	0.0272099	0.4663	370.021	359.242	368.522	426.937	317.087	308.049	273.323	285.108	381.181	295.891	1.28824
FBtr0333004-E2	chr2R;chr2R;chr2R;chr2R	9431971;9431971;9431971;9431971	9432178;9432178;9432178;9432178	+;+;+;+	208	FBgn0017558	Pdk	FBtr0333004	0.537053	2.9728	0.027218	0.4663	7.66744	8.56691	8.36046	12.0015	5.37595	7.7902	7.16993	4.92856	9.14907	6.31616	1.44852
FBtr0343002-E6	chr2R;chr2R	22607755;22607755	22607995;22607995	+;+	241	FBgn0034743	RpS16	FBtr0343002	-0.481588	8.32393	0.0271964	0.4663	210.881	308.977	221.842	327.827	264.412	337.128	467.838	424.106	267.382	373.371	0.716129
FBtr0452129-E3	chr2L	21318485	21319527	+	1043	FBgn0284230	CG46314	FBtr0452129	0.365337	8.40368	0.0272185	0.4663	370.021	359.242	368.522	426.937	317.087	308.049	273.323	285.108	381.181	295.891	1.28824
FBtr0073299-E5	chr3L	4433615	4434059	+	445	FBgn0000038	nAChRbeta1	FBtr0073299	0.611091	4.48038	0.0272765	0.466711	42.3586	21.194	18.4592	25.4293	13.2512	26.7956	14.3399	15.971	26.8603	17.5894	1.52707
FBtr0100134-E8	chr3L;chr3L;chr3L	7763970;7763970;7763970	7765718;7765718;7765718	-;-;-	1749	FBgn0023076	Clk	FBtr0100134	0.622363	3.12898	0.0272747	0.466711	15.603	7.79548	8.15352	10.3783	4.66858	9.73775	5.87193	6.98733	10.4826	6.8164	1.53785
FBtr0100472-E7	chr3R;chr3R;chr3R;chr3R	10204005;10204005;10204005;10204005	10204148;10204148;10204148;10204148	+;+;+;+	144	FBgn0004575	Syn	FBtr0100472	0.674717	3.01882	0.0273076	0.466951	13.5119	7.55187	6.58076	11.7063	5.89468	9.80491	5.13021	3.8056	9.83771	6.15885	1.59733
FBtr0345704-E8	chrX	4904966	4906575	+	1610	FBgn0260971	CG42594	FBtr0345704	-0.499498	3.00391	0.0273268	0.466989	6.05889	7.02405	6.04271	7.1812	12.4024	7.85736	8.46793	8.35984	6.57671	9.27188	0.709318
FBtr0072135-E4	chr2R;chr2R	23904663;23904663	23905269;23905269	+;+	607	FBgn0034928	CG13562	FBtr0072135	-0.564391	3.35978	0.0273451	0.46701	8.04277	7.71428	7.32575	9.83726	6.6492	12.6255	14.0308	15.4719	8.23001	12.1944	0.674903
FBtr0333137-E1	chr3L;chr3L	3964491;3964491	3964771;3964771	-;-	281	FBgn0035481	CG12605	FBtr0333137	-0.422578	5.25106	0.0273644	0.46705	29.3293	41.6977	29.841	28.9707	36.3584	40.3613	52.291	45.1681	32.4597	43.5447	0.745434
FBtr0076599-E3	chr3L	8647261	8647645	-	385	FBgn0000121	Arr2	FBtr0076599	0.555042	9.61039	0.0274453	0.468006	792.696	840.044	668.837	1418.63	395.274	730.6	696.472	709.837	930.052	633.046	1.46917
FBtr0309837-E1	chr3L;chr3L;chr3L;chr3L	3460172;3460172;3460172;3460172	3460603;3460603;3460603;3460603	-;-;-;-	432	FBgn0026259	eIF5B	FBtr0309837	-0.507324	3.1035	0.0274716	0.468006	5.30823	6.82105	6.74631	9.24702	7.92245	10.3422	10.4458	11.3544	7.03065	10.0162	0.701927
FBtr0309839-E2	chr3L	3460172	3460628	-	457	FBgn0026259	eIF5B	FBtr0309839	-0.507324	3.1035	0.0274678	0.468006	5.30823	6.82105	6.74631	9.24702	7.92245	10.3422	10.4458	11.3544	7.03065	10.0162	0.701927
FBtr0089550-E4	chr2R	17791845	17792140	+	296	FBgn0028744	CG5033	FBtr0089550	-0.520879	1.8568	0.0275671	0.469341	2.52007	3.97894	2.89719	2.1642	4.57427	3.82794	3.77039	4.49185	2.8901	4.16611	0.693716
FBtr0301098-E12	chr3L	4590032	4590769	+	738	FBgn0260657	CG42540	FBtr0301098	0.555389	4.59384	0.0276502	0.470332	40.053	24.0361	24.0881	26.2655	23.0128	26.3255	11.682	16.7821	28.6107	19.4506	1.47094
FBtr0331538-E3	chr3L;chr3L;chr3L;chr3L;chr3L	9738111;9738111;9738111;9738111;9738111	9738278;9738278;9738278;9738278;9738278	-;-;-;-;-	168	FBgn0259163	CG42268	FBtr0331538	0.510398	4.87623	0.0276595	0.470332	32.8145	31.8722	44.4925	28.2329	34.1891	25.5868	16.1323	20.4629	34.353	24.0928	1.42586
FBtr0088935-E7	chr2R;chr2R	7727942;7727942	7728196;7728196	-;-	255	FBgn0042135	CG18812	FBtr0088935	0.545685	2.2644	0.027689	0.470542	6.32698	3.65413	5.62882	6.68933	4.62143	4.09657	3.1523	3.3065	5.57482	3.7942	1.4693
FBtr0303860-E1	chr2R	16197042	16198338	+	1297	FBgn0262026	CG42837	FBtr0303860	-0.402995	5.15651	0.0278004	0.472142	31.9566	25.2947	31.6207	33.7418	38.9049	49.2932	40.1145	33.8137	30.6535	40.5316	0.756286
FBtr0339086-E1	chr2R	16197042	16198338	+	1297	FBgn0265178	CG44243	FBtr0339086	-0.402995	5.15651	0.0278256	0.472278	31.9566	25.2947	31.6207	33.7418	38.9049	49.2932	40.1145	33.8137	30.6535	40.5316	0.756286
FBtr0075560-E1	chr3L	15554113	15554472	+	360	FBgn0087035	AGO2	FBtr0075560	-0.594634	2.40627	0.027843	0.472281	2.46645	5.23759	5.46327	3.39385	4.62143	7.3201	6.79907	6.48823	4.14029	6.30721	0.656438
FBtr0331200-E2	chr2L	20966304	20967746	-	1443	FBgn0250867	CG42238	FBtr0331200	0.889667	3.32463	0.0278708	0.472461	25.576	9.13533	6.29104	10.5751	4.52711	12.7598	4.69754	5.86436	12.8944	6.96221	1.85205
FBtr0088266-E8	chr2R	10461513	10463718	+	2206	FBgn0001122	Galphao	FBtr0088266	-0.431495	7.34478	0.0279235	0.472735	134.529	173.612	126.607	118.637	194.713	147.074	170.039	234.512	138.346	186.584	0.741468
FBtr0112920-E14	chrX	139585	139780	+	196	FBgn0025836	RhoGAP1A	FBtr0112920	-0.445835	3.56101	0.0279155	0.472735	11.6888	8.3639	11.299	8.36167	13.4399	14.3044	12.7946	13.5379	9.92836	13.5192	0.734389
FBtr0310339-E6	chrX;chrX;chrX;chrX;chrX;chrX;chrX;chrX	17460504;17460504;17460504;17460504;17460504;17460504;17460504;17460504	17461198;17461198;17461198;17461198;17461198;17461198;17461198;17461198	-;-;-;-;-;-;-;-	695	FBgn0263706	CG43658	FBtr0310339	0.539743	1.68137	0.0279386	0.472735	3.59244	2.7609	3.31107	5.017	2.26356	2.21618	2.5342	3.05695	3.67035	2.51772	1.45781
FBtr0070867-E4	chrX	6038876	6039576	+	701	FBgn0029833	MCTS1	FBtr0070867	-0.448555	3.69234	0.0280556	0.473268	12.6003	11.4496	11.0921	8.31248	13.2512	13.4314	17.3067	15.3472	10.8636	14.8341	0.732341
FBtr0070988-E1	chrX	6692403	6695001	-	2599	FBgn0029893	CG14442	FBtr0070988	-0.463365	5.08809	0.028074	0.473268	22.3589	23.5895	34.849	33.2991	49.1852	40.3613	29.236	38.4927	28.5241	39.3188	0.725458
FBtr0302722-E2	chrX;chrX;chrX;chrX	9682552;9682552;9682552;9682552	9684151;9684151;9684151;9684151	-;-;-;-	1600	FBgn0261617	nej	FBtr0302722	-0.690887	3.67411	0.0280845	0.473268	4.66481	11.3684	7.90519	14.9034	9.71443	15.3789	15.4524	22.2721	9.71046	15.7045	0.618325
FBtr0335214-E3	chr3R	5625333	5625947	+	615	FBgn0037351	RpL13A	FBtr0335214	-0.437185	8.81467	0.0280023	0.473268	318.279	475.362	360.079	376.226	416.824	454.249	669.029	531.536	382.487	517.91	0.73852
FBtr0339492-E1	chrX	6692403	6695007	-	2605	FBgn0029893	CG14442	FBtr0339492	-0.463365	5.08809	0.0280707	0.473268	22.3589	23.5895	34.849	33.2991	49.1852	40.3613	29.236	38.4927	28.5241	39.3188	0.725458
FBtr0339594-E3	chrX;chrX;chrX;chrX	1481797;1481797;1481797;1481797	1482480;1482480;1482480;1482480	-;-;-;-	684	FBgn0003517	sta	FBtr0339594	-0.476531	10.4117	0.0280829	0.473268	876.662	1249.92	995.433	1434.62	1219.96	1292.17	2007.83	1820.2	1139.16	1585.04	0.718693
FBtr0340066-E2	chr2R	16691618	16691899	+	282	FBgn0013763	Idgf6	FBtr0340066	-0.691184	3.91433	0.0280909	0.473268	8.31086	9.29774	10.3471	18.0022	10.799	16.6549	31.8938	14.9105	11.4895	18.5646	0.618893
FBtr0299839-E28	chr3L;chr3L;chr3L;chr3L;chr3L	8279487;8279487;8279487;8279487;8279487	8279821;8279821;8279821;8279821;8279821	+;+;+;+;+	335	FBgn0263219	Dscam4	FBtr0299839	0.656176	2.62296	0.0281278	0.4736	9.38323	5.603	6.20826	8.41085	5.47026	7.18579	2.96687	3.11934	7.40134	4.68556	1.5796
FBtr0078705-E3	chr3R	5625514	5625947	+	434	FBgn0037351	RpL13A	FBtr0078705	-0.436769	8.8134	0.0281678	0.473982	318.065	475.037	359.872	375.882	416.73	453.578	668.72	530.538	382.214	517.391	0.738733
FBtr0305652-E2	chrX;chrX;chrX;chrX	1040982;1040982;1040982;1040982	1041403;1041403;1041403;1041403	+;+;+;+	422	FBgn0003638	su(w[a])	FBtr0305652	0.769694	2.70276	0.0281873	0.474019	14.4234	5.15639	5.67021	7.08282	4.38564	7.7902	3.46135	3.3065	8.0832	4.73592	1.70678
FBtr0087171-E7	chr2R;chr2R	16341481;16341481	16341782;16341782	-;-	302	FBgn0034117	CG7997	FBtr0087171	0.660941	3.43249	0.0283059	0.475722	12.8684	12.0586	8.48462	18.9367	4.7629	9.60344	12.3001	6.48823	13.0871	8.28868	1.57891
FBtr0082479-E7	chr3R;chr3R	11952641;11952641	11952765;11952765	+;+	125	FBgn0051211	CG31211	FBtr0082479	0.694661	2.85338	0.0283527	0.475927	14.3161	7.43007	5.13216	8.36167	4.4328	8.39461	4.32668	4.61663	8.81001	5.44268	1.61869
FBtr0343585-E2	chrX	11618230	11621280	+	3051	FBgn0002723	Met	FBtr0343585	-0.401272	5.29824	0.0283416	0.475927	31.903	37.0691	30.4205	35.9552	41.1684	38.8167	41.8452	56.9592	33.8369	44.6974	0.757023
FBtr0087111-E1	chr2R	16691701	16691899	+	199	FBgn0013763	Idgf6	FBtr0087111	-0.689884	3.91354	0.0284038	0.47596	8.31086	9.29774	10.3471	18.0022	10.799	16.5878	31.8938	14.9105	11.4895	18.5478	0.619453
FBtr0087387-E3	chr2R;chr2R	15376619;15376619	15378421;15378421	-;-	1803	FBgn0000996	dup	FBtr0087387	-0.491376	1.59196	0.0284335	0.47596	2.41283	2.8421	2.11081	2.36094	3.30102	4.02941	2.84325	3.55605	2.43167	3.43243	0.70844
FBtr0334279-E12	chrX;chrX;chrX;chrX	19627967;19627967;19627967;19627967	19628763;19628763;19628763;19628763	-;-;-;-	797	FBgn0087008	e(y)3	FBtr0334279	-0.411989	5.52358	0.0284389	0.47596	31.7421	45.0676	40.2709	40.4803	43.0547	47.077	59.0283	60.64	39.3903	52.45	0.751006
FBtr0335444-E5	chr3R	30593705	30593819	-	115	FBgn0039790	CG2246	FBtr0335444	0.517174	2.68975	0.0283818	0.47596	8.68619	6.41503	8.81573	5.90235	5.80036	4.16373	5.00659	5.80198	7.45483	5.19316	1.43551
FBtr0342768-E1	chrX	2251672	2251859	-	188	FBgn0023525	CG3191	FBtr0342768	-0.501308	2.01845	0.0284414	0.47596	3.27073	2.8421	2.97997	4.08246	5.56458	3.82794	4.38849	4.7414	3.29381	4.6306	0.711314
FBtr0082479-E2	chr3R;chr3R;chr3R	11950427;11950427;11950427	11950784;11950784;11950784	+;+;+	358	FBgn0051211	CG31211	FBtr0082479	0.789591	2.61021	0.0285025	0.47616	13.4582	5.88721	5.75299	5.31212	4.33848	7.58873	2.96687	2.68263	7.60264	4.39418	1.73016
FBtr0086707-E4	chr2R	18617211	18618317	+	1107	FBgn0034363	CG5327	FBtr0086707	0.607472	2.83953	0.0284879	0.47616	10.0803	6.57744	6.91187	10.4767	3.2067	7.58873	5.6865	5.92675	8.51156	5.60217	1.51933
FBtr0334644-E1	chr3L	7747344	7750552	+	3209	FBgn0035816	CG13685	FBtr0334644	-0.37458	6.74628	0.0285054	0.47616	98.229	99.23	93.4136	82.8297	138.454	105.168	122.754	118.036	93.4256	121.103	0.771456
FBtr0085782-E6	chr3R;chr3R;chr3R	31161173;31161173;31161173	31161329;31161329;31161329	-;-;-	157	FBgn0086704	stops	FBtr0085782	0.526811	2.62734	0.0285423	0.476197	7.72106	6.25263	5.87715	8.80434	4.71574	3.69363	5.74831	5.6772	7.1638	4.95872	1.44469
FBtr0308622-E21	chr3R;chr3R;chr3R;chr3R;chr3R;chr3R;chr3R;chr3R;chr3R;chr3R;chr3R;chr3R;chr3R;chr3R;chr3R;chr3R;chr3R	26580333;26580333;26580333;26580333;26580333;26580333;26580333;26580333;26580333;26580333;26580333;26580333;26580333;26580333;26580333;26580333;26580333	26580626;26580626;26580626;26580626;26580626;26580626;26580626;26580626;26580626;26580626;26580626;26580626;26580626;26580626;26580626;26580626;26580626	+;+;+;+;+;+;+;+;+;+;+;+;+;+;+;+;+	294	FBgn0263289	scrib	FBtr0308622	0.438477	3.36496	0.0285329	0.476197	11.528	13.3579	11.7129	10.2307	8.11108	8.66324	8.40612	9.42041	11.7074	8.65021	1.35342
[truncated: 25,800 more rows]

## Sheet: 2.10dMaleTRAPvsFemaleTRAP_FDR
Exon_id	Chr	Start	End	Strand	Length	Gene_id	Gene_name	Transcript_id	logFC	logCPM	PValue	FDR	Male_TRAP_1_10.12d	Male_TRAP_2_10.12d	Male_TRAP_4_10.12d	Male_TRAP_5_10.12d	Female_TRAP_2_10.12d	Female_TRAP_3_10.12d	Female_TRAP_4_10.12d	Female_TRAP_5_10.12d	Male_TRAP_Average	Female_TRAP_Average	Fold Change (male TRAP/female TRAP)
[truncated: 701 more rows]

[truncated: 12 more sheets: 3.10dMale-biasedTRAPexons, 4.10dMale-biasedTRAPGenes, 5.10dFemale-biasedTRAPExons, 6.10dFemale-biasedTRAPGenes, 7.10dMixedBiasedTRAPGenes, 8.10dMaletotmRNAvFemaletotmR, 9.10dMalemRNAvsFemalmRNA_FDR, 10.10dMale-biasedTotalmRNAExons, 11.10dMale-biasedTotalmRNAGenes, 12.10dFemale-biasedTotmRNAExons, 13.10dFemale-biasedTotmRNAGenes, 14.10dMixedbiasedtotalmRNAGenes]
