# Supplementary material for: Analysis of cell-type-specific chromatin modifications and gene expression in Drosophila neurons that direct reproductive behavior
Source: PLoS Genet. 2021 Apr 26;17(4):e1009240. doi: 10.1371/journal.pgen.1009240 (PMC8102012; doi:10.1371/journal.pgen.1009240)
Supplement: S12 Table — Excel data table of all Drosophila strains used in this study. (XLSX) [file pgen.1009240.s023.xlsx]

## Sheet: Sheet1
S12 Table. Complete genotypes of Drosophila strains used in this study.
Abbreviated genotype	Chrom	Complete Genotype	Source	Reference	Identifier	Notes
UAS-Chromatag	2	w[*]; P[UAS-Chromatag]	This study
fru P1-Gal4	3	fruP1-GAL4	Bruce Baker	1
UAS-Gal4	2	y[1] w[1118]; P{UAS-Gal4.H}12B	Bloomington (removed, not functional)	2		Not functional
w+mC, UAS-GFP::RpL10A	2	w+mC UAS-GFP::RpL10A	Herman Dierick	3	RRID:BDSC_42681
elav-Gal4	3	w[*];;P{w[+mC]=GAL4-elav.L}CG16779[3]	Bloomington	4	RRID:BDSC_8760
da-Gal4		w[*]; P{w[+mW.hs]=GAL4-da.G32}UH1, Sb[1]/TM6B, Tb[1]	Bloomington	5	RRID:BDSC_55851
Canton S		+/+;+/+;+/+ (Canton S)	Ulrike Heberlein
Canton S (white)		+/+;+/+;+/+ (Canton S, white)	Ulrike Heberlein
fru P1FLP	3	w[*]; TI{FLP}fru[FLP]/TM3, Sb[1]	Barry Dickson	6	RRID:BDSC66870
UAS > stop > Myr.GFP	2	+/+; P{10XUAS(FRT.stop)GFP.Myr}su(Hw)attP5; +/+	Bloomington Stock Center		RRID:BDSC55810
kibra-Gal4	3	y[1] w[*];; Mi{Trojan-GAL4.2}kibra[MI01487-TG4.2]	Bloomington Stock Center	7	RRID:BDSC_76138
wdb-Gal4	3	y[1] w[*];; Mi{Trojan-GAL4.un}wdb[MI00990-TG4.un]/TM3, Sb[1] Ser[1]	Bloomington Stock Center	7	RRID:BDSC_78374
gukh-Gal4	3	y[1] w[*];; Mi{Trojan-GAL4.1}gukh[MI01463-TG4.1]/TM3, Sb[1] Ser[1]	Bloomington Stock Center	7	RRID:BDSC_77708
Eip75B-Gal4	3	w[1118];; PBac{w[+mC]=IT.GAL4}Eip75B[0680-G4]/TM6B, Tb[1]	Bloomington Stock Center	8	RRID:BDSC_63742
beat-IIa-Gal4	3	y[1] w[*];; Mi{Trojan-GAL4.1}beat-IIa[MI11485-TG4.1]/TM3, Sb[1] Ser[1]	Hugo Bellen/ Gene Disruption Project (GDP)	7	RRID:BDSC_76215
tutl-Gal4	2	y[1] w[*]; Mi{Trojan-GAL4.1}tutl[MI00290-TG4.1]/SM6a	Bloomington Stock Center	7	RRID:BDSC_66824
rl-Gal4	2	y[1] w[*]; Mi{Trojan-GAL4.0}rl[MI07033-TG4.0]/SM6a	Bloomington Stock Center	7	RRID:BDSC_76184
EcR-Gal4	2	w[1118]; PBac{w[+mC]=IT.GAL4}EcR[1241-G4]/CyO	Bloomington Stock Center	8	RRID:BDSC_65630
Glut4EF-Gal4	3	w[1118];; PBac{w[+mC]=IT.GAL4}Glut4EF[1157-G4]	Bloomington Stock Center	8	RRID:BDSC_65482
tara-Gal4	3	w[1118];; PBac{w[+mC]=IT.GAL4}tara[0116-G4]	Bloomington Stock Center	8	RRID:BDSC_64690
References
1.Manoli DS, Foss M, Villella A, Taylor BJ, Hall JC, Baker BS. Male-specific fruitless specifies the neural substrates of Drosophila courtship behaviour. Nature. 2005;436(7049):395-400.
2.Feng S, Cook, K.R. P{UAS-Gal4.H} problems 2017 [Available from: http://flybase.org/reports/FBrf0234736.
3.Thomas A, Lee PJ, Dalton JE, Nomie KJ, Stoica L, Costa-Mattioli M, et al. A Versatile Method for Cell-Specific Profiling of Translated mRNAs in Drosophila. Plos One. 2012;7(7).
4.Luo LQ, Liao YJ, Jan LY, Jan YN. Distinct morphogenetic functions of similar small GTPases: Drosophila Drac1 is involved in axonal outgrowth and myoblast fusion. Genes & Development. 1994;8(15):1787-802.
5.Wodarz A, Hinz U, Engelbert M, Knust E.Expression of crumbs confers apical character on plasma membrane domains of ectodermal epithelia of drosophila. Cell. 1995;82(1):67-76.
6.Yu JY, Kanai MI, Demir E, Jefferis G, Dickson BJ. Cellular Organization of the Neural Circuit that Drives Drosophila Courtship Behavior. Current Biology. 2010;20(18):1602-14.
7.Lee PT, Zirin J, Kanca O, Lin WW, Schulze KL, Li-Kroeger D, et al. A gene-specific T2A-GAL4 library for Drosophila. Elife. 2018;7.
8.Gohl DM, Silies MA, Gao XJJ, Bhalerao S, Luongo FJ, Lin CC, et al. A versatile in vivo system for directed dissection of gene expression patterns. Nature Methods. 2011;8(3):231-U71.
